# Supplementary material for: Similarity-Based Profiling of Hydrazone-Containing Scaffolds Active Against Leishmania Amastigotes
Source: ACS Omega. 2025 Oct 22;10(43):50679–94. doi: 10.1021/acsomega.5c05276 (PMC12593058; doi:10.1021/acsomega.5c05276)
Supplement: Supplementary file 1 [file ao5c05276_si_001.zip]

Archive with 956 entries (955 files):
- SDF/
- SDF/826-S.sdf
- SDF/826-R.sdf
- SDF/766.sdf
- SDF/733_1.sdf
- SDF/LIC.sdf
- SDF/719.sdf
- SDF/720.sdf
- SDF/722.sdf
- SDF/708.sdf
- SDF/718.sdf
- SDF/711.sdf
- SDF/710.sdf
- SDF/709.sdf
- SDF/721.sdf
- SDF/723.sdf
- SDF/712.sdf
- SDF/733_2.sdf
- SDF/713.sdf
- SDF/714.sdf
- SDF/724.sdf
- SDF/715.sdf
- SDF/741.sdf
- SDF/725.sdf
- SDF/735.sdf
- SDF/716.sdf
- SDF/717.sdf
- SDF/736.sdf
- SDF/737.sdf
- SDF/738.sdf
- SDF/739.sdf
- SDF/740.sdf
- SDF/763.sdf
- SDF/746.sdf
- SDF/747.sdf
- SDF/748.sdf
- SDF/727.sdf
- SDF/728.sdf
- SDF/726.sdf
- SDF/749.sdf
- SDF/761_1.sdf
- SDF/750.sdf
- SDF/761_2.sdf
- SDF/852.sdf
- SDF/764.sdf
- SDF/765.sdf
- SDF/853.sdf
- SDF/777.sdf
- SDF/751.sdf
- SDF/752.sdf
- SDF/753.sdf
- SDF/734.sdf
- SDF/854.sdf
- SDF/THIO.sdf
- SDF/855_s.sdf
- SDF/855_r.sdf
- SDF/759.sdf
- SDF/758.sdf
- SDF/767.sdf
- SDF/768.sdf
- SDF/769.sdf
- SDF/770.sdf
- SDF/778.sdf
- SDF/782.sdf
- SDF/779.sdf
- SDF/773.sdf
- SDF/772.sdf
- SDF/771.sdf
- SDF/774.sdf
- SDF/775.sdf
- SDF/776.sdf
- SDF/781_1.sdf
- SDF/781_2.sdf
- SDF/785.sdf
- SDF/784.sdf
- SDF/783.sdf
- SDF/787.sdf
- SDF/786.sdf
- SDF/788_S.sdf
- SDF/788_R.sdf
- SDF/789.sdf
- SDF/856.sdf
- SDF/797.sdf
- SDF/796.sdf
- SDF/798.sdf
- SDF/799.sdf
- SDF/800.sdf
- SDF/801.sdf
- SDF/802.sdf
- SDF/803.sdf
- SDF/804.sdf
- SDF/805.sdf
- SDF/806.sdf
- SDF/794.sdf
- SDF/790.sdf
- SDF/791_sr.sdf
- SDF/791_ss.sdf
- SDF/791_rs.sdf
- SDF/791_rr.sdf
- SDF/792.sdf
- SDF/807.sdf
- SDF/808.sdf
- SDF/809.sdf
- SDF/815.sdf
- SDF/813.sdf
- SDF/819.sdf
- SDF/823-s.sdf
- SDF/810.sdf
- SDF/817.sdf
- SDF/821.sdf
- SDF/823-r.sdf
- SDF/818.sdf
- SDF/812.sdf
- SDF/811.sdf
- SDF/816.sdf
- SDF/820.sdf
- SDF/822.sdf
- SDF/814.sdf
- SDF/827.sdf
- SDF/795.sdf
- SDF/857.sdf
- SDF/858.sdf
- SDF/859.sdf
- SDF/DAU.sdf
- SDF/PAR.sdf
- SDF/860.sdf
- SDF/861.sdf
- SDF/862.sdf
- SDF/863.sdf
- SDF/864.sdf
- SDF/865.sdf
- SDF/PLU.sdf
- SDF/FRN.sdf
- SDF/ENN.sdf
- SDF/LTZ.sdf
- SDF/898.sdf
- SDF/MOA.sdf
- SDF/872.sdf
- SDF/SHO.sdf
- SDF/849.sdf
- SDF/793.sdf
- SDF/850.sdf
- SDF/851.sdf
- SDF/743.sdf
- SDF/903.sdf
- SDF/884.sdf
- SDF/762.sdf
- SDF/828_S.sdf
- SDF/828_R.sdf
- SDF/829.sdf
- SDF/830.sdf
- SDF/832.sdf
- SDF/831.sdf
- SDF/755.sdf
- SDF/873.sdf
- SDF/885.sdf
- SDF/835.sdf
- SDF/756.sdf
- SDF/886.sdf
- SDF/744.sdf
- SDF/745.sdf
- SDF/760.sdf
- SDF/887_R.sdf
- SDF/852_lost.sdf
- SDF/757.sdf
- SDF/742.sdf
- SDF/881.sdf
- SDF/904.sdf
- SDF/887_S.sdf
- SDF/888_R.sdf
- SDF/866.sdf
- SDF/888_S.sdf
- SDF/889_R.sdf
- SDF/894_s.sdf
- SDF/894_r.sdf
- SDF/889_S.sdf
- SDF/890.sdf
- SDF/905.sdf
- SDF/906.sdf
- SDF/891.sdf
- SDF/892.sdf
- SDF/100.sdf
- SDF/101.sdf
- SDF/102.sdf
- SDF/103.sdf
- SDF/104_2.sdf
- SDF/104.sdf
- SDF/105.sdf
- SDF/106.sdf
- SDF/107.sdf
- SDF/108.sdf
- SDF/109.sdf
- SDF/10.sdf
- SDF/110.sdf
- SDF/893.sdf
- SDF/111.sdf
- SDF/112.sdf
- SDF/867.sdf
- SDF/113.sdf
- SDF/114.sdf
- SDF/115.sdf
- SDF/116.sdf
- SDF/117.sdf
- SDF/118.sdf
- SDF/119.sdf
- SDF/870.sdf
- SDF/11.sdf
- SDF/868.sdf
- SDF/120.sdf
- SDF/121.sdf
- SDF/869.sdf
- SDF/122.sdf
- SDF/123.sdf
- SDF/124.sdf
- SDF/125.sdf
- SDF/126.sdf
- SDF/127.sdf
- SDF/128.sdf
- SDF/129.sdf
- SDF/871.sdf
- SDF/12.sdf
- SDF/130.sdf
- SDF/131.sdf
- SDF/132_2.sdf
- SDF/132.sdf
- SDF/133.sdf
- SDF/134.sdf
- SDF/135.sdf
- SDF/136.sdf
- SDF/137.sdf
- SDF/138.sdf
- SDF/139.sdf
- SDF/13.sdf
- SDF/140.sdf
- SDF/141.sdf
- SDF/142_2.sdf
- SDF/142.sdf
- SDF/143.sdf
- SDF/144.sdf
- SDF/145.sdf
- SDF/146.sdf
- SDF/147.sdf
- SDF/148.sdf
- SDF/149.sdf
- SDF/14.sdf
- SDF/150.sdf
- SDF/151.sdf
- SDF/152.sdf
- SDF/153.sdf
- SDF/154.sdf
- SDF/155.sdf
- SDF/156.sdf
- SDF/157.sdf
- SDF/158.sdf
- SDF/159.sdf
- SDF/824.sdf
- SDF/837.sdf
- SDF/825-z.sdf
- SDF/15.sdf
- SDF/825-e.sdf
- SDF/160.sdf
- SDF/834.sdf
- SDF/161.sdf
- SDF/833.sdf
- SDF/162.sdf
- SDF/897_R.sdf
- SDF/836.sdf
- SDF/900.sdf
- SDF/163.sdf
- SDF/897_S.sdf
- SDF/899.sdf
- SDF/901.sdf
- SDF/902.sdf
- SDF/164.sdf
- SDF/165.sdf
- SDF/883.sdf
- SDF/838.sdf
- SDF/839.sdf
- SDF/840.sdf
- SDF/841.sdf
- SDF/882.sdf
- SDF/874.sdf
- SDF/754.sdf
- SDF/895.sdf
- SDF/896.sdf
- SDF/166.sdf
- SDF/167.sdf
- SDF/168_2.sdf
- SDF/168.sdf
- SDF/169.sdf
- SDF/16.sdf
- SDF/170.sdf
- SDF/171.sdf
- SDF/172.sdf
- SDF/173.sdf
- SDF/174.sdf
- SDF/175.sdf
- SDF/176.sdf
- SDF/177.sdf
- SDF/178.sdf
[truncated: 656 more entries]
