# Supplementary material for: Similarity-Based Profiling of Hydrazone-Containing Scaffolds Active Against Leishmania Amastigotes
Source: ACS Omega. 2025 Oct 22;10(43):50679–94. doi: 10.1021/acsomega.5c05276 (PMC12593058; doi:10.1021/acsomega.5c05276)
Supplement: Supplementary file 1 [file ao5c05276_si_001.zip › SDF/826-S.sdf]

  Mrv0541 03252418003D              62.15000

 59 60  0  0  0  0            999 V2000
  -12.0116    8.0269   -2.5728 C   0  0  0  0  0  0  0  0  0  0  0  0
  -11.2856    7.0464   -1.8511 C   0  0  0  0  0  0  0  0  0  0  0  0
   -9.8777    7.0891   -1.7787 C   0  0  0  0  0  0  0  0  0  0  0  0
   -9.1738    8.1075   -2.4597 C   0  0  0  0  0  0  0  0  0  0  0  0
   -9.8869    9.1021   -3.1574 C   0  0  0  0  0  0  0  0  0  0  0  0
  -11.2916    9.0619   -3.2140 C   0  0  0  0  0  0  0  0  0  0  0  0
  -13.4246    7.9881   -2.6706 C   0  0  0  0  0  0  0  0  0  0  0  0
  -14.1147    7.0927   -2.1327 O   0  0  0  0  0  0  0  0  0  0  0  0
   -9.2037    6.1056   -1.1033 O   0  0  0  0  0  0  0  0  0  0  0  0
   -8.9263    6.4476    0.2650 C   0  0  0  0  0  0  0  0  0  0  0  0
   -7.8047    8.1140   -2.4767 O   0  0  0  0  0  0  0  0  0  0  0  0
   -7.2913    7.3437   -3.5844 C   0  0  2  0  0  0  0  0  0  0  0  0
   -5.7450    7.3301   -3.5586 C   0  0  2  0  0  0  0  0  0  0  0  0
   -5.1636    6.5586   -4.7760 C   0  0  2  0  0  0  0  0  0  0  0  0
   -3.7345    6.5423   -4.7751 N   0  0  0  0  0  0  0  0  0  0  0  0
   -2.9760    7.4165   -5.3637 N   0  0  0  0  0  0  0  0  0  0  0  0
   -1.7229    7.1471   -5.1608 N   0  0  0  0  0  0  0  0  0  0  0  0
   -1.6483    6.0431   -4.4024 C   0  0  0  0  0  0  0  0  0  0  0  0
   -2.9508    5.6416   -4.1650 C   0  0  0  0  0  0  0  0  0  0  0  0
   -0.4224    5.4154   -3.8800 C   0  0  2  0  0  0  0  0  0  0  0  0
   -0.0822    5.9722   -2.4721 C   0  0  2  0  0  0  0  0  0  0  0  0
    1.1878    5.3183   -1.8716 C   0  0  2  0  0  0  0  0  0  0  0  0
    1.5644    5.8892   -0.4785 C   0  0  2  0  0  0  0  0  0  0  0  0
    2.8483    5.2329    0.0955 C   0  0  1  0  0  0  0  0  0  0  0  0
    3.2494    5.7955    1.4845 C   0  0  1  0  0  0  0  0  0  0  0  0
    4.5364    5.1320    2.0433 C   0  0  2  0  0  0  0  0  0  0  0  0
    4.9398    5.6894    3.4260 C   0  0  0  0  0  0  0  0  0  0  0  0
   -5.2942    6.7262   -2.3458 O   0  0  0  0  0  0  0  0  0  0  0  0
  -11.7776    6.2832   -1.3767 H   0  0  0  0  0  0  0  0  0  0  0  0
   -9.3828    9.8474   -3.6426 H   0  0  0  0  0  0  0  0  0  0  0  0
  -11.7852    9.7920   -3.7347 H   0  0  0  0  0  0  0  0  0  0  0  0
  -13.9272    8.7037   -3.2002 H   0  0  0  0  0  0  0  0  0  0  0  0
   -8.3768    5.6185    0.7097 H   0  0  0  0  0  0  0  0  0  0  0  0
   -8.3059    7.3449    0.3349 H   0  0  0  0  0  0  0  0  0  0  0  0
   -9.8476    6.5899    0.8357 H   0  0  0  0  0  0  0  0  0  0  0  0
   -7.6228    7.7856   -4.5311 H   0  0  0  0  0  0  0  0  0  0  0  0
   -7.6512    6.3088   -3.5342 H   0  0  0  0  0  0  0  0  0  0  0  0
   -5.3858    8.3624   -3.5812 H   0  0  0  0  0  0  0  0  0  0  0  0
   -5.5142    7.0235   -5.7027 H   0  0  0  0  0  0  0  0  0  0  0  0
   -5.5392    5.5312   -4.7672 H   0  0  0  0  0  0  0  0  0  0  0  0
   -3.2497    4.8274   -3.6227 H   0  0  0  0  0  0  0  0  0  0  0  0
    0.4035    5.6142   -4.5679 H   0  0  0  0  0  0  0  0  0  0  0  0
   -0.5625    4.3319   -3.8308 H   0  0  0  0  0  0  0  0  0  0  0  0
   -0.9253    5.7930   -1.7971 H   0  0  0  0  0  0  0  0  0  0  0  0
    0.0725    7.0533   -2.5449 H   0  0  0  0  0  0  0  0  0  0  0  0
    2.0233    5.4774   -2.5585 H   0  0  0  0  0  0  0  0  0  0  0  0
    1.0189    4.2417   -1.7802 H   0  0  0  0  0  0  0  0  0  0  0  0
    0.7349    5.7200    0.2139 H   0  0  0  0  0  0  0  0  0  0  0  0
    1.7228    6.9679   -0.5649 H   0  0  0  0  0  0  0  0  0  0  0  0
    2.6863    4.1549    0.1838 H   0  0  0  0  0  0  0  0  0  0  0  0
    3.6732    5.3984   -0.6033 H   0  0  0  0  0  0  0  0  0  0  0  0
    3.4133    6.8734    1.3986 H   0  0  0  0  0  0  0  0  0  0  0  0
    2.4283    5.6288    2.1874 H   0  0  0  0  0  0  0  0  0  0  0  0
    5.3634    5.2974    1.3470 H   0  0  0  0  0  0  0  0  0  0  0  0
    4.3798    4.0535    2.1352 H   0  0  0  0  0  0  0  0  0  0  0  0
    5.8469    5.1937    3.7762 H   0  0  0  0  0  0  0  0  0  0  0  0
    5.1321    6.7621    3.3616 H   0  0  0  0  0  0  0  0  0  0  0  0
    4.1444    5.5137    4.1529 H   0  0  0  0  0  0  0  0  0  0  0  0
   -5.6290    7.3013   -1.6259 H   0  0  0  0  0  0  0  0  0  0  0  0
  1  2  2  0  0  0  0
  2  3  1  0  0  0  0
  3  4  2  0  0  0  0
  4  5  1  0  0  0  0
  5  6  2  0  0  0  0
  1  6  1  0  0  0  0
  7  8  2  0  0  0  0
  1  7  1  0  0  0  0
  9 10  1  0  0  0  0
  3  9  1  0  0  0  0
 12 13  1  0  0  0  0
 13 14  1  0  0  0  0
 15 16  1  0  0  0  0
 16 17  2  0  0  0  0
 17 18  1  0  0  0  0
 18 19  2  0  0  0  0
 15 19  1  0  0  0  0
 20 21  1  0  0  0  0
 21 22  1  0  0  0  0
 22 23  1  0  0  0  0
 23 24  1  0  0  0  0
 24 25  1  0  0  0  0
 25 26  1  0  0  0  0
 26 27  1  0  0  0  0
 18 20  1  0  0  0  0
 14 15  1  0  0  0  0
 13 28  1  0  0  0  0
 11 12  1  0  0  0  0
  4 11  1  0  0  0  0
  2 29  1  0  0  0  0
  5 30  1  0  0  0  0
  6 31  1  0  0  0  0
  7 32  1  0  0  0  0
 10 33  1  0  0  0  0
 10 34  1  0  0  0  0
 10 35  1  0  0  0  0
 12 36  1  0  0  0  0
 12 37  1  0  0  0  0
 13 38  1  0  0  0  0
 14 39  1  0  0  0  0
 14 40  1  0  0  0  0
 19 41  1  0  0  0  0
 20 42  1  0  0  0  0
 20 43  1  0  0  0  0
 21 44  1  0  0  0  0
 21 45  1  0  0  0  0
 22 46  1  0  0  0  0
 22 47  1  0  0  0  0
 23 48  1  0  0  0  0
 23 49  1  0  0  0  0
 24 50  1  0  0  0  0
 24 51  1  0  0  0  0
 25 52  1  0  0  0  0
 25 53  1  0  0  0  0
 26 54  1  0  0  0  0
 26 55  1  0  0  0  0
 27 56  1  0  0  0  0
 27 57  1  0  0  0  0
 27 58  1  0  0  0  0
 28 59  1  0  0  0  0
M  END
>  <type>
systematic

$$$$
