# Supplementary material for: Similarity-Based Profiling of Hydrazone-Containing Scaffolds Active Against Leishmania Amastigotes
Source: ACS Omega. 2025 Oct 22;10(43):50679–94. doi: 10.1021/acsomega.5c05276 (PMC12593058; doi:10.1021/acsomega.5c05276)
Supplement: Supplementary file 1 [file ao5c05276_si_001.zip › SDF/826-R.sdf]

  Mrv0541 03252418003D              62.14000

 59 60  0  0  0  0            999 V2000
  -12.0158    8.0242   -2.5720 C   0  0  0  0  0  0  0  0  0  0  0  0
  -11.2927    7.0438   -1.8503 C   0  0  0  0  0  0  0  0  0  0  0  0
   -9.8847    7.0869   -1.7727 C   0  0  0  0  0  0  0  0  0  0  0  0
   -9.1785    8.1010   -2.4569 C   0  0  0  0  0  0  0  0  0  0  0  0
   -9.8906    9.0970   -3.1531 C   0  0  0  0  0  0  0  0  0  0  0  0
  -11.2950    9.0584   -3.2104 C   0  0  0  0  0  0  0  0  0  0  0  0
  -13.4280    7.9900   -2.6738 C   0  0  0  0  0  0  0  0  0  0  0  0
  -14.1208    7.0981   -2.1369 O   0  0  0  0  0  0  0  0  0  0  0  0
   -9.2115    6.1057   -1.0942 O   0  0  0  0  0  0  0  0  0  0  0  0
   -8.9270    6.4427    0.2750 C   0  0  0  0  0  0  0  0  0  0  0  0
   -7.8083    8.1055   -2.4747 O   0  0  0  0  0  0  0  0  0  0  0  0
   -7.2916    7.3503   -3.5917 C   0  0  2  0  0  0  0  0  0  0  0  0
   -5.7435    7.3658   -3.5931 C   0  0  1  0  0  0  0  0  0  0  0  0
   -5.1619    6.5771   -4.7995 C   0  0  2  0  0  0  0  0  0  0  0  0
   -3.7316    6.5528   -4.7954 N   0  0  0  0  0  0  0  0  0  0  0  0
   -2.9645    7.4021   -5.4076 N   0  0  0  0  0  0  0  0  0  0  0  0
   -1.7135    7.1234   -5.1970 N   0  0  0  0  0  0  0  0  0  0  0  0
   -1.6500    6.0404   -4.4091 C   0  0  0  0  0  0  0  0  0  0  0  0
   -2.9584    5.6610   -4.1595 C   0  0  0  0  0  0  0  0  0  0  0  0
   -0.4293    5.4084   -3.8773 C   0  0  2  0  0  0  0  0  0  0  0  0
   -0.0865    5.9677   -2.4712 C   0  0  2  0  0  0  0  0  0  0  0  0
    1.1860    5.3178   -1.8700 C   0  0  2  0  0  0  0  0  0  0  0  0
    1.5658    5.8884   -0.4770 C   0  0  2  0  0  0  0  0  0  0  0  0
    2.8508    5.2330    0.0985 C   0  0  1  0  0  0  0  0  0  0  0  0
    3.2540    5.7945    1.4882 C   0  0  1  0  0  0  0  0  0  0  0  0
    4.5411    5.1324    2.0496 C   0  0  2  0  0  0  0  0  0  0  0  0
    4.9453    5.6893    3.4327 C   0  0  0  0  0  0  0  0  0  0  0  0
   -5.2730    8.7128   -3.6390 O   0  0  0  0  0  0  0  0  0  0  0  0
  -11.7847    6.2788   -1.3831 H   0  0  0  0  0  0  0  0  0  0  0  0
   -9.3869    9.8440   -3.6348 H   0  0  0  0  0  0  0  0  0  0  0  0
  -11.7865    9.7895   -3.7305 H   0  0  0  0  0  0  0  0  0  0  0  0
  -13.9253    8.7088   -3.2035 H   0  0  0  0  0  0  0  0  0  0  0  0
   -8.3764    5.6106    0.7155 H   0  0  0  0  0  0  0  0  0  0  0  0
   -8.3047    7.3389    0.3448 H   0  0  0  0  0  0  0  0  0  0  0  0
   -9.8455    6.5861    0.8505 H   0  0  0  0  0  0  0  0  0  0  0  0
   -7.6498    7.7772   -4.5357 H   0  0  0  0  0  0  0  0  0  0  0  0
   -7.6285    6.3083   -3.5275 H   0  0  0  0  0  0  0  0  0  0  0  0
   -5.3914    6.9126   -2.6630 H   0  0  0  0  0  0  0  0  0  0  0  0
   -5.5103    7.0318   -5.7314 H   0  0  0  0  0  0  0  0  0  0  0  0
   -5.5388    5.5509   -4.7773 H   0  0  0  0  0  0  0  0  0  0  0  0
   -3.2685    4.8645   -3.6005 H   0  0  0  0  0  0  0  0  0  0  0  0
    0.3995    5.6012   -4.5633 H   0  0  0  0  0  0  0  0  0  0  0  0
   -0.5757    4.3265   -3.8256 H   0  0  0  0  0  0  0  0  0  0  0  0
   -0.9289    5.7897   -1.7961 H   0  0  0  0  0  0  0  0  0  0  0  0
    0.0667    7.0484   -2.5473 H   0  0  0  0  0  0  0  0  0  0  0  0
    2.0204    5.4779   -2.5575 H   0  0  0  0  0  0  0  0  0  0  0  0
    1.0196    4.2408   -1.7783 H   0  0  0  0  0  0  0  0  0  0  0  0
    0.7370    5.7203    0.2164 H   0  0  0  0  0  0  0  0  0  0  0  0
    1.7241    6.9670   -0.5641 H   0  0  0  0  0  0  0  0  0  0  0  0
    2.6891    4.1552    0.1862 H   0  0  0  0  0  0  0  0  0  0  0  0
    3.6751    5.3983   -0.6008 H   0  0  0  0  0  0  0  0  0  0  0  0
    3.4180    6.8720    1.4025 H   0  0  0  0  0  0  0  0  0  0  0  0
    2.4333    5.6278    2.1910 H   0  0  0  0  0  0  0  0  0  0  0  0
    5.3685    5.2977    1.3544 H   0  0  0  0  0  0  0  0  0  0  0  0
    4.3851    4.0543    2.1422 H   0  0  0  0  0  0  0  0  0  0  0  0
    5.8524    5.1931    3.7821 H   0  0  0  0  0  0  0  0  0  0  0  0
    5.1383    6.7620    3.3693 H   0  0  0  0  0  0  0  0  0  0  0  0
    4.1507    5.5137    4.1604 H   0  0  0  0  0  0  0  0  0  0  0  0
   -5.5896    9.1295   -2.8103 H   0  0  0  0  0  0  0  0  0  0  0  0
  1  2  2  0  0  0  0
  2  3  1  0  0  0  0
  3  4  2  0  0  0  0
  4  5  1  0  0  0  0
  5  6  2  0  0  0  0
  1  6  1  0  0  0  0
  7  8  2  0  0  0  0
  1  7  1  0  0  0  0
  9 10  1  0  0  0  0
  3  9  1  0  0  0  0
 12 13  1  0  0  0  0
 13 14  1  0  0  0  0
 15 16  1  0  0  0  0
 16 17  2  0  0  0  0
 17 18  1  0  0  0  0
 18 19  2  0  0  0  0
 15 19  1  0  0  0  0
 20 21  1  0  0  0  0
 21 22  1  0  0  0  0
 22 23  1  0  0  0  0
 23 24  1  0  0  0  0
 24 25  1  0  0  0  0
 25 26  1  0  0  0  0
 26 27  1  0  0  0  0
 18 20  1  0  0  0  0
 14 15  1  0  0  0  0
 13 28  1  0  0  0  0
 11 12  1  0  0  0  0
  4 11  1  0  0  0  0
  2 29  1  0  0  0  0
  5 30  1  0  0  0  0
  6 31  1  0  0  0  0
  7 32  1  0  0  0  0
 10 33  1  0  0  0  0
 10 34  1  0  0  0  0
 10 35  1  0  0  0  0
 12 36  1  0  0  0  0
 12 37  1  0  0  0  0
 13 38  1  0  0  0  0
 14 39  1  0  0  0  0
 14 40  1  0  0  0  0
 19 41  1  0  0  0  0
 20 42  1  0  0  0  0
 20 43  1  0  0  0  0
 21 44  1  0  0  0  0
 21 45  1  0  0  0  0
 22 46  1  0  0  0  0
 22 47  1  0  0  0  0
 23 48  1  0  0  0  0
 23 49  1  0  0  0  0
 24 50  1  0  0  0  0
 24 51  1  0  0  0  0
 25 52  1  0  0  0  0
 25 53  1  0  0  0  0
 26 54  1  0  0  0  0
 26 55  1  0  0  0  0
 27 56  1  0  0  0  0
 27 57  1  0  0  0  0
 27 58  1  0  0  0  0
 28 59  1  0  0  0  0
M  END
>  <type>
systematic

$$$$
