# Supplementary material for: Similarity-Based Profiling of Hydrazone-Containing Scaffolds Active Against Leishmania Amastigotes
Source: ACS Omega. 2025 Oct 22;10(43):50679–94. doi: 10.1021/acsomega.5c05276 (PMC12593058; doi:10.1021/acsomega.5c05276)
Supplement: Supplementary file 1 [file ao5c05276_si_001.zip › SDF/766.sdf]

  Mrv0541 08142319183D             131.94000

 66 69  0  0  0  0            999 V2000
   -1.1729  -14.1930   -5.7337 C   0  0  0  0  0  0  0  0  0  0  0  0
   -0.6735  -14.9271   -6.8280 C   0  0  0  0  0  0  0  0  0  0  0  0
   -1.5513  -15.7023   -7.6134 C   0  0  0  0  0  0  0  0  0  0  0  0
   -2.9150  -15.7609   -7.2735 C   0  0  0  0  0  0  0  0  0  0  0  0
   -3.4047  -15.0308   -6.1759 C   0  0  0  0  0  0  0  0  0  0  0  0
   -2.5464  -14.2336   -5.3731 C   0  0  0  0  0  0  0  0  0  0  0  0
   -3.0915  -13.5455   -4.2762 C   0  0  0  0  0  0  0  0  0  0  0  0
   -2.4397  -12.7323   -3.4195 C   0  0  0  0  0  0  0  0  0  0  0  0
   -3.0232  -12.0871   -2.3372 C   0  0  0  0  0  0  0  0  0  0  0  0
   -4.2415  -12.2344   -2.0691 O   0  0  0  0  0  0  0  0  0  0  0  0
   -2.2450  -11.2867   -1.5543 N   0  0  0  0  0  0  0  0  0  0  0  0
   -2.6825  -10.6442   -0.3598 C   0  0  2  0  0  0  0  0  0  0  0  0
   -1.6918   -9.6550    0.0910 C   0  0  0  0  0  0  0  0  0  0  0  0
   -0.7859   -9.8239    1.0650 N   0  0  0  0  0  0  0  0  0  0  0  0
   -1.5341   -8.3567   -0.3644 C   0  0  0  0  0  0  0  0  0  0  0  0
   -0.5658   -7.8081    0.3876 N   0  0  0  0  0  0  0  0  0  0  0  0
   -0.1358   -8.7113    1.2165 N   0  0  0  0  0  0  0  0  0  0  0  0
    0.6555  -14.8661   -7.1344 O   0  0  0  0  0  0  0  0  0  0  0  0
   -1.0814  -16.4224   -8.6791 O   0  0  0  0  0  0  0  0  0  0  0  0
   -1.1310  -15.6923   -9.9173 C   0  0  0  0  0  0  0  0  0  0  0  0
    1.4350  -15.9001   -6.3438 C   0  0  0  0  0  0  0  0  0  0  0  0
   -0.1490   -6.5086    0.3389 C   0  0  0  0  0  0  0  0  0  0  0  0
   -0.0431   -5.7283    1.5123 C   0  0  0  0  0  0  0  0  0  0  0  0
    0.1319   -5.8775   -0.8959 C   0  0  0  0  0  0  0  0  0  0  0  0
    0.4335   -4.5012   -0.9681 C   0  0  0  0  0  0  0  0  0  0  0  0
    0.4459   -3.7577    0.2296 C   0  0  0  0  0  0  0  0  0  0  0  0
    0.2332   -4.3959    1.4183 O   0  0  0  0  0  0  0  0  0  0  0  0
    0.7078   -3.8376   -2.1777 C   0  0  0  0  0  0  0  0  0  0  0  0
    0.9158   -2.4434   -2.1886 C   0  0  0  0  0  0  0  0  0  0  0  0
    0.8469   -1.6375   -1.0120 C   0  0  0  0  0  0  0  0  0  0  0  0
    0.6500   -2.3677    0.1984 C   0  0  0  0  0  0  0  0  0  0  0  0
   -0.2387   -6.2034    2.6535 O   0  0  0  0  0  0  0  0  0  0  0  0
    0.9420   -0.2183   -1.0508 N   0  0  0  0  0  0  0  0  0  0  0  0
    0.5210    0.5827    0.1016 C   0  0  2  0  0  0  0  0  0  0  0  0
   -1.0184    0.5920    0.2607 C   0  0  0  0  0  0  0  0  0  0  0  0
    1.3448    0.4511   -2.2954 C   0  0  1  0  0  0  0  0  0  0  0  0
    1.5529    1.9893   -2.3597 C   0  0  0  0  0  0  0  0  0  0  0  0
   -0.5019  -13.6331   -5.2072 H   0  0  0  0  0  0  0  0  0  0  0  0
   -3.5521  -16.3410   -7.8234 H   0  0  0  0  0  0  0  0  0  0  0  0
   -4.4056  -15.0953   -5.9699 H   0  0  0  0  0  0  0  0  0  0  0  0
   -4.0645  -13.6765   -4.1117 H   0  0  0  0  0  0  0  0  0  0  0  0
   -1.4699  -12.5737   -3.5488 H   0  0  0  0  0  0  0  0  0  0  0  0
   -1.3152  -11.1785   -1.8082 H   0  0  0  0  0  0  0  0  0  0  0  0
   -2.8091  -11.4040    0.4146 H   0  0  0  0  0  0  0  0  0  0  0  0
   -3.6422  -10.1441   -0.5155 H   0  0  0  0  0  0  0  0  0  0  0  0
   -2.0834   -7.8973   -1.0945 H   0  0  0  0  0  0  0  0  0  0  0  0
   -0.7729  -16.3472  -10.7114 H   0  0  0  0  0  0  0  0  0  0  0  0
   -2.1519  -15.3891  -10.1623 H   0  0  0  0  0  0  0  0  0  0  0  0
   -0.4850  -14.8117   -9.8855 H   0  0  0  0  0  0  0  0  0  0  0  0
    2.5237  -15.9073   -6.5868 H   0  0  0  0  0  0  0  0  0  0  0  0
    1.3981  -15.7568   -5.2371 H   0  0  0  0  0  0  0  0  0  0  0  0
    1.1053  -16.9533   -6.5127 H   0  0  0  0  0  0  0  0  0  0  0  0
    0.1039   -6.4297   -1.7568 H   0  0  0  0  0  0  0  0  0  0  0  0
    0.7458   -4.3595   -3.0582 H   0  0  0  0  0  0  0  0  0  0  0  0
    1.1026   -2.0289   -3.0996 H   0  0  0  0  0  0  0  0  0  0  0  0
    0.6287   -1.9039    1.1023 H   0  0  0  0  0  0  0  0  0  0  0  0
    0.8358    1.6234    0.0479 H   0  0  0  0  0  0  0  0  0  0  0  0
    0.9911    0.2314    1.0221 H   0  0  0  0  0  0  0  0  0  0  0  0
   -1.4750    1.0433   -0.6213 H   0  0  0  0  0  0  0  0  0  0  0  0
   -1.4159   -0.4176    0.3840 H   0  0  0  0  0  0  0  0  0  0  0  0
   -1.3040    1.1792    1.1344 H   0  0  0  0  0  0  0  0  0  0  0  0
    2.2874    0.0056   -2.6330 H   0  0  0  0  0  0  0  0  0  0  0  0
    0.5843    0.2371   -3.0523 H   0  0  0  0  0  0  0  0  0  0  0  0
    1.9185    2.2745   -3.3495 H   0  0  0  0  0  0  0  0  0  0  0  0
    2.2898    2.3100   -1.6209 H   0  0  0  0  0  0  0  0  0  0  0  0
    0.6086    2.5114   -2.1884 H   0  0  0  0  0  0  0  0  0  0  0  0
  1  2  2  0  0  0  0
  1  6  1  0  0  0  0
  2  3  1  0  0  0  0
  3  4  2  0  0  0  0
  4  5  1  0  0  0  0
  5  6  2  0  0  0  0
  6  7  1  0  0  0  0
  7  8  2  0  0  0  0
  8  9  1  0  0  0  0
  9 10  2  0  0  0  0
  9 11  1  0  0  0  0
 11 12  1  0  0  0  0
 12 13  1  0  0  0  0
 14 13  1  0  0  0  0
 13 15  2  0  0  0  0
 14 17  2  0  0  0  0
 15 16  1  0  0  0  0
 16 17  1  0  0  0  0
  2 18  1  0  0  0  0
  3 19  1  0  0  0  0
 19 20  1  0  0  0  0
 18 21  1  0  0  0  0
 16 22  1  0  0  0  0
 23 22  1  0  0  0  0
 22 24  2  0  0  0  0
 23 27  1  0  0  0  0
 24 25  1  0  0  0  0
 26 27  1  0  0  0  0
 25 28  2  0  0  0  0
 26 25  1  0  0  0  0
 26 31  2  0  0  0  0
 28 29  1  0  0  0  0
 29 30  2  0  0  0  0
 30 31  1  0  0  0  0
 23 32  2  0  0  0  0
 30 33  1  0  0  0  0
 33 34  1  0  0  0  0
 34 35  1  0  0  0  0
 33 36  1  0  0  0  0
 36 37  1  0  0  0  0
  1 38  1  0  0  0  0
  4 39  1  0  0  0  0
  5 40  1  0  0  0  0
  7 41  1  0  0  0  0
  8 42  1  0  0  0  0
 11 43  1  0  0  0  0
 12 44  1  0  0  0  0
 12 45  1  0  0  0  0
 15 46  1  0  0  0  0
 20 47  1  0  0  0  0
 20 48  1  0  0  0  0
 20 49  1  0  0  0  0
 21 50  1  0  0  0  0
 21 51  1  0  0  0  0
 21 52  1  0  0  0  0
 24 53  1  0  0  0  0
 28 54  1  0  0  0  0
 29 55  1  0  0  0  0
 31 56  1  0  0  0  0
 34 57  1  0  0  0  0
 34 58  1  0  0  0  0
 35 59  1  0  0  0  0
 35 60  1  0  0  0  0
 35 61  1  0  0  0  0
 36 62  1  0  0  0  0
 36 63  1  0  0  0  0
 37 64  1  0  0  0  0
 37 65  1  0  0  0  0
 37 66  1  0  0  0  0
M  END
$$$$
