# Supplementary material for: Similarity-Based Profiling of Hydrazone-Containing Scaffolds Active Against Leishmania Amastigotes
Source: ACS Omega. 2025 Oct 22;10(43):50679–94. doi: 10.1021/acsomega.5c05276 (PMC12593058; doi:10.1021/acsomega.5c05276)
Supplement: Supplementary file 1 [file ao5c05276_si_001.zip › SDF/733_1.sdf]

  Mrv0541 04172314473D              79.87000

 45 47  0  0  0  0            999 V2000
    1.5058    2.3810   -0.1608 C   0  0  0  0  0  0  0  0  0  0  0  0
    2.1000    1.1234   -0.3749 C   0  0  0  0  0  0  0  0  0  0  0  0
    1.3187    0.0335   -0.5831 N   0  0  0  0  0  0  0  0  0  0  0  0
   -0.0366    0.1035   -0.6070 C   0  0  0  0  0  0  0  0  0  0  0  0
   -0.6766    1.3394   -0.4084 C   0  0  0  0  0  0  0  0  0  0  0  0
    0.0934    2.5038   -0.1643 C   0  0  0  0  0  0  0  0  0  0  0  0
   -0.5434    3.7166    0.1067 C   0  0  0  0  0  0  0  0  0  0  0  0
   -1.4555    4.0979   -0.7203 N   0  0  0  0  0  0  0  0  0  0  0  0
   -0.1896    4.4646    1.3124 C   0  0  0  0  0  0  0  0  0  0  0  0
   -2.1844    5.0872   -0.6292 N   0  0  0  0  0  0  0  0  0  0  0  0
   -3.0054    5.5431   -1.5037 C   0  0  0  0  0  0  0  0  0  0  0  0
   -4.0135    6.8612   -1.0727 S   0  0  0  0  0  0  0  0  0  0  0  0
   -3.2973    5.1537   -2.7495 N   0  0  0  0  0  0  0  0  0  0  0  0
   -4.4269    5.7358   -3.2939 C   0  0  0  0  0  0  0  0  0  0  0  0
   -5.1737    6.7386   -2.4852 C   0  0  2  0  0  0  0  0  0  0  0  0
   -2.5179    4.2727   -3.4446 C   0  0  0  0  0  0  0  0  0  0  0  0
   -4.8651    5.3901   -4.4175 O   0  0  0  0  0  0  0  0  0  0  0  0
   -5.4975    8.1334   -3.1270 C   0  0  1  0  0  0  0  0  0  0  0  0
   -2.8223    2.8942   -3.4696 C   0  0  0  0  0  0  0  0  0  0  0  0
   -1.9950    1.9998   -4.1732 C   0  0  0  0  0  0  0  0  0  0  0  0
   -0.8577    2.4717   -4.8530 C   0  0  0  0  0  0  0  0  0  0  0  0
   -0.5448    3.8434   -4.8247 C   0  0  0  0  0  0  0  0  0  0  0  0
   -1.3759    4.7426   -4.1313 C   0  0  0  0  0  0  0  0  0  0  0  0
   -6.4188    8.0261   -4.3802 C   0  0  0  0  0  0  0  0  0  0  0  0
   -6.1551    9.0839   -2.0805 C   0  0  0  0  0  0  0  0  0  0  0  0
    2.1130    3.1889   -0.0035 H   0  0  0  0  0  0  0  0  0  0  0  0
    3.1173    1.0209   -0.3715 H   0  0  0  0  0  0  0  0  0  0  0  0
   -0.5882   -0.7429   -0.7614 H   0  0  0  0  0  0  0  0  0  0  0  0
   -1.6993    1.3761   -0.4199 H   0  0  0  0  0  0  0  0  0  0  0  0
   -0.8028    5.3549    1.4574 H   0  0  0  0  0  0  0  0  0  0  0  0
   -0.3236    3.8242    2.1858 H   0  0  0  0  0  0  0  0  0  0  0  0
    0.8490    4.7913    1.2692 H   0  0  0  0  0  0  0  0  0  0  0  0
   -6.0955    6.2732   -2.1301 H   0  0  0  0  0  0  0  0  0  0  0  0
   -4.5621    8.6021   -3.4480 H   0  0  0  0  0  0  0  0  0  0  0  0
   -3.6425    2.5377   -2.9758 H   0  0  0  0  0  0  0  0  0  0  0  0
   -2.2189    1.0050   -4.1890 H   0  0  0  0  0  0  0  0  0  0  0  0
   -0.2566    1.8193   -5.3625 H   0  0  0  0  0  0  0  0  0  0  0  0
    0.2893    4.1898   -5.3034 H   0  0  0  0  0  0  0  0  0  0  0  0
   -1.1435    5.7399   -4.1245 H   0  0  0  0  0  0  0  0  0  0  0  0
   -5.8682    7.6180   -5.2302 H   0  0  0  0  0  0  0  0  0  0  0  0
   -6.7893    9.0090   -4.6835 H   0  0  0  0  0  0  0  0  0  0  0  0
   -7.2797    7.3849   -4.1723 H   0  0  0  0  0  0  0  0  0  0  0  0
   -5.4648    9.3040   -1.2638 H   0  0  0  0  0  0  0  0  0  0  0  0
   -6.4251   10.0379   -2.5374 H   0  0  0  0  0  0  0  0  0  0  0  0
   -7.0579    8.6298   -1.6646 H   0  0  0  0  0  0  0  0  0  0  0  0
  1  2  1  0  0  0  0
  1  6  2  0  0  0  0
  2  3  2  0  0  0  0
  3  4  1  0  0  0  0
  4  5  2  0  0  0  0
  5  6  1  0  0  0  0
  6  7  1  0  0  0  0
  7  8  2  0  0  0  0
  7  9  1  0  0  0  0
  8 10  1  0  0  0  0
 10 11  2  0  0  0  0
 12 11  1  0  0  0  0
 11 13  1  0  0  0  0
 12 15  1  0  0  0  0
 13 14  1  0  0  0  0
 14 15  1  0  0  0  0
 13 16  1  0  0  0  0
 14 17  2  0  0  0  0
 15 18  1  0  0  0  0
 23 16  1  0  0  0  0
 19 16  2  0  0  0  0
 19 20  1  0  0  0  0
 20 21  2  0  0  0  0
 21 22  1  0  0  0  0
 22 23  2  0  0  0  0
 18 24  1  0  0  0  0
 18 25  1  0  0  0  0
  1 26  1  0  0  0  0
  2 27  1  0  0  0  0
  4 28  1  0  0  0  0
  5 29  1  0  0  0  0
  9 30  1  0  0  0  0
  9 31  1  0  0  0  0
  9 32  1  0  0  0  0
 15 33  1  0  0  0  0
 18 34  1  0  0  0  0
 19 35  1  0  0  0  0
 20 36  1  0  0  0  0
 21 37  1  0  0  0  0
 22 38  1  0  0  0  0
 23 39  1  0  0  0  0
 24 40  1  0  0  0  0
 24 41  1  0  0  0  0
 24 42  1  0  0  0  0
 25 43  1  0  0  0  0
 25 44  1  0  0  0  0
 25 45  1  0  0  0  0
M  END
$$$$
