# Supplementary material for: Similarity-Based Profiling of Hydrazone-Containing Scaffolds Active Against Leishmania Amastigotes
Source: ACS Omega. 2025 Oct 22;10(43):50679–94. doi: 10.1021/acsomega.5c05276 (PMC12593058; doi:10.1021/acsomega.5c05276)
Supplement: Supplementary file 1 [file ao5c05276_si_001.zip › SDF/LIC.sdf]

5281836
  -OEChem-03252416573D

 46 48  0     1  0  0  0  0  0999 V2000
   -0.1405   -0.7434    0.9527 O   0  0  0  0  0  0  0  0  0  0  0  0
    1.7538   -2.8795    1.1578 O   0  0  0  0  0  0  0  0  0  0  0  0
   -4.3642   -1.0615   -1.6859 O   0  0  0  0  0  0  0  0  0  0  0  0
   -6.0689    0.8140   -0.5441 O   0  0  0  0  0  0  0  0  0  0  0  0
    0.2985    1.4770    0.0548 C   0  0  2  0  0  0  0  0  0  0  0  0
   -0.6154    0.6324    0.9746 C   0  0  1  0  0  0  0  0  0  0  0  0
    1.5159    0.6225    0.0990 C   0  0  0  0  0  0  0  0  0  0  0  0
    1.1787   -0.6307    0.5919 C   0  0  0  0  0  0  0  0  0  0  0  0
   -2.0701    0.6782    0.5668 C   0  0  0  0  0  0  0  0  0  0  0  0
    0.4878    2.9008    0.5565 C   0  0  0  0  0  0  0  0  0  0  0  0
    2.8077    0.8877   -0.3221 C   0  0  0  0  0  0  0  0  0  0  0  0
    2.0992   -1.6573    0.6818 C   0  0  0  0  0  0  0  0  0  0  0  0
    3.7595   -0.1314   -0.2269 C   0  0  0  0  0  0  0  0  0  0  0  0
   -2.5576   -0.2205   -0.3823 C   0  0  0  0  0  0  0  0  0  0  0  0
    3.4069   -1.3964    0.2704 C   0  0  0  0  0  0  0  0  0  0  0  0
   -2.9259    1.6194    1.1395 C   0  0  0  0  0  0  0  0  0  0  0  0
   -3.9003   -0.1784   -0.7583 C   0  0  0  0  0  0  0  0  0  0  0  0
   -4.2684    1.6618    0.7634 C   0  0  0  0  0  0  0  0  0  0  0  0
    5.1270    0.1172   -0.6576 C   0  0  0  0  0  0  0  0  0  0  0  0
   -4.7556    0.7628   -0.1855 C   0  0  0  0  0  0  0  0  0  0  0  0
    1.2861   -3.8419    0.2109 C   0  0  0  0  0  0  0  0  0  0  0  0
    5.7039    1.3317   -0.8004 C   0  0  0  0  0  0  0  0  0  0  0  0
    7.1119    1.5399   -1.2552 C   0  0  0  0  0  0  0  0  0  0  0  0
   -4.8700   -2.3041   -1.2018 C   0  0  0  0  0  0  0  0  0  0  0  0
   -0.0774    1.4922   -0.9763 H   0  0  0  0  0  0  0  0  0  0  0  0
   -0.5289    0.9554    2.0228 H   0  0  0  0  0  0  0  0  0  0  0  0
   -0.4633    3.4425    0.5637 H   0  0  0  0  0  0  0  0  0  0  0  0
    0.8986    2.9200    1.5721 H   0  0  0  0  0  0  0  0  0  0  0  0
    1.1803    3.4536   -0.0874 H   0  0  0  0  0  0  0  0  0  0  0  0
    3.0313    1.8639   -0.7383 H   0  0  0  0  0  0  0  0  0  0  0  0
   -1.9016   -0.9525   -0.8468 H   0  0  0  0  0  0  0  0  0  0  0  0
    4.1513   -2.1875    0.3384 H   0  0  0  0  0  0  0  0  0  0  0  0
   -2.5586    2.3251    1.8797 H   0  0  0  0  0  0  0  0  0  0  0  0
   -4.9238    2.4001    1.2176 H   0  0  0  0  0  0  0  0  0  0  0  0
    5.7231   -0.7665   -0.8764 H   0  0  0  0  0  0  0  0  0  0  0  0
    2.0614   -4.0555   -0.5316 H   0  0  0  0  0  0  0  0  0  0  0  0
    0.3785   -3.4823   -0.2843 H   0  0  0  0  0  0  0  0  0  0  0  0
    1.0507   -4.7645    0.7485 H   0  0  0  0  0  0  0  0  0  0  0  0
    5.1607    2.2435   -0.5709 H   0  0  0  0  0  0  0  0  0  0  0  0
   -6.5059    1.5255   -0.0453 H   0  0  0  0  0  0  0  0  0  0  0  0
    7.1231    2.1448   -2.1670 H   0  0  0  0  0  0  0  0  0  0  0  0
    7.6785    2.0694   -0.4832 H   0  0  0  0  0  0  0  0  0  0  0  0
    7.6228    0.5951   -1.4661 H   0  0  0  0  0  0  0  0  0  0  0  0
   -5.7200   -2.1400   -0.5321 H   0  0  0  0  0  0  0  0  0  0  0  0
   -4.0840   -2.8612   -0.6822 H   0  0  0  0  0  0  0  0  0  0  0  0
   -5.2084   -2.8933   -2.0585 H   0  0  0  0  0  0  0  0  0  0  0  0
  1  6  1  0  0  0  0
  1  8  1  0  0  0  0
  2 12  1  0  0  0  0
  2 21  1  0  0  0  0
  3 17  1  0  0  0  0
  3 24  1  0  0  0  0
  4 20  1  0  0  0  0
  4 40  1  0  0  0  0
  5  6  1  0  0  0  0
  5  7  1  0  0  0  0
  5 10  1  0  0  0  0
  5 25  1  0  0  0  0
  6  9  1  0  0  0  0
  6 26  1  0  0  0  0
  7  8  2  0  0  0  0
  7 11  1  0  0  0  0
  8 12  1  0  0  0  0
  9 14  2  0  0  0  0
  9 16  1  0  0  0  0
 10 27  1  0  0  0  0
 10 28  1  0  0  0  0
 10 29  1  0  0  0  0
 11 13  2  0  0  0  0
 11 30  1  0  0  0  0
 12 15  2  0  0  0  0
 13 15  1  0  0  0  0
 13 19  1  0  0  0  0
 14 17  1  0  0  0  0
 14 31  1  0  0  0  0
 15 32  1  0  0  0  0
 16 18  2  0  0  0  0
 16 33  1  0  0  0  0
 17 20  2  0  0  0  0
 18 20  1  0  0  0  0
 18 34  1  0  0  0  0
 19 22  2  0  0  0  0
 19 35  1  0  0  0  0
 21 36  1  0  0  0  0
 21 37  1  0  0  0  0
 21 38  1  0  0  0  0
 22 23  1  0  0  0  0
 22 39  1  0  0  0  0
 23 41  1  0  0  0  0
 23 42  1  0  0  0  0
 23 43  1  0  0  0  0
 24 44  1  0  0  0  0
 24 45  1  0  0  0  0
 24 46  1  0  0  0  0
M  END
> <PUBCHEM_COMPOUND_CID>
5281836

> <PUBCHEM_CONFORMER_RMSD>
0.8

> <PUBCHEM_CONFORMER_DIVERSEORDER>
1
5
7
4
8
6
3
2

> <PUBCHEM_MMFF94_PARTIAL_CHARGES>
31
1 -0.36
11 -0.15
12 0.08
13 0.03
14 -0.15
15 -0.15
16 -0.15
17 0.08
18 -0.15
19 -0.18
2 -0.36
20 0.08
21 0.28
22 -0.29
23 0.14
24 0.28
3 -0.36
30 0.15
31 0.15
32 0.15
33 0.15
34 0.15
35 0.15
39 0.15
4 -0.53
40 0.45
5 0.14
6 0.42
7 -0.14
8 0.08
9 -0.14

> <PUBCHEM_EFFECTIVE_ROTOR_COUNT>
4.6

> <PUBCHEM_PHARMACOPHORE_FEATURES>
8
1 1 acceptor
1 2 acceptor
1 23 hydrophobe
1 3 acceptor
1 4 donor
5 1 5 6 7 8 rings
6 7 8 11 12 13 15 rings
6 9 14 16 17 18 20 rings

> <PUBCHEM_HEAVY_ATOM_COUNT>
24

> <PUBCHEM_ATOM_DEF_STEREO_COUNT>
2

> <PUBCHEM_ATOM_UDEF_STEREO_COUNT>
0

> <PUBCHEM_BOND_DEF_STEREO_COUNT>
1

> <PUBCHEM_BOND_UDEF_STEREO_COUNT>
0

> <PUBCHEM_ISOTOPIC_ATOM_COUNT>
0

> <PUBCHEM_COMPONENT_COUNT>
1

> <PUBCHEM_CACTVS_TAUTO_COUNT>
3

> <PUBCHEM_CONFORMER_ID>
0050982C00000001

> <PUBCHEM_MMFF94_ENERGY>
90.3356

> <PUBCHEM_FEATURE_SELFOVERLAP>
40.7

> <PUBCHEM_SHAPE_FINGERPRINT>
10090160 65 18186525384627272976
10616163 171 18273208691065540183
10906281 52 18261690189803694144
11045977 3 12823002136689146501
11135609 187 18334573555354351217
12107183 9 17404866947592635537
12236239 1 18341615871801545849
12553582 1 18341319012436292011
12788726 201 17845938416650461657
12969540 114 18260824938824979204
13257819 101 16370997529689110494
13631057 29 18269835466568929287
13760787 19 18343017762127698703
13911987 19 18188786032131967820
14528608 73 18411983576882064700
14576447 43 18341323461685021239
14767858 380 18337675316769799892
14787075 74 18412548721600775496
14790565 3 18337403681690336168
14931854 50 18338786914414974335
15461852 350 14057004965933459627
15537594 2 18342744005307575747
16993438 75 18042695089953883379
17138139 8 18199169866725471167
18681886 176 17561075942792317352
20028762 73 18270113514505071078
20511986 3 18269824350834780193
20645477 70 18115588127959982923
21033648 29 12613029556346825100
21054139 6 18411414050980279054
21267235 1 18130227164197167213
22393880 68 18272364287108733837
23402539 116 18343304764706467284
23559900 14 17203601601488938969
23569917 315 18335140904236103154
25147074 1 18194968444117332488
2838139 119 16443059551948934972
335352 9 18334022675540653870
34797466 226 16487252197055729288
4072396 5 17894904119216520272
4340502 62 15719393936935944056
4409770 3 15890225423046580177
484989 97 17974578197334629178
5486654 2 18410018754125049684
7164475 11 18048314440564128224

> <PUBCHEM_SHAPE_MULTIPOLES>
470.43
13.49
3.03
1.18
4.29
2.47
0.14
-3.99
7.02
0.52
-0.54
-0.4
0.17
-2.48

> <PUBCHEM_SHAPE_SELFOVERLAP>
1014.317

> <PUBCHEM_SHAPE_VOLUME>
262.1

> <PUBCHEM_COORDINATE_TYPE>
2
5
10

$$$$
