# Supplementary material for: Similarity-Based Profiling of Hydrazone-Containing Scaffolds Active Against Leishmania Amastigotes
Source: ACS Omega. 2025 Oct 22;10(43):50679–94. doi: 10.1021/acsomega.5c05276 (PMC12593058; doi:10.1021/acsomega.5c05276)
Supplement: Supplementary file 1 [file ao5c05276_si_001.zip › SDF/719.sdf]

Dimethyl 4-(4-fluorophenyl)-2,6-dimethyl-1,4-dihydropyridine-3,5-dicarboxylate
  Mrv0541 01302309233D              63.27000

 41 42  0  0  0  0            999 V2000
   -4.0317    0.2785    0.2502 N   0  0  0  0  0  0  0  0  0  0  0  0
   -4.7258    0.7565    1.2919 C   0  0  0  0  0  0  0  0  0  0  0  0
   -4.0686    1.2749    2.3654 C   0  0  0  0  0  0  0  0  0  0  0  0
   -2.5773    1.3017    2.3129 C   0  0  1  0  0  0  0  0  0  0  0  0
   -1.9198    0.5834    1.1863 C   0  0  0  0  0  0  0  0  0  0  0  0
   -2.7072    0.0981    0.1926 C   0  0  0  0  0  0  0  0  0  0  0  0
   -4.7099    1.7872    3.5210 C   0  0  0  0  0  0  0  0  0  0  0  0
   -5.9344    1.6425    3.7461 O   0  0  0  0  0  0  0  0  0  0  0  0
   -3.9955    2.4784    4.4679 O   0  0  0  0  0  0  0  0  0  0  0  0
   -0.5202    0.4243    1.2145 C   0  0  0  0  0  0  0  0  0  0  0  0
    0.0816    0.3777    2.3149 O   0  0  0  0  0  0  0  0  0  0  0  0
    0.2380    0.3421    0.0775 O   0  0  0  0  0  0  0  0  0  0  0  0
   -6.1758    0.6435    1.1436 C   0  0  0  0  0  0  0  0  0  0  0  0
   -2.2460   -0.6588   -0.9673 C   0  0  0  0  0  0  0  0  0  0  0  0
   -2.0697    2.7178    2.3533 C   0  0  0  0  0  0  0  0  0  0  0  0
   -2.4904    3.6737    1.3950 C   0  0  0  0  0  0  0  0  0  0  0  0
   -2.0761    5.0151    1.4824 C   0  0  0  0  0  0  0  0  0  0  0  0
   -1.2195    5.4223    2.5222 C   0  0  0  0  0  0  0  0  0  0  0  0
   -0.7636    4.4796    3.4629 C   0  0  0  0  0  0  0  0  0  0  0  0
   -1.1786    3.1377    3.3725 C   0  0  0  0  0  0  0  0  0  0  0  0
   -0.8448    6.6712    2.6095 F   0  0  0  0  0  0  0  0  0  0  0  0
    1.6626    0.1949    0.0118 C   0  0  0  0  0  0  0  0  0  0  0  0
   -4.4879    3.1191    5.6513 C   0  0  0  0  0  0  0  0  0  0  0  0
   -4.5456    0.0056   -0.5273 H   0  0  0  0  0  0  0  0  0  0  0  0
   -2.2686    0.7641    3.2182 H   0  0  0  0  0  0  0  0  0  0  0  0
   -6.4707    0.2414    0.1705 H   0  0  0  0  0  0  0  0  0  0  0  0
   -6.6536    1.6200    1.2452 H   0  0  0  0  0  0  0  0  0  0  0  0
   -6.5682   -0.0362    1.9016 H   0  0  0  0  0  0  0  0  0  0  0  0
   -1.6336   -0.0232   -1.6068 H   0  0  0  0  0  0  0  0  0  0  0  0
   -1.6632   -1.5253   -0.6489 H   0  0  0  0  0  0  0  0  0  0  0  0
   -3.0730   -1.0346   -1.5774 H   0  0  0  0  0  0  0  0  0  0  0  0
   -3.1156    3.4014    0.6322 H   0  0  0  0  0  0  0  0  0  0  0  0
   -2.4069    5.6943    0.7899 H   0  0  0  0  0  0  0  0  0  0  0  0
   -0.1328    4.7668    4.2170 H   0  0  0  0  0  0  0  0  0  0  0  0
   -0.8290    2.4694    4.0647 H   0  0  0  0  0  0  0  0  0  0  0  0
    2.1511    1.0522    0.4803 H   0  0  0  0  0  0  0  0  0  0  0  0
    1.9716    0.1366   -1.0336 H   0  0  0  0  0  0  0  0  0  0  0  0
    1.9635   -0.7209    0.5227 H   0  0  0  0  0  0  0  0  0  0  0  0
   -4.9156    2.3839    6.3374 H   0  0  0  0  0  0  0  0  0  0  0  0
   -3.6605    3.6303    6.1486 H   0  0  0  0  0  0  0  0  0  0  0  0
   -5.2480    3.8584    5.3874 H   0  0  0  0  0  0  0  0  0  0  0  0
  1  2  1  0  0  0  0
  2  3  2  0  0  0  0
  3  4  1  0  0  0  0
  4  5  1  0  0  0  0
  5  6  2  0  0  0  0
  1  6  1  0  0  0  0
  7  8  2  0  0  0  0
  7  9  1  0  0  0  0
  3  7  1  0  0  0  0
 10 11  2  0  0  0  0
 10 12  1  0  0  0  0
  5 10  1  0  0  0  0
  2 13  1  0  0  0  0
  6 14  1  0  0  0  0
 15 16  2  0  0  0  0
 16 17  1  0  0  0  0
 17 18  2  0  0  0  0
 18 19  1  0  0  0  0
 19 20  2  0  0  0  0
 15 20  1  0  0  0  0
 18 21  1  0  0  0  0
  4 15  1  0  0  0  0
 12 22  1  0  0  0  0
  9 23  1  0  0  0  0
  1 24  1  0  0  0  0
  4 25  1  0  0  0  0
 13 26  1  0  0  0  0
 13 27  1  0  0  0  0
 13 28  1  0  0  0  0
 14 29  1  0  0  0  0
 14 30  1  0  0  0  0
 14 31  1  0  0  0  0
 16 32  1  0  0  0  0
 17 33  1  0  0  0  0
 19 34  1  0  0  0  0
 20 35  1  0  0  0  0
 22 36  1  0  0  0  0
 22 37  1  0  0  0  0
 22 38  1  0  0  0  0
 23 39  1  0  0  0  0
 23 40  1  0  0  0  0
 23 41  1  0  0  0  0
M  END
>  <type>
systematic

$$$$
