# Supplementary material for: Similarity-Based Profiling of Hydrazone-Containing Scaffolds Active Against Leishmania Amastigotes
Source: ACS Omega. 2025 Oct 22;10(43):50679–94. doi: 10.1021/acsomega.5c05276 (PMC12593058; doi:10.1021/acsomega.5c05276)
Supplement: Supplementary file 1 [file ao5c05276_si_001.zip › SDF/720.sdf]

Ethyl 4-[2-(3,4-dichlorobenzamido)thiazolo [5,4-d]pyrimidin-5-yl]piperazine-1- carboxylate
  Mrv0541 01302309353D              88.31000

 49 52  0  0  0  0            999 V2000
    2.6691   -2.0364    1.6575 C   0  0  2  0  0  0  0  0  0  0  0  0
    4.0467   -1.9604    2.3643 C   0  0  2  0  0  0  0  0  0  0  0  0
    4.9892   -2.8676    1.7419 N   0  0  0  0  0  0  0  0  0  0  0  0
    5.1631   -2.7035    0.3142 C   0  0  1  0  0  0  0  0  0  0  0  0
    3.7885   -2.7835   -0.4049 C   0  0  2  0  0  0  0  0  0  0  0  0
    2.7990   -1.9190    0.2162 N   0  0  0  0  0  0  0  0  0  0  0  0
    2.0114   -1.0468   -0.5177 C   0  0  0  0  0  0  0  0  0  0  0  0
    2.1277   -0.9490   -1.7634 O   0  0  0  0  0  0  0  0  0  0  0  0
    1.0573   -0.2741    0.0902 O   0  0  0  0  0  0  0  0  0  0  0  0
    6.9217   -4.2335    2.0880 N   0  0  0  0  0  0  0  0  0  0  0  0
    5.6678   -3.8336    2.4616 C   0  0  0  0  0  0  0  0  0  0  0  0
    5.1135   -4.4010    3.5778 N   0  0  0  0  0  0  0  0  0  0  0  0
    5.7558   -5.3292    4.3404 C   0  0  0  0  0  0  0  0  0  0  0  0
    9.1834   -5.8492    2.6622 S   0  0  0  0  0  0  0  0  0  0  0  0
    9.0734   -6.8420    4.1164 C   0  0  0  0  0  0  0  0  0  0  0  0
    7.8449   -6.6186    4.6445 N   0  0  0  0  0  0  0  0  0  0  0  0
    7.0510   -5.7329    3.9812 C   0  0  0  0  0  0  0  0  0  0  0  0
    7.5875   -5.1521    2.8276 C   0  0  0  0  0  0  0  0  0  0  0  0
   12.1527   -8.7287    5.0450 C   0  0  0  0  0  0  0  0  0  0  0  0
   11.6751   -9.9013    5.6823 C   0  0  0  0  0  0  0  0  0  0  0  0
   12.5495  -10.7732    6.3682 C   0  0  0  0  0  0  0  0  0  0  0  0
   13.9292  -10.4685    6.4418 C   0  0  0  0  0  0  0  0  0  0  0  0
   14.4088   -9.2870    5.8450 C   0  0  0  0  0  0  0  0  0  0  0  0
   13.5328   -8.4291    5.1564 C   0  0  0  0  0  0  0  0  0  0  0  0
   11.2892   -7.8727    4.3044 C   0  0  0  0  0  0  0  0  0  0  0  0
    9.9952   -7.6661    4.6932 N   0  0  0  0  0  0  0  0  0  0  0  0
   11.7550   -7.3051    3.2876 O   0  0  0  0  0  0  0  0  0  0  0  0
   11.8992  -12.1756    7.0710 Cl  0  0  0  0  0  0  0  0  0  0  0  0
   15.0472  -11.4820    7.2201 Cl  0  0  0  0  0  0  0  0  0  0  0  0
    0.1340    0.6303   -0.5319 C   0  0  2  0  0  0  0  0  0  0  0  0
   -0.7190    1.3206    0.5482 C   0  0  0  0  0  0  0  0  0  0  0  0
    2.0291   -1.2681    2.0965 H   0  0  0  0  0  0  0  0  0  0  0  0
    2.2163   -3.0046    1.8883 H   0  0  0  0  0  0  0  0  0  0  0  0
    3.8973   -2.1577    3.4284 H   0  0  0  0  0  0  0  0  0  0  0  0
    4.4389   -0.9418    2.2859 H   0  0  0  0  0  0  0  0  0  0  0  0
    5.6197   -1.7302    0.1125 H   0  0  0  0  0  0  0  0  0  0  0  0
    5.8166   -3.4657   -0.1186 H   0  0  0  0  0  0  0  0  0  0  0  0
    3.4282   -3.8128   -0.3424 H   0  0  0  0  0  0  0  0  0  0  0  0
    3.9489   -2.5603   -1.4628 H   0  0  0  0  0  0  0  0  0  0  0  0
    5.3024   -5.7193    5.1674 H   0  0  0  0  0  0  0  0  0  0  0  0
   10.6800  -10.1377    5.6379 H   0  0  0  0  0  0  0  0  0  0  0  0
   15.4005   -9.0430    5.9032 H   0  0  0  0  0  0  0  0  0  0  0  0
   13.9194   -7.5756    4.7421 H   0  0  0  0  0  0  0  0  0  0  0  0
    9.7068   -8.1390    5.4894 H   0  0  0  0  0  0  0  0  0  0  0  0
   -0.5196    0.0798   -1.2139 H   0  0  0  0  0  0  0  0  0  0  0  0
    0.6815    1.3864   -1.1010 H   0  0  0  0  0  0  0  0  0  0  0  0
   -1.4487    1.9835    0.0806 H   0  0  0  0  0  0  0  0  0  0  0  0
   -0.0822    1.9099    1.2108 H   0  0  0  0  0  0  0  0  0  0  0  0
   -1.2503    0.5734    1.1405 H   0  0  0  0  0  0  0  0  0  0  0  0
  1  2  1  0  0  0  0
  2  3  1  0  0  0  0
  3  4  1  0  0  0  0
  4  5  1  0  0  0  0
  5  6  1  0  0  0  0
  1  6  1  0  0  0  0
  7  8  2  0  0  0  0
  7  9  1  0  0  0  0
  6  7  1  0  0  0  0
 18 10  2  0  0  0  0
 10 11  1  0  0  0  0
 11 12  2  0  0  0  0
 12 13  1  0  0  0  0
 17 13  2  0  0  0  0
 14 15  1  0  0  0  0
 15 16  2  0  0  0  0
 16 17  1  0  0  0  0
 17 18  1  0  0  0  0
 14 18  1  0  0  0  0
 19 20  2  0  0  0  0
 20 21  1  0  0  0  0
 21 22  2  0  0  0  0
 22 23  1  0  0  0  0
 23 24  2  0  0  0  0
 19 24  1  0  0  0  0
 25 26  1  0  0  0  0
 25 27  2  0  0  0  0
 19 25  1  0  0  0  0
 21 28  1  0  0  0  0
 22 29  1  0  0  0  0
 15 26  1  0  0  0  0
  3 11  1  0  0  0  0
 30 31  1  0  0  0  0
  9 30  1  0  0  0  0
  1 32  1  0  0  0  0
  1 33  1  0  0  0  0
  2 34  1  0  0  0  0
  2 35  1  0  0  0  0
  4 36  1  0  0  0  0
  4 37  1  0  0  0  0
  5 38  1  0  0  0  0
  5 39  1  0  0  0  0
 13 40  1  0  0  0  0
 20 41  1  0  0  0  0
 23 42  1  0  0  0  0
 24 43  1  0  0  0  0
 26 44  1  0  0  0  0
 30 45  1  0  0  0  0
 30 46  1  0  0  0  0
 31 47  1  0  0  0  0
 31 48  1  0  0  0  0
 31 49  1  0  0  0  0
M  END
>  <type>
systematic

$$$$
