# Supplementary material for: Similarity-Based Profiling of Hydrazone-Containing Scaffolds Active Against Leishmania Amastigotes
Source: ACS Omega. 2025 Oct 22;10(43):50679–94. doi: 10.1021/acsomega.5c05276 (PMC12593058; doi:10.1021/acsomega.5c05276)
Supplement: Supplementary file 1 [file ao5c05276_si_001.zip › SDF/722.sdf]

  Mrv0541 01302309443D              68.27000

 43 44  0  0  0  0            999 V2000
   -4.9946   -1.3073   -0.9399 C   0  0  0  0  0  0  0  0  0  0  0  0
   -5.8514   -2.1778   -1.6455 C   0  0  0  0  0  0  0  0  0  0  0  0
   -5.7344   -2.3439   -3.0379 C   0  0  0  0  0  0  0  0  0  0  0  0
   -4.7143   -1.6440   -3.7084 C   0  0  0  0  0  0  0  0  0  0  0  0
   -3.8370   -0.7802   -3.0161 C   0  0  0  0  0  0  0  0  0  0  0  0
   -3.9840   -0.5558   -1.6122 C   0  0  0  0  0  0  0  0  0  0  0  0
   -5.1810   -1.2376    0.4053 O   0  0  0  0  0  0  0  0  0  0  0  0
   -6.6520   -3.2225   -3.8028 C   0  0  0  0  0  0  0  0  0  0  0  0
   -2.8890   -0.1387   -3.7784 O   0  0  0  0  0  0  0  0  0  0  0  0
   -1.7035   -0.9233   -4.0296 C   0  0  0  0  0  0  0  0  0  0  0  0
   -3.1422    0.3918   -0.9191 C   0  0  0  0  0  0  0  0  0  0  0  0
   -2.1408    0.8982   -1.4776 O   0  0  0  0  0  0  0  0  0  0  0  0
   -3.3527    0.8769    0.4019 C   0  0  0  0  0  0  0  0  0  0  0  0
   -2.4368    0.6225    1.4731 C   0  0  0  0  0  0  0  0  0  0  0  0
   -4.5072    1.6729    0.6384 C   0  0  0  0  0  0  0  0  0  0  0  0
   -4.8093    2.1161    1.9398 C   0  0  0  0  0  0  0  0  0  0  0  0
   -3.9305    1.8573    2.9989 C   0  0  0  0  0  0  0  0  0  0  0  0
   -2.7548    1.1264    2.7617 C   0  0  0  0  0  0  0  0  0  0  0  0
   -1.2193   -0.1130    1.3255 C   0  0  0  0  0  0  0  0  0  0  0  0
   -0.2698    0.0693    2.1268 O   0  0  0  0  0  0  0  0  0  0  0  0
   -1.0517   -1.0333    0.3277 O   0  0  0  0  0  0  0  0  0  0  0  0
   -5.3701    2.0217   -0.3716 O   0  0  0  0  0  0  0  0  0  0  0  0
   -5.0577    3.3028   -0.9544 C   0  0  0  0  0  0  0  0  0  0  0  0
   -4.2285    2.3259    4.2371 O   0  0  0  0  0  0  0  0  0  0  0  0
    0.1328   -1.7911    0.0570 C   0  0  0  0  0  0  0  0  0  0  0  0
   -6.5726   -2.6970   -1.1373 H   0  0  0  0  0  0  0  0  0  0  0  0
   -4.6070   -1.7616   -4.7205 H   0  0  0  0  0  0  0  0  0  0  0  0
   -6.0347   -1.6822    0.5882 H   0  0  0  0  0  0  0  0  0  0  0  0
   -6.0831   -4.0096   -4.2999 H   0  0  0  0  0  0  0  0  0  0  0  0
   -7.4018   -3.6929   -3.1640 H   0  0  0  0  0  0  0  0  0  0  0  0
   -7.1758   -2.6354   -4.5604 H   0  0  0  0  0  0  0  0  0  0  0  0
   -1.0261   -0.3314   -4.6474 H   0  0  0  0  0  0  0  0  0  0  0  0
   -1.1852   -1.1682   -3.0992 H   0  0  0  0  0  0  0  0  0  0  0  0
   -1.9313   -1.8456   -4.5720 H   0  0  0  0  0  0  0  0  0  0  0  0
   -5.6701    2.6381    2.1188 H   0  0  0  0  0  0  0  0  0  0  0  0
   -2.1324    0.9580    3.5570 H   0  0  0  0  0  0  0  0  0  0  0  0
   -5.7943    3.5198   -1.7293 H   0  0  0  0  0  0  0  0  0  0  0  0
   -5.1066    4.1019   -0.2090 H   0  0  0  0  0  0  0  0  0  0  0  0
   -4.0696    3.3049   -1.4199 H   0  0  0  0  0  0  0  0  0  0  0  0
   -3.4216    2.1925    4.7765 H   0  0  0  0  0  0  0  0  0  0  0  0
    0.4002   -2.4001    0.9232 H   0  0  0  0  0  0  0  0  0  0  0  0
   -0.0479   -2.4447   -0.7965 H   0  0  0  0  0  0  0  0  0  0  0  0
    0.9580   -1.1186   -0.1810 H   0  0  0  0  0  0  0  0  0  0  0  0
  1  2  1  0  0  0  0
  2  3  2  0  0  0  0
  3  4  1  0  0  0  0
  4  5  2  0  0  0  0
  5  6  1  0  0  0  0
  1  6  2  0  0  0  0
  1  7  1  0  0  0  0
  3  8  1  0  0  0  0
  5  9  1  0  0  0  0
  9 10  1  0  0  0  0
  6 11  1  0  0  0  0
 11 12  2  0  0  0  0
 11 13  1  0  0  0  0
 14 13  1  0  0  0  0
 13 15  2  0  0  0  0
 15 16  1  0  0  0  0
 16 17  2  0  0  0  0
 17 18  1  0  0  0  0
 14 18  2  0  0  0  0
 14 19  1  0  0  0  0
 19 20  2  0  0  0  0
 19 21  1  0  0  0  0
 15 22  1  0  0  0  0
 22 23  1  0  0  0  0
 17 24  1  0  0  0  0
 21 25  1  0  0  0  0
  2 26  1  0  0  0  0
  4 27  1  0  0  0  0
  7 28  1  0  0  0  0
  8 29  1  0  0  0  0
  8 30  1  0  0  0  0
  8 31  1  0  0  0  0
 10 32  1  0  0  0  0
 10 33  1  0  0  0  0
 10 34  1  0  0  0  0
 16 35  1  0  0  0  0
 18 36  1  0  0  0  0
 23 37  1  0  0  0  0
 23 38  1  0  0  0  0
 23 39  1  0  0  0  0
 24 40  1  0  0  0  0
 25 41  1  0  0  0  0
 25 42  1  0  0  0  0
 25 43  1  0  0  0  0
M  END
>  <type>
systematic

$$$$
