# Supplementary material for: Similarity-Based Profiling of Hydrazone-Containing Scaffolds Active Against Leishmania Amastigotes
Source: ACS Omega. 2025 Oct 22;10(43):50679–94. doi: 10.1021/acsomega.5c05276 (PMC12593058; doi:10.1021/acsomega.5c05276)
Supplement: Supplementary file 1 [file ao5c05276_si_001.zip › SDF/708.sdf]

 OpenBabel11292213373D

 51 55  0  0  0  0  0  0  0  0999 V2000
   -2.1774   -1.3417   -0.0316 C   0  0  0  0  0  0  0  0  0  0  0  0
   -0.8404   -1.4557    0.0042 C   0  0  0  0  0  0  0  0  0  0  0  0
   -0.0375   -0.3340   -0.0231 C   0  0  0  0  0  0  0  0  0  0  0  0
   -0.5882    0.9218   -0.2130 C   0  0  0  0  0  0  0  0  0  0  0  0
   -1.9289    1.1101   -0.2494 C   0  0  0  0  0  0  0  0  0  0  0  0
   -2.8844   -0.0366   -0.0568 C   0  0  1  0  0  0  0  0  0  0  0  0
   -3.9852    0.0069   -1.2194 C   0  0  2  0  0  0  0  0  0  0  0  0
   -2.4545    2.4645   -0.4745 C   0  0  0  0  0  0  0  0  0  0  0  0
   -3.5394    2.4995   -1.5786 C   0  0  0  0  0  0  0  0  0  0  0  0
   -4.6475    1.4444   -1.3030 C   0  0  1  0  0  0  0  0  0  0  0  0
   -6.2624   -0.9565   -2.1953 C   0  0  0  0  0  0  0  0  0  0  0  0
   -5.0559   -1.1580   -1.2265 C   0  0  1  0  0  0  0  0  0  0  0  0
   -5.8047    1.5089   -2.3489 C   0  0  1  0  0  0  0  0  0  0  0  0
   -6.8988    0.4548   -2.0328 C   0  0  1  0  0  0  0  0  0  0  0  0
   -6.6029    2.8188   -2.5157 C   0  0  0  0  0  0  0  0  0  0  0  0
   -7.9056    2.3656   -3.2219 C   0  0  0  0  0  0  0  0  0  0  0  0
   -8.0720    0.8252   -2.9733 C   0  0  2  0  0  0  0  0  0  0  0  0
    1.2008   -0.4615    0.1271 O   0  0  0  0  0  0  0  0  0  0  0  0
   -7.5979    0.5553   -0.7536 C   0  0  0  0  0  0  0  0  0  0  0  0
   -8.8690    0.4853   -0.8435 N   0  0  0  0  0  0  0  0  0  0  0  0
   -9.2961    0.3292   -2.1480 C   0  0  1  0  0  0  0  0  0  0  0  0
   -4.4721   -2.4041   -1.6107 O   0  0  0  0  0  0  0  0  0  0  0  0
   -3.4423   -0.1263   -2.1633 H   0  0  0  0  0  0  0  0  0  0  0  0
   -5.0903    1.7033   -0.3414 H   0  0  0  0  0  0  0  0  0  0  0  0
   -5.3677    1.2897   -3.3327 H   0  0  0  0  0  0  0  0  0  0  0  0
  -10.6773    0.9700   -2.4105 C   0  0  0  0  0  0  0  0  0  0  0  0
   -3.4884    0.0821    1.3908 C   0  0  0  0  0  0  0  0  0  0  0  0
   -2.6992   -2.1841    0.0154 H   0  0  0  0  0  0  0  0  0  0  0  0
   -0.4281   -2.3574    0.0642 H   0  0  0  0  0  0  0  0  0  0  0  0
    0.0338    1.6911   -0.3221 H   0  0  0  0  0  0  0  0  0  0  0  0
   -1.6761    3.1785   -0.7618 H   0  0  0  0  0  0  0  0  0  0  0  0
   -2.8805    2.8339    0.4604 H   0  0  0  0  0  0  0  0  0  0  0  0
   -3.0784    2.3104   -2.5532 H   0  0  0  0  0  0  0  0  0  0  0  0
   -3.9729    3.5028   -1.6037 H   0  0  0  0  0  0  0  0  0  0  0  0
   -7.0084   -1.7333   -2.0034 H   0  0  0  0  0  0  0  0  0  0  0  0
   -5.9262   -1.0871   -3.2289 H   0  0  0  0  0  0  0  0  0  0  0  0
   -5.4524   -1.2821   -0.2200 H   0  0  0  0  0  0  0  0  0  0  0  0
   -6.0581    3.5525   -3.1155 H   0  0  0  0  0  0  0  0  0  0  0  0
   -6.8280    3.2620   -1.5417 H   0  0  0  0  0  0  0  0  0  0  0  0
   -7.8234    2.5562   -4.2961 H   0  0  0  0  0  0  0  0  0  0  0  0
   -8.7394    2.9589   -2.8473 H   0  0  0  0  0  0  0  0  0  0  0  0
   -8.0082    0.2887   -3.9261 H   0  0  0  0  0  0  0  0  0  0  0  0
   -7.1440    0.6564    0.1222 H   0  0  0  0  0  0  0  0  0  0  0  0
   -9.4190   -0.7478   -2.3214 H   0  0  0  0  0  0  0  0  0  0  0  0
   -5.1804   -3.0716   -1.4894 H   0  0  0  0  0  0  0  0  0  0  0  0
  -11.4315    0.4493   -1.8151 H   0  0  0  0  0  0  0  0  0  0  0  0
  -10.9417    0.8657   -3.4642 H   0  0  0  0  0  0  0  0  0  0  0  0
  -10.6949    2.0256   -2.1360 H   0  0  0  0  0  0  0  0  0  0  0  0
   -2.6948    0.0802    2.1440 H   0  0  0  0  0  0  0  0  0  0  0  0
   -4.1519   -0.7523    1.6211 H   0  0  0  0  0  0  0  0  0  0  0  0
   -4.0589    0.9964    1.5371 H   0  0  0  0  0  0  0  0  0  0  0  0
  1  2  2  0  0  0  0
  1  6  1  0  0  0  0
  1 28  1  0  0  0  0
  2  3  1  0  0  0  0
  2 29  1  0  0  0  0
  3  4  1  0  0  0  0
  3 18  2  0  0  0  0
  4  5  2  0  0  0  0
  4 30  1  0  0  0  0
  5  8  1  0  0  0  0
  6  5  1  0  0  0  0
  6 27  1  1  0  0  0
  7  6  1  0  0  0  0
  7 10  1  0  0  0  0
  7 23  1  6  0  0  0
  8  9  1  0  0  0  0
  8 31  1  0  0  0  0
  8 32  1  0  0  0  0
  9 10  1  0  0  0  0
  9 33  1  0  0  0  0
  9 34  1  0  0  0  0
 10 13  1  0  0  0  0
 10 24  1  1  0  0  0
 11 12  1  0  0  0  0
 11 35  1  0  0  0  0
 11 36  1  0  0  0  0
 12  7  1  0  0  0  0
 12 22  1  0  0  0  0
 12 37  1  1  0  0  0
 13 15  1  0  0  0  0
 13 25  1  6  0  0  0
 14 11  1  0  0  0  0
 14 13  1  0  0  0  0
 14 17  1  0  0  0  0
 14 19  1  1  0  0  0
 15 16  1  0  0  0  0
 15 38  1  0  0  0  0
 15 39  1  0  0  0  0
 16 17  1  0  0  0  0
 16 40  1  0  0  0  0
 16 41  1  0  0  0  0
 17 42  1  6  0  0  0
 19 20  2  0  0  0  0
 19 43  1  0  0  0  0
 20 21  1  0  0  0  0
 21 17  1  0  0  0  0
 21 26  1  0  0  0  0
 21 44  1  6  0  0  0
 22 45  1  0  0  0  0
 26 46  1  0  0  0  0
 26 47  1  0  0  0  0
 26 48  1  0  0  0  0
 27 49  1  0  0  0  0
 27 50  1  0  0  0  0
 27 51  1  0  0  0  0
M  END
$$$$
