# Supplementary material for: Similarity-Based Profiling of Hydrazone-Containing Scaffolds Active Against Leishmania Amastigotes
Source: ACS Omega. 2025 Oct 22;10(43):50679–94. doi: 10.1021/acsomega.5c05276 (PMC12593058; doi:10.1021/acsomega.5c05276)
Supplement: Supplementary file 1 [file ao5c05276_si_001.zip › SDF/718.sdf]

  Mrv0541 01302309203D              53.90000

 45 46  0  0  0  0            999 V2000
   -3.9198   -4.5986    3.3329 C   0  0  0  0  0  0  0  0  0  0  0  0
   -3.3040   -4.7746    2.0733 C   0  0  0  0  0  0  0  0  0  0  0  0
   -2.8599   -6.0661    1.7084 C   0  0  0  0  0  0  0  0  0  0  0  0
   -3.0101   -7.1577    2.5863 C   0  0  0  0  0  0  0  0  0  0  0  0
   -3.6643   -6.9710    3.8210 C   0  0  0  0  0  0  0  0  0  0  0  0
   -4.1069   -5.6911    4.1972 C   0  0  0  0  0  0  0  0  0  0  0  0
   -3.1040   -3.6151    1.1632 C   0  0  2  0  0  0  0  0  0  0  0  0
   -1.7459   -2.9095    1.4311 C   0  0  2  0  0  0  0  0  0  0  0  0
   -1.4978   -1.7684    0.5661 C   0  0  0  0  0  0  0  0  0  0  0  0
   -0.4094   -0.9951    0.7136 C   0  0  0  0  0  0  0  0  0  0  0  0
   -0.0828    0.0701   -0.1168 C   0  0  0  0  0  0  0  0  0  0  0  0
   -0.8860    0.4655   -0.9978 O   0  0  0  0  0  0  0  0  0  0  0  0
    1.2160    0.7747   -0.0002 C   0  0  1  0  0  0  0  0  0  0  0  0
    2.4339   -0.1432   -0.3068 C   0  0  1  0  0  0  0  0  0  0  0  0
    3.7032    0.6183   -0.1859 C   0  0  0  0  0  0  0  0  0  0  0  0
    4.2590    1.2717   -1.3092 C   0  0  0  0  0  0  0  0  0  0  0  0
    4.3561    0.7360    1.0631 C   0  0  0  0  0  0  0  0  0  0  0  0
    5.5311    1.4993    1.1881 C   0  0  0  0  0  0  0  0  0  0  0  0
    6.0675    2.1519    0.0653 C   0  0  0  0  0  0  0  0  0  0  0  0
    5.4329    2.0357   -1.1833 C   0  0  0  0  0  0  0  0  0  0  0  0
   -3.8760   -8.0194    4.6481 O   0  0  0  0  0  0  0  0  0  0  0  0
   -2.5463   -8.3923    2.2250 O   0  0  0  0  0  0  0  0  0  0  0  0
   -1.1720   -8.6051    2.5959 C   0  0  0  0  0  0  0  0  0  0  0  0
   -4.2361   -3.6727    3.6315 H   0  0  0  0  0  0  0  0  0  0  0  0
   -2.4159   -6.2184    0.8002 H   0  0  0  0  0  0  0  0  0  0  0  0
   -4.5632   -5.5505    5.1011 H   0  0  0  0  0  0  0  0  0  0  0  0
   -3.9208   -2.8971    1.2939 H   0  0  0  0  0  0  0  0  0  0  0  0
   -3.1414   -3.9498    0.1213 H   0  0  0  0  0  0  0  0  0  0  0  0
   -0.9366   -3.6295    1.2795 H   0  0  0  0  0  0  0  0  0  0  0  0
   -1.7124   -2.5803    2.4741 H   0  0  0  0  0  0  0  0  0  0  0  0
   -2.1423   -1.5742   -0.1686 H   0  0  0  0  0  0  0  0  0  0  0  0
    0.2148   -1.2052    1.4604 H   0  0  0  0  0  0  0  0  0  0  0  0
    1.2311    1.6200   -0.6951 H   0  0  0  0  0  0  0  0  0  0  0  0
    1.2995    1.1861    1.0096 H   0  0  0  0  0  0  0  0  0  0  0  0
    2.4558   -0.9919    0.3831 H   0  0  0  0  0  0  0  0  0  0  0  0
    2.3361   -0.5609   -1.3139 H   0  0  0  0  0  0  0  0  0  0  0  0
    3.8094    1.2023   -2.2253 H   0  0  0  0  0  0  0  0  0  0  0  0
    3.9789    0.2718    1.8927 H   0  0  0  0  0  0  0  0  0  0  0  0
    5.9919    1.5811    2.0965 H   0  0  0  0  0  0  0  0  0  0  0  0
    6.9182    2.7097    0.1564 H   0  0  0  0  0  0  0  0  0  0  0  0
    5.8214    2.5089   -2.0006 H   0  0  0  0  0  0  0  0  0  0  0  0
   -4.7224   -8.4029    4.3376 H   0  0  0  0  0  0  0  0  0  0  0  0
   -0.8770   -9.5965    2.2517 H   0  0  0  0  0  0  0  0  0  0  0  0
   -0.5111   -7.8723    2.1268 H   0  0  0  0  0  0  0  0  0  0  0  0
   -1.0427   -8.5677    3.6798 H   0  0  0  0  0  0  0  0  0  0  0  0
  1  2  1  0  0  0  0
  1  6  2  0  0  0  0
  2  3  2  0  0  0  0
  3  4  1  0  0  0  0
  4  5  2  0  0  0  0
  5  6  1  0  0  0  0
  2  7  1  0  0  0  0
  7  8  1  0  0  0  0
  8  9  1  0  0  0  0
  9 10  2  0  0  0  0
 10 11  1  0  0  0  0
 11 12  2  0  0  0  0
 11 13  1  0  0  0  0
 13 14  1  0  0  0  0
 14 15  1  0  0  0  0
 16 15  1  0  0  0  0
 15 17  2  0  0  0  0
 16 20  2  0  0  0  0
 17 18  1  0  0  0  0
 18 19  2  0  0  0  0
 19 20  1  0  0  0  0
  5 21  1  0  0  0  0
  4 22  1  0  0  0  0
 22 23  1  0  0  0  0
  1 24  1  0  0  0  0
  3 25  1  0  0  0  0
  6 26  1  0  0  0  0
  7 27  1  0  0  0  0
  7 28  1  0  0  0  0
  8 29  1  0  0  0  0
  8 30  1  0  0  0  0
  9 31  1  0  0  0  0
 10 32  1  0  0  0  0
 13 33  1  0  0  0  0
 13 34  1  0  0  0  0
 14 35  1  0  0  0  0
 14 36  1  0  0  0  0
 16 37  1  0  0  0  0
 17 38  1  0  0  0  0
 18 39  1  0  0  0  0
 19 40  1  0  0  0  0
 20 41  1  0  0  0  0
 21 42  1  0  0  0  0
 23 43  1  0  0  0  0
 23 44  1  0  0  0  0
 23 45  1  0  0  0  0
M  END
$$$$
