# Supplementary material for: Similarity-Based Profiling of Hydrazone-Containing Scaffolds Active Against Leishmania Amastigotes
Source: ACS Omega. 2025 Oct 22;10(43):50679–94. doi: 10.1021/acsomega.5c05276 (PMC12593058; doi:10.1021/acsomega.5c05276)
Supplement: Supplementary file 1 [file ao5c05276_si_001.zip › SDF/711.sdf]

8-Benzyl-1,7,9-triphenyl-1,3,8-triazaspiro[4.5]decane-2,4-dione
 OpenBabel12062208213D

 67 72  0  0  1  0  0  0  0  0999 V2000
   -0.0826   -2.8779    4.8554 N   0  0  0  0  0  0  0  0  0  0  0  0
    0.6647   -3.0888    6.0009 C   0  0  0  0  0  0  0  0  0  0  0  0
    1.9699   -2.9484    5.6271 N   0  0  0  0  0  0  0  0  0  0  0  0
    2.1573   -2.6591    4.3080 C   0  0  0  0  0  0  0  0  0  0  0  0
    0.7651   -2.5757    3.6702 C   0  0  1  0  0  0  0  0  0  0  0  0
    0.6437   -3.6426    2.5483 C   0  0  0  0  0  0  0  0  0  0  0  0
   -0.6126   -3.4408    1.6615 C   0  0  1  0  0  0  0  0  0  0  0  0
   -0.6888   -2.0399    1.0498 N   0  3  2  0  0  0  0  0  0  0  0  0
   -0.6941   -1.0256    2.1936 C   0  0  1  0  0  0  0  0  0  0  0  0
    0.5461   -1.1403    3.1185 C   0  0  0  0  0  0  0  0  0  0  0  0
    0.2528   -3.3641    7.1097 O   0  0  0  0  0  0  0  0  0  0  0  0
    3.2274   -2.4940    3.7504 O   0  0  0  0  0  0  0  0  0  0  0  0
   -1.4940   -3.0005    4.8108 C   0  0  0  0  0  0  0  0  0  0  0  0
   -2.0832   -4.2588    4.5911 C   0  0  0  0  0  0  0  0  0  0  0  0
   -3.4811   -4.3872    4.5639 C   0  0  0  0  0  0  0  0  0  0  0  0
   -4.2934   -3.2607    4.7739 C   0  0  0  0  0  0  0  0  0  0  0  0
   -3.7074   -2.0082    5.0224 C   0  0  0  0  0  0  0  0  0  0  0  0
   -2.3092   -1.8800    5.0494 C   0  0  0  0  0  0  0  0  0  0  0  0
   -0.7313   -4.5787    0.6555 C   0  0  0  0  0  0  0  0  0  0  0  0
   -1.8319   -5.4512    0.7452 C   0  0  0  0  0  0  0  0  0  0  0  0
   -1.9911   -6.4887   -0.1871 C   0  0  0  0  0  0  0  0  0  0  0  0
   -1.0486   -6.6614   -1.2130 C   0  0  0  0  0  0  0  0  0  0  0  0
    0.0560   -5.7994   -1.3032 C   0  0  0  0  0  0  0  0  0  0  0  0
    0.2175   -4.7610   -0.3709 C   0  0  0  0  0  0  0  0  0  0  0  0
   -0.8690    0.4149    1.7291 C   0  0  0  0  0  0  0  0  0  0  0  0
    0.0259    1.0039    0.8132 C   0  0  0  0  0  0  0  0  0  0  0  0
   -0.1900    2.3168    0.3658 C   0  0  0  0  0  0  0  0  0  0  0  0
   -1.2980    3.0457    0.8275 C   0  0  0  0  0  0  0  0  0  0  0  0
   -2.1889    2.4642    1.7420 C   0  0  0  0  0  0  0  0  0  0  0  0
   -1.9754    1.1517    2.1914 C   0  0  0  0  0  0  0  0  0  0  0  0
   -1.9491   -1.8739    0.1952 C   0  0  0  0  0  0  0  0  0  0  0  0
   -1.7693   -2.2962   -1.2523 C   0  0  0  0  0  0  0  0  0  0  0  0
   -2.6279   -3.2595   -1.8133 C   0  0  0  0  0  0  0  0  0  0  0  0
   -2.4520   -3.6726   -3.1440 C   0  0  0  0  0  0  0  0  0  0  0  0
   -1.4227   -3.1199   -3.9195 C   0  0  0  0  0  0  0  0  0  0  0  0
   -0.5723   -2.1471   -3.3682 C   0  0  0  0  0  0  0  0  0  0  0  0
   -0.7452   -1.7305   -2.0386 C   0  0  0  0  0  0  0  0  0  0  0  0
    2.7359   -3.0600    6.2790 H   0  0  0  0  0  0  0  0  0  0  0  0
    0.6328   -4.6482    2.9924 H   0  0  0  0  0  0  0  0  0  0  0  0
    1.5369   -3.5961    1.9112 H   0  0  0  0  0  0  0  0  0  0  0  0
   -1.4820   -3.5006    2.3186 H   0  0  0  0  0  0  0  0  0  0  0  0
   -1.5692   -1.2844    2.7927 H   0  0  0  0  0  0  0  0  0  0  0  0
    0.4563   -0.4312    3.9539 H   0  0  0  0  0  0  0  0  0  0  0  0
    1.4364   -0.8368    2.5508 H   0  0  0  0  0  0  0  0  0  0  0  0
   -1.4606   -5.1383    4.4508 H   0  0  0  0  0  0  0  0  0  0  0  0
   -3.9357   -5.3610    4.3995 H   0  0  0  0  0  0  0  0  0  0  0  0
   -5.3756   -3.3632    4.7695 H   0  0  0  0  0  0  0  0  0  0  0  0
   -4.3376   -1.1430    5.2132 H   0  0  0  0  0  0  0  0  0  0  0  0
   -1.8616   -0.9136    5.2665 H   0  0  0  0  0  0  0  0  0  0  0  0
   -2.5700   -5.3218    1.5339 H   0  0  0  0  0  0  0  0  0  0  0  0
   -2.8447   -7.1576   -0.1172 H   0  0  0  0  0  0  0  0  0  0  0  0
   -1.1730   -7.4636   -1.9356 H   0  0  0  0  0  0  0  0  0  0  0  0
    0.7829   -5.9376   -2.0987 H   0  0  0  0  0  0  0  0  0  0  0  0
    1.0742   -4.0981   -0.4577 H   0  0  0  0  0  0  0  0  0  0  0  0
    0.8880    0.4519    0.4455 H   0  0  0  0  0  0  0  0  0  0  0  0
    0.5003    2.7714   -0.3405 H   0  0  0  0  0  0  0  0  0  0  0  0
   -1.4665    4.0623    0.4790 H   0  0  0  0  0  0  0  0  0  0  0  0
   -3.0446    3.0299    2.0990 H   0  0  0  0  0  0  0  0  0  0  0  0
   -2.6745    0.7099    2.8956 H   0  0  0  0  0  0  0  0  0  0  0  0
   -2.7544   -2.4401    0.6684 H   0  0  0  0  0  0  0  0  0  0  0  0
   -2.2228   -0.8165    0.2077 H   0  0  0  0  0  0  0  0  0  0  0  0
   -3.4272   -3.6953   -1.2204 H   0  0  0  0  0  0  0  0  0  0  0  0
   -3.1109   -4.4200   -3.5752 H   0  0  0  0  0  0  0  0  0  0  0  0
   -1.2905   -3.4422   -4.9501 H   0  0  0  0  0  0  0  0  0  0  0  0
    0.2199   -1.7129   -3.9741 H   0  0  0  0  0  0  0  0  0  0  0  0
   -0.0853   -0.9677   -1.6263 H   0  0  0  0  0  0  0  0  0  0  0  0
    0.1394   -1.8759    0.4554 H   0  0  0  0  0  0  0  0  0  0  0  0
  1  2  1  0  0  0  0
  1  5  1  0  0  0  0
  1 13  1  0  0  0  0
  2  3  1  0  0  0  0
  2 11  2  0  0  0  0
  3  4  1  0  0  0  0
  3 38  1  0  0  0  0
  4 12  2  0  0  0  0
  5  4  1  1  0  0  0
  5  6  1  0  0  0  0
  5 10  1  0  0  0  0
  6  7  1  0  0  0  0
  6 39  1  0  0  0  0
  6 40  1  0  0  0  0
  7  8  1  0  0  0  0
  7 19  1  0  0  0  0
  7 41  1  1  0  0  0
  8  9  1  0  0  0  0
  8 31  1  0  0  0  0
  8 67  1  6  0  0  0
  9 10  1  0  0  0  0
  9 25  1  0  0  0  0
  9 42  1  1  0  0  0
 10 43  1  0  0  0  0
 10 44  1  0  0  0  0
 13 14  2  0  0  0  0
 13 18  1  0  0  0  0
 14 15  1  0  0  0  0
 14 45  1  0  0  0  0
 15 16  2  0  0  0  0
 15 46  1  0  0  0  0
 16 17  1  0  0  0  0
 16 47  1  0  0  0  0
 17 18  2  0  0  0  0
 17 48  1  0  0  0  0
 18 49  1  0  0  0  0
 19 20  2  0  0  0  0
 19 24  1  0  0  0  0
 20 21  1  0  0  0  0
 20 50  1  0  0  0  0
 21 22  2  0  0  0  0
 21 51  1  0  0  0  0
 22 23  1  0  0  0  0
 22 52  1  0  0  0  0
 23 24  2  0  0  0  0
 23 53  1  0  0  0  0
 24 54  1  0  0  0  0
 25 26  2  0  0  0  0
 25 30  1  0  0  0  0
 26 27  1  0  0  0  0
 26 55  1  0  0  0  0
 27 28  2  0  0  0  0
 27 56  1  0  0  0  0
 28 29  1  0  0  0  0
 28 57  1  0  0  0  0
 29 30  2  0  0  0  0
 29 58  1  0  0  0  0
 30 59  1  0  0  0  0
 31 32  1  0  0  0  0
 31 60  1  0  0  0  0
 31 61  1  0  0  0  0
 32 33  2  0  0  0  0
 32 37  1  0  0  0  0
 33 34  1  0  0  0  0
 33 62  1  0  0  0  0
 34 35  2  0  0  0  0
 34 63  1  0  0  0  0
 35 36  1  0  0  0  0
 35 64  1  0  0  0  0
 36 37  2  0  0  0  0
 36 65  1  0  0  0  0
 37 66  1  0  0  0  0
M  CHG  1   8   1
M  END
$$$$
