# Supplementary material for: Similarity-Based Profiling of Hydrazone-Containing Scaffolds Active Against Leishmania Amastigotes
Source: ACS Omega. 2025 Oct 22;10(43):50679–94. doi: 10.1021/acsomega.5c05276 (PMC12593058; doi:10.1021/acsomega.5c05276)
Supplement: Supplementary file 1 [file ao5c05276_si_001.zip › SDF/710.sdf]

  Mrv0541 12062208033D              89.10000

 55 57  0  0  0  0            999 V2000
   -0.5221    7.4842    2.9348 N   0  0  0  0  0  0  0  0  0  0  0  0
   -0.4393    6.2143    2.6493 O   0  0  0  0  0  0  0  0  0  0  0  0
    0.5905    5.6900    3.3542 C   0  0  0  0  0  0  0  0  0  0  0  0
    1.1277    6.6558    4.1107 N   0  0  0  0  0  0  0  0  0  0  0  0
    0.4386    7.7691    3.8292 C   0  0  0  0  0  0  0  0  0  0  0  0
    1.0819    4.4014    3.3006 C   0  0  0  0  0  0  0  0  0  0  0  0
    0.5097    3.3888    2.6226 C   0  0  0  0  0  0  0  0  0  0  0  0
    1.0057    2.0769    2.4959 C   0  0  0  0  0  0  0  0  0  0  0  0
    0.7213    9.0355    4.3739 C   0  0  0  0  0  0  0  0  0  0  0  0
    1.1928   11.4215    4.0699 C   0  0  0  0  0  0  0  0  0  0  0  0
    0.8385   10.1663    3.5354 C   0  0  0  0  0  0  0  0  0  0  0  0
    0.9361    9.1845    5.7621 C   0  0  0  0  0  0  0  0  0  0  0  0
    1.2480   10.4442    6.3113 C   0  0  0  0  0  0  0  0  0  0  0  0
    1.3379   11.5720    5.4666 C   0  0  0  0  0  0  0  0  0  0  0  0
    0.2646    1.1231    1.7501 C   0  0  0  0  0  0  0  0  0  0  0  0
    0.7003   -0.2103    1.5996 C   0  0  0  0  0  0  0  0  0  0  0  0
    1.8965   -0.6287    2.2179 C   0  0  0  0  0  0  0  0  0  0  0  0
    2.6883    0.3114    2.9085 C   0  0  0  0  0  0  0  0  0  0  0  0
    2.2331    1.6364    3.0583 C   0  0  0  0  0  0  0  0  0  0  0  0
    1.3834   12.4907    3.2350 O   0  0  0  0  0  0  0  0  0  0  0  0
    1.5646   12.8109    6.0011 O   0  0  0  0  0  0  0  0  0  0  0  0
    1.4247   10.5744    7.6631 O   0  0  0  0  0  0  0  0  0  0  0  0
    3.8899   -0.0680    3.4470 O   0  0  0  0  0  0  0  0  0  0  0  0
    2.2980   -1.9362    2.1283 O   0  0  0  0  0  0  0  0  0  0  0  0
   -0.0443   -1.0946    0.8629 O   0  0  0  0  0  0  0  0  0  0  0  0
    0.3291   -1.0879   -0.5280 C   0  0  0  0  0  0  0  0  0  0  0  0
    1.8375   -2.7227    3.2441 C   0  0  0  0  0  0  0  0  0  0  0  0
    5.0003    0.2425    2.5836 C   0  0  0  0  0  0  0  0  0  0  0  0
    2.7890   10.3752    8.0726 C   0  0  0  0  0  0  0  0  0  0  0  0
    0.3319   13.4995    6.2901 C   0  0  0  0  0  0  0  0  0  0  0  0
    2.7502   12.5984    2.7904 C   0  0  0  0  0  0  0  0  0  0  0  0
    1.9254    4.2462    3.7929 H   0  0  0  0  0  0  0  0  0  0  0  0
   -0.3494    3.5939    2.1665 H   0  0  0  0  0  0  0  0  0  0  0  0
    0.6939   10.0816    2.5256 H   0  0  0  0  0  0  0  0  0  0  0  0
    0.8571    8.3776    6.3868 H   0  0  0  0  0  0  0  0  0  0  0  0
   -0.6110    1.3919    1.2956 H   0  0  0  0  0  0  0  0  0  0  0  0
    2.8322    2.2702    3.5842 H   0  0  0  0  0  0  0  0  0  0  0  0
   -0.2909   -1.8113   -1.0558 H   0  0  0  0  0  0  0  0  0  0  0  0
    0.1597   -0.1063   -0.9782 H   0  0  0  0  0  0  0  0  0  0  0  0
    1.3752   -1.3760   -0.6645 H   0  0  0  0  0  0  0  0  0  0  0  0
    2.2061   -3.7410    3.1247 H   0  0  0  0  0  0  0  0  0  0  0  0
    2.2163   -2.3372    4.1944 H   0  0  0  0  0  0  0  0  0  0  0  0
    0.7462   -2.7606    3.2796 H   0  0  0  0  0  0  0  0  0  0  0  0
    5.9202   -0.0489    3.0886 H   0  0  0  0  0  0  0  0  0  0  0  0
    4.9380   -0.3135    1.6454 H   0  0  0  0  0  0  0  0  0  0  0  0
    5.0616    1.3128    2.3670 H   0  0  0  0  0  0  0  0  0  0  0  0
    2.8364   10.4961    9.1540 H   0  0  0  0  0  0  0  0  0  0  0  0
    3.1349    9.3678    7.8290 H   0  0  0  0  0  0  0  0  0  0  0  0
    3.4589   11.1110    7.6202 H   0  0  0  0  0  0  0  0  0  0  0  0
    0.5760   14.4782    6.6999 H   0  0  0  0  0  0  0  0  0  0  0  0
   -0.2672   13.6517    5.3882 H   0  0  0  0  0  0  0  0  0  0  0  0
   -0.2647   12.9613    7.0313 H   0  0  0  0  0  0  0  0  0  0  0  0
    2.8221   13.4444    2.1083 H   0  0  0  0  0  0  0  0  0  0  0  0
    3.4338   12.7792    3.6245 H   0  0  0  0  0  0  0  0  0  0  0  0
    3.0678   11.7031    2.2494 H   0  0  0  0  0  0  0  0  0  0  0  0
  1  2  1  0  0  0  0
  1  5  2  0  0  0  0
  2  3  1  0  0  0  0
  3  4  2  0  0  0  0
  4  5  1  0  0  0  0
  3  6  1  0  0  0  0
  6  7  2  0  0  0  0
  7  8  1  0  0  0  0
  5  9  1  0  0  0  0
 11  9  2  0  0  0  0
  9 12  1  0  0  0  0
 10 11  1  0  0  0  0
 10 14  2  0  0  0  0
 12 13  2  0  0  0  0
 13 14  1  0  0  0  0
 19  8  1  0  0  0  0
 15  8  2  0  0  0  0
 15 16  1  0  0  0  0
 16 17  2  0  0  0  0
 17 18  1  0  0  0  0
 18 19  2  0  0  0  0
 10 20  1  0  0  0  0
 14 21  1  0  0  0  0
 13 22  1  0  0  0  0
 18 23  1  0  0  0  0
 17 24  1  0  0  0  0
 16 25  1  0  0  0  0
 25 26  1  0  0  0  0
 24 27  1  0  0  0  0
 23 28  1  0  0  0  0
 22 29  1  0  0  0  0
 21 30  1  0  0  0  0
 20 31  1  0  0  0  0
  6 32  1  0  0  0  0
  7 33  1  0  0  0  0
 11 34  1  0  0  0  0
 12 35  1  0  0  0  0
 15 36  1  0  0  0  0
 19 37  1  0  0  0  0
 26 38  1  0  0  0  0
 26 39  1  0  0  0  0
 26 40  1  0  0  0  0
 27 41  1  0  0  0  0
 27 42  1  0  0  0  0
 27 43  1  0  0  0  0
 28 44  1  0  0  0  0
 28 45  1  0  0  0  0
 28 46  1  0  0  0  0
 29 47  1  0  0  0  0
 29 48  1  0  0  0  0
 29 49  1  0  0  0  0
 30 50  1  0  0  0  0
 30 51  1  0  0  0  0
 30 52  1  0  0  0  0
 31 53  1  0  0  0  0
 31 54  1  0  0  0  0
 31 55  1  0  0  0  0
M  END
$$$$
