# Supplementary material for: Similarity-Based Profiling of Hydrazone-Containing Scaffolds Active Against Leishmania Amastigotes
Source: ACS Omega. 2025 Oct 22;10(43):50679–94. doi: 10.1021/acsomega.5c05276 (PMC12593058; doi:10.1021/acsomega.5c05276)
Supplement: Supplementary file 1 [file ao5c05276_si_001.zip › SDF/709.sdf]

709.sdf
 OpenBabel12062207593D

 42 43  0  0  1  0  0  0  0  0999 V2000
   -3.1380    0.2275   -0.4295 C   0  0  0  0  0  0  0  0  0  0  0  0
   -2.7091   -0.9979    0.4017 C   0  0  0  0  0  0  0  0  0  0  0  0
   -1.1778   -1.1912    0.3803 C   0  0  0  0  0  0  0  0  0  0  0  0
   -0.3633    0.0860    0.1892 C   0  0  0  0  0  0  0  0  0  0  0  0
   -0.9110    1.3097    0.0132 C   0  0  0  0  0  0  0  0  0  0  0  0
   -2.4309    1.5278    0.0484 C   0  0  1  0  0  0  0  0  0  0  0  0
   -2.8203    2.6682   -0.9305 C   0  0  0  0  0  0  0  0  0  0  0  0
   -0.0628    2.5512   -0.2964 C   0  0  0  0  0  0  0  0  0  0  0  0
   -0.7320    3.9195    0.0235 C   0  0  2  0  0  0  0  0  0  0  0  0
   -2.1451    4.0271   -0.6278 C   0  0  0  0  0  0  0  0  0  0  0  0
    1.1271   -0.2221    0.1026 C   0  0  0  0  0  0  0  0  0  0  0  0
   -2.9106    1.8602    1.4944 C   0  0  0  0  0  0  0  0  0  0  0  0
    0.1757    5.1635   -0.2919 C   0  0  0  0  0  0  0  0  0  0  0  0
   -0.5329    6.4871    0.0999 C   0  0  0  0  0  0  0  0  0  0  0  0
    1.5347    5.0952    0.4531 C   0  0  0  0  0  0  0  0  0  0  0  0
    0.4547    5.2120   -1.6912 O   0  0  0  0  0  0  0  0  0  0  0  0
   -2.8942    0.0387   -1.4837 H   0  0  0  0  0  0  0  0  0  0  0  0
   -4.2285    0.3433   -0.3760 H   0  0  0  0  0  0  0  0  0  0  0  0
   -3.0525   -0.8899    1.4373 H   0  0  0  0  0  0  0  0  0  0  0  0
   -3.1987   -1.9002    0.0136 H   0  0  0  0  0  0  0  0  0  0  0  0
   -0.8672   -1.7041    1.2997 H   0  0  0  0  0  0  0  0  0  0  0  0
   -0.9374   -1.8819   -0.4385 H   0  0  0  0  0  0  0  0  0  0  0  0
   -3.9099    2.8018   -0.9489 H   0  0  0  0  0  0  0  0  0  0  0  0
   -2.5327    2.3677   -1.9472 H   0  0  0  0  0  0  0  0  0  0  0  0
    0.2030    2.5358   -1.3613 H   0  0  0  0  0  0  0  0  0  0  0  0
    0.8703    2.4929    0.2715 H   0  0  0  0  0  0  0  0  0  0  0  0
   -0.8760    3.9302    1.1099 H   0  0  0  0  0  0  0  0  0  0  0  0
   -2.7954    4.6112    0.0361 H   0  0  0  0  0  0  0  0  0  0  0  0
   -2.0941    4.5848   -1.5714 H   0  0  0  0  0  0  0  0  0  0  0  0
    1.7279    0.5957   -0.3078 H   0  0  0  0  0  0  0  0  0  0  0  0
    1.3074   -1.0904   -0.5436 H   0  0  0  0  0  0  0  0  0  0  0  0
    1.5256   -0.4739    1.0933 H   0  0  0  0  0  0  0  0  0  0  0  0
   -2.5110    1.1460    2.2242 H   0  0  0  0  0  0  0  0  0  0  0  0
   -4.0059    1.8302    1.5574 H   0  0  0  0  0  0  0  0  0  0  0  0
   -2.6020    2.8540    1.8291 H   0  0  0  0  0  0  0  0  0  0  0  0
    0.1270    7.3492   -0.0611 H   0  0  0  0  0  0  0  0  0  0  0  0
   -0.8194    6.4784    1.1592 H   0  0  0  0  0  0  0  0  0  0  0  0
   -1.4385    6.6567   -0.4953 H   0  0  0  0  0  0  0  0  0  0  0  0
    2.1696    4.2888    0.0663 H   0  0  0  0  0  0  0  0  0  0  0  0
    1.3862    4.9307    1.5279 H   0  0  0  0  0  0  0  0  0  0  0  0
    2.0961    6.0306    0.3327 H   0  0  0  0  0  0  0  0  0  0  0  0
    1.0130    5.9925   -1.8523 H   0  0  0  0  0  0  0  0  0  0  0  0
  1  2  1  0  0  0  0
  1  6  1  0  0  0  0
  1 17  1  0  0  0  0
  1 18  1  0  0  0  0
  2  3  1  0  0  0  0
  2 19  1  0  0  0  0
  2 20  1  0  0  0  0
  3  4  1  0  0  0  0
  3 21  1  0  0  0  0
  3 22  1  0  0  0  0
  4  5  2  0  0  0  0
  4 11  1  0  0  0  0
  5  8  1  0  0  0  0
  6  5  1  0  0  0  0
  6 12  1  1  0  0  0
  7  6  1  0  0  0  0
  7 10  1  0  0  0  0
  7 23  1  0  0  0  0
  7 24  1  0  0  0  0
  8  9  1  0  0  0  0
  8 25  1  0  0  0  0
  8 26  1  0  0  0  0
  9 10  1  0  0  0  0
  9 13  1  0  0  0  0
  9 27  1  1  0  0  0
 10 28  1  0  0  0  0
 10 29  1  0  0  0  0
 11 30  1  0  0  0  0
 11 31  1  0  0  0  0
 11 32  1  0  0  0  0
 12 33  1  0  0  0  0
 12 34  1  0  0  0  0
 12 35  1  0  0  0  0
 13 14  1  0  0  0  0
 13 15  1  0  0  0  0
 13 16  1  0  0  0  0
 14 36  1  0  0  0  0
 14 37  1  0  0  0  0
 14 38  1  0  0  0  0
 15 39  1  0  0  0  0
 15 40  1  0  0  0  0
 15 41  1  0  0  0  0
 16 42  1  0  0  0  0
M  END
$$$$
