# Supplementary material for: Similarity-Based Profiling of Hydrazone-Containing Scaffolds Active Against Leishmania Amastigotes
Source: ACS Omega. 2025 Oct 22;10(43):50679–94. doi: 10.1021/acsomega.5c05276 (PMC12593058; doi:10.1021/acsomega.5c05276)
Supplement: Supplementary file 1 [file ao5c05276_si_001.zip › SDF/721.sdf]

4-Chloro-3-nitro-N-[5-(dimethylamino)thiazolo [5,4-d]pyrimidin-2-yl]benzamide
  Mrv0541 01302309363D              78.34000

 36 38  0  0  0  0            999 V2000
    1.3211    0.6517   -0.5322 C   0  0  0  0  0  0  0  0  0  0  0  0
    2.4559   -0.1229   -0.8826 C   0  0  0  0  0  0  0  0  0  0  0  0
    3.7452    0.4356   -1.1129 C   0  0  0  0  0  0  0  0  0  0  0  0
    3.8642    1.8548   -1.0024 C   0  0  0  0  0  0  0  0  0  0  0  0
    2.7416    2.6453   -0.6885 C   0  0  0  0  0  0  0  0  0  0  0  0
    1.4911    2.0545   -0.4627 C   0  0  0  0  0  0  0  0  0  0  0  0
    0.0546    0.0551   -0.2289 C   0  0  0  0  0  0  0  0  0  0  0  0
   -0.9482    0.7977   -0.0817 O   0  0  0  0  0  0  0  0  0  0  0  0
   -0.0798   -1.2962   -0.0399 N   0  0  0  0  0  0  0  0  0  0  0  0
   -3.6573   -4.4590    2.1344 N   0  0  0  0  0  0  0  0  0  0  0  0
   -4.9383   -4.1426    2.4972 C   0  0  0  0  0  0  0  0  0  0  0  0
   -5.4091   -2.8982    2.1672 N   0  0  0  0  0  0  0  0  0  0  0  0
   -4.6651   -1.9639    1.5138 C   0  0  0  0  0  0  0  0  0  0  0  0
   -1.2296   -3.6179    0.9262 S   0  0  0  0  0  0  0  0  0  0  0  0
   -1.1942   -1.9428    0.3897 C   0  0  0  0  0  0  0  0  0  0  0  0
   -2.4369   -1.4365    0.5895 N   0  0  0  0  0  0  0  0  0  0  0  0
   -3.3407   -2.2717    1.1675 C   0  0  0  0  0  0  0  0  0  0  0  0
   -2.8880   -3.5560    1.4860 C   0  0  0  0  0  0  0  0  0  0  0  0
   -5.7301   -5.0535    3.1771 N   0  0  0  0  0  0  0  0  0  0  0  0
   -5.2301   -6.3865    3.4321 C   0  0  0  0  0  0  0  0  0  0  0  0
   -7.0398   -4.6666    3.6539 C   0  0  0  0  0  0  0  0  0  0  0  0
    4.7772   -0.3929   -1.4112 N   0  3  0  0  0  0  0  0  0  0  0  0
    5.8582   -0.0332   -1.6638 O   0  0  0  0  0  0  0  0  0  0  0  0
    4.6650   -1.6625   -1.4439 O   0  5  0  0  0  0  0  0  0  0  0  0
    5.3106    2.7209   -1.2218 Cl  0  0  0  0  0  0  0  0  0  0  0  0
    2.3408   -1.1332   -0.9753 H   0  0  0  0  0  0  0  0  0  0  0  0
    2.8228    3.6640   -0.6113 H   0  0  0  0  0  0  0  0  0  0  0  0
    0.7063    2.6705   -0.2332 H   0  0  0  0  0  0  0  0  0  0  0  0
    0.7056   -1.8488   -0.1737 H   0  0  0  0  0  0  0  0  0  0  0  0
   -5.0641   -1.0498    1.2934 H   0  0  0  0  0  0  0  0  0  0  0  0
   -5.9598   -7.0374    3.9172 H   0  0  0  0  0  0  0  0  0  0  0  0
   -4.9467   -6.8634    2.4913 H   0  0  0  0  0  0  0  0  0  0  0  0
   -4.3513   -6.3367    4.0790 H   0  0  0  0  0  0  0  0  0  0  0  0
   -7.5834   -5.4848    4.1309 H   0  0  0  0  0  0  0  0  0  0  0  0
   -7.6530   -4.3133    2.8221 H   0  0  0  0  0  0  0  0  0  0  0  0
   -6.9464   -3.8631    4.3884 H   0  0  0  0  0  0  0  0  0  0  0  0
  1  2  2  0  0  0  0
  2  3  1  0  0  0  0
  3  4  2  0  0  0  0
  4  5  1  0  0  0  0
  5  6  2  0  0  0  0
  1  6  1  0  0  0  0
  7  8  2  0  0  0  0
  7  9  1  0  0  0  0
  1  7  1  0  0  0  0
 18 10  2  0  0  0  0
 10 11  1  0  0  0  0
 11 12  2  0  0  0  0
 12 13  1  0  0  0  0
 17 13  2  0  0  0  0
 14 15  1  0  0  0  0
 15 16  2  0  0  0  0
 16 17  1  0  0  0  0
 17 18  1  0  0  0  0
 14 18  1  0  0  0  0
 19 20  1  0  0  0  0
 19 21  1  0  0  0  0
 11 19  1  0  0  0  0
  9 15  1  0  0  0  0
 22 23  2  0  0  0  0
 22 24  1  0  0  0  0
  3 22  1  0  0  0  0
  4 25  1  0  0  0  0
  2 26  1  0  0  0  0
  5 27  1  0  0  0  0
  6 28  1  0  0  0  0
  9 29  1  0  0  0  0
 13 30  1  0  0  0  0
 20 31  1  0  0  0  0
 20 32  1  0  0  0  0
 20 33  1  0  0  0  0
 21 34  1  0  0  0  0
 21 35  1  0  0  0  0
 21 36  1  0  0  0  0
M  CHG  2  22   1  24  -1
M  END
>  <type>
systematic

$$$$
