# Supplementary material for: Similarity-Based Profiling of Hydrazone-Containing Scaffolds Active Against Leishmania Amastigotes
Source: ACS Omega. 2025 Oct 22;10(43):50679–94. doi: 10.1021/acsomega.5c05276 (PMC12593058; doi:10.1021/acsomega.5c05276)
Supplement: Supplementary file 1 [file ao5c05276_si_001.zip › SDF/723.sdf]

4-Amino-2-(3-fluorophenyl)-1,2-dihydropyrimido[1,2-a]benzimidazole-3-carbonitrile
  Mrv0541 01302309533D              68.95000

 35 38  0  0  0  0            999 V2000
    0.5929    7.4746    0.2647 C   0  0  0  0  0  0  0  0  0  0  0  0
    1.2597    6.4910    2.1663 N   0  0  0  0  0  0  0  0  0  0  0  0
    1.3306    7.6175    1.4454 C   0  0  0  0  0  0  0  0  0  0  0  0
    2.0207    8.8012    1.7550 C   0  0  0  0  0  0  0  0  0  0  0  0
    1.9683    9.8717    0.8393 C   0  0  0  0  0  0  0  0  0  0  0  0
    1.2537    9.7347   -0.3690 C   0  0  0  0  0  0  0  0  0  0  0  0
    0.5669    8.5379   -0.6680 C   0  0  0  0  0  0  0  0  0  0  0  0
   -1.1233    4.2765   -0.3164 C   0  0  0  0  0  0  0  0  0  0  0  0
   -0.6068    3.5680    0.8823 C   0  0  2  0  0  0  0  0  0  0  0  0
    0.1703    4.3958    1.7699 N   0  0  0  0  0  0  0  0  0  0  0  0
    0.4869    5.6690    1.4384 C   0  0  0  0  0  0  0  0  0  0  0  0
    0.0352    6.2360    0.2949 N   0  0  0  0  0  0  0  0  0  0  0  0
   -0.8075    5.5801   -0.5481 C   0  0  0  0  0  0  0  0  0  0  0  0
   -1.9189    3.6283   -1.0985 C   0  0  0  0  0  0  0  0  0  0  0  0
   -2.6186    3.0429   -1.7967 N   0  0  0  0  0  0  0  0  0  0  0  0
    0.1227    2.3004    0.5337 C   0  0  0  0  0  0  0  0  0  0  0  0
   -0.6069    1.0983    0.3442 C   0  0  0  0  0  0  0  0  0  0  0  0
    0.0362   -0.0950   -0.0351 C   0  0  0  0  0  0  0  0  0  0  0  0
    1.4322   -0.1146   -0.2011 C   0  0  0  0  0  0  0  0  0  0  0  0
    2.1765    1.0617   -0.0054 C   0  0  0  0  0  0  0  0  0  0  0  0
    1.5272    2.2605    0.3460 C   0  0  0  0  0  0  0  0  0  0  0  0
   -0.6621   -1.1793   -0.2372 F   0  0  0  0  0  0  0  0  0  0  0  0
   -1.3564    6.2292   -1.5724 N   0  0  0  0  0  0  0  0  0  0  0  0
    2.5456    8.8856    2.6275 H   0  0  0  0  0  0  0  0  0  0  0  0
    2.4472   10.7508    1.0534 H   0  0  0  0  0  0  0  0  0  0  0  0
    1.2359   10.5106   -1.0355 H   0  0  0  0  0  0  0  0  0  0  0  0
    0.0784    8.4652   -1.5599 H   0  0  0  0  0  0  0  0  0  0  0  0
   -1.4763    3.3041    1.4951 H   0  0  0  0  0  0  0  0  0  0  0  0
    0.4812    4.0336    2.6162 H   0  0  0  0  0  0  0  0  0  0  0  0
   -1.6227    1.0882    0.4707 H   0  0  0  0  0  0  0  0  0  0  0  0
    1.9074   -0.9813   -0.4675 H   0  0  0  0  0  0  0  0  0  0  0  0
    3.1919    1.0453   -0.1237 H   0  0  0  0  0  0  0  0  0  0  0  0
    2.0927    3.1037    0.4626 H   0  0  0  0  0  0  0  0  0  0  0  0
   -1.8931    5.7458   -2.2204 H   0  0  0  0  0  0  0  0  0  0  0  0
   -1.2573    7.1839   -1.6660 H   0  0  0  0  0  0  0  0  0  0  0  0
  1 12  1  0  0  0  0
 11  2  2  0  0  0  0
  2  3  1  0  0  0  0
  1  3  1  0  0  0  0
  3  4  2  0  0  0  0
  4  5  1  0  0  0  0
  5  6  2  0  0  0  0
  6  7  1  0  0  0  0
  1  7  2  0  0  0  0
  8  9  1  0  0  0  0
  9 10  1  0  0  0  0
 10 11  1  0  0  0  0
 11 12  1  0  0  0  0
 12 13  1  0  0  0  0
  8 13  2  0  0  0  0
 14 15  3  0  0  0  0
  8 14  1  0  0  0  0
 16 17  2  0  0  0  0
 17 18  1  0  0  0  0
 18 19  2  0  0  0  0
 19 20  1  0  0  0  0
 20 21  2  0  0  0  0
 16 21  1  0  0  0  0
 18 22  1  0  0  0  0
  9 16  1  0  0  0  0
 13 23  1  0  0  0  0
  4 24  1  0  0  0  0
  5 25  1  0  0  0  0
  6 26  1  0  0  0  0
  7 27  1  0  0  0  0
  9 28  1  0  0  0  0
 10 29  1  0  0  0  0
 17 30  1  0  0  0  0
 19 31  1  0  0  0  0
 20 32  1  0  0  0  0
 21 33  1  0  0  0  0
 23 34  1  0  0  0  0
 23 35  1  0  0  0  0
M  END
>  <type>
systematic

$$$$
