# Supplementary material for: Similarity-Based Profiling of Hydrazone-Containing Scaffolds Active Against Leishmania Amastigotes
Source: ACS Omega. 2025 Oct 22;10(43):50679–94. doi: 10.1021/acsomega.5c05276 (PMC12593058; doi:10.1021/acsomega.5c05276)
Supplement: Supplementary file 1 [file ao5c05276_si_001.zip › SDF/712.sdf]

9-Benzyl-1,8,10-triphenyl-1,4,9-triazaspiro[5.5]undecane-2,5-dione
 OpenBabel12062208213D

 70 75  0  0  1  0  0  0  0  0999 V2000
   -3.9504   -2.4703    4.0711 N   0  0  0  0  0  0  0  0  0  0  0  0
   -4.7890   -3.2242    4.8978 C   0  0  0  0  0  0  0  0  0  0  0  0
   -6.2687   -3.3643    4.5502 C   0  0  0  0  0  0  0  0  0  0  0  0
   -6.7091   -2.4806    3.4759 N   0  0  0  0  0  0  0  0  0  0  0  0
   -5.8897   -1.9443    2.5129 C   0  0  0  0  0  0  0  0  0  0  0  0
   -4.3487   -2.0541    2.6746 C   0  0  1  0  0  0  0  0  0  0  0  0
   -3.7425   -0.6708    2.2535 C   0  0  0  0  0  0  0  0  0  0  0  0
   -2.2294   -0.6919    1.9023 C   0  0  1  0  0  0  0  0  0  0  0  0
   -1.8489   -1.7549    0.8754 N   0  3  2  0  0  0  0  0  0  0  0  0
   -2.3815   -3.1182    1.3208 C   0  0  1  0  0  0  0  0  0  0  0  0
   -3.8982   -3.1297    1.6422 C   0  0  0  0  0  0  0  0  0  0  0  0
   -4.3950   -3.6693    5.9621 O   0  0  0  0  0  0  0  0  0  0  0  0
   -6.4021   -1.4053    1.5474 O   0  0  0  0  0  0  0  0  0  0  0  0
   -2.6447   -2.1792    4.5659 C   0  0  0  0  0  0  0  0  0  0  0  0
   -1.6425   -3.1701    4.5473 C   0  0  0  0  0  0  0  0  0  0  0  0
   -0.3661   -2.8974    5.0644 C   0  0  0  0  0  0  0  0  0  0  0  0
   -0.0952   -1.6449    5.6383 C   0  0  0  0  0  0  0  0  0  0  0  0
   -1.1066   -0.6736    5.7130 C   0  0  0  0  0  0  0  0  0  0  0  0
   -2.3823   -0.9422    5.1892 C   0  0  0  0  0  0  0  0  0  0  0  0
   -1.7740    0.7058    1.4977 C   0  0  0  0  0  0  0  0  0  0  0  0
   -2.1822    1.2854    0.2791 C   0  0  0  0  0  0  0  0  0  0  0  0
   -1.7227    2.5622   -0.0827 C   0  0  0  0  0  0  0  0  0  0  0  0
   -0.8564    3.2657    0.7686 C   0  0  0  0  0  0  0  0  0  0  0  0
   -0.4492    2.6937    1.9838 C   0  0  0  0  0  0  0  0  0  0  0  0
   -0.9067    1.4174    2.3471 C   0  0  0  0  0  0  0  0  0  0  0  0
   -2.0524   -4.2458    0.3505 C   0  0  0  0  0  0  0  0  0  0  0  0
   -1.2906   -5.3380    0.8067 C   0  0  0  0  0  0  0  0  0  0  0  0
   -0.9307   -6.3690   -0.0756 C   0  0  0  0  0  0  0  0  0  0  0  0
   -1.3341   -6.3156   -1.4196 C   0  0  0  0  0  0  0  0  0  0  0  0
   -2.1038   -5.2344   -1.8787 C   0  0  0  0  0  0  0  0  0  0  0  0
   -2.4663   -4.2021   -0.9973 C   0  0  0  0  0  0  0  0  0  0  0  0
   -0.3272   -1.7946    0.7380 C   0  0  0  0  0  0  0  0  0  0  0  0
    0.1371   -2.1855   -0.6528 C   0  0  0  0  0  0  0  0  0  0  0  0
   -0.2541   -1.4231   -1.7705 C   0  0  0  0  0  0  0  0  0  0  0  0
    0.1375   -1.8119   -3.0618 C   0  0  0  0  0  0  0  0  0  0  0  0
    0.9261   -2.9605   -3.2414 C   0  0  0  0  0  0  0  0  0  0  0  0
    1.3329   -3.7132   -2.1273 C   0  0  0  0  0  0  0  0  0  0  0  0
    0.9433   -3.3239   -0.8354 C   0  0  0  0  0  0  0  0  0  0  0  0
   -6.4509   -4.4057    4.2594 H   0  0  0  0  0  0  0  0  0  0  0  0
   -6.8531   -3.1306    5.4496 H   0  0  0  0  0  0  0  0  0  0  0  0
   -7.7059   -2.3826    3.3219 H   0  0  0  0  0  0  0  0  0  0  0  0
   -3.9390    0.0723    3.0371 H   0  0  0  0  0  0  0  0  0  0  0  0
   -4.2644   -0.2989    1.3623 H   0  0  0  0  0  0  0  0  0  0  0  0
   -1.6800   -0.9647    2.8031 H   0  0  0  0  0  0  0  0  0  0  0  0
   -1.8573   -3.3298    2.2493 H   0  0  0  0  0  0  0  0  0  0  0  0
   -4.1891   -4.1242    2.0068 H   0  0  0  0  0  0  0  0  0  0  0  0
   -4.4474   -2.9775    0.7023 H   0  0  0  0  0  0  0  0  0  0  0  0
   -1.8616   -4.1583    4.1466 H   0  0  0  0  0  0  0  0  0  0  0  0
    0.4053   -3.6644    5.0474 H   0  0  0  0  0  0  0  0  0  0  0  0
    0.8861   -1.4428    6.0594 H   0  0  0  0  0  0  0  0  0  0  0  0
   -0.9075    0.2814    6.1941 H   0  0  0  0  0  0  0  0  0  0  0  0
   -3.1708   -0.1972    5.2763 H   0  0  0  0  0  0  0  0  0  0  0  0
   -2.8548    0.7551   -0.3901 H   0  0  0  0  0  0  0  0  0  0  0  0
   -2.0396    3.0090   -1.0209 H   0  0  0  0  0  0  0  0  0  0  0  0
   -0.5029    4.2546    0.4897 H   0  0  0  0  0  0  0  0  0  0  0  0
    0.2193    3.2395    2.6435 H   0  0  0  0  0  0  0  0  0  0  0  0
   -0.5823    0.9827    3.2893 H   0  0  0  0  0  0  0  0  0  0  0  0
   -0.9666   -5.3854    1.8440 H   0  0  0  0  0  0  0  0  0  0  0  0
   -0.3375   -7.2078    0.2794 H   0  0  0  0  0  0  0  0  0  0  0  0
   -1.0519   -7.1133   -2.1019 H   0  0  0  0  0  0  0  0  0  0  0  0
   -2.4164   -5.1976   -2.9192 H   0  0  0  0  0  0  0  0  0  0  0  0
   -3.0567   -3.3684   -1.3695 H   0  0  0  0  0  0  0  0  0  0  0  0
    0.0509   -0.7961    0.9631 H   0  0  0  0  0  0  0  0  0  0  0  0
    0.0611   -2.4830    1.4912 H   0  0  0  0  0  0  0  0  0  0  0  0
   -0.8602   -0.5298   -1.6464 H   0  0  0  0  0  0  0  0  0  0  0  0
   -0.1676   -1.2253   -3.9257 H   0  0  0  0  0  0  0  0  0  0  0  0
    1.2268   -3.2630   -4.2419 H   0  0  0  0  0  0  0  0  0  0  0  0
    1.9475   -4.5993   -2.2679 H   0  0  0  0  0  0  0  0  0  0  0  0
    1.2586   -3.9167    0.0197 H   0  0  0  0  0  0  0  0  0  0  0  0
   -2.2635   -1.5029   -0.0371 H   0  0  0  0  0  0  0  0  0  0  0  0
  1  2  1  0  0  0  0
  1  6  1  0  0  0  0
  1 14  1  0  0  0  0
  2  3  1  0  0  0  0
  2 12  2  0  0  0  0
  3  4  1  0  0  0  0
  3 39  1  0  0  0  0
  3 40  1  0  0  0  0
  4  5  1  0  0  0  0
  4 41  1  0  0  0  0
  5 13  2  0  0  0  0
  6  5  1  6  0  0  0
  6  7  1  0  0  0  0
  6 11  1  0  0  0  0
  7  8  1  0  0  0  0
  7 42  1  0  0  0  0
  7 43  1  0  0  0  0
  8  9  1  0  0  0  0
  8 20  1  0  0  0  0
  8 44  1  1  0  0  0
  9 10  1  0  0  0  0
  9 32  1  0  0  0  0
  9 70  1  6  0  0  0
 10 11  1  0  0  0  0
 10 26  1  0  0  0  0
 10 45  1  1  0  0  0
 11 46  1  0  0  0  0
 11 47  1  0  0  0  0
 14 15  2  0  0  0  0
 14 19  1  0  0  0  0
 15 16  1  0  0  0  0
 15 48  1  0  0  0  0
 16 17  2  0  0  0  0
 16 49  1  0  0  0  0
 17 18  1  0  0  0  0
 17 50  1  0  0  0  0
 18 19  2  0  0  0  0
 18 51  1  0  0  0  0
 19 52  1  0  0  0  0
 20 21  2  0  0  0  0
 20 25  1  0  0  0  0
 21 22  1  0  0  0  0
 21 53  1  0  0  0  0
 22 23  2  0  0  0  0
 22 54  1  0  0  0  0
 23 24  1  0  0  0  0
 23 55  1  0  0  0  0
 24 25  2  0  0  0  0
 24 56  1  0  0  0  0
 25 57  1  0  0  0  0
 26 27  2  0  0  0  0
 26 31  1  0  0  0  0
 27 28  1  0  0  0  0
 27 58  1  0  0  0  0
 28 29  2  0  0  0  0
 28 59  1  0  0  0  0
 29 30  1  0  0  0  0
 29 60  1  0  0  0  0
 30 31  2  0  0  0  0
 30 61  1  0  0  0  0
 31 62  1  0  0  0  0
 32 33  1  0  0  0  0
 32 63  1  0  0  0  0
 32 64  1  0  0  0  0
 33 34  2  0  0  0  0
 33 38  1  0  0  0  0
 34 35  1  0  0  0  0
 34 65  1  0  0  0  0
 35 36  2  0  0  0  0
 35 66  1  0  0  0  0
 36 37  1  0  0  0  0
 36 67  1  0  0  0  0
 37 38  2  0  0  0  0
 37 68  1  0  0  0  0
 38 69  1  0  0  0  0
M  CHG  1   9   1
M  END
$$$$
