# Supplementary material for: Similarity-Based Profiling of Hydrazone-Containing Scaffolds Active Against Leishmania Amastigotes
Source: ACS Omega. 2025 Oct 22;10(43):50679–94. doi: 10.1021/acsomega.5c05276 (PMC12593058; doi:10.1021/acsomega.5c05276)
Supplement: Supplementary file 1 [file ao5c05276_si_001.zip › SDF/733_2.sdf]

  Mrv0541 04172314483D              78.11000

 45 47  0  0  0  0            999 V2000
    1.3481    2.5198   -0.3359 C   0  0  0  0  0  0  0  0  0  0  0  0
    1.8811    1.2791   -0.7327 C   0  0  0  0  0  0  0  0  0  0  0  0
    1.0510    0.2450   -1.0193 N   0  0  0  0  0  0  0  0  0  0  0  0
   -0.2989    0.3559   -0.9479 C   0  0  0  0  0  0  0  0  0  0  0  0
   -0.8811    1.5763   -0.5582 C   0  0  0  0  0  0  0  0  0  0  0  0
   -0.0553    2.6839   -0.2293 C   0  0  0  0  0  0  0  0  0  0  0  0
   -0.6178    3.8893    0.2007 C   0  0  0  0  0  0  0  0  0  0  0  0
   -1.5820    4.3494   -0.5187 N   0  0  0  0  0  0  0  0  0  0  0  0
   -0.1294    4.5443    1.4154 C   0  0  0  0  0  0  0  0  0  0  0  0
   -2.2810    5.3503   -0.3525 N   0  0  0  0  0  0  0  0  0  0  0  0
   -3.1360    5.8135   -1.1929 C   0  0  0  0  0  0  0  0  0  0  0  0
   -4.1487    7.1286   -0.7422 S   0  0  0  0  0  0  0  0  0  0  0  0
   -3.4704    5.4185   -2.4323 N   0  0  0  0  0  0  0  0  0  0  0  0
   -4.6147    6.0076   -2.9359 C   0  0  0  0  0  0  0  0  0  0  0  0
   -5.4115    6.8947   -2.0514 C   0  0  1  0  0  0  0  0  0  0  0  0
   -2.7371    4.5286   -3.1757 C   0  0  0  0  0  0  0  0  0  0  0  0
   -4.9913    5.8258   -4.1194 O   0  0  0  0  0  0  0  0  0  0  0  0
   -6.7331    6.2356   -1.5211 C   0  0  1  0  0  0  0  0  0  0  0  0
   -3.2577    3.2456   -3.4601 C   0  0  0  0  0  0  0  0  0  0  0  0
   -2.5232    2.3350   -4.2397 C   0  0  0  0  0  0  0  0  0  0  0  0
   -1.2629    2.6999   -4.7454 C   0  0  0  0  0  0  0  0  0  0  0  0
   -0.7258    3.9669   -4.4523 C   0  0  0  0  0  0  0  0  0  0  0  0
   -1.4586    4.8772   -3.6688 C   0  0  0  0  0  0  0  0  0  0  0  0
   -7.4150    7.1078   -0.4284 C   0  0  0  0  0  0  0  0  0  0  0  0
   -7.7570    5.9200   -2.6527 C   0  0  0  0  0  0  0  0  0  0  0  0
    1.9878    3.2937   -0.1363 H   0  0  0  0  0  0  0  0  0  0  0  0
    2.8920    1.1511   -0.8072 H   0  0  0  0  0  0  0  0  0  0  0  0
   -0.8852   -0.4502   -1.1750 H   0  0  0  0  0  0  0  0  0  0  0  0
   -1.9021    1.6419   -0.5053 H   0  0  0  0  0  0  0  0  0  0  0  0
   -0.7539    5.3870    1.7133 H   0  0  0  0  0  0  0  0  0  0  0  0
   -0.1168    3.8338    2.2455 H   0  0  0  0  0  0  0  0  0  0  0  0
    0.8827    4.9227    1.2626 H   0  0  0  0  0  0  0  0  0  0  0  0
   -5.6059    7.8546   -2.5361 H   0  0  0  0  0  0  0  0  0  0  0  0
   -6.4750    5.2794   -1.0538 H   0  0  0  0  0  0  0  0  0  0  0  0
   -4.1730    2.9689   -3.0980 H   0  0  0  0  0  0  0  0  0  0  0  0
   -2.9086    1.4095   -4.4406 H   0  0  0  0  0  0  0  0  0  0  0  0
   -0.7374    2.0436   -5.3251 H   0  0  0  0  0  0  0  0  0  0  0  0
    0.1948    4.2279   -4.8103 H   0  0  0  0  0  0  0  0  0  0  0  0
   -1.0588    5.7959   -3.4624 H   0  0  0  0  0  0  0  0  0  0  0  0
   -6.7642    7.2240    0.4390 H   0  0  0  0  0  0  0  0  0  0  0  0
   -8.3368    6.6373   -0.0801 H   0  0  0  0  0  0  0  0  0  0  0  0
   -7.6548    8.0972   -0.8217 H   0  0  0  0  0  0  0  0  0  0  0  0
   -7.3743    5.1396   -3.3110 H   0  0  0  0  0  0  0  0  0  0  0  0
   -8.6975    5.5536   -2.2347 H   0  0  0  0  0  0  0  0  0  0  0  0
   -7.9684    6.8096   -3.2494 H   0  0  0  0  0  0  0  0  0  0  0  0
  1  2  1  0  0  0  0
  1  6  2  0  0  0  0
  2  3  2  0  0  0  0
  3  4  1  0  0  0  0
  4  5  2  0  0  0  0
  5  6  1  0  0  0  0
  6  7  1  0  0  0  0
  7  8  2  0  0  0  0
  7  9  1  0  0  0  0
  8 10  1  0  0  0  0
 10 11  2  0  0  0  0
 12 11  1  0  0  0  0
 11 13  1  0  0  0  0
 12 15  1  0  0  0  0
 13 14  1  0  0  0  0
 14 15  1  0  0  0  0
 13 16  1  0  0  0  0
 14 17  2  0  0  0  0
 15 18  1  0  0  0  0
 23 16  1  0  0  0  0
 19 16  2  0  0  0  0
 19 20  1  0  0  0  0
 20 21  2  0  0  0  0
 21 22  1  0  0  0  0
 22 23  2  0  0  0  0
 18 24  1  0  0  0  0
 18 25  1  0  0  0  0
  1 26  1  0  0  0  0
  2 27  1  0  0  0  0
  4 28  1  0  0  0  0
  5 29  1  0  0  0  0
  9 30  1  0  0  0  0
  9 31  1  0  0  0  0
  9 32  1  0  0  0  0
 15 33  1  0  0  0  0
 18 34  1  0  0  0  0
 19 35  1  0  0  0  0
 20 36  1  0  0  0  0
 21 37  1  0  0  0  0
 22 38  1  0  0  0  0
 23 39  1  0  0  0  0
 24 40  1  0  0  0  0
 24 41  1  0  0  0  0
 24 42  1  0  0  0  0
 25 43  1  0  0  0  0
 25 44  1  0  0  0  0
 25 45  1  0  0  0  0
M  END
$$$$
