# Supplementary material for: Similarity-Based Profiling of Hydrazone-Containing Scaffolds Active Against Leishmania Amastigotes
Source: ACS Omega. 2025 Oct 22;10(43):50679–94. doi: 10.1021/acsomega.5c05276 (PMC12593058; doi:10.1021/acsomega.5c05276)
Supplement: Supplementary file 1 [file ao5c05276_si_001.zip › SDF/713.sdf]

  Mrv0541 12122215543D              62.24000

 35 37  0  0  0  0            999 V2000
   -3.6950    0.9441    0.7153 C   0  0  0  0  0  0  0  0  0  0  0  0
   -4.1716    0.1715    1.7945 C   0  0  0  0  0  0  0  0  0  0  0  0
   -3.2759   -0.5583    2.5938 C   0  0  0  0  0  0  0  0  0  0  0  0
   -1.9021   -0.5512    2.2997 C   0  0  0  0  0  0  0  0  0  0  0  0
   -1.4060    0.1707    1.1881 C   0  0  0  0  0  0  0  0  0  0  0  0
   -2.3045    0.9470    0.4155 C   0  0  0  0  0  0  0  0  0  0  0  0
   -1.8619    1.7032   -0.6292 N   0  0  0  0  0  0  0  0  0  0  0  0
   -2.6753    2.4680   -1.4011 C   0  0  0  0  0  0  0  0  0  0  0  0
   -4.0542    2.4988   -1.1373 C   0  0  0  0  0  0  0  0  0  0  0  0
   -4.5629    1.7258   -0.0790 C   0  0  0  0  0  0  0  0  0  0  0  0
   -0.0876    0.1739    0.8340 N   0  0  0  0  0  0  0  0  0  0  0  0
    0.8509   -0.7551    1.0284 C   0  0  0  0  0  0  0  0  0  0  0  0
    0.7507   -2.0993    1.0263 C   0  0  0  0  0  0  0  0  0  0  0  0
   -0.3671   -2.8894    0.7750 C   0  0  0  0  0  0  0  0  0  0  0  0
   -0.4526   -3.9319    1.4688 O   0  0  0  0  0  0  0  0  0  0  0  0
   -1.3786   -2.6469   -0.2043 C   0  0  0  0  0  0  0  0  0  0  0  0
   -1.1025   -1.9587   -1.4135 C   0  0  0  0  0  0  0  0  0  0  0  0
   -2.1216   -1.7097   -2.3531 C   0  0  0  0  0  0  0  0  0  0  0  0
   -3.4308   -2.1714   -2.1181 C   0  0  0  0  0  0  0  0  0  0  0  0
   -3.7159   -2.8802   -0.9366 C   0  0  0  0  0  0  0  0  0  0  0  0
   -2.7048   -3.1012    0.0164 C   0  0  0  0  0  0  0  0  0  0  0  0
   -4.6573   -1.8803   -3.2495 Cl  0  0  0  0  0  0  0  0  0  0  0  0
   -5.1699    0.1447    2.0133 H   0  0  0  0  0  0  0  0  0  0  0  0
   -3.6256   -1.0920    3.3925 H   0  0  0  0  0  0  0  0  0  0  0  0
   -1.2666   -1.0795    2.9022 H   0  0  0  0  0  0  0  0  0  0  0  0
   -2.2831    3.0214   -2.1661 H   0  0  0  0  0  0  0  0  0  0  0  0
   -4.6786    3.0776   -1.7039 H   0  0  0  0  0  0  0  0  0  0  0  0
   -5.5686    1.7419    0.1074 H   0  0  0  0  0  0  0  0  0  0  0  0
    0.2188    0.9826    0.3939 H   0  0  0  0  0  0  0  0  0  0  0  0
    1.7589   -0.3788    1.1766 H   0  0  0  0  0  0  0  0  0  0  0  0
    1.5888   -2.5949    1.2436 H   0  0  0  0  0  0  0  0  0  0  0  0
   -0.1558   -1.6282   -1.6230 H   0  0  0  0  0  0  0  0  0  0  0  0
   -1.9034   -1.1909   -3.2077 H   0  0  0  0  0  0  0  0  0  0  0  0
   -4.6597   -3.2355   -0.7644 H   0  0  0  0  0  0  0  0  0  0  0  0
   -2.9522   -3.5908    0.8828 H   0  0  0  0  0  0  0  0  0  0  0  0
  1  2  1  0  0  0  0
  1  6  2  0  0  0  0
  1 10  1  0  0  0  0
  2  3  2  0  0  0  0
  3  4  1  0  0  0  0
  4  5  2  0  0  0  0
  5  6  1  0  0  0  0
  6  7  1  0  0  0  0
  7  8  2  0  0  0  0
  8  9  1  0  0  0  0
  9 10  2  0  0  0  0
  5 11  1  0  0  0  0
 11 12  1  0  0  0  0
 12 13  2  0  0  0  0
 13 14  1  0  0  0  0
 14 15  2  0  0  0  0
 14 16  1  0  0  0  0
 16 17  1  0  0  0  0
 16 21  2  0  0  0  0
 17 18  2  0  0  0  0
 18 19  1  0  0  0  0
 19 20  2  0  0  0  0
 20 21  1  0  0  0  0
 19 22  1  0  0  0  0
  2 23  1  0  0  0  0
  3 24  1  0  0  0  0
  4 25  1  0  0  0  0
  8 26  1  0  0  0  0
  9 27  1  0  0  0  0
 10 28  1  0  0  0  0
 11 29  1  0  0  0  0
 12 30  1  0  0  0  0
 13 31  1  0  0  0  0
 17 32  1  0  0  0  0
 18 33  1  0  0  0  0
 20 34  1  0  0  0  0
 21 35  1  0  0  0  0
M  END
$$$$
