# Supplementary material for: Similarity-Based Profiling of Hydrazone-Containing Scaffolds Active Against Leishmania Amastigotes
Source: ACS Omega. 2025 Oct 22;10(43):50679–94. doi: 10.1021/acsomega.5c05276 (PMC12593058; doi:10.1021/acsomega.5c05276)
Supplement: Supplementary file 1 [file ao5c05276_si_001.zip › SDF/714.sdf]

  Mrv0541 12122215583D              47.37000

 30 32  0  0  0  0            999 V2000
    4.3736    2.4838   -2.3994 C   0  0  0  0  0  0  0  0  0  0  0  0
    4.5482    2.4090   -3.7939 C   0  0  0  0  0  0  0  0  0  0  0  0
    3.7083    1.5881   -4.5676 C   0  0  0  0  0  0  0  0  0  0  0  0
    2.6852    0.8446   -3.9513 C   0  0  0  0  0  0  0  0  0  0  0  0
    2.5047    0.9164   -2.5575 C   0  0  0  0  0  0  0  0  0  0  0  0
    3.3578    1.7301   -1.7613 C   0  0  0  0  0  0  0  0  0  0  0  0
    3.1307    1.7371   -0.3613 C   0  0  0  0  0  0  0  0  0  0  0  0
    1.5120    0.2013   -1.9710 N   0  0  0  0  0  0  0  0  0  0  0  0
    1.3124    0.2190   -0.6295 C   0  0  0  0  0  0  0  0  0  0  0  0
    2.1188    0.9829    0.1516 N   0  0  0  0  0  0  0  0  0  0  0  0
    3.8717    2.4681    0.4412 N   0  0  0  0  0  0  0  0  0  0  0  0
    3.9398    2.3596    1.6995 N   0  0  0  0  0  0  0  0  0  0  0  0
    0.2918   -0.5517   -0.0447 C   0  0  0  0  0  0  0  0  0  0  0  0
   -1.0570   -0.3793   -0.4298 C   0  0  0  0  0  0  0  0  0  0  0  0
    0.6083   -1.5040    0.9499 C   0  0  0  0  0  0  0  0  0  0  0  0
   -0.4056   -2.2672    1.5551 C   0  0  0  0  0  0  0  0  0  0  0  0
   -1.7496   -2.0802    1.1780 C   0  0  0  0  0  0  0  0  0  0  0  0
   -2.0744   -1.1302    0.1890 C   0  0  0  0  0  0  0  0  0  0  0  0
   -2.9708   -2.9922    1.9134 Cl  0  0  0  0  0  0  0  0  0  0  0  0
    4.9926    3.0935   -1.8602 H   0  0  0  0  0  0  0  0  0  0  0  0
    5.2879    2.9538   -4.2462 H   0  0  0  0  0  0  0  0  0  0  0  0
    3.8416    1.5336   -5.5787 H   0  0  0  0  0  0  0  0  0  0  0  0
    2.0743    0.2577   -4.5246 H   0  0  0  0  0  0  0  0  0  0  0  0
    1.9624    0.9956    1.1095 H   0  0  0  0  0  0  0  0  0  0  0  0
    4.5180    2.9528    2.2019 H   0  0  0  0  0  0  0  0  0  0  0  0
    3.4148    1.6903    2.1676 H   0  0  0  0  0  0  0  0  0  0  0  0
   -1.3105    0.3028   -1.1491 H   0  0  0  0  0  0  0  0  0  0  0  0
    1.5791   -1.6549    1.2354 H   0  0  0  0  0  0  0  0  0  0  0  0
   -0.1578   -2.9544    2.2709 H   0  0  0  0  0  0  0  0  0  0  0  0
   -3.0488   -0.9773   -0.0820 H   0  0  0  0  0  0  0  0  0  0  0  0
  1  2  2  0  0  0  0
  1  6  1  0  0  0  0
  2  3  1  0  0  0  0
  3  4  2  0  0  0  0
  4  5  1  0  0  0  0
  7  6  1  0  0  0  0
  5  6  2  0  0  0  0
  5  8  1  0  0  0  0
  7 10  1  0  0  0  0
  8  9  2  0  0  0  0
  9 10  1  0  0  0  0
  7 11  2  0  0  0  0
 11 12  1  0  0  0  0
  9 13  1  0  0  0  0
 14 13  1  0  0  0  0
 13 15  2  0  0  0  0
 14 18  2  0  0  0  0
 15 16  1  0  0  0  0
 16 17  2  0  0  0  0
 17 18  1  0  0  0  0
 17 19  1  0  0  0  0
  1 20  1  0  0  0  0
  2 21  1  0  0  0  0
  3 22  1  0  0  0  0
  4 23  1  0  0  0  0
 10 24  1  0  0  0  0
 12 25  1  0  0  0  0
 12 26  1  0  0  0  0
 14 27  1  0  0  0  0
 15 28  1  0  0  0  0
 16 29  1  0  0  0  0
 18 30  1  0  0  0  0
M  END
$$$$
