# Supplementary material for: Similarity-Based Profiling of Hydrazone-Containing Scaffolds Active Against Leishmania Amastigotes
Source: ACS Omega. 2025 Oct 22;10(43):50679–94. doi: 10.1021/acsomega.5c05276 (PMC12593058; doi:10.1021/acsomega.5c05276)
Supplement: Supplementary file 1 [file ao5c05276_si_001.zip › SDF/724.sdf]

 6-chloro-3-nitro-2-[(phenylsulfonyl)methyl]imidazo[1,2-b]pyridazine
  Mrv0541 02062315283D              85.20000

 32 34  0  0  0  0            999 V2000
    3.9726   -1.0624   -4.7428 N   0  0  0  0  0  0  0  0  0  0  0  0
    1.2231   -1.2759   -4.5751 C   0  0  0  0  0  0  0  0  0  0  0  0
    1.9086   -1.8151   -5.6810 C   0  0  0  0  0  0  0  0  0  0  0  0
    3.3151   -1.7046   -5.7456 C   0  0  0  0  0  0  0  0  0  0  0  0
    3.3283   -0.5599   -3.7159 N   0  0  0  0  0  0  0  0  0  0  0  0
    1.9905   -0.6455   -3.5849 C   0  0  0  0  0  0  0  0  0  0  0  0
    1.5908   -0.0699   -2.4445 N   0  0  0  0  0  0  0  0  0  0  0  0
    2.7009    0.3973   -1.8407 C   0  0  0  0  0  0  0  0  0  0  0  0
    3.8131    0.1165   -2.6566 C   0  0  0  0  0  0  0  0  0  0  0  0
    2.6564    1.0570   -0.5166 C   0  0  2  0  0  0  0  0  0  0  0  0
    3.5279    0.0877    0.7807 S   0  0  2  0  0  0  0  0  0  0  0  0
    5.0809    0.4934    0.7922 O   0  0  0  0  0  0  0  0  0  0  0  0
    3.4251   -1.4747    0.4236 O   0  0  0  0  0  0  0  0  0  0  0  0
    2.8579    0.3851    2.3981 C   0  0  0  0  0  0  0  0  0  0  0  0
    2.2578    1.6223    2.7182 C   0  0  0  0  0  0  0  0  0  0  0  0
    1.7455    1.8533    4.0078 C   0  0  0  0  0  0  0  0  0  0  0  0
    1.8366    0.8511    4.9900 C   0  0  0  0  0  0  0  0  0  0  0  0
    2.4322   -0.3849    4.6813 C   0  0  0  0  0  0  0  0  0  0  0  0
    2.9377   -0.6181    3.3888 C   0  0  0  0  0  0  0  0  0  0  0  0
    5.0868    0.4520   -2.4718 N   0  3  0  0  0  0  0  0  0  0  0  0
    5.9560   -0.1507   -2.9658 O   0  0  0  0  0  0  0  0  0  0  0  0
    5.4164    1.4732   -1.8000 O   0  5  0  0  0  0  0  0  0  0  0  0
    4.2021   -2.3565   -7.0283 Cl  0  0  0  0  0  0  0  0  0  0  0  0
    0.2071   -1.3393   -4.4920 H   0  0  0  0  0  0  0  0  0  0  0  0
    1.3899   -2.2866   -6.4229 H   0  0  0  0  0  0  0  0  0  0  0  0
    1.6143    1.1584   -0.2061 H   0  0  0  0  0  0  0  0  0  0  0  0
    3.0851    2.0579   -0.5793 H   0  0  0  0  0  0  0  0  0  0  0  0
    2.1889    2.3643    2.0198 H   0  0  0  0  0  0  0  0  0  0  0  0
    1.3084    2.7505    4.2300 H   0  0  0  0  0  0  0  0  0  0  0  0
    1.4690    1.0202    5.9275 H   0  0  0  0  0  0  0  0  0  0  0  0
    2.4985   -1.1143    5.3950 H   0  0  0  0  0  0  0  0  0  0  0  0
    3.3650   -1.5226    3.1781 H   0  0  0  0  0  0  0  0  0  0  0  0
  1  5  1  0  0  0  0
  6  2  1  0  0  0  0
  2  3  2  0  0  0  0
  3  4  1  0  0  0  0
  1  4  2  0  0  0  0
  5  6  1  0  0  0  0
  6  7  2  0  0  0  0
  7  8  1  0  0  0  0
  8  9  2  0  0  0  0
  5  9  1  0  0  0  0
 11 12  2  0  0  0  0
 11 13  2  0  0  0  0
 14 15  2  0  0  0  0
 15 16  1  0  0  0  0
 16 17  2  0  0  0  0
 17 18  1  0  0  0  0
 18 19  2  0  0  0  0
 14 19  1  0  0  0  0
 11 14  1  0  0  0  0
 10 11  1  0  0  0  0
  8 10  1  0  0  0  0
 20 21  2  0  0  0  0
 20 22  1  0  0  0  0
  9 20  1  0  0  0  0
  4 23  1  0  0  0  0
  2 24  1  0  0  0  0
  3 25  1  0  0  0  0
 10 26  1  0  0  0  0
 10 27  1  0  0  0  0
 15 28  1  0  0  0  0
 16 29  1  0  0  0  0
 17 30  1  0  0  0  0
 18 31  1  0  0  0  0
 19 32  1  0  0  0  0
M  CHG  2  20   1  22  -1
M  END
>  <type>
systematic

$$$$
