# Supplementary material for: Similarity-Based Profiling of Hydrazone-Containing Scaffolds Active Against Leishmania Amastigotes
Source: ACS Omega. 2025 Oct 22;10(43):50679–94. doi: 10.1021/acsomega.5c05276 (PMC12593058; doi:10.1021/acsomega.5c05276)
Supplement: Supplementary file 1 [file ao5c05276_si_001.zip › SDF/715.sdf]

2-henicosyl-5,7-dihydroxy-4H-chromen-4-one
  Mrv0541 12122216003D              94.62000

 82 83  0  0  0  0            999 V2000
   -0.7010   15.3773   13.7685 C   0  0  0  0  0  0  0  0  0  0  0  0
   -0.4149   15.1576   12.4098 C   0  0  0  0  0  0  0  0  0  0  0  0
   -1.4592   15.0407   11.4825 C   0  0  0  0  0  0  0  0  0  0  0  0
   -2.7835   15.1282   11.9278 C   0  0  0  0  0  0  0  0  0  0  0  0
   -3.8303   15.0136   11.0675 O   0  0  0  0  0  0  0  0  0  0  0  0
   -5.1486   15.0849   11.4294 C   0  0  0  0  0  0  0  0  0  0  0  0
   -5.5412   15.2887   12.7768 C   0  0  0  0  0  0  0  0  0  0  0  0
   -4.5154   15.4203   13.7856 C   0  0  0  0  0  0  0  0  0  0  0  0
   -3.1321   15.3382   13.3277 C   0  0  0  0  0  0  0  0  0  0  0  0
   -2.0340   15.4556   14.2223 C   0  0  0  0  0  0  0  0  0  0  0  0
   -4.8689   15.5921   14.9751 O   0  0  0  0  0  0  0  0  0  0  0  0
   -2.2021   15.6312   15.5551 O   0  0  0  0  0  0  0  0  0  0  0  0
    0.8664   15.0429   11.9913 O   0  0  0  0  0  0  0  0  0  0  0  0
   -6.1342   14.8764   10.3492 C   0  0  1  0  0  0  0  0  0  0  0  0
   -6.5086   13.3758   10.2688 C   0  0  2  0  0  0  0  0  0  0  0  0
   -7.5529   13.0859    9.1663 C   0  0  1  0  0  0  0  0  0  0  0  0
   -7.9004   11.5783    9.0919 C   0  0  2  0  0  0  0  0  0  0  0  0
   -8.9812   11.2927    8.0236 C   0  0  2  0  0  0  0  0  0  0  0  0
   -9.3357    9.7880    7.9418 C   0  0  2  0  0  0  0  0  0  0  0  0
  -10.4170    9.5191    6.8660 C   0  0  1  0  0  0  0  0  0  0  0  0
  -10.7832    8.0176    6.7652 C   0  0  1  0  0  0  0  0  0  0  0  0
  -11.8639    7.7485    5.6866 C   0  0  2  0  0  0  0  0  0  0  0  0
  -12.2325    6.2455    5.5826 C   0  0  1  0  0  0  0  0  0  0  0  0
  -13.3144    5.9680    4.5045 C   0  0  2  0  0  0  0  0  0  0  0  0
  -13.6862    4.4634    4.3977 C   0  0  2  0  0  0  0  0  0  0  0  0
  -14.7695    4.1782    3.3198 C   0  0  1  0  0  0  0  0  0  0  0  0
  -15.1393    2.6710    3.2157 C   0  0  1  0  0  0  0  0  0  0  0  0
  -16.2221    2.3801    2.1393 C   0  0  1  0  0  0  0  0  0  0  0  0
  -16.5922    0.8742    2.0347 C   0  0  1  0  0  0  0  0  0  0  0  0
  -17.6750    0.6004    0.9552 C   0  0  1  0  0  0  0  0  0  0  0  0
  -18.0518   -0.9015    0.8427 C   0  0  2  0  0  0  0  0  0  0  0  0
  -19.1344   -1.1674   -0.2381 C   0  0  2  0  0  0  0  0  0  0  0  0
  -19.5100   -2.6692   -0.3492 C   0  0  1  0  0  0  0  0  0  0  0  0
  -20.5871   -2.9376   -1.4238 C   0  0  0  0  0  0  0  0  0  0  0  0
    0.0710   15.4652   14.4324 H   0  0  0  0  0  0  0  0  0  0  0  0
   -1.2582   14.8918   10.4916 H   0  0  0  0  0  0  0  0  0  0  0  0
   -6.6033   15.3230   12.9383 H   0  0  0  0  0  0  0  0  0  0  0  0
   -2.8059   14.9077   15.8294 H   0  0  0  0  0  0  0  0  0  0  0  0
    1.0966   14.1026   12.1525 H   0  0  0  0  0  0  0  0  0  0  0  0
   -7.0265   15.4834   10.5270 H   0  0  0  0  0  0  0  0  0  0  0  0
   -5.7000   15.1980    9.3973 H   0  0  0  0  0  0  0  0  0  0  0  0
   -6.9149   13.0521   11.2324 H   0  0  0  0  0  0  0  0  0  0  0  0
   -5.6055   12.7918   10.0640 H   0  0  0  0  0  0  0  0  0  0  0  0
   -8.4614   13.6571    9.3775 H   0  0  0  0  0  0  0  0  0  0  0  0
   -7.1570   13.4120    8.2002 H   0  0  0  0  0  0  0  0  0  0  0  0
   -8.2643   11.2401   10.0667 H   0  0  0  0  0  0  0  0  0  0  0  0
   -6.9964   11.0119    8.8489 H   0  0  0  0  0  0  0  0  0  0  0  0
   -8.6179   11.6302    7.0483 H   0  0  0  0  0  0  0  0  0  0  0  0
   -9.8846   11.8597    8.2680 H   0  0  0  0  0  0  0  0  0  0  0  0
   -9.7024    9.4507    8.9161 H   0  0  0  0  0  0  0  0  0  0  0  0
   -8.4334    9.2181    7.6998 H   0  0  0  0  0  0  0  0  0  0  0  0
  -11.3149   10.0930    7.1140 H   0  0  0  0  0  0  0  0  0  0  0  0
  -10.0468    9.8654    5.8965 H   0  0  0  0  0  0  0  0  0  0  0  0
   -9.8813    7.4490    6.5219 H   0  0  0  0  0  0  0  0  0  0  0  0
  -11.1506    7.6767    7.7372 H   0  0  0  0  0  0  0  0  0  0  0  0
  -11.4928    8.0955    4.7183 H   0  0  0  0  0  0  0  0  0  0  0  0
  -12.7614    8.3227    5.9327 H   0  0  0  0  0  0  0  0  0  0  0  0
  -11.3313    5.6762    5.3398 H   0  0  0  0  0  0  0  0  0  0  0  0
  -12.5993    5.9031    6.5539 H   0  0  0  0  0  0  0  0  0  0  0  0
  -12.9453    6.3131    3.5350 H   0  0  0  0  0  0  0  0  0  0  0  0
  -14.2133    6.5403    4.7490 H   0  0  0  0  0  0  0  0  0  0  0  0
  -14.0535    4.1197    5.3687 H   0  0  0  0  0  0  0  0  0  0  0  0
  -12.7857    3.8926    4.1547 H   0  0  0  0  0  0  0  0  0  0  0  0
  -15.6702    4.7491    3.5625 H   0  0  0  0  0  0  0  0  0  0  0  0
  -14.4025    4.5219    2.3486 H   0  0  0  0  0  0  0  0  0  0  0  0
  -14.2379    2.1014    2.9731 H   0  0  0  0  0  0  0  0  0  0  0  0
  -15.5059    2.3286    4.1873 H   0  0  0  0  0  0  0  0  0  0  0  0
  -17.1240    2.9491    2.3813 H   0  0  0  0  0  0  0  0  0  0  0  0
  -15.8561    2.7219    1.1673 H   0  0  0  0  0  0  0  0  0  0  0  0
  -15.6935    0.3010    1.7901 H   0  0  0  0  0  0  0  0  0  0  0  0
  -16.9614    0.5283    3.0042 H   0  0  0  0  0  0  0  0  0  0  0  0
  -18.5736    1.1734    1.2000 H   0  0  0  0  0  0  0  0  0  0  0  0
  -17.3056    0.9461   -0.0143 H   0  0  0  0  0  0  0  0  0  0  0  0
  -18.4232   -1.2492    1.8108 H   0  0  0  0  0  0  0  0  0  0  0  0
  -17.1548   -1.4765    0.5962 H   0  0  0  0  0  0  0  0  0  0  0  0
  -18.7641   -0.8209   -1.2072 H   0  0  0  0  0  0  0  0  0  0  0  0
  -20.0326   -0.5936    0.0075 H   0  0  0  0  0  0  0  0  0  0  0  0
  -18.6176   -3.2496   -0.5990 H   0  0  0  0  0  0  0  0  0  0  0  0
  -19.8855   -3.0224    0.6150 H   0  0  0  0  0  0  0  0  0  0  0  0
  -20.2315   -2.6232   -2.4069 H   0  0  0  0  0  0  0  0  0  0  0  0
  -21.5045   -2.3950   -1.1879 H   0  0  0  0  0  0  0  0  0  0  0  0
  -20.8140   -4.0046   -1.4612 H   0  0  0  0  0  0  0  0  0  0  0  0
  1  2  2  0  0  0  0
  2  3  1  0  0  0  0
  3  4  2  0  0  0  0
  4  5  1  0  0  0  0
  5  6  1  0  0  0  0
  6  7  2  0  0  0  0
  7  8  1  0  0  0  0
  8  9  1  0  0  0  0
  4  9  1  0  0  0  0
  9 10  2  0  0  0  0
  1 10  1  0  0  0  0
  8 11  2  0  0  0  0
 10 12  1  0  0  0  0
  2 13  1  0  0  0  0
 14 15  1  0  0  0  0
 15 16  1  0  0  0  0
 16 17  1  0  0  0  0
 17 18  1  0  0  0  0
 18 19  1  0  0  0  0
 19 20  1  0  0  0  0
 20 21  1  0  0  0  0
 21 22  1  0  0  0  0
 22 23  1  0  0  0  0
 23 24  1  0  0  0  0
 24 25  1  0  0  0  0
 25 26  1  0  0  0  0
 26 27  1  0  0  0  0
 27 28  1  0  0  0  0
 28 29  1  0  0  0  0
 29 30  1  0  0  0  0
 30 31  1  0  0  0  0
 31 32  1  0  0  0  0
 32 33  1  0  0  0  0
 33 34  1  0  0  0  0
  6 14  1  0  0  0  0
  1 35  1  0  0  0  0
  3 36  1  0  0  0  0
  7 37  1  0  0  0  0
 12 38  1  0  0  0  0
 13 39  1  0  0  0  0
 14 40  1  0  0  0  0
 14 41  1  0  0  0  0
 15 42  1  0  0  0  0
 15 43  1  0  0  0  0
 16 44  1  0  0  0  0
 16 45  1  0  0  0  0
 17 46  1  0  0  0  0
 17 47  1  0  0  0  0
 18 48  1  0  0  0  0
 18 49  1  0  0  0  0
 19 50  1  0  0  0  0
 19 51  1  0  0  0  0
 20 52  1  0  0  0  0
 20 53  1  0  0  0  0
 21 54  1  0  0  0  0
 21 55  1  0  0  0  0
 22 56  1  0  0  0  0
 22 57  1  0  0  0  0
 23 58  1  0  0  0  0
 23 59  1  0  0  0  0
 24 60  1  0  0  0  0
 24 61  1  0  0  0  0
 25 62  1  0  0  0  0
 25 63  1  0  0  0  0
 26 64  1  0  0  0  0
 26 65  1  0  0  0  0
 27 66  1  0  0  0  0
 27 67  1  0  0  0  0
 28 68  1  0  0  0  0
 28 69  1  0  0  0  0
 29 70  1  0  0  0  0
 29 71  1  0  0  0  0
 30 72  1  0  0  0  0
 30 73  1  0  0  0  0
 31 74  1  0  0  0  0
 31 75  1  0  0  0  0
 32 76  1  0  0  0  0
 32 77  1  0  0  0  0
 33 78  1  0  0  0  0
 33 79  1  0  0  0  0
 34 80  1  0  0  0  0
 34 81  1  0  0  0  0
 34 82  1  0  0  0  0
M  END
>  <type>
systematic

$$$$
