# Supplementary material for: Similarity-Based Profiling of Hydrazone-Containing Scaffolds Active Against Leishmania Amastigotes
Source: ACS Omega. 2025 Oct 22;10(43):50679–94. doi: 10.1021/acsomega.5c05276 (PMC12593058; doi:10.1021/acsomega.5c05276)
Supplement: Supplementary file 1 [file ao5c05276_si_001.zip › SDF/741.sdf]

  Mrv0541 05082315133D             108.46000

 49 53  0  0  0  0            999 V2000
    0.2219   -2.5071    0.1826 C   0  0  0  0  0  0  0  0  0  0  0  0
    1.6315   -2.6295    0.3252 C   0  0  0  0  0  0  0  0  0  0  0  0
    2.2714   -3.8824    0.3433 C   0  0  0  0  0  0  0  0  0  0  0  0
    1.5209   -5.0596    0.2086 C   0  0  0  0  0  0  0  0  0  0  0  0
    0.1285   -4.9853    0.0661 C   0  0  0  0  0  0  0  0  0  0  0  0
   -0.5223   -3.7301    0.0687 C   0  0  0  0  0  0  0  0  0  0  0  0
   -1.9288   -3.7031   -0.0300 C   0  0  0  0  0  0  0  0  0  0  0  0
   -2.6061   -2.4827    0.0081 C   0  0  0  0  0  0  0  0  0  0  0  0
   -1.8866   -1.2886    0.1121 C   0  0  0  0  0  0  0  0  0  0  0  0
   -0.4687   -1.2473    0.1614 C   0  0  0  0  0  0  0  0  0  0  0  0
    0.1611    0.0147    0.1861 C   0  0  0  0  0  0  0  0  0  0  0  0
   -0.4955    1.1143    0.0512 N   0  0  0  0  0  0  0  0  0  0  0  0
   -0.0543    2.2653    0.0530 N   0  0  0  0  0  0  0  0  0  0  0  0
   -0.7354    3.3428   -0.1272 C   0  0  0  0  0  0  0  0  0  0  0  0
   -1.4045    5.8292   -0.3093 C   0  0  0  0  0  0  0  0  0  0  0  0
    0.0438    4.8814   -0.0620 S   0  0  0  0  0  0  0  0  0  0  0  0
   -2.0419    3.5660   -0.3579 N   0  0  0  0  0  0  0  0  0  0  0  0
   -2.4361    4.8916   -0.4561 C   0  0  0  0  0  0  0  0  0  0  0  0
   -3.7785    5.3244   -0.6732 C   0  0  0  0  0  0  0  0  0  0  0  0
   -4.4814    4.9456   -1.8416 C   0  0  0  0  0  0  0  0  0  0  0  0
   -5.8457    5.2535   -1.9911 C   0  0  0  0  0  0  0  0  0  0  0  0
   -6.5267    5.9486   -0.9740 C   0  0  0  0  0  0  0  0  0  0  0  0
   -5.8206    6.3907    0.1609 C   0  0  0  0  0  0  0  0  0  0  0  0
   -4.4545    6.0865    0.3078 C   0  0  0  0  0  0  0  0  0  0  0  0
   -2.9637    2.5556   -0.4820 C   0  0  0  0  0  0  0  0  0  0  0  0
   -3.0305    1.7896   -1.6686 C   0  0  0  0  0  0  0  0  0  0  0  0
   -4.0544    0.8400   -1.8474 C   0  0  0  0  0  0  0  0  0  0  0  0
   -5.0087    0.6359   -0.8326 C   0  0  0  0  0  0  0  0  0  0  0  0
   -4.9382    1.3748    0.3629 C   0  0  0  0  0  0  0  0  0  0  0  0
   -3.9168    2.3272    0.5390 C   0  0  0  0  0  0  0  0  0  0  0  0
   -8.1901    6.2338   -1.1045 Cl  0  0  0  0  0  0  0  0  0  0  0  0
    2.2301   -1.8132    0.4320 H   0  0  0  0  0  0  0  0  0  0  0  0
    3.2863   -3.9371    0.4566 H   0  0  0  0  0  0  0  0  0  0  0  0
    1.9828   -5.9725    0.2147 H   0  0  0  0  0  0  0  0  0  0  0  0
   -0.4038   -5.8556   -0.0338 H   0  0  0  0  0  0  0  0  0  0  0  0
   -2.4759   -4.5662   -0.1165 H   0  0  0  0  0  0  0  0  0  0  0  0
   -3.6270   -2.4569   -0.0377 H   0  0  0  0  0  0  0  0  0  0  0  0
   -2.4374   -0.4361    0.1569 H   0  0  0  0  0  0  0  0  0  0  0  0
    1.1437    0.0802    0.3000 H   0  0  0  0  0  0  0  0  0  0  0  0
   -1.4686    6.8483   -0.3456 H   0  0  0  0  0  0  0  0  0  0  0  0
   -4.0091    4.4326   -2.5892 H   0  0  0  0  0  0  0  0  0  0  0  0
   -6.3382    4.9629   -2.8392 H   0  0  0  0  0  0  0  0  0  0  0  0
   -6.2977    6.9259    0.8894 H   0  0  0  0  0  0  0  0  0  0  0  0
   -3.9643    6.4055    1.1476 H   0  0  0  0  0  0  0  0  0  0  0  0
   -2.3456    1.9342   -2.4138 H   0  0  0  0  0  0  0  0  0  0  0  0
   -4.1034    0.2949   -2.7132 H   0  0  0  0  0  0  0  0  0  0  0  0
   -5.7516   -0.0553   -0.9633 H   0  0  0  0  0  0  0  0  0  0  0  0
   -5.6347    1.2268    1.0982 H   0  0  0  0  0  0  0  0  0  0  0  0
   -3.8819    2.8682    1.4074 H   0  0  0  0  0  0  0  0  0  0  0  0
  1  2  1  0  0  0  0
  1  6  2  0  0  0  0
  1 10  1  0  0  0  0
  2  3  2  0  0  0  0
  3  4  1  0  0  0  0
  4  5  2  0  0  0  0
  5  6  1  0  0  0  0
  6  7  1  0  0  0  0
  7  8  2  0  0  0  0
  8  9  1  0  0  0  0
  9 10  2  0  0  0  0
 10 11  1  0  0  0  0
 11 12  2  0  0  0  0
 12 13  1  0  0  0  0
 13 14  2  0  0  0  0
 16 14  1  0  0  0  0
 14 17  1  0  0  0  0
 15 16  1  0  0  0  0
 15 18  2  0  0  0  0
 17 18  1  0  0  0  0
 18 19  1  0  0  0  0
 19 20  1  0  0  0  0
 19 24  2  0  0  0  0
 20 21  2  0  0  0  0
 21 22  1  0  0  0  0
 22 23  2  0  0  0  0
 23 24  1  0  0  0  0
 17 25  1  0  0  0  0
 25 26  1  0  0  0  0
 25 30  2  0  0  0  0
 26 27  2  0  0  0  0
 27 28  1  0  0  0  0
 28 29  2  0  0  0  0
 29 30  1  0  0  0  0
 22 31  1  0  0  0  0
  2 32  1  0  0  0  0
  3 33  1  0  0  0  0
  4 34  1  0  0  0  0
  5 35  1  0  0  0  0
  7 36  1  0  0  0  0
  8 37  1  0  0  0  0
  9 38  1  0  0  0  0
 11 39  1  0  0  0  0
 15 40  1  0  0  0  0
 20 41  1  0  0  0  0
 21 42  1  0  0  0  0
 23 43  1  0  0  0  0
 24 44  1  0  0  0  0
 26 45  1  0  0  0  0
 27 46  1  0  0  0  0
 28 47  1  0  0  0  0
 29 48  1  0  0  0  0
 30 49  1  0  0  0  0
M  END
$$$$
