# Supplementary material for: Similarity-Based Profiling of Hydrazone-Containing Scaffolds Active Against Leishmania Amastigotes
Source: ACS Omega. 2025 Oct 22;10(43):50679–94. doi: 10.1021/acsomega.5c05276 (PMC12593058; doi:10.1021/acsomega.5c05276)
Supplement: Supplementary file 1 [file ao5c05276_si_001.zip › SDF/725.sdf]

  Mrv0541 02062315323D             176.53000

 35 38  0  0  0  0            999 V2000
   -2.2400    4.6486   -0.9522 C   0  0  0  0  0  0  0  0  0  0  0  0
   -2.1480    3.7599    0.3256 C   0  0  2  0  0  0  0  0  0  0  0  0
   -0.6698    3.5952    0.8086 C   0  0  1  0  0  0  0  0  0  0  0  0
    0.0316    2.4969   -0.0248 C   0  0  1  0  0  0  0  0  0  0  0  0
   -0.7293    1.2415   -0.0021 C   0  0  0  0  0  0  0  0  0  0  0  0
   -2.0841    1.3124    0.0051 C   0  0  0  0  0  0  0  0  0  0  0  0
   -2.7699    2.4897   -0.0197 O   0  0  0  0  0  0  0  0  0  0  0  0
   -2.8906    0.0870    0.0513 C   0  0  1  0  0  0  0  0  0  0  0  0
   -4.1333    0.1621    0.9311 C   0  0  1  0  0  0  0  0  0  0  0  0
   -4.2122    0.1768   -0.5048 O   0  0  0  0  0  0  0  0  0  0  0  0
   -2.1987   -1.2406   -0.0116 C   0  0  0  0  0  0  0  0  0  0  0  0
   -2.8948   -2.4762   -0.0675 C   0  0  0  0  0  0  0  0  0  0  0  0
   -2.2020   -3.6989   -0.0404 C   0  0  0  0  0  0  0  0  0  0  0  0
   -0.8012   -3.7053   -0.0068 C   0  0  0  0  0  0  0  0  0  0  0  0
   -0.0956   -2.4915   -0.0021 C   0  0  0  0  0  0  0  0  0  0  0  0
   -0.7778   -1.2473   -0.0011 C   0  0  0  0  0  0  0  0  0  0  0  0
   -0.0686   -0.0044    0.0019 C   0  0  0  0  0  0  0  0  0  0  0  0
    1.1869   -0.0354   -0.0167 O   0  0  0  0  0  0  0  0  0  0  0  0
   -3.0096    4.4082    1.4508 C   0  0  0  0  0  0  0  0  0  0  0  0
   -3.2819    4.7650   -1.2612 H   0  0  0  0  0  0  0  0  0  0  0  0
   -1.8228    5.6426   -0.7728 H   0  0  0  0  0  0  0  0  0  0  0  0
   -1.6976    4.1902   -1.7795 H   0  0  0  0  0  0  0  0  0  0  0  0
   -0.1222    4.5376    0.7342 H   0  0  0  0  0  0  0  0  0  0  0  0
   -0.6522    3.2826    1.8570 H   0  0  0  0  0  0  0  0  0  0  0  0
    0.1359    2.8282   -1.0625 H   0  0  0  0  0  0  0  0  0  0  0  0
    1.0415    2.3705    0.3799 H   0  0  0  0  0  0  0  0  0  0  0  0
   -4.5678   -0.7459    1.3520 H   0  0  0  0  0  0  0  0  0  0  0  0
   -4.4333    1.1175    1.3641 H   0  0  0  0  0  0  0  0  0  0  0  0
   -3.9151   -2.5018   -0.1169 H   0  0  0  0  0  0  0  0  0  0  0  0
   -2.7169   -4.5841   -0.0421 H   0  0  0  0  0  0  0  0  0  0  0  0
   -0.2960   -4.5921    0.0118 H   0  0  0  0  0  0  0  0  0  0  0  0
    0.9255   -2.5303    0.0036 H   0  0  0  0  0  0  0  0  0  0  0  0
   -4.0453    4.5305    1.1237 H   0  0  0  0  0  0  0  0  0  0  0  0
   -2.6169    5.3906    1.7269 H   0  0  0  0  0  0  0  0  0  0  0  0
   -3.0117    3.7750    2.3405 H   0  0  0  0  0  0  0  0  0  0  0  0
  1  2  1  0  0  0  0
  2  3  1  0  0  0  0
  3  4  1  0  0  0  0
  4  5  1  0  0  0  0
  5  6  2  0  0  0  0
  6  7  1  0  0  0  0
  2  7  1  0  0  0  0
  6  8  1  0  0  0  0
  8  9  1  0  0  0  0
  9 10  1  0  0  0  0
  8 10  1  0  0  0  0
  8 11  1  0  0  0  0
 11 12  2  0  0  0  0
 12 13  1  0  0  0  0
 13 14  2  0  0  0  0
 14 15  1  0  0  0  0
 15 16  2  0  0  0  0
 11 16  1  0  0  0  0
 16 17  1  0  0  0  0
  5 17  1  0  0  0  0
 17 18  2  0  0  0  0
  2 19  1  0  0  0  0
  1 20  1  0  0  0  0
  1 21  1  0  0  0  0
  1 22  1  0  0  0  0
  3 23  1  0  0  0  0
  3 24  1  0  0  0  0
  4 25  1  0  0  0  0
  4 26  1  0  0  0  0
  9 27  1  0  0  0  0
  9 28  1  0  0  0  0
 12 29  1  0  0  0  0
 13 30  1  0  0  0  0
 14 31  1  0  0  0  0
 15 32  1  0  0  0  0
 19 33  1  0  0  0  0
 19 34  1  0  0  0  0
 19 35  1  0  0  0  0
M  END
$$$$
