# Supplementary material for: Similarity-Based Profiling of Hydrazone-Containing Scaffolds Active Against Leishmania Amastigotes
Source: ACS Omega. 2025 Oct 22;10(43):50679–94. doi: 10.1021/acsomega.5c05276 (PMC12593058; doi:10.1021/acsomega.5c05276)
Supplement: Supplementary file 1 [file ao5c05276_si_001.zip › SDF/735.sdf]

  Mrv0541 04172314593D              97.78000

 77 80  0  0  0  0            999 V2000
   -3.1530   -1.5247    0.8316 C   0  0  0  0  0  0  0  0  0  0  0  0
   -4.5327   -1.2591    0.9770 C   0  0  0  0  0  0  0  0  0  0  0  0
   -5.4159   -2.2913    1.3438 C   0  0  0  0  0  0  0  0  0  0  0  0
   -4.9310   -3.5977    1.5687 C   0  0  0  0  0  0  0  0  0  0  0  0
   -3.5633   -3.8763    1.3741 C   0  0  0  0  0  0  0  0  0  0  0  0
   -2.6793   -2.8424    1.0211 C   0  0  0  0  0  0  0  0  0  0  0  0
   -1.3525   -3.1000    0.8761 O   0  0  0  0  0  0  0  0  0  0  0  0
   -0.4367   -2.1433    0.5555 C   0  0  0  0  0  0  0  0  0  0  0  0
   -0.8242   -0.7854    0.3515 C   0  0  0  0  0  0  0  0  0  0  0  0
   -2.2147   -0.5239    0.5080 C   0  0  0  0  0  0  0  0  0  0  0  0
    0.7395   -2.5612    0.4629 O   0  0  0  0  0  0  0  0  0  0  0  0
   -5.7814   -4.5880    1.9814 O   0  0  0  0  0  0  0  0  0  0  0  0
   -5.8993   -4.6337    3.4187 C   0  0  1  0  0  0  0  0  0  0  0  0
   -6.9241   -5.7174    3.8230 C   0  0  2  0  0  0  0  0  0  0  0  0
   -7.0863   -5.8355    5.3614 C   0  0  1  0  0  0  0  0  0  0  0  0
   -8.1048   -6.9224    5.7687 C   0  0  0  0  0  0  0  0  0  0  0  0
    0.0924    0.2473    0.0144 C   0  0  0  0  0  0  0  0  0  0  0  0
   -0.3305    1.6411   -0.1912 C   0  0  0  0  0  0  0  0  0  0  0  0
    1.3363   -0.0650   -0.1161 N   0  0  0  0  0  0  0  0  0  0  0  0
    2.3049    0.7061   -0.4188 O   0  0  0  0  0  0  0  0  0  0  0  0
    3.5540    0.0050   -0.4923 C   0  0  1  0  0  0  0  0  0  0  0  0
    4.6084    1.0635   -0.8833 C   0  0  1  0  0  0  0  0  0  0  0  0
    6.0519    0.5123   -1.0047 C   0  0  1  0  0  0  0  0  0  0  0  0
    7.0488    1.6404   -1.3905 C   0  0  2  0  0  0  0  0  0  0  0  0
    8.5093    1.1406   -1.5267 C   0  0  1  0  0  0  0  0  0  0  0  0
    9.5114    2.2696   -1.8839 C   0  0  1  0  0  0  0  0  0  0  0  0
   10.8284    1.7314   -2.0211 N   0  0  0  0  0  0  0  0  0  0  0  0
   12.8120    1.1497   -1.4996 N   0  0  0  0  0  0  0  0  0  0  0  0
   11.7390    1.7568   -1.0967 N   0  0  0  0  0  0  0  0  0  0  0  0
   11.3247    1.0922   -3.0926 C   0  0  0  0  0  0  0  0  0  0  0  0
   12.6069    0.6993   -2.7466 C   0  0  0  0  0  0  0  0  0  0  0  0
   13.5727   -0.0596   -3.5650 C   0  0  1  0  0  0  0  0  0  0  0  0
   13.4067   -1.5442   -3.4561 N   0  3  2  0  0  0  0  0  0  0  0  0
   13.5934   -2.1105   -2.0871 C   0  0  1  0  0  0  0  0  0  0  0  0
   14.2818   -2.3267   -4.3775 C   0  0  2  0  0  0  0  0  0  0  0  0
   15.1684   -3.2254   -3.4970 C   0  0  2  0  0  0  0  0  0  0  0  0
   14.3045   -3.4641   -2.2542 C   0  0  2  0  0  0  0  0  0  0  0  0
   -4.9031   -0.3175    0.8236 H   0  0  0  0  0  0  0  0  0  0  0  0
   -6.4127   -2.0867    1.4572 H   0  0  0  0  0  0  0  0  0  0  0  0
   -3.2066   -4.8258    1.5074 H   0  0  0  0  0  0  0  0  0  0  0  0
   -2.5758    0.4240    0.3881 H   0  0  0  0  0  0  0  0  0  0  0  0
   -4.9295   -4.8699    3.8704 H   0  0  0  0  0  0  0  0  0  0  0  0
   -6.2441   -3.6673    3.8021 H   0  0  0  0  0  0  0  0  0  0  0  0
   -6.5989   -6.6789    3.4176 H   0  0  0  0  0  0  0  0  0  0  0  0
   -7.8894   -5.4669    3.3755 H   0  0  0  0  0  0  0  0  0  0  0  0
   -6.1208   -6.0784    5.8125 H   0  0  0  0  0  0  0  0  0  0  0  0
   -7.4186   -4.8768    5.7684 H   0  0  0  0  0  0  0  0  0  0  0  0
   -7.7876   -7.8991    5.3986 H   0  0  0  0  0  0  0  0  0  0  0  0
   -9.0913   -6.6916    5.3626 H   0  0  0  0  0  0  0  0  0  0  0  0
   -8.1787   -6.9701    6.8566 H   0  0  0  0  0  0  0  0  0  0  0  0
    0.4923    2.3073   -0.4565 H   0  0  0  0  0  0  0  0  0  0  0  0
   -1.0597    1.6949   -1.0031 H   0  0  0  0  0  0  0  0  0  0  0  0
   -0.7815    2.0349    0.7230 H   0  0  0  0  0  0  0  0  0  0  0  0
    3.8089   -0.4397    0.4760 H   0  0  0  0  0  0  0  0  0  0  0  0
    3.5152   -0.7827   -1.2527 H   0  0  0  0  0  0  0  0  0  0  0  0
    4.3145    1.4995   -1.8435 H   0  0  0  0  0  0  0  0  0  0  0  0
    4.5945    1.8538   -0.1262 H   0  0  0  0  0  0  0  0  0  0  0  0
    6.3548    0.0725   -0.0501 H   0  0  0  0  0  0  0  0  0  0  0  0
    6.0795   -0.2724   -1.7661 H   0  0  0  0  0  0  0  0  0  0  0  0
    7.0123    2.4237   -0.6271 H   0  0  0  0  0  0  0  0  0  0  0  0
    6.7373    2.0810   -2.3425 H   0  0  0  0  0  0  0  0  0  0  0  0
    8.8185    0.6863   -0.5802 H   0  0  0  0  0  0  0  0  0  0  0  0
    8.5472    0.3707   -2.3026 H   0  0  0  0  0  0  0  0  0  0  0  0
    9.2110    2.7641   -2.8129 H   0  0  0  0  0  0  0  0  0  0  0  0
    9.5010    3.0229   -1.0905 H   0  0  0  0  0  0  0  0  0  0  0  0
   10.8532    0.9231   -3.9850 H   0  0  0  0  0  0  0  0  0  0  0  0
   13.4458    0.2488   -4.6091 H   0  0  0  0  0  0  0  0  0  0  0  0
   14.5847    0.2236   -3.2605 H   0  0  0  0  0  0  0  0  0  0  0  0
   12.4429   -1.7516   -3.7330 H   0  0  0  0  0  0  0  0  0  0  0  0
   14.2232   -1.4651   -1.4638 H   0  0  0  0  0  0  0  0  0  0  0  0
   12.6259   -2.2401   -1.5951 H   0  0  0  0  0  0  0  0  0  0  0  0
   14.9099   -1.7056   -5.0247 H   0  0  0  0  0  0  0  0  0  0  0  0
   13.6435   -2.9443   -5.0173 H   0  0  0  0  0  0  0  0  0  0  0  0
   16.0832   -2.6892   -3.2188 H   0  0  0  0  0  0  0  0  0  0  0  0
   15.4339   -4.1608   -3.9961 H   0  0  0  0  0  0  0  0  0  0  0  0
   13.5768   -4.2618   -2.4357 H   0  0  0  0  0  0  0  0  0  0  0  0
   14.9150   -3.7191   -1.3827 H   0  0  0  0  0  0  0  0  0  0  0  0
  1  2  1  0  0  0  0
  1  6  2  0  0  0  0
  1 10  1  0  0  0  0
  2  3  2  0  0  0  0
  3  4  1  0  0  0  0
  4  5  2  0  0  0  0
  5  6  1  0  0  0  0
  6  7  1  0  0  0  0
  7  8  1  0  0  0  0
  8  9  1  0  0  0  0
  9 10  2  0  0  0  0
  8 11  2  0  0  0  0
  4 12  1  0  0  0  0
 12 13  1  0  0  0  0
 13 14  1  0  0  0  0
 14 15  1  0  0  0  0
 15 16  1  0  0  0  0
  9 17  1  0  0  0  0
 17 18  1  0  0  0  0
 17 19  2  0  0  0  0
 19 20  1  0  0  0  0
 20 21  1  0  0  0  0
 21 22  1  0  0  0  0
 22 23  1  0  0  0  0
 23 24  1  0  0  0  0
 24 25  1  0  0  0  0
 25 26  1  0  0  0  0
 26 27  1  0  0  0  0
 29 27  1  0  0  0  0
 27 30  1  0  0  0  0
 28 29  2  0  0  0  0
 28 31  1  0  0  0  0
 30 31  2  0  0  0  0
 32 33  1  0  0  0  0
 34 33  1  0  0  0  0
 33 35  1  0  0  0  0
 34 37  1  0  0  0  0
 35 36  1  0  0  0  0
 36 37  1  0  0  0  0
 31 32  1  0  0  0  0
  2 38  1  0  0  0  0
  3 39  1  0  0  0  0
  5 40  1  0  0  0  0
 10 41  1  0  0  0  0
 13 42  1  0  0  0  0
 13 43  1  0  0  0  0
 14 44  1  0  0  0  0
 14 45  1  0  0  0  0
 15 46  1  0  0  0  0
 15 47  1  0  0  0  0
 16 48  1  0  0  0  0
 16 49  1  0  0  0  0
 16 50  1  0  0  0  0
 18 51  1  0  0  0  0
 18 52  1  0  0  0  0
 18 53  1  0  0  0  0
 21 54  1  0  0  0  0
 21 55  1  0  0  0  0
 22 56  1  0  0  0  0
 22 57  1  0  0  0  0
 23 58  1  0  0  0  0
 23 59  1  0  0  0  0
 24 60  1  0  0  0  0
 24 61  1  0  0  0  0
 25 62  1  0  0  0  0
 25 63  1  0  0  0  0
 26 64  1  0  0  0  0
 26 65  1  0  0  0  0
 30 66  1  0  0  0  0
 32 67  1  0  0  0  0
 32 68  1  0  0  0  0
 33 69  1  0  0  0  0
 34 70  1  0  0  0  0
 34 71  1  0  0  0  0
 35 72  1  0  0  0  0
 35 73  1  0  0  0  0
 36 74  1  0  0  0  0
 36 75  1  0  0  0  0
 37 76  1  0  0  0  0
 37 77  1  0  0  0  0
M  CHG  1  33   1
M  END
$$$$
