# Supplementary material for: Similarity-Based Profiling of Hydrazone-Containing Scaffolds Active Against Leishmania Amastigotes
Source: ACS Omega. 2025 Oct 22;10(43):50679–94. doi: 10.1021/acsomega.5c05276 (PMC12593058; doi:10.1021/acsomega.5c05276)
Supplement: Supplementary file 1 [file ao5c05276_si_001.zip › SDF/716.sdf]

  Mrv0541 12132210173D              42.70000

 27 28  0  0  0  0            999 V2000
    3.9655   -1.0456   -0.3712 C   0  0  0  0  0  0  0  0  0  0  0  0
    5.2789   -1.5476   -0.2748 C   0  0  0  0  0  0  0  0  0  0  0  0
    6.1643   -1.3917   -1.3559 C   0  0  0  0  0  0  0  0  0  0  0  0
    5.7251   -0.7729   -2.5365 C   0  0  0  0  0  0  0  0  0  0  0  0
    4.4045   -0.2965   -2.6419 C   0  0  0  0  0  0  0  0  0  0  0  0
    3.5021   -0.3864   -1.5422 C   0  0  0  0  0  0  0  0  0  0  0  0
    5.7877   -2.3308    1.1393 Cl  0  0  0  0  0  0  0  0  0  0  0  0
    4.0534    0.2305   -3.8434 O   0  0  0  0  0  0  0  0  0  0  0  0
    2.1909    0.1887   -1.5860 C   0  0  0  0  0  0  0  0  0  0  0  0
    1.2329   -0.1354   -0.6618 N   0  0  0  0  0  0  0  0  0  0  0  0
    1.9386    1.0676   -2.4437 O   0  0  0  0  0  0  0  0  0  0  0  0
   -0.0248    0.3783   -0.5234 C   0  0  0  0  0  0  0  0  0  0  0  0
   -1.7895    1.0625    1.0335 C   0  0  0  0  0  0  0  0  0  0  0  0
   -0.5185    0.5084    0.7934 C   0  0  0  0  0  0  0  0  0  0  0  0
   -0.8520    0.7728   -1.6026 C   0  0  0  0  0  0  0  0  0  0  0  0
   -2.1215    1.3319   -1.3638 C   0  0  0  0  0  0  0  0  0  0  0  0
   -2.5932    1.4786   -0.0446 C   0  0  0  0  0  0  0  0  0  0  0  0
   -4.1197    2.1496    0.2468 Cl  0  0  0  0  0  0  0  0  0  0  0  0
    3.3527   -1.1577    0.4391 H   0  0  0  0  0  0  0  0  0  0  0  0
    7.1265   -1.7349   -1.2945 H   0  0  0  0  0  0  0  0  0  0  0  0
    6.3706   -0.6752   -3.3253 H   0  0  0  0  0  0  0  0  0  0  0  0
    3.1458   -0.0979   -4.0117 H   0  0  0  0  0  0  0  0  0  0  0  0
    1.4883   -0.7781    0.0160 H   0  0  0  0  0  0  0  0  0  0  0  0
   -2.1228    1.1647    1.9958 H   0  0  0  0  0  0  0  0  0  0  0  0
    0.0515    0.2133    1.5916 H   0  0  0  0  0  0  0  0  0  0  0  0
   -0.5429    0.6483   -2.5678 H   0  0  0  0  0  0  0  0  0  0  0  0
   -2.6945    1.6282   -2.1577 H   0  0  0  0  0  0  0  0  0  0  0  0
  1  2  1  0  0  0  0
  1  6  2  0  0  0  0
  2  3  2  0  0  0  0
  3  4  1  0  0  0  0
  4  5  2  0  0  0  0
  6  5  1  0  0  0  0
  2  7  1  0  0  0  0
  5  8  1  0  0  0  0
  6  9  1  0  0  0  0
  9 10  1  0  0  0  0
  9 11  2  0  0  0  0
 10 12  1  0  0  0  0
 14 12  2  0  0  0  0
 12 15  1  0  0  0  0
 13 14  1  0  0  0  0
 13 17  2  0  0  0  0
 15 16  2  0  0  0  0
 16 17  1  0  0  0  0
 17 18  1  0  0  0  0
  1 19  1  0  0  0  0
  3 20  1  0  0  0  0
  4 21  1  0  0  0  0
  8 22  1  0  0  0  0
 10 23  1  0  0  0  0
 13 24  1  0  0  0  0
 14 25  1  0  0  0  0
 15 26  1  0  0  0  0
 16 27  1  0  0  0  0
M  END
$$$$
