# Supplementary material for: Similarity-Based Profiling of Hydrazone-Containing Scaffolds Active Against Leishmania Amastigotes
Source: ACS Omega. 2025 Oct 22;10(43):50679–94. doi: 10.1021/acsomega.5c05276 (PMC12593058; doi:10.1021/acsomega.5c05276)
Supplement: Supplementary file 1 [file ao5c05276_si_001.zip › SDF/717.sdf]

  Mrv0541 12132210203D              37.23000

 27 28  0  0  0  0            999 V2000
   -0.3975    1.7166   -1.5378 C   0  0  0  0  0  0  0  0  0  0  0  0
   -1.2872    2.6450   -2.1117 C   0  0  0  0  0  0  0  0  0  0  0  0
   -2.5015    2.9558   -1.4701 C   0  0  0  0  0  0  0  0  0  0  0  0
   -2.8201    2.3308   -0.2496 C   0  0  0  0  0  0  0  0  0  0  0  0
   -1.9313    1.4023    0.3254 C   0  0  0  0  0  0  0  0  0  0  0  0
   -0.7123    1.0832   -0.3100 C   0  0  0  0  0  0  0  0  0  0  0  0
    0.0749    0.1987    0.2858 N   0  0  0  0  0  0  0  0  0  0  0  0
    1.1585   -0.1936   -0.1364 N   0  0  0  0  0  0  0  0  0  0  0  0
    1.9364   -1.0382    0.4086 N   0  0  0  0  0  0  0  0  0  0  0  0
    3.7094   -2.3203    0.6893 N   0  0  0  0  0  0  0  0  0  0  0  0
    3.1236   -1.4128   -0.1165 C   0  0  0  0  0  0  0  0  0  0  0  0
    1.7730   -1.7058    1.5659 C   0  0  0  0  0  0  0  0  0  0  0  0
    2.8902   -2.5086    1.7343 C   0  0  0  0  0  0  0  0  0  0  0  0
   -3.5711    4.0722   -2.1630 Cl  0  0  0  0  0  0  0  0  0  0  0  0
    3.7343   -0.9066   -1.3689 C   0  0  2  0  0  0  0  0  0  0  0  0
    4.5924    0.3539   -1.1269 C   0  0  0  0  0  0  0  0  0  0  0  0
    0.4803    1.5049   -2.0193 H   0  0  0  0  0  0  0  0  0  0  0  0
   -1.0485    3.0937   -2.9986 H   0  0  0  0  0  0  0  0  0  0  0  0
   -3.6992    2.5482    0.2242 H   0  0  0  0  0  0  0  0  0  0  0  0
   -2.1826    0.9592    1.2140 H   0  0  0  0  0  0  0  0  0  0  0  0
    0.9803   -1.6370    2.2092 H   0  0  0  0  0  0  0  0  0  0  0  0
    3.0636   -3.1332    2.5236 H   0  0  0  0  0  0  0  0  0  0  0  0
    2.9491   -0.6677   -2.0905 H   0  0  0  0  0  0  0  0  0  0  0  0
    4.3627   -1.6852   -1.8065 H   0  0  0  0  0  0  0  0  0  0  0  0
    5.0315    0.6909   -2.0687 H   0  0  0  0  0  0  0  0  0  0  0  0
    5.4013    0.1356   -0.4264 H   0  0  0  0  0  0  0  0  0  0  0  0
    3.9771    1.1611   -0.7234 H   0  0  0  0  0  0  0  0  0  0  0  0
  1  2  1  0  0  0  0
  1  6  2  0  0  0  0
  2  3  2  0  0  0  0
  3  4  1  0  0  0  0
  4  5  2  0  0  0  0
  5  6  1  0  0  0  0
  6  7  1  0  0  0  0
  7  8  2  0  0  0  0
  8  9  1  0  0  0  0
 11  9  1  0  0  0  0
  9 12  1  0  0  0  0
 10 11  2  0  0  0  0
 10 13  1  0  0  0  0
 12 13  2  0  0  0  0
  3 14  1  0  0  0  0
 11 15  1  0  0  0  0
 15 16  1  0  0  0  0
  1 17  1  0  0  0  0
  2 18  1  0  0  0  0
  4 19  1  0  0  0  0
  5 20  1  0  0  0  0
 12 21  1  0  0  0  0
 13 22  1  0  0  0  0
 15 23  1  0  0  0  0
 15 24  1  0  0  0  0
 16 25  1  0  0  0  0
 16 26  1  0  0  0  0
 16 27  1  0  0  0  0
M  END
$$$$
