# Supplementary material for: Similarity-Based Profiling of Hydrazone-Containing Scaffolds Active Against Leishmania Amastigotes
Source: ACS Omega. 2025 Oct 22;10(43):50679–94. doi: 10.1021/acsomega.5c05276 (PMC12593058; doi:10.1021/acsomega.5c05276)
Supplement: Supplementary file 1 [file ao5c05276_si_001.zip › SDF/736.sdf]

  Mrv0541 04172315023D              58.74000

 35 37  0  0  0  0            999 V2000
   -0.2832    5.0071   -2.8021 C   0  0  0  0  0  0  0  0  0  0  0  0
    0.5550    6.0786   -3.1746 C   0  0  0  0  0  0  0  0  0  0  0  0
    1.6079    6.4741   -2.3309 C   0  0  0  0  0  0  0  0  0  0  0  0
    1.8298    5.8136   -1.1064 C   0  0  0  0  0  0  0  0  0  0  0  0
    0.9863    4.7431   -0.7076 C   0  0  0  0  0  0  0  0  0  0  0  0
   -0.0815    4.3574   -1.5645 C   0  0  0  0  0  0  0  0  0  0  0  0
   -0.9063    3.3269   -1.2001 O   0  0  0  0  0  0  0  0  0  0  0  0
    1.1547    4.0097    0.4939 C   0  0  0  0  0  0  0  0  0  0  0  0
    0.2967    2.9416    0.8199 C   0  0  0  0  0  0  0  0  0  0  0  0
   -0.7557    2.6021   -0.0506 C   0  0  0  0  0  0  0  0  0  0  0  0
    2.0762    4.2739    1.3016 O   0  0  0  0  0  0  0  0  0  0  0  0
    0.3686    6.7215   -4.3551 O   0  0  0  0  0  0  0  0  0  0  0  0
    2.8758    6.2339   -0.3519 O   0  0  0  0  0  0  0  0  0  0  0  0
   -1.2861    4.5988   -3.6408 O   0  0  0  0  0  0  0  0  0  0  0  0
   -0.8404    3.6069   -4.5848 C   0  0  0  0  0  0  0  0  0  0  0  0
   -1.6383    1.5349    0.2377 C   0  0  0  0  0  0  0  0  0  0  0  0
   -1.1454    0.2253    0.4517 C   0  0  0  0  0  0  0  0  0  0  0  0
   -2.0226   -0.8300    0.7725 C   0  0  0  0  0  0  0  0  0  0  0  0
   -3.4050   -0.5840    0.8889 C   0  0  0  0  0  0  0  0  0  0  0  0
   -3.9034    0.7149    0.6744 C   0  0  0  0  0  0  0  0  0  0  0  0
   -3.0281    1.7662    0.3398 C   0  0  0  0  0  0  0  0  0  0  0  0
   -4.2570   -1.5885    1.2084 O   0  0  0  0  0  0  0  0  0  0  0  0
   -1.5307   -2.0763    0.9741 O   0  0  0  0  0  0  0  0  0  0  0  0
    2.2206    7.2433   -2.6164 H   0  0  0  0  0  0  0  0  0  0  0  0
    0.4327    2.4147    1.6877 H   0  0  0  0  0  0  0  0  0  0  0  0
   -0.2493    7.4535   -4.1483 H   0  0  0  0  0  0  0  0  0  0  0  0
    3.5966    5.6029   -0.5567 H   0  0  0  0  0  0  0  0  0  0  0  0
   -1.6812    3.3470   -5.2279 H   0  0  0  0  0  0  0  0  0  0  0  0
   -0.0356    3.9876   -5.2202 H   0  0  0  0  0  0  0  0  0  0  0  0
   -0.5052    2.6970   -4.0796 H   0  0  0  0  0  0  0  0  0  0  0  0
   -0.1414    0.0301    0.3698 H   0  0  0  0  0  0  0  0  0  0  0  0
   -4.9049    0.8962    0.7624 H   0  0  0  0  0  0  0  0  0  0  0  0
   -3.4107    2.7046    0.1917 H   0  0  0  0  0  0  0  0  0  0  0  0
   -4.5181   -1.9714    0.3455 H   0  0  0  0  0  0  0  0  0  0  0  0
   -1.5580   -2.4983    0.0900 H   0  0  0  0  0  0  0  0  0  0  0  0
  1  2  2  0  0  0  0
  1  6  1  0  0  0  0
  2  3  1  0  0  0  0
  3  4  2  0  0  0  0
  4  5  1  0  0  0  0
  7  6  1  0  0  0  0
  5  6  2  0  0  0  0
  5  8  1  0  0  0  0
  7 10  1  0  0  0  0
  8  9  1  0  0  0  0
  9 10  2  0  0  0  0
  8 11  2  0  0  0  0
  2 12  1  0  0  0  0
  4 13  1  0  0  0  0
  1 14  1  0  0  0  0
 14 15  1  0  0  0  0
 10 16  1  0  0  0  0
 16 17  1  0  0  0  0
 16 21  2  0  0  0  0
 17 18  2  0  0  0  0
 18 19  1  0  0  0  0
 19 20  2  0  0  0  0
 20 21  1  0  0  0  0
 19 22  1  0  0  0  0
 18 23  1  0  0  0  0
  3 24  1  0  0  0  0
  9 25  1  0  0  0  0
 12 26  1  0  0  0  0
 13 27  1  0  0  0  0
 15 28  1  0  0  0  0
 15 29  1  0  0  0  0
 15 30  1  0  0  0  0
 17 31  1  0  0  0  0
 20 32  1  0  0  0  0
 21 33  1  0  0  0  0
 22 34  1  0  0  0  0
 23 35  1  0  0  0  0
M  END
$$$$
