# Supplementary material for: Similarity-Based Profiling of Hydrazone-Containing Scaffolds Active Against Leishmania Amastigotes
Source: ACS Omega. 2025 Oct 22;10(43):50679–94. doi: 10.1021/acsomega.5c05276 (PMC12593058; doi:10.1021/acsomega.5c05276)
Supplement: Supplementary file 1 [file ao5c05276_si_001.zip › SDF/737.sdf]

  Mrv0541 04172315083D              87.10000

 49 52  0  0  0  0            999 V2000
    7.5246   -5.9841    5.6574 C   0  0  0  0  0  0  0  0  0  0  0  0
    8.7220   -6.2508    6.3527 C   0  0  0  0  0  0  0  0  0  0  0  0
    9.2383   -7.5576    6.3939 C   0  0  0  0  0  0  0  0  0  0  0  0
    8.5575   -8.5986    5.7439 C   0  0  0  0  0  0  0  0  0  0  0  0
    7.3588   -8.3389    5.0553 C   0  0  0  0  0  0  0  0  0  0  0  0
    6.8133   -7.0306    5.0027 C   0  0  0  0  0  0  0  0  0  0  0  0
    5.6038   -6.7048    4.3240 C   0  0  0  0  0  0  0  0  0  0  0  0
    5.1866   -5.3509    4.2882 C   0  0  0  0  0  0  0  0  0  0  0  0
    5.9418   -4.3462    4.9323 C   0  0  0  0  0  0  0  0  0  0  0  0
    7.0650   -4.7085    5.6025 N   0  0  0  0  0  0  0  0  0  0  0  0
    4.7750   -7.7427    3.6539 C   0  0  0  0  0  0  0  0  0  0  0  0
    5.5698   -2.9773    4.9027 C   0  0  0  0  0  0  0  0  0  0  0  0
    5.3672   -2.2957    3.6777 C   0  0  0  0  0  0  0  0  0  0  0  0
    5.3964   -2.2592    6.1095 C   0  0  0  0  0  0  0  0  0  0  0  0
    5.0186   -0.9035    6.0923 C   0  0  0  0  0  0  0  0  0  0  0  0
    4.8194   -0.2422    4.8680 C   0  0  0  0  0  0  0  0  0  0  0  0
    4.9826   -0.9376    3.6540 C   0  0  0  0  0  0  0  0  0  0  0  0
    4.7795   -0.2929    2.4608 O   0  0  0  0  0  0  0  0  0  0  0  0
    3.4430   -0.4825    1.9507 C   0  0  1  0  0  0  0  0  0  0  0  0
    3.2874    0.1975    0.5679 C   0  0  1  0  0  0  0  0  0  0  0  0
    1.9491    0.0332    0.0632 N   0  0  0  0  0  0  0  0  0  0  0  0
    1.4892   -0.9814   -0.7123 C   0  0  0  0  0  0  0  0  0  0  0  0
    0.9013    0.8510    0.3122 C   0  0  0  0  0  0  0  0  0  0  0  0
   -0.2044    0.3021   -0.3243 C   0  0  0  0  0  0  0  0  0  0  0  0
    0.1725   -0.8229   -0.9414 N   0  0  0  0  0  0  0  0  0  0  0  0
    0.8913    1.9645    1.0198 N   0  0  0  0  0  0  0  0  0  0  0  0
    0.5905    1.9473    2.1470 O   0  0  0  0  0  0  0  0  0  0  0  0
    1.1732    2.9806    0.5219 O   0  0  0  0  0  0  0  0  0  0  0  0
    2.2595   -2.1087   -1.2748 C   0  0  0  0  0  0  0  0  0  0  0  0
    9.2259   -5.4959    6.8273 H   0  0  0  0  0  0  0  0  0  0  0  0
   10.1112   -7.7516    6.8917 H   0  0  0  0  0  0  0  0  0  0  0  0
    8.9363   -9.5476    5.7693 H   0  0  0  0  0  0  0  0  0  0  0  0
    6.9010   -9.1220    4.5866 H   0  0  0  0  0  0  0  0  0  0  0  0
    4.3264   -5.0916    3.7972 H   0  0  0  0  0  0  0  0  0  0  0  0
    4.4582   -8.4931    4.3808 H   0  0  0  0  0  0  0  0  0  0  0  0
    3.8805   -7.3291    3.1878 H   0  0  0  0  0  0  0  0  0  0  0  0
    5.3560   -8.2329    2.8730 H   0  0  0  0  0  0  0  0  0  0  0  0
    5.5017   -2.7816    2.7885 H   0  0  0  0  0  0  0  0  0  0  0  0
    5.5299   -2.7215    7.0133 H   0  0  0  0  0  0  0  0  0  0  0  0
    4.8863   -0.3996    6.9725 H   0  0  0  0  0  0  0  0  0  0  0  0
    4.5551    0.7458    4.8635 H   0  0  0  0  0  0  0  0  0  0  0  0
    3.2268   -1.5495    1.8353 H   0  0  0  0  0  0  0  0  0  0  0  0
    2.7136   -0.0518    2.6445 H   0  0  0  0  0  0  0  0  0  0  0  0
    3.5267    1.2610    0.6542 H   0  0  0  0  0  0  0  0  0  0  0  0
    4.0102   -0.2318   -0.1318 H   0  0  0  0  0  0  0  0  0  0  0  0
   -1.1507    0.6878   -0.3301 H   0  0  0  0  0  0  0  0  0  0  0  0
    2.9168   -2.5466   -0.5229 H   0  0  0  0  0  0  0  0  0  0  0  0
    1.5886   -2.8873   -1.6417 H   0  0  0  0  0  0  0  0  0  0  0  0
    2.8631   -1.7502   -2.1089 H   0  0  0  0  0  0  0  0  0  0  0  0
  1  2  1  0  0  0  0
  1  6  2  0  0  0  0
  1 10  1  0  0  0  0
  2  3  2  0  0  0  0
  3  4  1  0  0  0  0
  4  5  2  0  0  0  0
  5  6  1  0  0  0  0
  6  7  1  0  0  0  0
  7  8  2  0  0  0  0
  8  9  1  0  0  0  0
  9 10  2  0  0  0  0
  7 11  1  0  0  0  0
  9 12  1  0  0  0  0
 13 12  1  0  0  0  0
 12 14  2  0  0  0  0
 13 17  2  0  0  0  0
 14 15  1  0  0  0  0
 15 16  2  0  0  0  0
 16 17  1  0  0  0  0
 18 19  1  0  0  0  0
 19 20  1  0  0  0  0
 20 21  1  0  0  0  0
 22 21  1  0  0  0  0
 21 23  1  0  0  0  0
 22 25  2  0  0  0  0
 23 24  2  0  0  0  0
 24 25  1  0  0  0  0
 23 26  1  0  0  0  0
 26 27  2  0  0  0  0
 26 28  2  0  0  0  0
 22 29  1  0  0  0  0
 17 18  1  0  0  0  0
  2 30  1  0  0  0  0
  3 31  1  0  0  0  0
  4 32  1  0  0  0  0
  5 33  1  0  0  0  0
  8 34  1  0  0  0  0
 11 35  1  0  0  0  0
 11 36  1  0  0  0  0
 11 37  1  0  0  0  0
 13 38  1  0  0  0  0
 14 39  1  0  0  0  0
 15 40  1  0  0  0  0
 16 41  1  0  0  0  0
 19 42  1  0  0  0  0
 19 43  1  0  0  0  0
 20 44  1  0  0  0  0
 20 45  1  0  0  0  0
 24 46  1  0  0  0  0
 29 47  1  0  0  0  0
 29 48  1  0  0  0  0
 29 49  1  0  0  0  0
M  END
$$$$
