# Supplementary material for: Similarity-Based Profiling of Hydrazone-Containing Scaffolds Active Against Leishmania Amastigotes
Source: ACS Omega. 2025 Oct 22;10(43):50679–94. doi: 10.1021/acsomega.5c05276 (PMC12593058; doi:10.1021/acsomega.5c05276)
Supplement: Supplementary file 1 [file ao5c05276_si_001.zip › SDF/738.sdf]

  Mrv0541 04172315093D              86.74000

 49 52  0  0  0  0            999 V2000
   -1.0297    3.4520   -9.4351 C   0  0  0  0  0  0  0  0  0  0  0  0
    0.1481    3.5306  -10.2048 C   0  0  0  0  0  0  0  0  0  0  0  0
    0.1404    4.2006  -11.4398 C   0  0  0  0  0  0  0  0  0  0  0  0
   -1.0419    4.7916  -11.9133 C   0  0  0  0  0  0  0  0  0  0  0  0
   -2.2223    4.7078  -11.1524 C   0  0  0  0  0  0  0  0  0  0  0  0
   -2.2415    4.0373   -9.9000 C   0  0  0  0  0  0  0  0  0  0  0  0
   -3.3996    3.9222   -9.0771 C   0  0  0  0  0  0  0  0  0  0  0  0
   -3.2918    3.2756   -7.8194 C   0  0  0  0  0  0  0  0  0  0  0  0
   -2.0634    2.7231   -7.3965 C   0  0  0  0  0  0  0  0  0  0  0  0
   -0.9963    2.8250   -8.2311 N   0  0  0  0  0  0  0  0  0  0  0  0
   -4.7204    4.4532   -9.5085 C   0  0  0  0  0  0  0  0  0  0  0  0
   -1.9024    2.0797   -6.1376 C   0  0  0  0  0  0  0  0  0  0  0  0
   -2.2668    2.7274   -4.9314 C   0  0  0  0  0  0  0  0  0  0  0  0
   -1.3573    0.7757   -6.0604 C   0  0  0  0  0  0  0  0  0  0  0  0
   -1.1832    0.1371   -4.8164 C   0  0  0  0  0  0  0  0  0  0  0  0
   -1.5244    0.8014   -3.6206 C   0  0  0  0  0  0  0  0  0  0  0  0
   -2.0814    2.0948   -3.6852 C   0  0  0  0  0  0  0  0  0  0  0  0
   -1.3250    0.1925   -2.4060 O   0  0  0  0  0  0  0  0  0  0  0  0
   -0.0078    0.4305   -1.8637 C   0  0  1  0  0  0  0  0  0  0  0  0
    0.1620   -0.2963   -0.5077 C   0  0  1  0  0  0  0  0  0  0  0  0
    1.4931   -0.1033    0.0085 N   0  0  0  0  0  0  0  0  0  0  0  0
    2.5800   -0.8826   -0.2240 C   0  0  0  0  0  0  0  0  0  0  0  0
    1.9034    0.9241    0.7849 C   0  0  0  0  0  0  0  0  0  0  0  0
    3.2649    0.7561    1.0026 C   0  0  0  0  0  0  0  0  0  0  0  0
    3.6644   -0.3559    0.3747 N   0  0  0  0  0  0  0  0  0  0  0  0
    1.1830    1.9209    1.2608 N   0  0  0  0  0  0  0  0  0  0  0  0
    1.1623    2.9494    0.7121 O   0  0  0  0  0  0  0  0  0  0  0  0
    0.5612    1.7849    2.2387 O   0  0  0  0  0  0  0  0  0  0  0  0
    2.6308   -2.1385   -0.9980 C   0  0  0  0  0  0  0  0  0  0  0  0
    1.0160    3.1090   -9.8663 H   0  0  0  0  0  0  0  0  0  0  0  0
    0.9976    4.2593  -11.9917 H   0  0  0  0  0  0  0  0  0  0  0  0
   -1.0431    5.2834  -12.8100 H   0  0  0  0  0  0  0  0  0  0  0  0
   -3.0630    5.1509  -11.5290 H   0  0  0  0  0  0  0  0  0  0  0  0
   -4.1111    3.1932   -7.2113 H   0  0  0  0  0  0  0  0  0  0  0  0
   -5.0467    3.9307  -10.4077 H   0  0  0  0  0  0  0  0  0  0  0  0
   -5.4971    4.3262   -8.7537 H   0  0  0  0  0  0  0  0  0  0  0  0
   -4.6443    5.5183   -9.7254 H   0  0  0  0  0  0  0  0  0  0  0  0
   -2.6582    3.6726   -4.9526 H   0  0  0  0  0  0  0  0  0  0  0  0
   -1.0909    0.2762   -6.9127 H   0  0  0  0  0  0  0  0  0  0  0  0
   -0.8016   -0.8112   -4.7801 H   0  0  0  0  0  0  0  0  0  0  0  0
   -2.3447    2.5803   -2.8229 H   0  0  0  0  0  0  0  0  0  0  0  0
    0.7590    0.0660   -2.5552 H   0  0  0  0  0  0  0  0  0  0  0  0
    0.1500    1.5021   -1.7060 H   0  0  0  0  0  0  0  0  0  0  0  0
   -0.5812    0.0810    0.2003 H   0  0  0  0  0  0  0  0  0  0  0  0
   -0.0429   -1.3609   -0.6425 H   0  0  0  0  0  0  0  0  0  0  0  0
    3.8649    1.3738    1.5522 H   0  0  0  0  0  0  0  0  0  0  0  0
    2.1562   -2.0077   -1.9717 H   0  0  0  0  0  0  0  0  0  0  0  0
    3.6646   -2.4513   -1.1577 H   0  0  0  0  0  0  0  0  0  0  0  0
    2.1100   -2.9230   -0.4465 H   0  0  0  0  0  0  0  0  0  0  0  0
  1  2  1  0  0  0  0
  1  6  2  0  0  0  0
  1 10  1  0  0  0  0
  2  3  2  0  0  0  0
  3  4  1  0  0  0  0
  4  5  2  0  0  0  0
  5  6  1  0  0  0  0
  6  7  1  0  0  0  0
  7  8  2  0  0  0  0
  8  9  1  0  0  0  0
  9 10  2  0  0  0  0
  7 11  1  0  0  0  0
  9 12  1  0  0  0  0
 13 12  1  0  0  0  0
 12 14  2  0  0  0  0
 13 17  2  0  0  0  0
 14 15  1  0  0  0  0
 15 16  2  0  0  0  0
 16 17  1  0  0  0  0
 18 19  1  0  0  0  0
 19 20  1  0  0  0  0
 20 21  1  0  0  0  0
 22 21  1  0  0  0  0
 21 23  1  0  0  0  0
 22 25  2  0  0  0  0
 23 24  2  0  0  0  0
 24 25  1  0  0  0  0
 23 26  1  0  0  0  0
 26 27  2  0  0  0  0
 26 28  2  0  0  0  0
 22 29  1  0  0  0  0
 16 18  1  0  0  0  0
  2 30  1  0  0  0  0
  3 31  1  0  0  0  0
  4 32  1  0  0  0  0
  5 33  1  0  0  0  0
  8 34  1  0  0  0  0
 11 35  1  0  0  0  0
 11 36  1  0  0  0  0
 11 37  1  0  0  0  0
 13 38  1  0  0  0  0
 14 39  1  0  0  0  0
 15 40  1  0  0  0  0
 17 41  1  0  0  0  0
 19 42  1  0  0  0  0
 19 43  1  0  0  0  0
 20 44  1  0  0  0  0
 20 45  1  0  0  0  0
 24 46  1  0  0  0  0
 29 47  1  0  0  0  0
 29 48  1  0  0  0  0
 29 49  1  0  0  0  0
M  END
$$$$
