# Supplementary material for: Similarity-Based Profiling of Hydrazone-Containing Scaffolds Active Against Leishmania Amastigotes
Source: ACS Omega. 2025 Oct 22;10(43):50679–94. doi: 10.1021/acsomega.5c05276 (PMC12593058; doi:10.1021/acsomega.5c05276)
Supplement: Supplementary file 1 [file ao5c05276_si_001.zip › SDF/739.sdf]

  Mrv0541 04172315123D              83.21000

 52 55  0  0  0  0            999 V2000
    4.8004   -9.6464    2.6002 F   0  0  0  0  0  0  0  0  0  0  0  0
    4.7122   -8.8829    1.5448 C   0  0  0  0  0  0  0  0  0  0  0  0
    3.8135   -7.8044    1.5284 C   0  0  0  0  0  0  0  0  0  0  0  0
    3.7081   -6.9925    0.3854 C   0  0  0  0  0  0  0  0  0  0  0  0
    4.4999   -7.2190   -0.7736 C   0  0  0  0  0  0  0  0  0  0  0  0
    5.4083   -8.3129   -0.7163 C   0  0  0  0  0  0  0  0  0  0  0  0
    5.5120   -9.1363    0.4189 C   0  0  0  0  0  0  0  0  0  0  0  0
    4.4219   -6.4146   -1.9681 C   0  0  0  0  0  0  0  0  0  0  0  0
    5.1233   -6.7494   -2.9558 O   0  0  0  0  0  0  0  0  0  0  0  0
    3.5765   -5.1974   -2.1966 C   0  0  2  0  0  0  0  0  0  0  0  0
    3.9496   -4.0058   -1.2635 C   0  0  2  0  0  0  0  0  0  0  0  0
    2.9988   -2.8048   -1.4655 C   0  0  2  0  0  0  0  0  0  0  0  0
    1.5713   -3.2315   -1.2978 N   0  3  1  0  0  0  0  0  0  0  0  0
    0.6131   -2.0851   -1.2146 C   0  0  1  0  0  0  0  0  0  0  0  0
    0.6704   -1.3436    0.1519 C   0  0  1  0  0  0  0  0  0  0  0  0
   -0.3076   -0.2714    0.2060 N   0  0  0  0  0  0  0  0  0  0  0  0
   -0.0661    0.8907   -0.4889 C   0  0  0  0  0  0  0  0  0  0  0  0
    0.9847    1.0969   -1.1420 O   0  0  0  0  0  0  0  0  0  0  0  0
   -0.9735    1.8918   -0.5065 N   0  0  0  0  0  0  0  0  0  0  0  0
   -2.1459    1.8021    0.1623 C   0  0  0  0  0  0  0  0  0  0  0  0
   -3.0685    2.8640    0.0933 C   0  0  0  0  0  0  0  0  0  0  0  0
   -4.2915    2.7796    0.7811 C   0  0  0  0  0  0  0  0  0  0  0  0
   -4.5898    1.6417    1.5507 C   0  0  0  0  0  0  0  0  0  0  0  0
   -3.6707    0.5789    1.6263 C   0  0  0  0  0  0  0  0  0  0  0  0
   -2.4427    0.6420    0.9228 C   0  0  0  0  0  0  0  0  0  0  0  0
   -1.4798   -0.3968    0.9201 C   0  0  0  0  0  0  0  0  0  0  0  0
   -1.7283   -1.4415    1.5722 O   0  0  0  0  0  0  0  0  0  0  0  0
    1.1849   -4.2344   -2.3420 C   0  0  1  0  0  0  0  0  0  0  0  0
    2.0497   -5.5154   -2.2403 C   0  0  2  0  0  0  0  0  0  0  0  0
    3.2296   -7.6082    2.3451 H   0  0  0  0  0  0  0  0  0  0  0  0
    3.0319   -6.2346    0.4317 H   0  0  0  0  0  0  0  0  0  0  0  0
    6.0164   -8.5338   -1.5082 H   0  0  0  0  0  0  0  0  0  0  0  0
    6.1704   -9.9195    0.4211 H   0  0  0  0  0  0  0  0  0  0  0  0
    3.8003   -4.8259   -3.2046 H   0  0  0  0  0  0  0  0  0  0  0  0
    4.9741   -3.6835   -1.4721 H   0  0  0  0  0  0  0  0  0  0  0  0
    3.9097   -4.2848   -0.2125 H   0  0  0  0  0  0  0  0  0  0  0  0
    3.1580   -2.3651   -2.4542 H   0  0  0  0  0  0  0  0  0  0  0  0
    3.2817   -2.0496   -0.7320 H   0  0  0  0  0  0  0  0  0  0  0  0
    1.5124   -3.7191   -0.4002 H   0  0  0  0  0  0  0  0  0  0  0  0
    0.7894   -1.3936   -2.0447 H   0  0  0  0  0  0  0  0  0  0  0  0
   -0.4136   -2.4544   -1.3127 H   0  0  0  0  0  0  0  0  0  0  0  0
    0.5151   -2.0921    0.9349 H   0  0  0  0  0  0  0  0  0  0  0  0
    1.6633   -0.9291    0.3380 H   0  0  0  0  0  0  0  0  0  0  0  0
   -0.7773    2.6930   -1.0169 H   0  0  0  0  0  0  0  0  0  0  0  0
   -2.8548    3.6977   -0.4570 H   0  0  0  0  0  0  0  0  0  0  0  0
   -4.9631    3.5479    0.7243 H   0  0  0  0  0  0  0  0  0  0  0  0
   -5.4781    1.5853    2.0536 H   0  0  0  0  0  0  0  0  0  0  0  0
   -3.9083   -0.2375    2.1941 H   0  0  0  0  0  0  0  0  0  0  0  0
    0.1415   -4.5355   -2.2120 H   0  0  0  0  0  0  0  0  0  0  0  0
    1.2789   -3.8027   -3.3424 H   0  0  0  0  0  0  0  0  0  0  0  0
    1.7254   -6.0667   -1.3593 H   0  0  0  0  0  0  0  0  0  0  0  0
    1.8411   -6.1502   -3.1060 H   0  0  0  0  0  0  0  0  0  0  0  0
  1  2  1  0  0  0  0
  2  3  2  0  0  0  0
  3  4  1  0  0  0  0
  4  5  2  0  0  0  0
  5  6  1  0  0  0  0
  6  7  2  0  0  0  0
  2  7  1  0  0  0  0
  5  8  1  0  0  0  0
  8  9  2  0  0  0  0
  8 10  1  0  0  0  0
 10 11  1  0  0  0  0
 11 12  1  0  0  0  0
 12 13  1  0  0  0  0
 13 14  1  0  0  0  0
 14 15  1  0  0  0  0
 15 16  1  0  0  0  0
 16 17  1  0  0  0  0
 17 18  2  0  0  0  0
 17 19  1  0  0  0  0
 19 20  1  0  0  0  0
 20 21  2  0  0  0  0
 21 22  1  0  0  0  0
 22 23  2  0  0  0  0
 23 24  1  0  0  0  0
 24 25  2  0  0  0  0
 20 25  1  0  0  0  0
 25 26  1  0  0  0  0
 16 26  1  0  0  0  0
 26 27  2  0  0  0  0
 13 28  1  0  0  0  0
 28 29  1  0  0  0  0
 10 29  1  0  0  0  0
  3 30  1  0  0  0  0
  4 31  1  0  0  0  0
  6 32  1  0  0  0  0
  7 33  1  0  0  0  0
 10 34  1  0  0  0  0
 11 35  1  0  0  0  0
 11 36  1  0  0  0  0
 12 37  1  0  0  0  0
 12 38  1  0  0  0  0
 13 39  1  0  0  0  0
 14 40  1  0  0  0  0
 14 41  1  0  0  0  0
 15 42  1  0  0  0  0
 15 43  1  0  0  0  0
 19 44  1  0  0  0  0
 21 45  1  0  0  0  0
 22 46  1  0  0  0  0
 23 47  1  0  0  0  0
 24 48  1  0  0  0  0
 28 49  1  0  0  0  0
 28 50  1  0  0  0  0
 29 51  1  0  0  0  0
 29 52  1  0  0  0  0
M  CHG  1  13   1
M  END
>  <type>
common

$$$$
