# Supplementary material for: Similarity-Based Profiling of Hydrazone-Containing Scaffolds Active Against Leishmania Amastigotes
Source: ACS Omega. 2025 Oct 22;10(43):50679–94. doi: 10.1021/acsomega.5c05276 (PMC12593058; doi:10.1021/acsomega.5c05276)
Supplement: Supplementary file 1 [file ao5c05276_si_001.zip › SDF/740.sdf]

  Mrv0541 04172315133D              73.88000

 41 44  0  0  0  0            999 V2000
   -0.2327    0.0846    1.1825 C   0  0  0  0  0  0  0  0  0  0  0  0
    1.1973   -0.3009    1.0188 N   0  3  1  0  0  0  0  0  0  0  0  0
    1.9950   -0.1509    2.2702 C   0  0  2  0  0  0  0  0  0  0  0  0
    3.4840   -0.4044    1.9541 C   0  0  2  0  0  0  0  0  0  0  0  0
    3.6433   -1.7146    1.3541 N   0  0  0  0  0  0  0  0  0  0  0  0
    2.8726   -1.9954    0.1382 C   0  0  2  0  0  0  0  0  0  0  0  0
    1.3692   -1.6574    0.4131 C   0  0  2  0  0  0  0  0  0  0  0  0
    3.1389   -3.3241   -0.5425 C   0  0  0  0  0  0  0  0  0  0  0  0
    2.0984   -4.2202   -0.9101 C   0  0  0  0  0  0  0  0  0  0  0  0
    2.3643   -5.4262   -1.5789 C   0  0  0  0  0  0  0  0  0  0  0  0
    3.6821   -5.7708   -1.9037 C   0  0  0  0  0  0  0  0  0  0  0  0
    4.7347   -4.9149   -1.5465 C   0  0  0  0  0  0  0  0  0  0  0  0
    4.4827   -3.7067   -0.8518 C   0  0  0  0  0  0  0  0  0  0  0  0
    5.6427   -2.9121   -0.3536 C   0  0  2  0  0  0  0  0  0  0  0  0
    5.6477   -3.0887    1.1241 C   0  0  0  0  0  0  0  0  0  0  0  0
    6.6761   -3.8327    1.7510 C   0  0  0  0  0  0  0  0  0  0  0  0
    6.6071   -4.1321    3.1228 C   0  0  0  0  0  0  0  0  0  0  0  0
    5.5129   -3.6931    3.8838 C   0  0  0  0  0  0  0  0  0  0  0  0
    4.4998   -2.9288    3.2764 C   0  0  0  0  0  0  0  0  0  0  0  0
    4.5767   -2.5750    1.9079 C   0  0  0  0  0  0  0  0  0  0  0  0
   -0.7560   -0.6093    1.8462 H   0  0  0  0  0  0  0  0  0  0  0  0
   -0.3150    1.0933    1.5940 H   0  0  0  0  0  0  0  0  0  0  0  0
   -0.7307    0.0877    0.2095 H   0  0  0  0  0  0  0  0  0  0  0  0
    1.5950    0.3620    0.3495 H   0  0  0  0  0  0  0  0  0  0  0  0
    1.6600   -0.8550    3.0378 H   0  0  0  0  0  0  0  0  0  0  0  0
    1.8960    0.8612    2.6685 H   0  0  0  0  0  0  0  0  0  0  0  0
    4.0691   -0.2705    2.8697 H   0  0  0  0  0  0  0  0  0  0  0  0
    3.8359    0.3518    1.2471 H   0  0  0  0  0  0  0  0  0  0  0  0
    3.1919   -1.2546   -0.6033 H   0  0  0  0  0  0  0  0  0  0  0  0
    0.8300   -1.6784   -0.5394 H   0  0  0  0  0  0  0  0  0  0  0  0
    0.9405   -2.4146    1.0785 H   0  0  0  0  0  0  0  0  0  0  0  0
    1.1204   -4.0198   -0.7033 H   0  0  0  0  0  0  0  0  0  0  0  0
    1.5941   -6.0511   -1.8299 H   0  0  0  0  0  0  0  0  0  0  0  0
    3.8779   -6.6481   -2.3898 H   0  0  0  0  0  0  0  0  0  0  0  0
    5.6911   -5.1980   -1.7764 H   0  0  0  0  0  0  0  0  0  0  0  0
    5.5454   -1.8578   -0.6218 H   0  0  0  0  0  0  0  0  0  0  0  0
    6.5831   -3.2518   -0.7982 H   0  0  0  0  0  0  0  0  0  0  0  0
    7.4747   -4.1758    1.2110 H   0  0  0  0  0  0  0  0  0  0  0  0
    7.3509   -4.6777    3.5630 H   0  0  0  0  0  0  0  0  0  0  0  0
    5.4573   -3.9180    4.8806 H   0  0  0  0  0  0  0  0  0  0  0  0
    3.7064   -2.6237    3.8438 H   0  0  0  0  0  0  0  0  0  0  0  0
  1  2  1  0  0  0  0
  2  3  1  0  0  0  0
  3  4  1  0  0  0  0
  4  5  1  0  0  0  0
  5  6  1  0  0  0  0
  6  7  1  0  0  0  0
  2  7  1  0  0  0  0
  6  8  1  0  0  0  0
  8  9  2  0  0  0  0
  9 10  1  0  0  0  0
 10 11  2  0  0  0  0
 11 12  1  0  0  0  0
 12 13  2  0  0  0  0
  8 13  1  0  0  0  0
 13 14  1  0  0  0  0
 14 15  1  0  0  0  0
 15 16  2  0  0  0  0
 16 17  1  0  0  0  0
 17 18  2  0  0  0  0
 18 19  1  0  0  0  0
 19 20  2  0  0  0  0
  5 20  1  0  0  0  0
 15 20  1  0  0  0  0
  1 21  1  0  0  0  0
  1 22  1  0  0  0  0
  1 23  1  0  0  0  0
  2 24  1  0  0  0  0
  3 25  1  0  0  0  0
  3 26  1  0  0  0  0
  4 27  1  0  0  0  0
  4 28  1  0  0  0  0
  6 29  1  0  0  0  0
  7 30  1  0  0  0  0
  7 31  1  0  0  0  0
  9 32  1  0  0  0  0
 10 33  1  0  0  0  0
 11 34  1  0  0  0  0
 12 35  1  0  0  0  0
 14 36  1  0  0  0  0
 14 37  1  0  0  0  0
 16 38  1  0  0  0  0
 17 39  1  0  0  0  0
 18 40  1  0  0  0  0
 19 41  1  0  0  0  0
M  CHG  1   2   1
M  END
>  <type>
common

$$$$
