# Supplementary material for: Similarity-Based Profiling of Hydrazone-Containing Scaffolds Active Against Leishmania Amastigotes
Source: ACS Omega. 2025 Oct 22;10(43):50679–94. doi: 10.1021/acsomega.5c05276 (PMC12593058; doi:10.1021/acsomega.5c05276)
Supplement: Supplementary file 1 [file ao5c05276_si_001.zip › SDF/763.sdf]

(E)-4-[2-(5-nitrofurfurylene)hydrazinyl]-2-(4-fluorophenyl)quinazoline
  Mrv0541 07242307013D              67.85000

 40 43  0  0  0  0            999 V2000
   -3.3133    3.7126   -2.9124 C   0  0  0  0  0  0  0  0  0  0  0  0
   -4.5186    3.2241   -3.4458 C   0  0  0  0  0  0  0  0  0  0  0  0
   -4.9418    1.9170   -3.1455 C   0  0  0  0  0  0  0  0  0  0  0  0
   -4.1459    1.0855   -2.3320 C   0  0  0  0  0  0  0  0  0  0  0  0
   -4.5598   -0.1792   -2.0560 N   0  0  0  0  0  0  0  0  0  0  0  0
   -3.8083   -1.0341   -1.3156 C   0  0  0  0  0  0  0  0  0  0  0  0
   -2.6136   -0.6042   -0.8378 N   0  0  0  0  0  0  0  0  0  0  0  0
   -2.1349    0.6541   -1.0425 C   0  0  0  0  0  0  0  0  0  0  0  0
   -2.9093    1.5610   -1.8110 C   0  0  0  0  0  0  0  0  0  0  0  0
   -2.5118    2.8878   -2.1009 C   0  0  0  0  0  0  0  0  0  0  0  0
   -4.2356   -2.3495   -1.0408 C   0  0  0  0  0  0  0  0  0  0  0  0
   -3.3985   -3.4493   -1.3428 C   0  0  0  0  0  0  0  0  0  0  0  0
   -3.8136   -4.7649   -1.0644 C   0  0  0  0  0  0  0  0  0  0  0  0
   -5.0654   -4.9958   -0.4652 C   0  0  0  0  0  0  0  0  0  0  0  0
   -5.8996   -3.9082   -0.1459 C   0  0  0  0  0  0  0  0  0  0  0  0
   -5.4923   -2.5933   -0.4409 C   0  0  0  0  0  0  0  0  0  0  0  0
   -5.4511   -6.2150   -0.2075 F   0  0  0  0  0  0  0  0  0  0  0  0
   -0.9240    0.9939   -0.5197 N   0  0  0  0  0  0  0  0  0  0  0  0
   -0.0649    0.1163   -0.1976 N   0  0  0  0  0  0  0  0  0  0  0  0
    1.6237   -2.0217    0.1916 O   0  0  0  0  0  0  0  0  0  0  0  0
    1.9207   -0.7435    0.5372 C   0  0  0  0  0  0  0  0  0  0  0  0
    1.0879    0.3298    0.3194 C   0  0  0  0  0  0  0  0  0  0  0  0
    3.1929   -0.7283    1.1033 C   0  0  0  0  0  0  0  0  0  0  0  0
    3.6573   -2.0365    1.0886 C   0  0  0  0  0  0  0  0  0  0  0  0
    2.6650   -2.8297    0.5119 C   0  0  0  0  0  0  0  0  0  0  0  0
    2.6943   -4.1369    0.2942 N   0  3  0  0  0  0  0  0  0  0  0  0
    1.7805   -4.6788   -0.1893 O   0  0  0  0  0  0  0  0  0  0  0  0
    3.7040   -4.8466    0.5862 O   0  5  0  0  0  0  0  0  0  0  0  0
   -3.0193    4.6706   -3.1149 H   0  0  0  0  0  0  0  0  0  0  0  0
   -5.0887    3.8228   -4.0487 H   0  0  0  0  0  0  0  0  0  0  0  0
   -5.8272    1.5771   -3.5270 H   0  0  0  0  0  0  0  0  0  0  0  0
   -1.6398    3.2682   -1.7291 H   0  0  0  0  0  0  0  0  0  0  0  0
   -2.4825   -3.3027   -1.7760 H   0  0  0  0  0  0  0  0  0  0  0  0
   -3.2027   -5.5510   -1.2996 H   0  0  0  0  0  0  0  0  0  0  0  0
   -6.8038   -4.0692    0.3031 H   0  0  0  0  0  0  0  0  0  0  0  0
   -6.1138   -1.8173   -0.1976 H   0  0  0  0  0  0  0  0  0  0  0  0
   -0.6902    1.9321   -0.4378 H   0  0  0  0  0  0  0  0  0  0  0  0
    1.3884    1.2520    0.5429 H   0  0  0  0  0  0  0  0  0  0  0  0
    3.6976    0.0863    1.4613 H   0  0  0  0  0  0  0  0  0  0  0  0
    4.5623   -2.3544    1.4404 H   0  0  0  0  0  0  0  0  0  0  0  0
  1  2  2  0  0  0  0
  2  3  1  0  0  0  0
  3  4  2  0  0  0  0
  4  5  1  0  0  0  0
  5  6  2  0  0  0  0
  6  7  1  0  0  0  0
  7  8  2  0  0  0  0
  8  9  1  0  0  0  0
  4  9  1  0  0  0  0
  9 10  2  0  0  0  0
  1 10  1  0  0  0  0
 11 12  2  0  0  0  0
 12 13  1  0  0  0  0
 13 14  2  0  0  0  0
 14 15  1  0  0  0  0
 15 16  2  0  0  0  0
 11 16  1  0  0  0  0
 14 17  1  0  0  0  0
  6 11  1  0  0  0  0
 18 19  1  0  0  0  0
 20 21  1  0  0  0  0
 21 22  1  0  0  0  0
 21 23  2  0  0  0  0
 23 24  1  0  0  0  0
 24 25  2  0  0  0  0
 20 25  1  0  0  0  0
 26 27  2  0  0  0  0
 26 28  1  0  0  0  0
 25 26  1  0  0  0  0
 19 22  2  0  0  0  0
  8 18  1  0  0  0  0
  1 29  1  0  0  0  0
  2 30  1  0  0  0  0
  3 31  1  0  0  0  0
 10 32  1  0  0  0  0
 12 33  1  0  0  0  0
 13 34  1  0  0  0  0
 15 35  1  0  0  0  0
 16 36  1  0  0  0  0
 18 37  1  0  0  0  0
 22 38  1  0  0  0  0
 23 39  1  0  0  0  0
 24 40  1  0  0  0  0
M  CHG  2  26   1  28  -1
M  END
>  <type>
systematic

$$$$
