# Supplementary material for: Similarity-Based Profiling of Hydrazone-Containing Scaffolds Active Against Leishmania Amastigotes
Source: ACS Omega. 2025 Oct 22;10(43):50679–94. doi: 10.1021/acsomega.5c05276 (PMC12593058; doi:10.1021/acsomega.5c05276)
Supplement: Supplementary file 1 [file ao5c05276_si_001.zip › SDF/746.sdf]

(9H-fluoren-9-yl)methyl-4-(4-(trifluoromethyl)phenyl)piperazine-1-carboxylate
  Mrv0541 05172314513D              97.60000

 56 60  0  0  0  0            999 V2000
    0.0487    1.9033   -3.3461 C   0  0  2  0  0  0  0  0  0  0  0  0
    0.0303    3.3915   -3.7969 C   0  0  2  0  0  0  0  0  0  0  0  0
   -1.3296    3.9307   -3.7626 N   0  0  0  0  0  0  0  0  0  0  0  0
   -1.8548    3.8668   -2.4006 C   0  0  1  0  0  0  0  0  0  0  0  0
   -1.9252    2.3949   -1.9215 C   0  0  2  0  0  0  0  0  0  0  0  0
   -0.6683    1.6901   -2.1017 N   0  0  0  0  0  0  0  0  0  0  0  0
   -0.2262    0.7778   -1.1610 C   0  0  0  0  0  0  0  0  0  0  0  0
   -0.8504    0.6014   -0.0852 O   0  0  0  0  0  0  0  0  0  0  0  0
    0.8869    0.0122   -1.3793 O   0  0  0  0  0  0  0  0  0  0  0  0
    1.3592   -1.0347   -0.5179 C   0  0  1  0  0  0  0  0  0  0  0  0
    2.6737   -1.6597   -1.0420 C   0  0  2  0  0  0  0  0  0  0  0  0
    3.7813   -0.6904   -1.1819 C   0  0  0  0  0  0  0  0  0  0  0  0
    4.3200    0.1591   -0.1950 C   0  0  0  0  0  0  0  0  0  0  0  0
    5.4030    0.9977   -0.5292 C   0  0  0  0  0  0  0  0  0  0  0  0
    5.9451    0.9787   -1.8327 C   0  0  0  0  0  0  0  0  0  0  0  0
    5.3995    0.1342   -2.8215 C   0  0  0  0  0  0  0  0  0  0  0  0
    4.3098   -0.6881   -2.4785 C   0  0  0  0  0  0  0  0  0  0  0  0
    3.5831   -1.5902   -3.2448 C   0  0  0  0  0  0  0  0  0  0  0  0
    3.7179   -1.9569   -4.5972 C   0  0  0  0  0  0  0  0  0  0  0  0
    2.8218   -2.9054   -5.1313 C   0  0  0  0  0  0  0  0  0  0  0  0
    1.8097   -3.4681   -4.3235 C   0  0  0  0  0  0  0  0  0  0  0  0
    1.6927   -3.1007   -2.9670 C   0  0  0  0  0  0  0  0  0  0  0  0
    2.5958   -2.1603   -2.4317 C   0  0  0  0  0  0  0  0  0  0  0  0
   -2.0375    4.4552   -4.8763 C   0  0  0  0  0  0  0  0  0  0  0  0
   -3.3510    5.0036   -4.7706 C   0  0  0  0  0  0  0  0  0  0  0  0
   -4.0288    5.5979   -5.8503 C   0  0  0  0  0  0  0  0  0  0  0  0
   -3.4345    5.6816   -7.1254 C   0  0  0  0  0  0  0  0  0  0  0  0
   -2.1656    5.0864   -7.2845 C   0  0  0  0  0  0  0  0  0  0  0  0
   -1.5002    4.4868   -6.1972 C   0  0  0  0  0  0  0  0  0  0  0  0
   -4.1361    6.3481   -8.2615 C   0  0  1  0  0  0  0  0  0  0  0  0
   -4.9683    7.3655   -7.8517 F   0  0  0  0  0  0  0  0  0  0  0  0
   -3.2650    6.9201   -9.1597 F   0  0  0  0  0  0  0  0  0  0  0  0
   -4.8958    5.4220   -8.9314 F   0  0  0  0  0  0  0  0  0  0  0  0
    1.0970    1.5967   -3.2786 H   0  0  0  0  0  0  0  0  0  0  0  0
   -0.4231    1.2916   -4.1187 H   0  0  0  0  0  0  0  0  0  0  0  0
    0.5359    3.4566   -4.7540 H   0  0  0  0  0  0  0  0  0  0  0  0
    0.6620    3.9667   -3.1107 H   0  0  0  0  0  0  0  0  0  0  0  0
   -1.1918    4.4217   -1.7278 H   0  0  0  0  0  0  0  0  0  0  0  0
   -2.8366    4.3015   -2.2436 H   0  0  0  0  0  0  0  0  0  0  0  0
   -2.6941    1.8663   -2.4920 H   0  0  0  0  0  0  0  0  0  0  0  0
   -2.2535    2.4130   -0.8774 H   0  0  0  0  0  0  0  0  0  0  0  0
    1.5217   -0.6414    0.4887 H   0  0  0  0  0  0  0  0  0  0  0  0
    0.5940   -1.8127   -0.4503 H   0  0  0  0  0  0  0  0  0  0  0  0
    2.9830   -2.4719   -0.3793 H   0  0  0  0  0  0  0  0  0  0  0  0
    3.9316    0.1718    0.7505 H   0  0  0  0  0  0  0  0  0  0  0  0
    5.7986    1.6204    0.1784 H   0  0  0  0  0  0  0  0  0  0  0  0
    6.7388    1.5807   -2.0611 H   0  0  0  0  0  0  0  0  0  0  0  0
    5.7927    0.1216   -3.7645 H   0  0  0  0  0  0  0  0  0  0  0  0
    4.4500   -1.5505   -5.1826 H   0  0  0  0  0  0  0  0  0  0  0  0
    2.9068   -3.1887   -6.1096 H   0  0  0  0  0  0  0  0  0  0  0  0
    1.1598   -4.1491   -4.7221 H   0  0  0  0  0  0  0  0  0  0  0  0
    0.9611   -3.5117   -2.3832 H   0  0  0  0  0  0  0  0  0  0  0  0
   -3.8737    4.9985   -3.9020 H   0  0  0  0  0  0  0  0  0  0  0  0
   -4.9695    5.9732   -5.6933 H   0  0  0  0  0  0  0  0  0  0  0  0
   -1.7100    5.0840   -8.2014 H   0  0  0  0  0  0  0  0  0  0  0  0
   -0.6012    4.0744   -6.4207 H   0  0  0  0  0  0  0  0  0  0  0  0
  1  2  1  0  0  0  0
  2  3  1  0  0  0  0
  3  4  1  0  0  0  0
  4  5  1  0  0  0  0
  5  6  1  0  0  0  0
  1  6  1  0  0  0  0
  7  8  2  0  0  0  0
  7  9  1  0  0  0  0
  6  7  1  0  0  0  0
 11 12  1  0  0  0  0
 12 13  1  0  0  0  0
 13 14  2  0  0  0  0
 14 15  1  0  0  0  0
 15 16  2  0  0  0  0
 16 17  1  0  0  0  0
 12 17  2  0  0  0  0
 17 18  1  0  0  0  0
 18 19  2  0  0  0  0
 19 20  1  0  0  0  0
 20 21  2  0  0  0  0
 21 22  1  0  0  0  0
 22 23  2  0  0  0  0
 11 23  1  0  0  0  0
 18 23  1  0  0  0  0
 10 11  1  0  0  0  0
  9 10  1  0  0  0  0
 24 25  2  0  0  0  0
 25 26  1  0  0  0  0
 26 27  2  0  0  0  0
 27 28  1  0  0  0  0
 28 29  2  0  0  0  0
 24 29  1  0  0  0  0
 30 31  1  0  0  0  0
 30 32  1  0  0  0  0
 30 33  1  0  0  0  0
 27 30  1  0  0  0  0
  3 24  1  0  0  0  0
  1 34  1  0  0  0  0
  1 35  1  0  0  0  0
  2 36  1  0  0  0  0
  2 37  1  0  0  0  0
  4 38  1  0  0  0  0
  4 39  1  0  0  0  0
  5 40  1  0  0  0  0
  5 41  1  0  0  0  0
 10 42  1  0  0  0  0
 10 43  1  0  0  0  0
 11 44  1  0  0  0  0
 13 45  1  0  0  0  0
 14 46  1  0  0  0  0
 15 47  1  0  0  0  0
 16 48  1  0  0  0  0
 19 49  1  0  0  0  0
 20 50  1  0  0  0  0
 21 51  1  0  0  0  0
 22 52  1  0  0  0  0
 25 53  1  0  0  0  0
 26 54  1  0  0  0  0
 28 55  1  0  0  0  0
 29 56  1  0  0  0  0
M  END
>  <type>
systematic

$$$$
