# Supplementary material for: Similarity-Based Profiling of Hydrazone-Containing Scaffolds Active Against Leishmania Amastigotes
Source: ACS Omega. 2025 Oct 22;10(43):50679–94. doi: 10.1021/acsomega.5c05276 (PMC12593058; doi:10.1021/acsomega.5c05276)
Supplement: Supplementary file 1 [file ao5c05276_si_001.zip › SDF/747.sdf]

(Z)-N-((benzylamine)((4-iodophenyl)amino)methylene)benzamide
  Mrv0541 05172314553D              69.51000

 44 46  0  0  0  0            999 V2000
    0.0872    0.2372    0.3422 C   0  0  0  0  0  0  0  0  0  0  0  0
    1.5030    0.3029    0.2833 C   0  0  0  0  0  0  0  0  0  0  0  0
    2.1641    1.5201    0.0376 C   0  0  0  0  0  0  0  0  0  0  0  0
    1.4221    2.6980   -0.1505 C   0  0  0  0  0  0  0  0  0  0  0  0
    0.0192    2.6601   -0.0803 C   0  0  0  0  0  0  0  0  0  0  0  0
   -0.6435    1.4398    0.1536 C   0  0  0  0  0  0  0  0  0  0  0  0
   -0.5674   -1.0073    0.5623 C   0  0  0  0  0  0  0  0  0  0  0  0
    0.0492   -1.9513    1.1144 O   0  0  0  0  0  0  0  0  0  0  0  0
   -1.8403   -1.1662    0.2126 N   0  0  0  0  0  0  0  0  0  0  0  0
   -2.5463   -2.1967   -0.1158 C   0  0  0  0  0  0  0  0  0  0  0  0
   -2.0463   -3.4294   -0.2731 N   0  0  0  0  0  0  0  0  0  0  0  0
   -0.9363   -3.7439   -1.0099 C   0  0  0  0  0  0  0  0  0  0  0  0
   -0.5260   -2.9802   -2.1310 C   0  0  0  0  0  0  0  0  0  0  0  0
    0.6523   -3.2976   -2.8280 C   0  0  0  0  0  0  0  0  0  0  0  0
    1.4375   -4.3872   -2.4146 C   0  0  0  0  0  0  0  0  0  0  0  0
    1.0222   -5.1767   -1.3267 C   0  0  0  0  0  0  0  0  0  0  0  0
   -0.1639   -4.8653   -0.6347 C   0  0  0  0  0  0  0  0  0  0  0  0
    3.1980   -4.8061   -3.3839 I   0  0  0  0  0  0  0  0  0  0  0  0
   -3.8576   -2.0602   -0.3312 N   0  0  0  0  0  0  0  0  0  0  0  0
   -4.5702   -0.8119   -0.3637 C   0  0  2  0  0  0  0  0  0  0  0  0
   -6.0209   -0.9907   -0.1062 C   0  0  0  0  0  0  0  0  0  0  0  0
   -6.6262   -0.5087    1.0809 C   0  0  0  0  0  0  0  0  0  0  0  0
   -8.0101   -0.6571    1.2926 C   0  0  0  0  0  0  0  0  0  0  0  0
   -8.8054   -1.2907    0.3202 C   0  0  0  0  0  0  0  0  0  0  0  0
   -8.2180   -1.7714   -0.8647 C   0  0  0  0  0  0  0  0  0  0  0  0
   -6.8345   -1.6233   -1.0745 C   0  0  0  0  0  0  0  0  0  0  0  0
    2.0702   -0.5405    0.4048 H   0  0  0  0  0  0  0  0  0  0  0  0
    3.1857    1.5446   -0.0055 H   0  0  0  0  0  0  0  0  0  0  0  0
    1.9023    3.5802   -0.3367 H   0  0  0  0  0  0  0  0  0  0  0  0
   -0.5200    3.5206   -0.1995 H   0  0  0  0  0  0  0  0  0  0  0  0
   -1.6684    1.4444    0.1860 H   0  0  0  0  0  0  0  0  0  0  0  0
   -2.5120   -4.1592    0.1670 H   0  0  0  0  0  0  0  0  0  0  0  0
   -1.0806   -2.1814   -2.4451 H   0  0  0  0  0  0  0  0  0  0  0  0
    0.9377   -2.7324   -3.6302 H   0  0  0  0  0  0  0  0  0  0  0  0
    1.5870   -5.9733   -1.0304 H   0  0  0  0  0  0  0  0  0  0  0  0
   -0.4454   -5.4451    0.1597 H   0  0  0  0  0  0  0  0  0  0  0  0
   -4.3559   -2.8704   -0.5347 H   0  0  0  0  0  0  0  0  0  0  0  0
   -4.4386   -0.3649   -1.3528 H   0  0  0  0  0  0  0  0  0  0  0  0
   -4.1509   -0.1099    0.3628 H   0  0  0  0  0  0  0  0  0  0  0  0
   -6.0669   -0.0407    1.7993 H   0  0  0  0  0  0  0  0  0  0  0  0
   -8.4394   -0.3020    2.1515 H   0  0  0  0  0  0  0  0  0  0  0  0
   -9.8107   -1.3987    0.4738 H   0  0  0  0  0  0  0  0  0  0  0  0
   -8.7965   -2.2250   -1.5762 H   0  0  0  0  0  0  0  0  0  0  0  0
   -6.4252   -1.9696   -1.9462 H   0  0  0  0  0  0  0  0  0  0  0  0
  1  2  2  0  0  0  0
  2  3  1  0  0  0  0
  3  4  2  0  0  0  0
  4  5  1  0  0  0  0
  5  6  2  0  0  0  0
  1  6  1  0  0  0  0
  7  8  2  0  0  0  0
  7  9  1  0  0  0  0
  1  7  1  0  0  0  0
 12 13  2  0  0  0  0
 13 14  1  0  0  0  0
 14 15  2  0  0  0  0
 15 16  1  0  0  0  0
 16 17  2  0  0  0  0
 12 17  1  0  0  0  0
 15 18  1  0  0  0  0
 11 12  1  0  0  0  0
 10 11  1  0  0  0  0
 20 21  1  0  0  0  0
 21 22  2  0  0  0  0
 22 23  1  0  0  0  0
 23 24  2  0  0  0  0
 24 25  1  0  0  0  0
 25 26  2  0  0  0  0
 21 26  1  0  0  0  0
 19 20  1  0  0  0  0
 10 19  1  0  0  0  0
  9 10  2  0  0  0  0
  2 27  1  0  0  0  0
  3 28  1  0  0  0  0
  4 29  1  0  0  0  0
  5 30  1  0  0  0  0
  6 31  1  0  0  0  0
 11 32  1  0  0  0  0
 13 33  1  0  0  0  0
 14 34  1  0  0  0  0
 16 35  1  0  0  0  0
 17 36  1  0  0  0  0
 19 37  1  0  0  0  0
 20 38  1  0  0  0  0
 20 39  1  0  0  0  0
 22 40  1  0  0  0  0
 23 41  1  0  0  0  0
 24 42  1  0  0  0  0
 25 43  1  0  0  0  0
 26 44  1  0  0  0  0
M  END
>  <type>
systematic

$$$$
