# Supplementary material for: Similarity-Based Profiling of Hydrazone-Containing Scaffolds Active Against Leishmania Amastigotes
Source: ACS Omega. 2025 Oct 22;10(43):50679–94. doi: 10.1021/acsomega.5c05276 (PMC12593058; doi:10.1021/acsomega.5c05276)
Supplement: Supplementary file 1 [file ao5c05276_si_001.zip › SDF/748.sdf]

2265
  -OEChem-05172313593D

 26 28  0     0  0  0  0  0  0999 V2000
   -0.3031    0.3792   -1.6099 S   0  0  0  0  0  0  0  0  0  0  0  0
   -2.4400   -1.8923   -1.2402 O   0  5  0  0  0  0  0  0  0  0  0  0
   -4.0960   -1.7222    0.1910 O   0  0  0  0  0  0  0  0  0  0  0  0
   -1.5345    1.9027    0.2762 N   0  0  0  0  0  0  0  0  0  0  0  0
    2.8464    1.1503   -0.9043 N   0  0  0  0  0  0  0  0  0  0  0  0
   -3.2828    0.7329    0.9880 N   0  0  0  0  0  0  0  0  0  0  0  0
    0.5357   -1.5203    0.1226 N   0  0  0  0  0  0  0  0  0  0  0  0
    4.2709    0.0937    0.4460 N   0  0  0  0  0  0  0  0  0  0  0  0
   -3.0629   -1.2410   -0.3546 N   0  3  0  0  0  0  0  0  0  0  0  0
    2.7516   -1.6762    1.1312 N   0  0  0  0  0  0  0  0  0  0  0  0
   -1.5468    0.7425   -0.3987 C   0  0  0  0  0  0  0  0  0  0  0  0
    2.1576    0.0841   -0.3999 C   0  0  0  0  0  0  0  0  0  0  0  0
    0.8755   -0.4037   -0.5598 C   0  0  0  0  0  0  0  0  0  0  0  0
   -2.6030    0.0276    0.0265 C   0  0  0  0  0  0  0  0  0  0  0  0
   -2.6133    1.8570    1.1147 C   0  0  0  0  0  0  0  0  0  0  0  0
    3.0630   -0.5562    0.4355 C   0  0  0  0  0  0  0  0  0  0  0  0
   -0.6065    3.0078    0.1901 C   0  0  0  0  0  0  0  0  0  0  0  0
    4.1068    1.1139   -0.3689 C   0  0  0  0  0  0  0  0  0  0  0  0
    1.4812   -2.0798    0.9146 C   0  0  0  0  0  0  0  0  0  0  0  0
   -2.8626    2.6627    1.7920 H   0  0  0  0  0  0  0  0  0  0  0  0
    0.3689    2.6716    0.5490 H   0  0  0  0  0  0  0  0  0  0  0  0
   -0.5500    3.3418   -0.8488 H   0  0  0  0  0  0  0  0  0  0  0  0
   -0.9628    3.8306    0.8156 H   0  0  0  0  0  0  0  0  0  0  0  0
    2.4929    1.8418   -1.5523 H   0  0  0  0  0  0  0  0  0  0  0  0
    4.8519    1.8575   -0.6132 H   0  0  0  0  0  0  0  0  0  0  0  0
    1.1750   -2.9736    1.4473 H   0  0  0  0  0  0  0  0  0  0  0  0
  1 11  1  0  0  0  0
  1 13  1  0  0  0  0
  2  9  1  0  0  0  0
  3  9  2  0  0  0  0
  4 11  1  0  0  0  0
  4 15  1  0  0  0  0
  4 17  1  0  0  0  0
  5 12  1  0  0  0  0
  5 18  1  0  0  0  0
  5 24  1  0  0  0  0
  6 14  1  0  0  0  0
  6 15  2  0  0  0  0
  7 13  2  0  0  0  0
  7 19  1  0  0  0  0
  8 16  1  0  0  0  0
  8 18  2  0  0  0  0
  9 14  1  0  0  0  0
 10 16  1  0  0  0  0
 10 19  2  0  0  0  0
 11 14  2  0  0  0  0
 12 13  1  0  0  0  0
 12 16  2  0  0  0  0
 15 20  1  0  0  0  0
 17 21  1  0  0  0  0
 17 22  1  0  0  0  0
 17 23  1  0  0  0  0
 18 25  1  0  0  0  0
 19 26  1  0  0  0  0
M  CHG  2   2  -1   9   1
M  END
> <PUBCHEM_COMPOUND_CID>
2265

> <PUBCHEM_CONFORMER_RMSD>
0.6

> <PUBCHEM_CONFORMER_DIVERSEORDER>
1
14
11
7
18
13
5
8
16
9
10
12
15
6
3
17
4
2

> <PUBCHEM_MMFF94_PARTIAL_CHARGES>
23
1 -0.16
10 -0.57
11 -0.1
12 -0.15
13 0.41
14 0.31
15 0.04
16 0.48
17 0.26
18 0.04
19 0.47
2 -0.52
20 0.15
24 0.27
25 0.15
26 0.15
3 -0.52
4 0.05
5 0.03
6 -0.57
7 -0.62
8 -0.57
9 0.96

> <PUBCHEM_EFFECTIVE_ROTOR_COUNT>
3

> <PUBCHEM_PHARMACOPHORE_FEATURES>
11
1 2 acceptor
1 2 anion
1 3 acceptor
1 5 donor
1 7 acceptor
3 4 6 15 cation
3 5 8 18 cation
3 7 10 19 cation
5 4 6 11 14 15 rings
5 5 8 12 16 18 rings
6 7 10 12 13 16 19 rings

> <PUBCHEM_HEAVY_ATOM_COUNT>
19

> <PUBCHEM_ATOM_DEF_STEREO_COUNT>
0

> <PUBCHEM_ATOM_UDEF_STEREO_COUNT>
0

> <PUBCHEM_BOND_DEF_STEREO_COUNT>
0

> <PUBCHEM_BOND_UDEF_STEREO_COUNT>
0

> <PUBCHEM_ISOTOPIC_ATOM_COUNT>
0

> <PUBCHEM_COMPONENT_COUNT>
1

> <PUBCHEM_CACTVS_TAUTO_COUNT>
4

> <PUBCHEM_CONFORMER_ID>
000008D900000001

> <PUBCHEM_MMFF94_ENERGY>
35.6611

> <PUBCHEM_FEATURE_SELFOVERLAP>
56.034

> <PUBCHEM_SHAPE_FINGERPRINT>
10165383 225 15913060853425008748
1100329 8 17977667841818958763
11132069 177 18342460326527436500
11578080 2 18116410696213515909
12251169 10 18191867812393937264
12382932 28 18342181007882641293
12553582 1 18199178658866177023
13032168 30 18261674899419641403
13693222 15 17748825185544610396
13764800 53 17131552734961381513
14178342 30 18048016494461645330
14223421 5 18339642231117768148
14289901 80 18335138653018079328
14341114 328 18411991264456825872
14787075 74 18050005794178985012
15375462 189 18335990852028687009
15442244 35 18192144894083789194
15775835 57 18342743974926365192
16945 1 18050286972739531708
17492 89 18336263440349810691
18981168 100 15553577713036091960
19050596 39 18408322164079272456
200 152 18261382373518146503
20442098 301 18337671884769014154
23388829 49 18334299785601652437
23402539 116 18272363230520386142
23493267 7 17632024026597387824
23557571 272 17917724516788153148
23559900 14 17986682462766631870
23566358 27 18263657164582287670
23590187 214 18187363207881538450
34934 24 18409450254773169041
392239 28 18122908891305110480
7097593 13 17975410213930013938
90316 7 18339366262411054241
9925002 15 16697217303505635660

> <PUBCHEM_SHAPE_MULTIPOLES>
348.25
7.05
2.53
1.16
1.95
0.5
-0.18
-0.57
1.1
-1.13
0.44
-0.16
-0.06
-1.35

> <PUBCHEM_SHAPE_SELFOVERLAP>
757.591

> <PUBCHEM_SHAPE_VOLUME>
193.6

> <PUBCHEM_COORDINATE_TYPE>
2
5
10

$$$$
