# Supplementary material for: Similarity-Based Profiling of Hydrazone-Containing Scaffolds Active Against Leishmania Amastigotes
Source: ACS Omega. 2025 Oct 22;10(43):50679–94. doi: 10.1021/acsomega.5c05276 (PMC12593058; doi:10.1021/acsomega.5c05276)
Supplement: Supplementary file 1 [file ao5c05276_si_001.zip › SDF/727.sdf]

  Mrv0541 03062315133D              56.20000

 27 29  0  0  0  0            999 V2000
   -3.0990    1.1444    0.7889 C   0  0  0  0  0  0  0  0  0  0  0  0
   -3.3404    2.2530    1.6283 C   0  0  0  0  0  0  0  0  0  0  0  0
   -2.2035    2.8570    2.1665 C   0  0  0  0  0  0  0  0  0  0  0  0
   -0.8222    1.9651    1.5669 S   0  0  0  0  0  0  0  0  0  0  0  0
   -1.7433    0.8065    0.6149 C   0  0  0  0  0  0  0  0  0  0  0  0
   -4.0841    0.5011    0.2301 C   0  0  0  0  0  0  0  0  0  0  0  0
   -4.9606   -0.0574   -0.2564 N   0  0  0  0  0  0  0  0  0  0  0  0
   -1.2618   -0.1901   -0.1228 N   0  0  0  0  0  0  0  0  0  0  0  0
   -0.0336   -0.5265   -0.3038 C   0  0  0  0  0  0  0  0  0  0  0  0
    0.3135   -1.5959   -1.1063 C   0  0  0  0  0  0  0  0  0  0  0  0
    0.1607   -3.3627   -2.4782 N   0  0  0  0  0  0  0  0  0  0  0  0
   -0.5517   -2.4393   -1.8117 C   0  0  0  0  0  0  0  0  0  0  0  0
    1.6009   -2.0669   -1.3873 C   0  0  0  0  0  0  0  0  0  0  0  0
    1.4645   -3.1632   -2.2413 C   0  0  0  0  0  0  0  0  0  0  0  0
    2.5865   -3.8677   -2.7129 C   0  0  0  0  0  0  0  0  0  0  0  0
    3.8678   -3.4433   -2.3039 C   0  0  0  0  0  0  0  0  0  0  0  0
    4.0143   -2.3343   -1.4395 C   0  0  0  0  0  0  0  0  0  0  0  0
    2.8776   -1.6366   -0.9741 C   0  0  0  0  0  0  0  0  0  0  0  0
    5.7167   -1.7970   -0.9167 Br  0  0  0  0  0  0  0  0  0  0  0  0
   -4.2798    2.6009    1.8367 H   0  0  0  0  0  0  0  0  0  0  0  0
   -2.1799    3.6650    2.7910 H   0  0  0  0  0  0  0  0  0  0  0  0
    0.6937   -0.0155    0.1365 H   0  0  0  0  0  0  0  0  0  0  0  0
   -0.2119   -4.0606   -3.0401 H   0  0  0  0  0  0  0  0  0  0  0  0
   -1.5708   -2.3734   -1.8259 H   0  0  0  0  0  0  0  0  0  0  0  0
    2.4780   -4.6696   -3.3381 H   0  0  0  0  0  0  0  0  0  0  0  0
    4.6954   -3.9430   -2.6365 H   0  0  0  0  0  0  0  0  0  0  0  0
    2.9860   -0.8362   -0.3501 H   0  0  0  0  0  0  0  0  0  0  0  0
  1  2  1  0  0  0  0
  1  5  2  0  0  0  0
  2  3  2  0  0  0  0
  3  4  1  0  0  0  0
  4  5  1  0  0  0  0
  1  6  1  0  0  0  0
  6  7  3  0  0  0  0
  5  8  1  0  0  0  0
  8  9  2  0  0  0  0
  9 10  1  0  0  0  0
 12 10  2  0  0  0  0
 10 13  1  0  0  0  0
 11 12  1  0  0  0  0
 11 14  1  0  0  0  0
 13 18  2  0  0  0  0
 13 14  1  0  0  0  0
 14 15  2  0  0  0  0
 15 16  1  0  0  0  0
 16 17  2  0  0  0  0
 17 18  1  0  0  0  0
 17 19  1  0  0  0  0
  2 20  1  0  0  0  0
  3 21  1  0  0  0  0
  9 22  1  0  0  0  0
 11 23  1  0  0  0  0
 12 24  1  0  0  0  0
 15 25  1  0  0  0  0
 16 26  1  0  0  0  0
 18 27  1  0  0  0  0
M  END
$$$$
