# Supplementary material for: Similarity-Based Profiling of Hydrazone-Containing Scaffolds Active Against Leishmania Amastigotes
Source: ACS Omega. 2025 Oct 22;10(43):50679–94. doi: 10.1021/acsomega.5c05276 (PMC12593058; doi:10.1021/acsomega.5c05276)
Supplement: Supplementary file 1 [file ao5c05276_si_001.zip › SDF/728.sdf]

  Mrv0541 03062315213D              72.79000

 38 41  0  0  0  0            999 V2000
    1.4267    2.1210    0.7031 C   0  0  0  0  0  0  0  0  0  0  0  0
    2.5547    1.4267    1.2083 C   0  0  0  0  0  0  0  0  0  0  0  0
    3.5631    2.1045    1.9170 C   0  0  0  0  0  0  0  0  0  0  0  0
    3.4589    3.4877    2.1492 C   0  0  0  0  0  0  0  0  0  0  0  0
    2.3527    4.1991    1.6474 C   0  0  0  0  0  0  0  0  0  0  0  0
    1.3496    3.5267    0.9202 C   0  0  0  0  0  0  0  0  0  0  0  0
    0.2934    4.2319    0.4434 N   0  0  0  0  0  0  0  0  0  0  0  0
   -0.7247    3.6577   -0.2386 C   0  0  0  0  0  0  0  0  0  0  0  0
   -0.7227    2.2702   -0.4544 C   0  0  0  0  0  0  0  0  0  0  0  0
    0.3504    1.4816    0.0276 C   0  0  0  0  0  0  0  0  0  0  0  0
    4.6637    4.2865    3.0292 Cl  0  0  0  0  0  0  0  0  0  0  0  0
    0.3452    0.1232   -0.1004 N   0  0  0  0  0  0  0  0  0  0  0  0
   -0.7169   -0.5601   -0.2052 N   0  0  0  0  0  0  0  0  0  0  0  0
   -0.8454   -1.8215   -0.0097 C   0  0  0  0  0  0  0  0  0  0  0  0
   -1.8187   -3.8031    0.3062 C   0  0  0  0  0  0  0  0  0  0  0  0
   -0.5137   -3.9485    0.5571 N   0  0  0  0  0  0  0  0  0  0  0  0
    0.0937   -2.7609    0.3643 C   0  0  0  0  0  0  0  0  0  0  0  0
   -2.0405   -2.4806   -0.0737 C   0  0  0  0  0  0  0  0  0  0  0  0
   -3.3353   -2.0410   -0.4093 C   0  0  0  0  0  0  0  0  0  0  0  0
   -4.4108   -2.9557   -0.3118 C   0  0  0  0  0  0  0  0  0  0  0  0
   -4.1715   -4.2969    0.0748 C   0  0  0  0  0  0  0  0  0  0  0  0
   -2.8666   -4.7334    0.3864 C   0  0  0  0  0  0  0  0  0  0  0  0
    1.3213   -2.5732    0.5229 O   0  0  0  0  0  0  0  0  0  0  0  0
   -5.6827   -2.5487   -0.6100 O   0  0  0  0  0  0  0  0  0  0  0  0
   -6.4029   -1.9803    0.5028 C   0  0  2  0  0  0  0  0  0  0  0  0
   -5.8077   -0.8445    1.0034 F   0  0  0  0  0  0  0  0  0  0  0  0
   -6.5957   -2.8807    1.5257 F   0  0  0  0  0  0  0  0  0  0  0  0
   -7.6394   -1.6188    0.0353 F   0  0  0  0  0  0  0  0  0  0  0  0
    2.6601    0.4195    1.0745 H   0  0  0  0  0  0  0  0  0  0  0  0
    4.3692    1.5812    2.2674 H   0  0  0  0  0  0  0  0  0  0  0  0
    2.2699    5.2045    1.8216 H   0  0  0  0  0  0  0  0  0  0  0  0
   -1.4942    4.2361   -0.5802 H   0  0  0  0  0  0  0  0  0  0  0  0
   -1.5085    1.8438   -0.9526 H   0  0  0  0  0  0  0  0  0  0  0  0
    1.1852   -0.3509   -0.0182 H   0  0  0  0  0  0  0  0  0  0  0  0
   -0.0780   -4.7687    0.8365 H   0  0  0  0  0  0  0  0  0  0  0  0
   -3.5010   -1.0763   -0.7097 H   0  0  0  0  0  0  0  0  0  0  0  0
   -4.9505   -4.9581    0.1339 H   0  0  0  0  0  0  0  0  0  0  0  0
   -2.6879   -5.6992    0.6672 H   0  0  0  0  0  0  0  0  0  0  0  0
  1  2  2  0  0  0  0
  1  6  1  0  0  0  0
  1 10  1  0  0  0  0
  2  3  1  0  0  0  0
  3  4  2  0  0  0  0
  4  5  1  0  0  0  0
  5  6  2  0  0  0  0
  6  7  1  0  0  0  0
  7  8  2  0  0  0  0
  8  9  1  0  0  0  0
  9 10  2  0  0  0  0
  4 11  1  0  0  0  0
 10 12  1  0  0  0  0
 12 13  1  0  0  0  0
 13 14  2  0  0  0  0
 17 14  1  0  0  0  0
 14 18  1  0  0  0  0
 15 16  1  0  0  0  0
 16 17  1  0  0  0  0
 15 22  2  0  0  0  0
 15 18  1  0  0  0  0
 18 19  2  0  0  0  0
 19 20  1  0  0  0  0
 20 21  2  0  0  0  0
 21 22  1  0  0  0  0
 17 23  2  0  0  0  0
 20 24  1  0  0  0  0
 24 25  1  0  0  0  0
 25 26  1  0  0  0  0
 25 27  1  0  0  0  0
 25 28  1  0  0  0  0
  2 29  1  0  0  0  0
  3 30  1  0  0  0  0
  5 31  1  0  0  0  0
  8 32  1  0  0  0  0
  9 33  1  0  0  0  0
 12 34  1  0  0  0  0
 16 35  1  0  0  0  0
 19 36  1  0  0  0  0
 21 37  1  0  0  0  0
 22 38  1  0  0  0  0
M  END
$$$$
