# Supplementary material for: Similarity-Based Profiling of Hydrazone-Containing Scaffolds Active Against Leishmania Amastigotes
Source: ACS Omega. 2025 Oct 22;10(43):50679–94. doi: 10.1021/acsomega.5c05276 (PMC12593058; doi:10.1021/acsomega.5c05276)
Supplement: Supplementary file 1 [file ao5c05276_si_001.zip › SDF/726.sdf]

  Mrv0541 03062315113D              49.80000

 28 29  0  0  0  0            999 V2000
   -0.9265   -0.7117    0.1588 C   0  0  0  0  0  0  0  0  0  0  0  0
   -1.9893   -1.1009   -0.7074 C   0  0  0  0  0  0  0  0  0  0  0  0
   -1.9222   -0.5298   -1.9965 C   0  0  0  0  0  0  0  0  0  0  0  0
   -0.5233    0.5290   -2.0256 S   0  0  0  0  0  0  0  0  0  0  0  0
   -0.0129    0.2032   -0.3857 C   0  0  0  0  0  0  0  0  0  0  0  0
   -2.8452   -0.6792   -3.1425 C   0  0  2  0  0  0  0  0  0  0  0  0
   -4.0494    0.3052   -3.0776 C   0  0  1  0  0  0  0  0  0  0  0  0
   -5.3898   -0.1842   -2.4429 C   0  0  1  0  0  0  0  0  0  0  0  0
   -3.1037   -2.0108   -0.3196 C   0  0  1  0  0  0  0  0  0  0  0  0
   -4.4787   -1.2801   -0.2147 C   0  0  1  0  0  0  0  0  0  0  0  0
   -5.3958   -1.3938   -1.4688 C   0  0  2  0  0  0  0  0  0  0  0  0
   -0.7699   -1.1356    1.3844 C   0  0  0  0  0  0  0  0  0  0  0  0
   -0.6154   -1.5021    2.4620 N   0  0  0  0  0  0  0  0  0  0  0  0
    1.0622    0.7608    0.2030 N   0  0  0  0  0  0  0  0  0  0  0  0
   -3.1794   -1.7121   -3.2338 H   0  0  0  0  0  0  0  0  0  0  0  0
   -2.2739   -0.4640   -4.0502 H   0  0  0  0  0  0  0  0  0  0  0  0
   -3.7367    1.2261   -2.5754 H   0  0  0  0  0  0  0  0  0  0  0  0
   -4.2783    0.6017   -4.1060 H   0  0  0  0  0  0  0  0  0  0  0  0
   -5.8463    0.6656   -1.9276 H   0  0  0  0  0  0  0  0  0  0  0  0
   -6.0722   -0.4468   -3.2571 H   0  0  0  0  0  0  0  0  0  0  0  0
   -3.1471   -2.8421   -1.0268 H   0  0  0  0  0  0  0  0  0  0  0  0
   -2.8982   -2.4667    0.6498 H   0  0  0  0  0  0  0  0  0  0  0  0
   -5.0214   -1.7290    0.6216 H   0  0  0  0  0  0  0  0  0  0  0  0
   -4.3424   -0.2263    0.0528 H   0  0  0  0  0  0  0  0  0  0  0  0
   -5.1828   -2.3088   -2.0265 H   0  0  0  0  0  0  0  0  0  0  0  0
   -6.4285   -1.4975   -1.1173 H   0  0  0  0  0  0  0  0  0  0  0  0
    1.2714    0.5499    1.1282 H   0  0  0  0  0  0  0  0  0  0  0  0
    1.6238    1.3771   -0.2940 H   0  0  0  0  0  0  0  0  0  0  0  0
  1  2  1  0  0  0  0
  1  5  2  0  0  0  0
  2  3  2  0  0  0  0
  3  4  1  0  0  0  0
  4  5  1  0  0  0  0
  3  6  1  0  0  0  0
  6  7  1  0  0  0  0
  7  8  1  0  0  0  0
  9 10  1  0  0  0  0
 10 11  1  0  0  0  0
 11  8  1  0  0  0  0
  9  2  1  0  0  0  0
  1 12  1  0  0  0  0
 12 13  3  0  0  0  0
  5 14  1  0  0  0  0
  6 15  1  0  0  0  0
  6 16  1  0  0  0  0
  7 17  1  0  0  0  0
  7 18  1  0  0  0  0
  8 19  1  0  0  0  0
  8 20  1  0  0  0  0
  9 21  1  0  0  0  0
  9 22  1  0  0  0  0
 10 23  1  0  0  0  0
 10 24  1  0  0  0  0
 11 25  1  0  0  0  0
 11 26  1  0  0  0  0
 14 27  1  0  0  0  0
 14 28  1  0  0  0  0
M  END
$$$$
