# Supplementary material for: Similarity-Based Profiling of Hydrazone-Containing Scaffolds Active Against Leishmania Amastigotes
Source: ACS Omega. 2025 Oct 22;10(43):50679–94. doi: 10.1021/acsomega.5c05276 (PMC12593058; doi:10.1021/acsomega.5c05276)
Supplement: Supplementary file 1 [file ao5c05276_si_001.zip › SDF/749.sdf]

  Mrv0541 05172315313D             113.31000

 55 58  0  0  0  0            999 V2000
    2.0333   -5.6086    4.1005 C   0  0  0  0  0  0  0  0  0  0  0  0
    1.5720   -6.4857    3.1026 C   0  0  0  0  0  0  0  0  0  0  0  0
    0.9275   -5.9779    1.9593 C   0  0  0  0  0  0  0  0  0  0  0  0
    0.7294   -4.5896    1.8030 C   0  0  0  0  0  0  0  0  0  0  0  0
    1.1889   -3.7142    2.8188 C   0  0  0  0  0  0  0  0  0  0  0  0
    1.8384   -4.2230    3.9597 C   0  0  0  0  0  0  0  0  0  0  0  0
    0.0209   -4.1754    0.7140 N   0  0  0  0  0  0  0  0  0  0  0  0
    0.0904   -2.9805    0.0645 C   0  0  0  0  0  0  0  0  0  0  0  0
   -0.9481   -2.6959   -0.5756 O   0  0  0  0  0  0  0  0  0  0  0  0
    1.1672   -2.1218    0.0346 N   0  0  0  0  0  0  0  0  0  0  0  0
    1.1526   -0.7591   -0.0696 C   0  0  0  0  0  0  0  0  0  0  0  0
    2.4772   -0.3279   -0.1706 C   0  0  0  0  0  0  0  0  0  0  0  0
    3.2956   -1.4395   -0.0961 C   0  0  0  0  0  0  0  0  0  0  0  0
    2.4576   -2.5335    0.0415 C   0  0  0  0  0  0  0  0  0  0  0  0
    0.0381    0.1175    0.0180 C   0  0  0  0  0  0  0  0  0  0  0  0
   -0.9892   -0.3020    0.6019 O   0  0  0  0  0  0  0  0  0  0  0  0
    0.0940    1.4144   -0.4242 N   0  0  0  0  0  0  0  0  0  0  0  0
   -0.9197    2.3346   -0.3657 C   0  0  0  0  0  0  0  0  0  0  0  0
   -0.5982    3.6737   -0.0493 C   0  0  0  0  0  0  0  0  0  0  0  0
   -1.6071    4.6635    0.0858 C   0  0  0  0  0  0  0  0  0  0  0  0
   -2.9566    4.2800   -0.1083 C   0  0  0  0  0  0  0  0  0  0  0  0
   -3.2864    2.9635   -0.4626 C   0  0  0  0  0  0  0  0  0  0  0  0
   -2.2741    2.0017   -0.6028 C   0  0  0  0  0  0  0  0  0  0  0  0
   -1.2990    6.0131    0.4115 C   0  0  0  0  0  0  0  0  0  0  0  0
   -2.1371    6.6772    1.0706 O   0  0  0  0  0  0  0  0  0  0  0  0
    0.2921    7.8645    0.2238 C   0  0  0  0  0  0  0  0  0  0  0  0
   -0.5748    8.9803    0.1379 C   0  0  0  0  0  0  0  0  0  0  0  0
    1.6539    8.0881    0.5056 C   0  0  0  0  0  0  0  0  0  0  0  0
    2.1269    9.3864    0.7585 C   0  0  0  0  0  0  0  0  0  0  0  0
    1.2460   10.4815    0.7000 C   0  0  0  0  0  0  0  0  0  0  0  0
   -0.1225   10.3008    0.3812 C   0  0  0  0  0  0  0  0  0  0  0  0
   -1.0904   11.4353    0.2941 C   0  0  2  0  0  0  0  0  0  0  0  0
   -0.5539   12.6666    0.5947 F   0  0  0  0  0  0  0  0  0  0  0  0
   -2.1322   11.2324    1.1691 F   0  0  0  0  0  0  0  0  0  0  0  0
   -1.5950   11.5152   -0.9821 F   0  0  0  0  0  0  0  0  0  0  0  0
   -0.1100    6.5728    0.0305 N   0  0  0  0  0  0  0  0  0  0  0  0
    2.5094   -5.9796    4.9263 H   0  0  0  0  0  0  0  0  0  0  0  0
    1.6999   -7.4945    3.2086 H   0  0  0  0  0  0  0  0  0  0  0  0
    0.6002   -6.6290    1.2397 H   0  0  0  0  0  0  0  0  0  0  0  0
    1.0375   -2.7050    2.7484 H   0  0  0  0  0  0  0  0  0  0  0  0
    2.1620   -3.5868    4.6919 H   0  0  0  0  0  0  0  0  0  0  0  0
   -0.6642   -4.7885    0.4016 H   0  0  0  0  0  0  0  0  0  0  0  0
    2.8012    0.6364   -0.2518 H   0  0  0  0  0  0  0  0  0  0  0  0
    4.3164   -1.4488   -0.1363 H   0  0  0  0  0  0  0  0  0  0  0  0
    2.7873   -3.4996    0.1000 H   0  0  0  0  0  0  0  0  0  0  0  0
    0.9444    1.7250   -0.7771 H   0  0  0  0  0  0  0  0  0  0  0  0
    0.3832    3.9202    0.1144 H   0  0  0  0  0  0  0  0  0  0  0  0
   -3.7143    4.9621   -0.0099 H   0  0  0  0  0  0  0  0  0  0  0  0
   -4.2637    2.7123   -0.6270 H   0  0  0  0  0  0  0  0  0  0  0  0
   -2.5372    1.0569   -0.8845 H   0  0  0  0  0  0  0  0  0  0  0  0
   -1.5520    8.8318   -0.1179 H   0  0  0  0  0  0  0  0  0  0  0  0
    2.3102    7.3033    0.5490 H   0  0  0  0  0  0  0  0  0  0  0  0
    3.1112    9.5338    0.9944 H   0  0  0  0  0  0  0  0  0  0  0  0
    1.6171   11.4133    0.8922 H   0  0  0  0  0  0  0  0  0  0  0  0
    0.5306    5.9850   -0.4012 H   0  0  0  0  0  0  0  0  0  0  0  0
  1  2  1  0  0  0  0
  2  3  2  0  0  0  0
  3  4  1  0  0  0  0
  4  5  2  0  0  0  0
  5  6  1  0  0  0  0
  1  6  2  0  0  0  0
  4  7  1  0  0  0  0
  7  8  1  0  0  0  0
  8  9  2  0  0  0  0
  8 10  1  0  0  0  0
 10 11  1  0  0  0  0
 10 14  1  0  0  0  0
 11 12  2  0  0  0  0
 12 13  1  0  0  0  0
 13 14  2  0  0  0  0
 11 15  1  0  0  0  0
 15 16  2  0  0  0  0
 15 17  1  0  0  0  0
 17 18  1  0  0  0  0
 18 19  1  0  0  0  0
 18 23  2  0  0  0  0
 19 20  2  0  0  0  0
 20 21  1  0  0  0  0
 21 22  2  0  0  0  0
 22 23  1  0  0  0  0
 20 24  1  0  0  0  0
 24 25  2  0  0  0  0
 27 26  1  0  0  0  0
 26 28  2  0  0  0  0
 28 29  1  0  0  0  0
 29 30  2  0  0  0  0
 30 31  1  0  0  0  0
 27 31  2  0  0  0  0
 32 33  1  0  0  0  0
 32 34  1  0  0  0  0
 32 35  1  0  0  0  0
 24 36  1  0  0  0  0
 36 26  1  0  0  0  0
 31 32  1  0  0  0  0
  1 37  1  0  0  0  0
  2 38  1  0  0  0  0
  3 39  1  0  0  0  0
  5 40  1  0  0  0  0
  6 41  1  0  0  0  0
  7 42  1  0  0  0  0
 12 43  1  0  0  0  0
 13 44  1  0  0  0  0
 14 45  1  0  0  0  0
 17 46  1  0  0  0  0
 19 47  1  0  0  0  0
 21 48  1  0  0  0  0
 22 49  1  0  0  0  0
 23 50  1  0  0  0  0
 27 51  1  0  0  0  0
 28 52  1  0  0  0  0
 29 53  1  0  0  0  0
 30 54  1  0  0  0  0
 36 55  1  0  0  0  0
M  END
>  <type>
systematic

$$$$
