# Supplementary material for: Similarity-Based Profiling of Hydrazone-Containing Scaffolds Active Against Leishmania Amastigotes
Source: ACS Omega. 2025 Oct 22;10(43):50679–94. doi: 10.1021/acsomega.5c05276 (PMC12593058; doi:10.1021/acsomega.5c05276)
Supplement: Supplementary file 1 [file ao5c05276_si_001.zip › SDF/761_1.sdf]

  Mrv0541 06202309093D             125.84000

 73 77  0  0  0  0            999 V2000
    7.4484   -4.0035    2.1945 C   0  0  1  0  0  0  0  0  0  0  0  0
    6.1351   -3.4198    2.8370 C   0  0  2  0  0  0  0  0  0  0  0  0
    5.1550   -2.8654    1.8968 C   0  0  0  0  0  0  0  0  0  0  0  0
    5.1955   -3.0568    0.5575 C   0  0  0  0  0  0  0  0  0  0  0  0
    6.2430   -3.7983   -0.0075 C   0  0  0  0  0  0  0  0  0  0  0  0
    7.0716   -4.6896    0.8410 C   0  0  1  0  0  0  0  0  0  0  0  0
    4.1049   -2.4977   -0.2776 C   0  0  2  0  0  0  0  0  0  0  0  0
    3.1419   -1.5844    0.4062 C   0  0  0  0  0  0  0  0  0  0  0  0
    3.2044   -1.4924    1.7634 C   0  0  0  0  0  0  0  0  0  0  0  0
    4.1593   -2.1577    2.4372 N   0  0  0  0  0  0  0  0  0  0  0  0
    2.2279   -0.8614   -0.3936 C   0  0  0  0  0  0  0  0  0  0  0  0
    2.3804   -0.8041   -1.6388 O   0  0  0  0  0  0  0  0  0  0  0  0
    1.1567   -0.1866    0.1205 O   0  0  0  0  0  0  0  0  0  0  0  0
    6.4927   -3.7359   -1.2351 O   0  0  0  0  0  0  0  0  0  0  0  0
    3.3452   -3.6215   -0.9321 C   0  0  0  0  0  0  0  0  0  0  0  0
    3.2174   -3.6876   -2.3414 C   0  0  0  0  0  0  0  0  0  0  0  0
    2.4634   -4.7059   -2.9543 C   0  0  0  0  0  0  0  0  0  0  0  0
    1.8424   -5.7015   -2.1747 C   0  0  0  0  0  0  0  0  0  0  0  0
    2.0034   -5.6764   -0.7741 C   0  0  0  0  0  0  0  0  0  0  0  0
    2.7236   -4.6357   -0.1593 C   0  0  0  0  0  0  0  0  0  0  0  0
    1.1078   -6.6909   -2.7803 O   0  0  0  0  0  0  0  0  0  0  0  0
   -0.3141   -6.4499   -2.7321 C   0  0  1  0  0  0  0  0  0  0  0  0
   -1.9362   -9.5134   -3.7804 N   0  0  0  0  0  0  0  0  0  0  0  0
   -2.3962   -8.6383   -4.6230 N   0  0  0  0  0  0  0  0  0  0  0  0
   -1.8842   -7.4672   -4.4009 N   0  0  0  0  0  0  0  0  0  0  0  0
   -1.0472   -7.5627   -3.3575 C   0  0  0  0  0  0  0  0  0  0  0  0
   -1.0631   -8.8935   -2.9666 C   0  0  0  0  0  0  0  0  0  0  0  0
   -2.3377  -10.8886   -3.7369 C   0  0  2  0  0  0  0  0  0  0  0  0
   -1.2499  -11.8074   -4.1649 C   0  0  0  0  0  0  0  0  0  0  0  0
   -0.7564  -11.7465   -5.4900 C   0  0  0  0  0  0  0  0  0  0  0  0
    0.2841  -12.5961   -5.9093 C   0  0  0  0  0  0  0  0  0  0  0  0
    0.8393  -13.5250   -5.0112 C   0  0  0  0  0  0  0  0  0  0  0  0
    0.3491  -13.6082   -3.6956 C   0  0  0  0  0  0  0  0  0  0  0  0
   -0.6880  -12.7539   -3.2743 C   0  0  0  0  0  0  0  0  0  0  0  0
    2.3172   -0.7019    2.6152 C   0  0  0  0  0  0  0  0  0  0  0  0
    8.5249   -2.8549    1.9355 C   0  0  0  0  0  0  0  0  0  0  0  0
    8.0901   -5.0562    3.1555 C   0  0  0  0  0  0  0  0  0  0  0  0
    0.1651    0.5538   -0.6043 C   0  0  2  0  0  0  0  0  0  0  0  0
   -0.8097    1.2140    0.3873 C   0  0  0  0  0  0  0  0  0  0  0  0
    6.4073   -2.6468    3.5622 H   0  0  0  0  0  0  0  0  0  0  0  0
    5.6151   -4.2044    3.3954 H   0  0  0  0  0  0  0  0  0  0  0  0
    7.9692   -5.0129    0.3049 H   0  0  0  0  0  0  0  0  0  0  0  0
    6.4683   -5.5787    1.0431 H   0  0  0  0  0  0  0  0  0  0  0  0
    4.6128   -1.8873   -1.0334 H   0  0  0  0  0  0  0  0  0  0  0  0
    4.1441   -2.1009    3.4059 H   0  0  0  0  0  0  0  0  0  0  0  0
    3.6620   -2.9818   -2.9335 H   0  0  0  0  0  0  0  0  0  0  0  0
    2.3636   -4.7178   -3.9718 H   0  0  0  0  0  0  0  0  0  0  0  0
    1.5894   -6.4130   -0.1986 H   0  0  0  0  0  0  0  0  0  0  0  0
    2.7925   -4.6226    0.8616 H   0  0  0  0  0  0  0  0  0  0  0  0
   -0.6634   -6.3721   -1.6981 H   0  0  0  0  0  0  0  0  0  0  0  0
   -0.5642   -5.5206   -3.2549 H   0  0  0  0  0  0  0  0  0  0  0  0
   -0.5308   -9.3076   -2.1970 H   0  0  0  0  0  0  0  0  0  0  0  0
   -3.1966  -11.0447   -4.3973 H   0  0  0  0  0  0  0  0  0  0  0  0
   -2.6789  -11.1174   -2.7227 H   0  0  0  0  0  0  0  0  0  0  0  0
   -1.1501  -11.0783   -6.1577 H   0  0  0  0  0  0  0  0  0  0  0  0
    0.6395  -12.5344   -6.8661 H   0  0  0  0  0  0  0  0  0  0  0  0
    1.6017  -14.1356   -5.3131 H   0  0  0  0  0  0  0  0  0  0  0  0
    0.7504  -14.2858   -3.0431 H   0  0  0  0  0  0  0  0  0  0  0  0
   -1.0250  -12.8249   -2.3110 H   0  0  0  0  0  0  0  0  0  0  0  0
    1.2921   -1.0663    2.5295 H   0  0  0  0  0  0  0  0  0  0  0  0
    2.5865   -0.7635    3.6748 H   0  0  0  0  0  0  0  0  0  0  0  0
    2.3576    0.3519    2.3310 H   0  0  0  0  0  0  0  0  0  0  0  0
    8.0002   -2.0186    1.3798 H   0  0  0  0  0  0  0  0  0  0  0  0
    9.5375   -3.2047    1.4831 H   0  0  0  0  0  0  0  0  0  0  0  0
    8.7930   -2.4249    2.9027 H   0  0  0  0  0  0  0  0  0  0  0  0
    8.3381   -4.5996    4.1163 H   0  0  0  0  0  0  0  0  0  0  0  0
    7.3994   -5.8819    3.3430 H   0  0  0  0  0  0  0  0  0  0  0  0
    9.0038   -5.4710    2.7248 H   0  0  0  0  0  0  0  0  0  0  0  0
   -0.3893   -0.1215   -1.2612 H   0  0  0  0  0  0  0  0  0  0  0  0
    0.6474    1.3254   -1.2111 H   0  0  0  0  0  0  0  0  0  0  0  0
   -1.5737    1.7800   -0.1500 H   0  0  0  0  0  0  0  0  0  0  0  0
   -0.2738    1.8945    1.0509 H   0  0  0  0  0  0  0  0  0  0  0  0
   -1.3031    0.4510    0.9905 H   0  0  0  0  0  0  0  0  0  0  0  0
  1  2  1  0  0  0  0
  2  3  1  0  0  0  0
  3  4  2  0  0  0  0
  4  5  1  0  0  0  0
  5  6  1  0  0  0  0
  1  6  1  0  0  0  0
  4  7  1  0  0  0  0
  7  8  1  0  0  0  0
  8  9  2  0  0  0  0
  9 10  1  0  0  0  0
  3 10  1  0  0  0  0
 11 12  2  0  0  0  0
 11 13  1  0  0  0  0
  8 11  1  0  0  0  0
  5 14  2  0  0  0  0
 15 16  2  0  0  0  0
 16 17  1  0  0  0  0
 17 18  2  0  0  0  0
 18 19  1  0  0  0  0
 19 20  2  0  0  0  0
 15 20  1  0  0  0  0
 23 24  1  0  0  0  0
 24 25  2  0  0  0  0
 25 26  1  0  0  0  0
 26 27  2  0  0  0  0
 23 27  1  0  0  0  0
 28 29  1  0  0  0  0
 29 30  2  0  0  0  0
 30 31  1  0  0  0  0
 31 32  2  0  0  0  0
 32 33  1  0  0  0  0
 33 34  2  0  0  0  0
 29 34  1  0  0  0  0
 23 28  1  0  0  0  0
 22 26  1  0  0  0  0
 21 22  1  0  0  0  0
 18 21  1  0  0  0  0
  7 15  1  0  0  0  0
  9 35  1  0  0  0  0
  1 36  1  0  0  0  0
  1 37  1  0  0  0  0
 38 39  1  0  0  0  0
 13 38  1  0  0  0  0
  2 40  1  0  0  0  0
  2 41  1  0  0  0  0
  6 42  1  0  0  0  0
  6 43  1  0  0  0  0
  7 44  1  0  0  0  0
 10 45  1  0  0  0  0
 16 46  1  0  0  0  0
 17 47  1  0  0  0  0
 19 48  1  0  0  0  0
 20 49  1  0  0  0  0
 22 50  1  0  0  0  0
 22 51  1  0  0  0  0
 27 52  1  0  0  0  0
 28 53  1  0  0  0  0
 28 54  1  0  0  0  0
 30 55  1  0  0  0  0
 31 56  1  0  0  0  0
 32 57  1  0  0  0  0
 33 58  1  0  0  0  0
 34 59  1  0  0  0  0
 35 60  1  0  0  0  0
 35 61  1  0  0  0  0
 35 62  1  0  0  0  0
 36 63  1  0  0  0  0
 36 64  1  0  0  0  0
 36 65  1  0  0  0  0
 37 66  1  0  0  0  0
 37 67  1  0  0  0  0
 37 68  1  0  0  0  0
 38 69  1  0  0  0  0
 38 70  1  0  0  0  0
 39 71  1  0  0  0  0
 39 72  1  0  0  0  0
 39 73  1  0  0  0  0
M  END
>  <type>
systematic

$$$$
