# Supplementary material for: Similarity-Based Profiling of Hydrazone-Containing Scaffolds Active Against Leishmania Amastigotes
Source: ACS Omega. 2025 Oct 22;10(43):50679–94. doi: 10.1021/acsomega.5c05276 (PMC12593058; doi:10.1021/acsomega.5c05276)
Supplement: Supplementary file 1 [file ao5c05276_si_001.zip › SDF/750.sdf]

2-(2-aminobenzimidazol-1-yl)-N-benzyl-8-methoxy quinazolin-4-amine
  Mrv0541 05172315363D              85.59000

 50 54  0  0  0  0            999 V2000
    3.4893   -0.4872    2.2084 C   0  0  0  0  0  0  0  0  0  0  0  0
    3.9653   -1.1896    3.3296 C   0  0  0  0  0  0  0  0  0  0  0  0
    3.2406   -1.1692    4.5396 C   0  0  0  0  0  0  0  0  0  0  0  0
    2.0087   -0.4778    4.6047 C   0  0  0  0  0  0  0  0  0  0  0  0
    1.2753   -0.5130    5.7474 N   0  0  0  0  0  0  0  0  0  0  0  0
    0.1052    0.1578    5.8853 C   0  0  0  0  0  0  0  0  0  0  0  0
   -0.3316    0.9058    4.8426 N   0  0  0  0  0  0  0  0  0  0  0  0
    0.3204    0.9879    3.6511 C   0  0  0  0  0  0  0  0  0  0  0  0
    1.5314    0.2639    3.4865 C   0  0  0  0  0  0  0  0  0  0  0  0
    2.2903    0.2451    2.2900 C   0  0  0  0  0  0  0  0  0  0  0  0
   -0.2155    1.7494    2.6509 N   0  0  0  0  0  0  0  0  0  0  0  0
    3.7441   -1.8222    5.6361 O   0  0  0  0  0  0  0  0  0  0  0  0
    4.4819   -0.9452    6.5130 C   0  0  0  0  0  0  0  0  0  0  0  0
   -1.2696    2.7063    2.8163 C   0  0  2  0  0  0  0  0  0  0  0  0
   -1.7765    3.2202    1.5146 C   0  0  0  0  0  0  0  0  0  0  0  0
   -3.1615    3.2076    1.2134 C   0  0  0  0  0  0  0  0  0  0  0  0
   -3.6389    3.7218   -0.0063 C   0  0  0  0  0  0  0  0  0  0  0  0
   -2.7370    4.2446   -0.9491 C   0  0  0  0  0  0  0  0  0  0  0  0
   -1.3596    4.2628   -0.6671 C   0  0  0  0  0  0  0  0  0  0  0  0
   -0.8836    3.7634    0.5593 C   0  0  0  0  0  0  0  0  0  0  0  0
   -1.1916    1.0948    7.7103 C   0  0  0  0  0  0  0  0  0  0  0  0
   -0.6247    0.0763    7.0343 N   0  0  0  0  0  0  0  0  0  0  0  0
   -0.9366   -1.0521    7.7196 C   0  0  0  0  0  0  0  0  0  0  0  0
   -1.6733   -0.7792    8.8123 N   0  0  0  0  0  0  0  0  0  0  0  0
   -1.8392    0.5477    8.8165 C   0  0  0  0  0  0  0  0  0  0  0  0
   -2.5285    1.3491    9.7389 C   0  0  0  0  0  0  0  0  0  0  0  0
   -2.5332    2.7459    9.5406 C   0  0  0  0  0  0  0  0  0  0  0  0
   -1.8722    3.3133    8.4270 C   0  0  0  0  0  0  0  0  0  0  0  0
   -1.2025    2.4888    7.4974 C   0  0  0  0  0  0  0  0  0  0  0  0
   -0.6053   -2.3130    7.3818 N   0  0  0  0  0  0  0  0  0  0  0  0
    4.0200   -0.4996    1.3344 H   0  0  0  0  0  0  0  0  0  0  0  0
    4.8446   -1.7112    3.2644 H   0  0  0  0  0  0  0  0  0  0  0  0
    1.9837    0.7664    1.4648 H   0  0  0  0  0  0  0  0  0  0  0  0
    0.1775    1.6697    1.7696 H   0  0  0  0  0  0  0  0  0  0  0  0
    4.8302   -1.5257    7.3681 H   0  0  0  0  0  0  0  0  0  0  0  0
    5.3576   -0.5221    6.0123 H   0  0  0  0  0  0  0  0  0  0  0  0
    3.8560   -0.1323    6.8938 H   0  0  0  0  0  0  0  0  0  0  0  0
   -0.8765    3.5491    3.3919 H   0  0  0  0  0  0  0  0  0  0  0  0
   -2.0856    2.2567    3.3922 H   0  0  0  0  0  0  0  0  0  0  0  0
   -3.8371    2.8347    1.8859 H   0  0  0  0  0  0  0  0  0  0  0  0
   -4.6422    3.7176   -0.2034 H   0  0  0  0  0  0  0  0  0  0  0  0
   -3.0836    4.6183   -1.8342 H   0  0  0  0  0  0  0  0  0  0  0  0
   -0.7024    4.6429   -1.3517 H   0  0  0  0  0  0  0  0  0  0  0  0
    0.1213    3.8007    0.7510 H   0  0  0  0  0  0  0  0  0  0  0  0
   -3.0107    0.9267   10.5345 H   0  0  0  0  0  0  0  0  0  0  0  0
   -3.0155    3.3495   10.2092 H   0  0  0  0  0  0  0  0  0  0  0  0
   -1.8765    4.3285    8.2929 H   0  0  0  0  0  0  0  0  0  0  0  0
   -0.7278    2.9025    6.6935 H   0  0  0  0  0  0  0  0  0  0  0  0
   -0.0963   -2.4813    6.5732 H   0  0  0  0  0  0  0  0  0  0  0  0
   -0.8859   -3.0559    7.9407 H   0  0  0  0  0  0  0  0  0  0  0  0
  1  2  2  0  0  0  0
  2  3  1  0  0  0  0
  3  4  2  0  0  0  0
  4  5  1  0  0  0  0
  5  6  2  0  0  0  0
  6  7  1  0  0  0  0
  7  8  2  0  0  0  0
  8  9  1  0  0  0  0
  4  9  1  0  0  0  0
  9 10  2  0  0  0  0
  1 10  1  0  0  0  0
  8 11  1  0  0  0  0
 12 13  1  0  0  0  0
  3 12  1  0  0  0  0
 14 15  1  0  0  0  0
 15 16  2  0  0  0  0
 16 17  1  0  0  0  0
 17 18  2  0  0  0  0
 18 19  1  0  0  0  0
 19 20  2  0  0  0  0
 15 20  1  0  0  0  0
 11 14  1  0  0  0  0
 21 22  1  0  0  0  0
 22 23  1  0  0  0  0
 23 24  2  0  0  0  0
 24 25  1  0  0  0  0
 21 25  1  0  0  0  0
 25 26  2  0  0  0  0
 26 27  1  0  0  0  0
 27 28  2  0  0  0  0
 28 29  1  0  0  0  0
 21 29  2  0  0  0  0
 23 30  1  0  0  0  0
  6 22  1  0  0  0  0
  1 31  1  0  0  0  0
  2 32  1  0  0  0  0
 10 33  1  0  0  0  0
 11 34  1  0  0  0  0
 13 35  1  0  0  0  0
 13 36  1  0  0  0  0
 13 37  1  0  0  0  0
 14 38  1  0  0  0  0
 14 39  1  0  0  0  0
 16 40  1  0  0  0  0
 17 41  1  0  0  0  0
 18 42  1  0  0  0  0
 19 43  1  0  0  0  0
 20 44  1  0  0  0  0
 26 45  1  0  0  0  0
 27 46  1  0  0  0  0
 28 47  1  0  0  0  0
 29 48  1  0  0  0  0
 30 49  1  0  0  0  0
 30 50  1  0  0  0  0
M  END
>  <type>
systematic

$$$$
