# Supplementary material for: Similarity-Based Profiling of Hydrazone-Containing Scaffolds Active Against Leishmania Amastigotes
Source: ACS Omega. 2025 Oct 22;10(43):50679–94. doi: 10.1021/acsomega.5c05276 (PMC12593058; doi:10.1021/acsomega.5c05276)
Supplement: Supplementary file 1 [file ao5c05276_si_001.zip › SDF/761_2.sdf]

  Mrv0541 06202309093D             128.67000

 73 77  0  0  0  0            999 V2000
    7.2939   -4.1290    2.1957 C   0  0  1  0  0  0  0  0  0  0  0  0
    6.0168   -3.5000    2.8586 C   0  0  2  0  0  0  0  0  0  0  0  0
    5.0608   -2.9093    1.9172 C   0  0  0  0  0  0  0  0  0  0  0  0
    5.0292   -3.1988    0.5931 C   0  0  0  0  0  0  0  0  0  0  0  0
    5.9339   -4.1383    0.0613 C   0  0  0  0  0  0  0  0  0  0  0  0
    6.8414   -4.9290    0.9331 C   0  0  1  0  0  0  0  0  0  0  0  0
    4.0287   -2.5131   -0.2687 C   0  0  1  0  0  0  0  0  0  0  0  0
    2.9958   -1.7056    0.4461 C   0  0  0  0  0  0  0  0  0  0  0  0
    3.1306   -1.5155    1.7886 C   0  0  0  0  0  0  0  0  0  0  0  0
    4.1674   -2.0626    2.4406 N   0  0  0  0  0  0  0  0  0  0  0  0
    1.9080   -1.2002   -0.2976 C   0  0  0  0  0  0  0  0  0  0  0  0
    1.5781   -1.7399   -1.3816 O   0  0  0  0  0  0  0  0  0  0  0  0
    1.1651   -0.1315    0.1218 O   0  0  0  0  0  0  0  0  0  0  0  0
    5.9952   -4.3547   -1.1731 O   0  0  0  0  0  0  0  0  0  0  0  0
    4.7026   -1.6835   -1.3358 C   0  0  0  0  0  0  0  0  0  0  0  0
    4.3394   -1.8186   -2.7004 C   0  0  0  0  0  0  0  0  0  0  0  0
    4.9961   -1.0877   -3.7069 C   0  0  0  0  0  0  0  0  0  0  0  0
    6.0767   -0.2431   -3.3835 C   0  0  0  0  0  0  0  0  0  0  0  0
    6.4200   -0.0623   -2.0300 C   0  0  0  0  0  0  0  0  0  0  0  0
    5.7301   -0.7596   -1.0193 C   0  0  0  0  0  0  0  0  0  0  0  0
    6.7831    0.4120   -4.3602 O   0  0  0  0  0  0  0  0  0  0  0  0
    7.6356   -0.4626   -5.1316 C   0  0  1  0  0  0  0  0  0  0  0  0
    9.6901    1.6044   -7.2701 N   0  0  0  0  0  0  0  0  0  0  0  0
    8.8062    1.1258   -8.0925 N   0  0  0  0  0  0  0  0  0  0  0  0
    7.9702    0.3543   -7.4714 N   0  0  0  0  0  0  0  0  0  0  0  0
    8.3163    0.3145   -6.1766 C   0  0  0  0  0  0  0  0  0  0  0  0
    9.4314    1.1262   -6.0422 C   0  0  0  0  0  0  0  0  0  0  0  0
   10.7494    2.4907   -7.6397 C   0  0  2  0  0  0  0  0  0  0  0  0
   10.4122    3.8987   -7.3012 C   0  0  0  0  0  0  0  0  0  0  0  0
    9.3224    4.5383   -7.9413 C   0  0  0  0  0  0  0  0  0  0  0  0
    8.9901    5.8701   -7.6312 C   0  0  0  0  0  0  0  0  0  0  0  0
    9.7420    6.5802   -6.6782 C   0  0  0  0  0  0  0  0  0  0  0  0
   10.8260    5.9562   -6.0345 C   0  0  0  0  0  0  0  0  0  0  0  0
   11.1606    4.6241   -6.3434 C   0  0  0  0  0  0  0  0  0  0  0  0
    2.2025   -0.7643    2.6391 C   0  0  0  0  0  0  0  0  0  0  0  0
    8.3517   -3.0141    1.7647 C   0  0  0  0  0  0  0  0  0  0  0  0
    7.9964   -5.0897    3.2090 C   0  0  0  0  0  0  0  0  0  0  0  0
    0.1030    0.5153   -0.5859 C   0  0  2  0  0  0  0  0  0  0  0  0
   -0.7346    1.3664    0.3841 C   0  0  0  0  0  0  0  0  0  0  0  0
    6.3333   -2.7467    3.5899 H   0  0  0  0  0  0  0  0  0  0  0  0
    5.4655   -4.2728    3.4067 H   0  0  0  0  0  0  0  0  0  0  0  0
    7.7169   -5.2613    0.3681 H   0  0  0  0  0  0  0  0  0  0  0  0
    6.2932   -5.8227    1.2421 H   0  0  0  0  0  0  0  0  0  0  0  0
    3.4774   -3.3340   -0.7424 H   0  0  0  0  0  0  0  0  0  0  0  0
    4.2680   -1.8424    3.3812 H   0  0  0  0  0  0  0  0  0  0  0  0
    3.5872   -2.4555   -2.9766 H   0  0  0  0  0  0  0  0  0  0  0  0
    4.6959   -1.1854   -4.6792 H   0  0  0  0  0  0  0  0  0  0  0  0
    7.1819    0.5697   -1.7754 H   0  0  0  0  0  0  0  0  0  0  0  0
    6.0017   -0.6075   -0.0457 H   0  0  0  0  0  0  0  0  0  0  0  0
    8.3879   -0.9464   -4.4997 H   0  0  0  0  0  0  0  0  0  0  0  0
    7.0471   -1.2426   -5.6254 H   0  0  0  0  0  0  0  0  0  0  0  0
    9.9565    1.3092   -5.1831 H   0  0  0  0  0  0  0  0  0  0  0  0
   10.9282    2.4234   -8.7169 H   0  0  0  0  0  0  0  0  0  0  0  0
   11.6719    2.1649   -7.1492 H   0  0  0  0  0  0  0  0  0  0  0  0
    8.7619    4.0376   -8.6376 H   0  0  0  0  0  0  0  0  0  0  0  0
    8.2006    6.3205   -8.0992 H   0  0  0  0  0  0  0  0  0  0  0  0
    9.4995    7.5477   -6.4522 H   0  0  0  0  0  0  0  0  0  0  0  0
   11.3718    6.4703   -5.3398 H   0  0  0  0  0  0  0  0  0  0  0  0
   11.9522    4.1877   -5.8620 H   0  0  0  0  0  0  0  0  0  0  0  0
    1.1899   -1.1628    2.5483 H   0  0  0  0  0  0  0  0  0  0  0  0
    2.4676   -0.8065    3.6984 H   0  0  0  0  0  0  0  0  0  0  0  0
    2.1982    0.2891    2.3557 H   0  0  0  0  0  0  0  0  0  0  0  0
    7.8054   -2.2459    1.1397 H   0  0  0  0  0  0  0  0  0  0  0  0
    9.3498   -3.4102    1.3204 H   0  0  0  0  0  0  0  0  0  0  0  0
    8.6535   -2.4754    2.6628 H   0  0  0  0  0  0  0  0  0  0  0  0
    8.2947   -4.5476    4.1110 H   0  0  0  0  0  0  0  0  0  0  0  0
    7.3246   -5.8994    3.5088 H   0  0  0  0  0  0  0  0  0  0  0  0
    8.8890   -5.5371    2.7645 H   0  0  0  0  0  0  0  0  0  0  0  0
   -0.5506   -0.2292   -1.0434 H   0  0  0  0  0  0  0  0  0  0  0  0
    0.5310    1.1461   -1.3695 H   0  0  0  0  0  0  0  0  0  0  0  0
   -1.5501    1.8496   -0.1572 H   0  0  0  0  0  0  0  0  0  0  0  0
   -0.1148    2.1340    0.8496 H   0  0  0  0  0  0  0  0  0  0  0  0
   -1.1639    0.7322    1.1640 H   0  0  0  0  0  0  0  0  0  0  0  0
  1  2  1  0  0  0  0
  2  3  1  0  0  0  0
  3  4  2  0  0  0  0
  4  5  1  0  0  0  0
  5  6  1  0  0  0  0
  1  6  1  0  0  0  0
  4  7  1  0  0  0  0
  7  8  1  0  0  0  0
  8  9  2  0  0  0  0
  9 10  1  0  0  0  0
  3 10  1  0  0  0  0
 11 12  2  0  0  0  0
 11 13  1  0  0  0  0
  8 11  1  0  0  0  0
  5 14  2  0  0  0  0
 15 16  2  0  0  0  0
 16 17  1  0  0  0  0
 17 18  2  0  0  0  0
 18 19  1  0  0  0  0
 19 20  2  0  0  0  0
 15 20  1  0  0  0  0
 23 24  1  0  0  0  0
 24 25  2  0  0  0  0
 25 26  1  0  0  0  0
 26 27  2  0  0  0  0
 23 27  1  0  0  0  0
 28 29  1  0  0  0  0
 29 30  2  0  0  0  0
 30 31  1  0  0  0  0
 31 32  2  0  0  0  0
 32 33  1  0  0  0  0
 33 34  2  0  0  0  0
 29 34  1  0  0  0  0
 23 28  1  0  0  0  0
 22 26  1  0  0  0  0
 21 22  1  0  0  0  0
 18 21  1  0  0  0  0
  7 15  1  0  0  0  0
  9 35  1  0  0  0  0
  1 36  1  0  0  0  0
  1 37  1  0  0  0  0
 38 39  1  0  0  0  0
 13 38  1  0  0  0  0
  2 40  1  0  0  0  0
  2 41  1  0  0  0  0
  6 42  1  0  0  0  0
  6 43  1  0  0  0  0
  7 44  1  0  0  0  0
 10 45  1  0  0  0  0
 16 46  1  0  0  0  0
 17 47  1  0  0  0  0
 19 48  1  0  0  0  0
 20 49  1  0  0  0  0
 22 50  1  0  0  0  0
 22 51  1  0  0  0  0
 27 52  1  0  0  0  0
 28 53  1  0  0  0  0
 28 54  1  0  0  0  0
 30 55  1  0  0  0  0
 31 56  1  0  0  0  0
 32 57  1  0  0  0  0
 33 58  1  0  0  0  0
 34 59  1  0  0  0  0
 35 60  1  0  0  0  0
 35 61  1  0  0  0  0
 35 62  1  0  0  0  0
 36 63  1  0  0  0  0
 36 64  1  0  0  0  0
 36 65  1  0  0  0  0
 37 66  1  0  0  0  0
 37 67  1  0  0  0  0
 37 68  1  0  0  0  0
 38 69  1  0  0  0  0
 38 70  1  0  0  0  0
 39 71  1  0  0  0  0
 39 72  1  0  0  0  0
 39 73  1  0  0  0  0
M  END
>  <type>
systematic

$$$$
