# Supplementary material for: Similarity-Based Profiling of Hydrazone-Containing Scaffolds Active Against Leishmania Amastigotes
Source: ACS Omega. 2025 Oct 22;10(43):50679–94. doi: 10.1021/acsomega.5c05276 (PMC12593058; doi:10.1021/acsomega.5c05276)
Supplement: Supplementary file 1 [file ao5c05276_si_001.zip › SDF/852.sdf]

  Mrv0541 06182415553D             112.20000

 74 76  0  0  0  0            999 V2000
   -1.0275   -3.5383   -3.9042 C   0  0  1  0  0  0  0  0  0  0  0  0
    0.1845   -3.4041   -2.8916 C   0  0  2  0  0  0  0  0  0  0  0  0
   -0.2570   -3.8138   -1.4567 C   0  0  2  0  0  0  0  0  0  0  0  0
   -1.5643   -3.1186   -0.9398 C   0  0  2  0  0  0  0  0  0  0  0  0
   -2.7022   -3.3092   -2.0107 C   0  0  2  0  0  0  0  0  0  0  0  0
   -2.3724   -2.8241   -3.4914 C   0  0  2  0  0  0  0  0  0  0  0  0
   -3.5919   -3.2736   -4.4299 C   0  0  1  0  0  0  0  0  0  0  0  0
   -4.1151   -2.8639   -1.5127 C   0  0  2  0  0  0  0  0  0  0  0  0
   -5.2204   -3.2497   -2.5304 C   0  0  2  0  0  0  0  0  0  0  0  0
   -4.8640   -2.7465   -3.8621 C   0  0  0  0  0  0  0  0  0  0  0  0
   -3.3690   -3.0617   -5.9720 C   0  0  1  0  0  0  0  0  0  0  0  0
   -4.4242   -3.7094   -6.9192 C   0  0  1  0  0  0  0  0  0  0  0  0
   -4.3179   -3.1296   -8.2749 C   0  0  0  0  0  0  0  0  0  0  0  0
   -3.7859   -2.8333  -10.4378 O   0  0  0  0  0  0  0  0  0  0  0  0
   -3.7442   -3.7082   -9.4050 C   0  0  0  0  0  0  0  0  0  0  0  0
   -4.7282   -1.8555   -8.6546 C   0  0  0  0  0  0  0  0  0  0  0  0
   -4.3817   -1.7020   -9.9900 C   0  0  0  0  0  0  0  0  0  0  0  0
   -5.6446   -1.8148   -4.4443 C   0  0  0  0  0  0  0  0  0  0  0  0
   -1.4471   -1.6789   -0.3155 C   0  0  1  0  0  0  0  0  0  0  0  0
   -0.1083   -1.2071   -0.0869 O   0  0  0  0  0  0  0  0  0  0  0  0
    0.2179   -0.0339    0.5440 C   0  0  0  0  0  0  0  0  0  0  0  0
   -0.6783    0.7495    0.9390 O   0  0  0  0  0  0  0  0  0  0  0  0
    1.6329    0.3035    0.8083 C   0  0  1  0  0  0  0  0  0  0  0  0
    2.4255    0.6882   -0.4661 C   0  0  2  0  0  0  0  0  0  0  0  0
    3.8974    1.0735   -0.1468 C   0  0  2  0  0  0  0  0  0  0  0  0
    4.7002    1.4607   -1.4176 C   0  0  1  0  0  0  0  0  0  0  0  0
    6.1678    1.8570   -1.1048 C   0  0  1  0  0  0  0  0  0  0  0  0
    6.9620    2.2439   -2.3813 C   0  0  2  0  0  0  0  0  0  0  0  0
    8.4199    2.6421   -2.0636 C   0  0  0  0  0  0  0  0  0  0  0  0
    0.8390   -2.0728   -2.8152 O   0  0  0  0  0  0  0  0  0  0  0  0
    0.8236   -3.6886   -0.5325 O   0  0  0  0  0  0  0  0  0  0  0  0
   -2.1667   -1.2699   -3.6217 C   0  0  0  0  0  0  0  0  0  0  0  0
   -0.6658   -3.1439   -4.8547 H   0  0  0  0  0  0  0  0  0  0  0  0
   -1.2249   -4.6053   -4.0595 H   0  0  0  0  0  0  0  0  0  0  0  0
    0.8991   -4.2115   -3.2218 H   0  0  0  0  0  0  0  0  0  0  0  0
   -0.4598   -4.8898   -1.4915 H   0  0  0  0  0  0  0  0  0  0  0  0
   -1.8653   -3.7426   -0.0875 H   0  0  0  0  0  0  0  0  0  0  0  0
   -2.8017   -4.3991   -2.0848 H   0  0  0  0  0  0  0  0  0  0  0  0
   -3.6662   -4.3635   -4.3533 H   0  0  0  0  0  0  0  0  0  0  0  0
   -4.1439   -1.7842   -1.3445 H   0  0  0  0  0  0  0  0  0  0  0  0
   -4.3373   -3.3482   -0.5568 H   0  0  0  0  0  0  0  0  0  0  0  0
   -6.1781   -2.8683   -2.1606 H   0  0  0  0  0  0  0  0  0  0  0  0
   -5.3179   -4.3381   -2.5706 H   0  0  0  0  0  0  0  0  0  0  0  0
   -3.2991   -1.9926   -6.1736 H   0  0  0  0  0  0  0  0  0  0  0  0
   -2.4145   -3.5038   -6.2570 H   0  0  0  0  0  0  0  0  0  0  0  0
   -4.2561   -4.7892   -6.9567 H   0  0  0  0  0  0  0  0  0  0  0  0
   -5.4405   -3.5574   -6.5568 H   0  0  0  0  0  0  0  0  0  0  0  0
   -3.3364   -4.6438   -9.4477 H   0  0  0  0  0  0  0  0  0  0  0  0
   -5.1877   -1.1597   -8.0607 H   0  0  0  0  0  0  0  0  0  0  0  0
   -4.5480   -0.8637  -10.5478 H   0  0  0  0  0  0  0  0  0  0  0  0
   -6.4742   -1.4907   -4.0063 H   0  0  0  0  0  0  0  0  0  0  0  0
   -5.4193   -1.4177   -5.3205 H   0  0  0  0  0  0  0  0  0  0  0  0
   -1.9737   -0.9360   -0.9122 H   0  0  0  0  0  0  0  0  0  0  0  0
   -1.9540   -1.6876    0.6563 H   0  0  0  0  0  0  0  0  0  0  0  0
    1.6764    1.1447    1.5054 H   0  0  0  0  0  0  0  0  0  0  0  0
    2.1067   -0.5530    1.2944 H   0  0  0  0  0  0  0  0  0  0  0  0
    1.9330    1.5365   -0.9497 H   0  0  0  0  0  0  0  0  0  0  0  0
    2.4187   -0.1539   -1.1627 H   0  0  0  0  0  0  0  0  0  0  0  0
    4.3914    0.2290    0.3422 H   0  0  0  0  0  0  0  0  0  0  0  0
    3.9057    1.9174    0.5496 H   0  0  0  0  0  0  0  0  0  0  0  0
    4.7024    0.6125   -2.1082 H   0  0  0  0  0  0  0  0  0  0  0  0
    4.2038    2.3025   -1.9094 H   0  0  0  0  0  0  0  0  0  0  0  0
    6.1702    2.7056   -0.4134 H   0  0  0  0  0  0  0  0  0  0  0  0
    6.6689    1.0165   -0.6148 H   0  0  0  0  0  0  0  0  0  0  0  0
    6.4692    3.0852   -2.8778 H   0  0  0  0  0  0  0  0  0  0  0  0
    6.9721    1.3985   -3.0759 H   0  0  0  0  0  0  0  0  0  0  0  0
    8.9415    2.9059   -2.9854 H   0  0  0  0  0  0  0  0  0  0  0  0
    8.4391    3.5031   -1.3921 H   0  0  0  0  0  0  0  0  0  0  0  0
    8.9451    1.8100   -1.5900 H   0  0  0  0  0  0  0  0  0  0  0  0
    1.6817   -2.2413   -2.3467 H   0  0  0  0  0  0  0  0  0  0  0  0
    0.4840   -4.0740    0.3046 H   0  0  0  0  0  0  0  0  0  0  0  0
   -1.3297   -0.9098   -3.0341 H   0  0  0  0  0  0  0  0  0  0  0  0
   -1.9412   -0.9841   -4.6482 H   0  0  0  0  0  0  0  0  0  0  0  0
   -3.0525   -0.7175   -3.3093 H   0  0  0  0  0  0  0  0  0  0  0  0
  1  2  1  0  0  0  0
  1  6  1  0  0  0  0
  2  3  1  0  0  0  0
  3  4  1  0  0  0  0
  4  5  1  0  0  0  0
  7  6  1  0  0  0  0
  6  5  1  0  0  0  0
  5  8  1  0  0  0  0
  7 10  1  0  0  0  0
  8  9  1  0  0  0  0
  9 10  1  0  0  0  0
  7 11  1  0  0  0  0
 11 12  1  0  0  0  0
 12 13  1  0  0  0  0
 15 13  2  0  0  0  0
 13 16  1  0  0  0  0
 14 15  1  0  0  0  0
 14 17  1  0  0  0  0
 16 17  2  0  0  0  0
 10 18  2  0  0  0  0
  4 19  1  0  0  0  0
 19 20  1  0  0  0  0
 20 21  1  0  0  0  0
 21 22  2  0  0  0  0
 21 23  1  0  0  0  0
 23 24  1  0  0  0  0
 24 25  1  0  0  0  0
 25 26  1  0  0  0  0
 26 27  1  0  0  0  0
 27 28  1  0  0  0  0
 28 29  1  0  0  0  0
  2 30  1  0  0  0  0
  3 31  1  0  0  0  0
  6 32  1  0  0  0  0
  1 33  1  0  0  0  0
  1 34  1  0  0  0  0
  2 35  1  0  0  0  0
  3 36  1  0  0  0  0
  4 37  1  0  0  0  0
  5 38  1  0  0  0  0
  7 39  1  0  0  0  0
  8 40  1  0  0  0  0
  8 41  1  0  0  0  0
  9 42  1  0  0  0  0
  9 43  1  0  0  0  0
 11 44  1  0  0  0  0
 11 45  1  0  0  0  0
 12 46  1  0  0  0  0
 12 47  1  0  0  0  0
 15 48  1  0  0  0  0
 16 49  1  0  0  0  0
 17 50  1  0  0  0  0
 18 51  1  0  0  0  0
 18 52  1  0  0  0  0
 19 53  1  0  0  0  0
 19 54  1  0  0  0  0
 23 55  1  0  0  0  0
 23 56  1  0  0  0  0
 24 57  1  0  0  0  0
 24 58  1  0  0  0  0
 25 59  1  0  0  0  0
 25 60  1  0  0  0  0
 26 61  1  0  0  0  0
 26 62  1  0  0  0  0
 27 63  1  0  0  0  0
 27 64  1  0  0  0  0
 28 65  1  0  0  0  0
 28 66  1  0  0  0  0
 29 67  1  0  0  0  0
 29 68  1  0  0  0  0
 29 69  1  0  0  0  0
 30 70  1  0  0  0  0
 31 71  1  0  0  0  0
 32 72  1  0  0  0  0
 32 73  1  0  0  0  0
 32 74  1  0  0  0  0
M  END
$$$$
