# Supplementary material for: Similarity-Based Profiling of Hydrazone-Containing Scaffolds Active Against Leishmania Amastigotes
Source: ACS Omega. 2025 Oct 22;10(43):50679–94. doi: 10.1021/acsomega.5c05276 (PMC12593058; doi:10.1021/acsomega.5c05276)
Supplement: Supplementary file 1 [file ao5c05276_si_001.zip › SDF/764.sdf]

 2-{[(5-bromo-1H-indol-3-yl)-methylene]amino}-5,6,7,8-tetrahydro-4H-cyclohepta[b]thiophene-3-carbonitrile
  Mrv0541 08082312403D              72.33000

 40 43  0  0  0  0            999 V2000
    3.9805   -1.6842    0.1062 S   0  0  0  0  0  0  0  0  0  0  0  0
    2.0925   -3.0943    1.0530 C   0  0  0  0  0  0  0  0  0  0  0  0
    2.2716   -1.8229    0.4778 C   0  0  0  0  0  0  0  0  0  0  0  0
    4.4435   -3.2521    0.7227 C   0  0  0  0  0  0  0  0  0  0  0  0
    3.2744   -3.8827    1.1964 C   0  0  0  0  0  0  0  0  0  0  0  0
    3.3305   -5.2512    1.7935 C   0  0  2  0  0  0  0  0  0  0  0  0
    3.9051   -6.3289    0.8328 C   0  0  2  0  0  0  0  0  0  0  0  0
    5.4499   -6.3060    0.6695 C   0  0  2  0  0  0  0  0  0  0  0  0
    6.0096   -5.0622   -0.0679 C   0  0  2  0  0  0  0  0  0  0  0  0
    5.8373   -3.7367    0.7110 C   0  0  1  0  0  0  0  0  0  0  0  0
    0.9011   -3.4795    1.4258 C   0  0  0  0  0  0  0  0  0  0  0  0
   -0.1491   -3.8106    1.7522 N   0  0  0  0  0  0  0  0  0  0  0  0
    1.3471   -0.8878    0.2619 N   0  0  0  0  0  0  0  0  0  0  0  0
    1.5504    0.2799   -0.2368 C   0  0  0  0  0  0  0  0  0  0  0  0
   -0.8054    1.1247   -0.1575 C   0  0  0  0  0  0  0  0  0  0  0  0
    0.5607    1.2173   -0.4404 C   0  0  0  0  0  0  0  0  0  0  0  0
    0.7400    2.4867   -0.9935 C   0  0  0  0  0  0  0  0  0  0  0  0
    1.8938    3.1405   -1.4693 C   0  0  0  0  0  0  0  0  0  0  0  0
    1.7634    4.4459   -1.9862 C   0  0  0  0  0  0  0  0  0  0  0  0
    0.4985    5.0771   -2.0228 C   0  0  0  0  0  0  0  0  0  0  0  0
   -0.6509    4.4120   -1.5434 C   0  0  0  0  0  0  0  0  0  0  0  0
   -0.5056    3.1115   -1.0303 C   0  0  0  0  0  0  0  0  0  0  0  0
   -1.4167    2.2683   -0.5212 N   0  0  0  0  0  0  0  0  0  0  0  0
    3.2727    5.3304   -2.6204 Br  0  0  0  0  0  0  0  0  0  0  0  0
    2.3323   -5.5802    2.0933 H   0  0  0  0  0  0  0  0  0  0  0  0
    3.9303   -5.2150    2.7067 H   0  0  0  0  0  0  0  0  0  0  0  0
    3.4289   -6.2433   -0.1491 H   0  0  0  0  0  0  0  0  0  0  0  0
    3.6389   -7.3116    1.2322 H   0  0  0  0  0  0  0  0  0  0  0  0
    5.7404   -7.1888    0.0944 H   0  0  0  0  0  0  0  0  0  0  0  0
    5.9244   -6.3932    1.6512 H   0  0  0  0  0  0  0  0  0  0  0  0
    5.5496   -4.9776   -1.0580 H   0  0  0  0  0  0  0  0  0  0  0  0
    7.0806   -5.2211   -0.2214 H   0  0  0  0  0  0  0  0  0  0  0  0
    6.4635   -2.9808    0.2303 H   0  0  0  0  0  0  0  0  0  0  0  0
    6.1939   -3.8479    1.7374 H   0  0  0  0  0  0  0  0  0  0  0  0
    2.4701    0.5402   -0.4972 H   0  0  0  0  0  0  0  0  0  0  0  0
   -1.2755    0.3180    0.2589 H   0  0  0  0  0  0  0  0  0  0  0  0
    2.8081    2.6820   -1.4430 H   0  0  0  0  0  0  0  0  0  0  0  0
    0.4151    6.0228   -2.3992 H   0  0  0  0  0  0  0  0  0  0  0  0
   -1.5663    4.8639   -1.5691 H   0  0  0  0  0  0  0  0  0  0  0  0
   -2.3641    2.4529   -0.4314 H   0  0  0  0  0  0  0  0  0  0  0  0
  1  4  1  0  0  0  0
  5  2  1  0  0  0  0
  2  3  2  0  0  0  0
  1  3  1  0  0  0  0
  4  5  2  0  0  0  0
  5  6  1  0  0  0  0
  6  7  1  0  0  0  0
  7  8  1  0  0  0  0
  8  9  1  0  0  0  0
  9 10  1  0  0  0  0
  4 10  1  0  0  0  0
 11 12  3  0  0  0  0
  2 11  1  0  0  0  0
 15 16  2  0  0  0  0
 16 17  1  0  0  0  0
 17 18  2  0  0  0  0
 18 19  1  0  0  0  0
 19 20  2  0  0  0  0
 20 21  1  0  0  0  0
 21 22  2  0  0  0  0
 17 22  1  0  0  0  0
 22 23  1  0  0  0  0
 15 23  1  0  0  0  0
 19 24  1  0  0  0  0
 14 16  1  0  0  0  0
 13 14  2  0  0  0  0
 13  3  1  0  0  0  0
  6 25  1  0  0  0  0
  6 26  1  0  0  0  0
  7 27  1  0  0  0  0
  7 28  1  0  0  0  0
  8 29  1  0  0  0  0
  8 30  1  0  0  0  0
  9 31  1  0  0  0  0
  9 32  1  0  0  0  0
 10 33  1  0  0  0  0
 10 34  1  0  0  0  0
 14 35  1  0  0  0  0
 15 36  1  0  0  0  0
 18 37  1  0  0  0  0
 20 38  1  0  0  0  0
 21 39  1  0  0  0  0
 23 40  1  0  0  0  0
M  END
>  <type>
systematic

$$$$
