# Supplementary material for: Similarity-Based Profiling of Hydrazone-Containing Scaffolds Active Against Leishmania Amastigotes
Source: ACS Omega. 2025 Oct 22;10(43):50679–94. doi: 10.1021/acsomega.5c05276 (PMC12593058; doi:10.1021/acsomega.5c05276)
Supplement: Supplementary file 1 [file ao5c05276_si_001.zip › SDF/765.sdf]

  Mrv0541 08082312423D              59.77000

 24 25  0  0  0  0            999 V2000
    1.0949   -2.3596    0.0157 C   0  0  0  0  0  0  0  0  0  0  0  0
    0.8304   -3.6974    0.0972 N   0  0  0  0  0  0  0  0  0  0  0  0
   -0.4602   -4.0371    0.2524 C   0  0  0  0  0  0  0  0  0  0  0  0
   -1.3585   -2.5282    0.3137 S   0  0  0  0  0  0  0  0  0  0  0  0
    0.0142   -1.4747    0.0933 C   0  0  0  0  0  0  0  0  0  0  0  0
   -0.9279   -5.1935    0.3341 O   0  0  0  0  0  0  0  0  0  0  0  0
    2.2873   -1.9966   -0.1096 O   0  0  0  0  0  0  0  0  0  0  0  0
    0.1025   -0.1279    0.0205 C   0  0  0  0  0  0  0  0  0  0  0  0
   -0.8671    0.8915    0.1126 C   0  0  0  0  0  0  0  0  0  0  0  0
   -2.2680    0.7015    0.2186 C   0  0  0  0  0  0  0  0  0  0  0  0
   -0.4154    2.2395    0.1034 C   0  0  0  0  0  0  0  0  0  0  0  0
   -1.2995    3.3271    0.2213 C   0  0  0  0  0  0  0  0  0  0  0  0
   -2.6905    3.1215    0.3567 C   0  0  0  0  0  0  0  0  0  0  0  0
   -3.1565    1.7862    0.3535 C   0  0  0  0  0  0  0  0  0  0  0  0
   -3.6415    4.2619    0.5203 C   0  0  2  0  0  0  0  0  0  0  0  0
   -4.0048    4.3674    1.8412 F   0  0  0  0  0  0  0  0  0  0  0  0
   -4.7829    4.0852   -0.2249 F   0  0  0  0  0  0  0  0  0  0  0  0
   -3.1251    5.4775    0.1328 F   0  0  0  0  0  0  0  0  0  0  0  0
    1.5352   -4.3640    0.0516 H   0  0  0  0  0  0  0  0  0  0  0  0
    1.0334    0.1976   -0.1134 H   0  0  0  0  0  0  0  0  0  0  0  0
   -2.6824   -0.2239    0.1999 H   0  0  0  0  0  0  0  0  0  0  0  0
    0.5825    2.4551    0.0157 H   0  0  0  0  0  0  0  0  0  0  0  0
   -0.9108    4.2732    0.2140 H   0  0  0  0  0  0  0  0  0  0  0  0
   -4.1573    1.5900    0.4429 H   0  0  0  0  0  0  0  0  0  0  0  0
  1  2  1  0  0  0  0
  2  3  1  0  0  0  0
  3  4  1  0  0  0  0
  4  5  1  0  0  0  0
  1  5  1  0  0  0  0
  3  6  2  0  0  0  0
  1  7  2  0  0  0  0
  5  8  2  0  0  0  0
  8  9  1  0  0  0  0
 10  9  1  0  0  0  0
  9 11  2  0  0  0  0
 11 12  1  0  0  0  0
 12 13  2  0  0  0  0
 13 14  1  0  0  0  0
 10 14  2  0  0  0  0
 13 15  1  0  0  0  0
 15 16  1  0  0  0  0
 15 17  1  0  0  0  0
 15 18  1  0  0  0  0
  2 19  1  0  0  0  0
  8 20  1  0  0  0  0
 10 21  1  0  0  0  0
 11 22  1  0  0  0  0
 12 23  1  0  0  0  0
 14 24  1  0  0  0  0
M  END
>  <type>
systematic

$$$$
