# Supplementary material for: Similarity-Based Profiling of Hydrazone-Containing Scaffolds Active Against Leishmania Amastigotes
Source: ACS Omega. 2025 Oct 22;10(43):50679–94. doi: 10.1021/acsomega.5c05276 (PMC12593058; doi:10.1021/acsomega.5c05276)
Supplement: Supplementary file 1 [file ao5c05276_si_001.zip › SDF/853.sdf]

  Mrv0541 06182416023D              87.51000

 41 43  0  0  0  0            999 V2000
   -4.1275   -5.2133   -3.2136 C   0  0  0  0  0  0  0  0  0  0  0  0
   -3.7907   -6.1717   -4.1791 C   0  0  0  0  0  0  0  0  0  0  0  0
   -2.7640   -5.8960   -5.0923 C   0  0  0  0  0  0  0  0  0  0  0  0
   -2.0688   -4.6646   -5.0674 C   0  0  0  0  0  0  0  0  0  0  0  0
   -2.4261   -3.6810   -4.0910 C   0  0  0  0  0  0  0  0  0  0  0  0
   -3.4374   -3.9791   -3.1256 C   0  0  0  0  0  0  0  0  0  0  0  0
   -3.8076   -3.1158   -2.0814 C   0  0  0  0  0  0  0  0  0  0  0  0
   -1.7894   -2.3275   -4.0458 C   0  0  2  0  0  0  0  0  0  0  0  0
   -1.0702   -2.1402   -2.8017 C   0  0  0  0  0  0  0  0  0  0  0  0
   -3.0190   -2.2605   -1.3800 C   0  0  0  0  0  0  0  0  0  0  0  0
   -1.6512   -2.1211   -1.5795 C   0  0  0  0  0  0  0  0  0  0  0  0
   -3.5707   -1.4966   -0.3258 C   0  0  0  0  0  0  0  0  0  0  0  0
   -4.8056   -1.2764   -0.2638 O   0  0  0  0  0  0  0  0  0  0  0  0
   -2.7539   -0.9817    0.6887 C   0  0  0  0  0  0  0  0  0  0  0  0
   -0.8676   -1.8803   -0.4305 C   0  0  0  0  0  0  0  0  0  0  0  0
    0.3089   -2.3161   -0.4045 O   0  0  0  0  0  0  0  0  0  0  0  0
   -1.4067   -1.1701    0.6718 C   0  0  0  0  0  0  0  0  0  0  0  0
   -3.3674   -0.3002    1.6582 O   0  0  0  0  0  0  0  0  0  0  0  0
   -0.5273   -0.6138    1.7340 C   0  0  2  0  0  0  0  0  0  0  0  0
    0.3657    0.5338    1.1837 C   0  0  0  0  0  0  0  0  0  0  0  0
    0.3135   -1.6748    2.5047 C   0  0  0  0  0  0  0  0  0  0  0  0
   -4.4346   -7.3687   -4.2281 O   0  0  0  0  0  0  0  0  0  0  0  0
   -0.9825   -4.4578   -6.0650 C   0  0  0  0  0  0  0  0  0  0  0  0
   -4.8832   -5.4382   -2.5578 H   0  0  0  0  0  0  0  0  0  0  0  0
   -2.5272   -6.6120   -5.7853 H   0  0  0  0  0  0  0  0  0  0  0  0
   -4.7647   -3.1749   -1.8131 H   0  0  0  0  0  0  0  0  0  0  0  0
   -2.5589   -1.5564   -4.1458 H   0  0  0  0  0  0  0  0  0  0  0  0
   -1.0994   -2.1474   -4.8682 H   0  0  0  0  0  0  0  0  0  0  0  0
   -0.0842   -2.0134   -2.8771 H   0  0  0  0  0  0  0  0  0  0  0  0
   -3.1123   -0.7351    2.4981 H   0  0  0  0  0  0  0  0  0  0  0  0
   -1.1333   -0.1391    2.5094 H   0  0  0  0  0  0  0  0  0  0  0  0
    0.9406    0.9899    1.9931 H   0  0  0  0  0  0  0  0  0  0  0  0
    1.0666    0.1676    0.4311 H   0  0  0  0  0  0  0  0  0  0  0  0
   -0.2541    1.3120    0.7311 H   0  0  0  0  0  0  0  0  0  0  0  0
    0.6954   -1.2494    3.4351 H   0  0  0  0  0  0  0  0  0  0  0  0
    1.1732   -2.0100    1.9245 H   0  0  0  0  0  0  0  0  0  0  0  0
   -0.2987   -2.5415    2.7577 H   0  0  0  0  0  0  0  0  0  0  0  0
   -4.9361   -7.4493   -3.3869 H   0  0  0  0  0  0  0  0  0  0  0  0
   -0.0476   -4.2370   -5.5471 H   0  0  0  0  0  0  0  0  0  0  0  0
   -0.8075   -5.3347   -6.6935 H   0  0  0  0  0  0  0  0  0  0  0  0
   -1.2400   -3.6271   -6.7242 H   0  0  0  0  0  0  0  0  0  0  0  0
  1  2  1  0  0  0  0
  1  6  2  0  0  0  0
  2  3  2  0  0  0  0
  3  4  1  0  0  0  0
  4  5  2  0  0  0  0
  5  6  1  0  0  0  0
  6  7  1  0  0  0  0
  5  8  1  0  0  0  0
  8  9  1  0  0  0  0
  7 10  2  0  0  0  0
 10 11  1  0  0  0  0
  9 11  2  0  0  0  0
 10 12  1  0  0  0  0
 12 13  2  0  0  0  0
 12 14  1  0  0  0  0
 11 15  1  0  0  0  0
 15 16  2  0  0  0  0
 15 17  1  0  0  0  0
 14 17  2  0  0  0  0
 14 18  1  0  0  0  0
 17 19  1  0  0  0  0
 19 20  1  0  0  0  0
 19 21  1  0  0  0  0
  2 22  1  0  0  0  0
  4 23  1  0  0  0  0
  1 24  1  0  0  0  0
  3 25  1  0  0  0  0
  7 26  1  0  0  0  0
  8 27  1  0  0  0  0
  8 28  1  0  0  0  0
  9 29  1  0  0  0  0
 18 30  1  0  0  0  0
 19 31  1  0  0  0  0
 20 32  1  0  0  0  0
 20 33  1  0  0  0  0
 20 34  1  0  0  0  0
 21 35  1  0  0  0  0
 21 36  1  0  0  0  0
 21 37  1  0  0  0  0
 22 38  1  0  0  0  0
 23 39  1  0  0  0  0
 23 40  1  0  0  0  0
 23 41  1  0  0  0  0
M  END
$$$$
