# Supplementary material for: Similarity-Based Profiling of Hydrazone-Containing Scaffolds Active Against Leishmania Amastigotes
Source: ACS Omega. 2025 Oct 22;10(43):50679–94. doi: 10.1021/acsomega.5c05276 (PMC12593058; doi:10.1021/acsomega.5c05276)
Supplement: Supplementary file 1 [file ao5c05276_si_001.zip › SDF/777.sdf]

  Mrv0541 10092314023D             129.59000

 58 62  0  0  0  0            999 V2000
    1.2219   -2.9872    4.2565 C   0  0  0  0  0  0  0  0  0  0  0  0
    1.9129   -3.7190    3.2864 C   0  0  0  0  0  0  0  0  0  0  0  0
    1.9477   -3.3232    1.9381 C   0  0  0  0  0  0  0  0  0  0  0  0
    1.2519   -2.1514    1.5717 C   0  0  0  0  0  0  0  0  0  0  0  0
    0.5414   -1.4061    2.5394 C   0  0  0  0  0  0  0  0  0  0  0  0
    0.5262   -1.8151    3.8904 C   0  0  0  0  0  0  0  0  0  0  0  0
    2.5040   -4.7986    3.9252 C   0  0  0  0  0  0  0  0  0  0  0  0
    2.1632   -4.6914    5.2669 C   0  0  0  0  0  0  0  0  0  0  0  0
    1.3869   -3.5990    5.4523 N   0  0  0  0  0  0  0  0  0  0  0  0
    0.7675   -3.0898    6.9878 S   0  0  0  0  0  0  0  0  0  0  0  0
   -0.9085   -2.7188    6.8153 C   0  0  0  0  0  0  0  0  0  0  0  0
    0.9722   -4.3742    8.1230 C   0  0  0  0  0  0  0  0  0  0  0  0
    1.7084   -1.6688    7.5272 C   0  0  0  0  0  0  0  0  0  0  0  0
    1.1723   -0.7318    8.4308 C   0  0  0  0  0  0  0  0  0  0  0  0
    3.0335   -1.4937    7.0833 C   0  0  0  0  0  0  0  0  0  0  0  0
    3.8224   -0.3974    7.5109 C   0  0  0  0  0  0  0  0  0  0  0  0
    3.2702    0.5554    8.4123 C   0  0  0  0  0  0  0  0  0  0  0  0
    1.9413    0.3626    8.8664 C   0  0  0  0  0  0  0  0  0  0  0  0
    2.6087   -4.0155    1.0502 F   0  0  0  0  0  0  0  0  0  0  0  0
    5.2265   -0.2873    7.0282 C   0  0  1  0  0  0  0  0  0  0  0  0
    6.2427   -0.3966    8.1935 C   0  0  1  0  0  0  0  0  0  0  0  0
    6.5006    0.9090    8.8904 N   0  0  1  0  0  0  0  0  0  0  0  0
    5.3348    1.4161    9.6908 C   0  0  1  0  0  0  0  0  0  0  0  0
    4.0509    1.7472    8.8763 C   0  0  2  0  0  0  0  0  0  0  0  0
    7.7724    0.8857    9.6949 C   0  0  2  0  0  0  0  0  0  0  0  0
    8.9848    0.7321    8.8415 C   0  0  0  0  0  0  0  0  0  0  0  0
    9.7750   -0.4417    8.9020 C   0  0  0  0  0  0  0  0  0  0  0  0
   10.9082   -0.5904    8.0820 C   0  0  0  0  0  0  0  0  0  0  0  0
   11.2727    0.4406    7.1971 C   0  0  0  0  0  0  0  0  0  0  0  0
   10.4891    1.6078    7.1159 C   0  0  0  0  0  0  0  0  0  0  0  0
    9.3529    1.7521    7.9338 C   0  0  0  0  0  0  0  0  0  0  0  0
   12.3379    0.3120    6.4555 F   0  0  0  0  0  0  0  0  0  0  0  0
    1.2623   -1.8362    0.5994 H   0  0  0  0  0  0  0  0  0  0  0  0
    0.0398   -0.5606    2.2572 H   0  0  0  0  0  0  0  0  0  0  0  0
    0.0229   -1.2605    4.5844 H   0  0  0  0  0  0  0  0  0  0  0  0
    3.0853   -5.5239    3.5016 H   0  0  0  0  0  0  0  0  0  0  0  0
    2.4722   -5.3454    5.9901 H   0  0  0  0  0  0  0  0  0  0  0  0
   -1.2347   -1.7893    6.9180 H   0  0  0  0  0  0  0  0  0  0  0  0
   -1.5479   -3.4419    6.5961 H   0  0  0  0  0  0  0  0  0  0  0  0
    0.5175   -5.2403    7.9677 H   0  0  0  0  0  0  0  0  0  0  0  0
    1.5558   -4.2601    8.9152 H   0  0  0  0  0  0  0  0  0  0  0  0
    0.2218   -0.8415    8.7854 H   0  0  0  0  0  0  0  0  0  0  0  0
    3.4382   -2.1866    6.4481 H   0  0  0  0  0  0  0  0  0  0  0  0
    1.5197    1.0225    9.5266 H   0  0  0  0  0  0  0  0  0  0  0  0
    5.4518   -1.0850    6.3137 H   0  0  0  0  0  0  0  0  0  0  0  0
    5.3652    0.6538    6.4900 H   0  0  0  0  0  0  0  0  0  0  0  0
    5.9251   -1.1568    8.9174 H   0  0  0  0  0  0  0  0  0  0  0  0
    7.1653   -0.7659    7.7401 H   0  0  0  0  0  0  0  0  0  0  0  0
    5.0893    0.7166   10.4955 H   0  0  0  0  0  0  0  0  0  0  0  0
    5.6346    2.3565   10.1647 H   0  0  0  0  0  0  0  0  0  0  0  0
    3.4227    2.3801    9.5123 H   0  0  0  0  0  0  0  0  0  0  0  0
    4.3207    2.3589    8.0113 H   0  0  0  0  0  0  0  0  0  0  0  0
    7.7135    0.0871   10.4416 H   0  0  0  0  0  0  0  0  0  0  0  0
    7.8995    1.8184   10.2529 H   0  0  0  0  0  0  0  0  0  0  0  0
    9.5232   -1.2026    9.5365 H   0  0  0  0  0  0  0  0  0  0  0  0
   11.4632   -1.4483    8.1329 H   0  0  0  0  0  0  0  0  0  0  0  0
   10.7411    2.3513    6.4596 H   0  0  0  0  0  0  0  0  0  0  0  0
    8.7985    2.6094    7.8697 H   0  0  0  0  0  0  0  0  0  0  0  0
  2  3  2  0  0  0  0
  3  4  1  0  0  0  0
  4  5  2  0  0  0  0
  5  6  1  0  0  0  0
  1  6  2  0  0  0  0
  2  7  1  0  0  0  0
  1  2  1  0  0  0  0
  1  9  1  0  0  0  0
  7  8  2  0  0  0  0
  8  9  1  0  0  0  0
  9 10  1  0  0  0  0
 10 11  2  0  0  0  0
 10 12  2  0  0  0  0
 10 13  1  0  0  0  0
 14 13  1  0  0  0  0
 13 15  2  0  0  0  0
 15 16  1  0  0  0  0
 16 17  2  0  0  0  0
 17 18  1  0  0  0  0
 14 18  2  0  0  0  0
  3 19  1  0  0  0  0
 16 20  1  0  0  0  0
 20 21  1  0  0  0  0
 21 22  1  0  0  0  0
 22 23  1  0  0  0  0
 24 17  1  0  0  0  0
 24 23  1  0  0  0  0
 22 25  1  0  0  0  0
 25 26  1  0  0  0  0
 26 27  1  0  0  0  0
 26 31  2  0  0  0  0
 27 28  2  0  0  0  0
 28 29  1  0  0  0  0
 29 30  2  0  0  0  0
 30 31  1  0  0  0  0
 29 32  1  0  0  0  0
  4 33  1  0  0  0  0
  5 34  1  0  0  0  0
  6 35  1  0  0  0  0
  7 36  1  0  0  0  0
  8 37  1  0  0  0  0
 11 38  1  0  0  0  0
 11 39  1  0  0  0  0
 12 40  1  0  0  0  0
 12 41  1  0  0  0  0
 14 42  1  0  0  0  0
 15 43  1  0  0  0  0
 18 44  1  0  0  0  0
 20 45  1  0  0  0  0
 20 46  1  0  0  0  0
 21 47  1  0  0  0  0
 21 48  1  0  0  0  0
 23 49  1  0  0  0  0
 23 50  1  0  0  0  0
 24 51  1  0  0  0  0
 24 52  1  0  0  0  0
 25 53  1  0  0  0  0
 25 54  1  0  0  0  0
 27 55  1  0  0  0  0
 28 56  1  0  0  0  0
 30 57  1  0  0  0  0
 31 58  1  0  0  0  0
M  END
>  <type>
common

$$$$
