# Supplementary material for: Similarity-Based Profiling of Hydrazone-Containing Scaffolds Active Against Leishmania Amastigotes
Source: ACS Omega. 2025 Oct 22;10(43):50679–94. doi: 10.1021/acsomega.5c05276 (PMC12593058; doi:10.1021/acsomega.5c05276)
Supplement: Supplementary file 1 [file ao5c05276_si_001.zip › SDF/751.sdf]

  Mrv0541 05232308363D              70.40000

 50 52  0  0  0  0            999 V2000
    3.0050   -2.2634    4.2754 C   0  0  0  0  0  0  0  0  0  0  0  0
    1.6707   -1.8739    4.0733 C   0  0  0  0  0  0  0  0  0  0  0  0
    1.2647   -1.3896    2.8199 C   0  0  0  0  0  0  0  0  0  0  0  0
    2.1749   -1.3048    1.7407 C   0  0  0  0  0  0  0  0  0  0  0  0
    3.5066   -1.7563    1.9423 C   0  0  0  0  0  0  0  0  0  0  0  0
    3.9348   -2.1881    3.2205 C   0  0  0  0  0  0  0  0  0  0  0  0
    5.2340   -2.5674    3.4392 O   0  0  0  0  0  0  0  0  0  0  0  0
    4.4082   -1.7757    0.9163 O   0  0  0  0  0  0  0  0  0  0  0  0
    1.7055   -0.7660    0.4314 C   0  0  1  0  0  0  0  0  0  0  0  0
    1.3101    0.6299    0.5138 C   0  0  0  0  0  0  0  0  0  0  0  0
    2.1748    1.6473    0.4144 C   0  0  0  0  0  0  0  0  0  0  0  0
    4.3777   -3.0131    0.1787 C   0  0  2  0  0  0  0  0  0  0  0  0
    5.3566   -2.8745   -0.9007 C   0  0  0  0  0  0  0  0  0  0  0  0
    6.0890   -1.4754    3.8306 C   0  0  0  0  0  0  0  0  0  0  0  0
    6.2326   -2.4110   -2.7933 N   0  0  0  0  0  0  0  0  0  0  0  0
    5.1232   -2.3732   -2.1222 N   0  0  0  0  0  0  0  0  0  0  0  0
    6.6993   -3.2035   -0.8568 C   0  0  0  0  0  0  0  0  0  0  0  0
    7.1895   -2.9152   -2.0704 N   0  0  0  0  0  0  0  0  0  0  0  0
    8.5270   -3.1359   -2.5247 C   0  0  1  0  0  0  0  0  0  0  0  0
    8.5066   -4.1260   -3.6311 C   0  0  0  0  0  0  0  0  0  0  0  0
    8.4612   -6.0074   -5.7475 C   0  0  0  0  0  0  0  0  0  0  0  0
    8.3592   -4.6293   -6.0228 C   0  0  0  0  0  0  0  0  0  0  0  0
    8.3914   -3.6958   -4.9732 C   0  0  0  0  0  0  0  0  0  0  0  0
    8.5545   -5.5134   -3.3593 C   0  0  0  0  0  0  0  0  0  0  0  0
    8.5280   -6.4474   -4.4102 C   0  0  0  0  0  0  0  0  0  0  0  0
    8.4908   -6.9110   -6.7740 O   0  0  0  0  0  0  0  0  0  0  0  0
    9.8311   -7.1739   -7.2326 C   0  0  0  0  0  0  0  0  0  0  0  0
    3.3008   -2.6062    5.1930 H   0  0  0  0  0  0  0  0  0  0  0  0
    0.9941   -1.9401    4.8381 H   0  0  0  0  0  0  0  0  0  0  0  0
    0.2920   -1.1003    2.6964 H   0  0  0  0  0  0  0  0  0  0  0  0
    2.4619   -0.8705   -0.3506 H   0  0  0  0  0  0  0  0  0  0  0  0
    0.8509   -1.3654    0.1066 H   0  0  0  0  0  0  0  0  0  0  0  0
    0.3494    0.8389    0.6619 H   0  0  0  0  0  0  0  0  0  0  0  0
    3.1453    1.4849    0.2764 H   0  0  0  0  0  0  0  0  0  0  0  0
    1.8513    2.5845    0.4765 H   0  0  0  0  0  0  0  0  0  0  0  0
    3.3974   -3.2009   -0.2685 H   0  0  0  0  0  0  0  0  0  0  0  0
    4.6434   -3.8704    0.8062 H   0  0  0  0  0  0  0  0  0  0  0  0
    7.1023   -1.8608    3.9545 H   0  0  0  0  0  0  0  0  0  0  0  0
    6.1177   -0.6915    3.0692 H   0  0  0  0  0  0  0  0  0  0  0  0
    5.7722   -1.0435    4.7833 H   0  0  0  0  0  0  0  0  0  0  0  0
    7.2115   -3.5885   -0.0588 H   0  0  0  0  0  0  0  0  0  0  0  0
    8.9541   -2.1871   -2.8606 H   0  0  0  0  0  0  0  0  0  0  0  0
    9.1689   -3.4986   -1.7147 H   0  0  0  0  0  0  0  0  0  0  0  0
    8.2673   -4.3013   -6.9861 H   0  0  0  0  0  0  0  0  0  0  0  0
    8.3235   -2.6994   -5.1948 H   0  0  0  0  0  0  0  0  0  0  0  0
    8.6071   -5.8523   -2.3945 H   0  0  0  0  0  0  0  0  0  0  0  0
    8.5628   -7.4465   -4.1988 H   0  0  0  0  0  0  0  0  0  0  0  0
    9.7792   -7.8915   -8.0500 H   0  0  0  0  0  0  0  0  0  0  0  0
   10.3121   -6.2677   -7.6094 H   0  0  0  0  0  0  0  0  0  0  0  0
   10.4462   -7.6077   -6.4405 H   0  0  0  0  0  0  0  0  0  0  0  0
  1  2  1  0  0  0  0
  2  3  2  0  0  0  0
  3  4  1  0  0  0  0
  4  5  2  0  0  0  0
  5  6  1  0  0  0  0
  1  6  2  0  0  0  0
  6  7  1  0  0  0  0
  5  8  1  0  0  0  0
  4  9  1  0  0  0  0
  9 10  1  0  0  0  0
 10 11  2  0  0  0  0
  8 12  1  0  0  0  0
 12 13  1  0  0  0  0
  7 14  1  0  0  0  0
 16 13  1  0  0  0  0
 13 17  2  0  0  0  0
 15 16  2  0  0  0  0
 17 18  1  0  0  0  0
 15 18  1  0  0  0  0
 18 19  1  0  0  0  0
 19 20  1  0  0  0  0
 23 20  1  0  0  0  0
 20 24  2  0  0  0  0
 21 22  1  0  0  0  0
 22 23  2  0  0  0  0
 24 25  1  0  0  0  0
 21 25  2  0  0  0  0
 21 26  1  0  0  0  0
 26 27  1  0  0  0  0
  1 28  1  0  0  0  0
  2 29  1  0  0  0  0
  3 30  1  0  0  0  0
  9 31  1  0  0  0  0
  9 32  1  0  0  0  0
 10 33  1  0  0  0  0
 11 34  1  0  0  0  0
 11 35  1  0  0  0  0
 12 36  1  0  0  0  0
 12 37  1  0  0  0  0
 14 38  1  0  0  0  0
 14 39  1  0  0  0  0
 14 40  1  0  0  0  0
 17 41  1  0  0  0  0
 19 42  1  0  0  0  0
 19 43  1  0  0  0  0
 22 44  1  0  0  0  0
 23 45  1  0  0  0  0
 24 46  1  0  0  0  0
 25 47  1  0  0  0  0
 27 48  1  0  0  0  0
 27 49  1  0  0  0  0
 27 50  1  0  0  0  0
M  END
>  <type>
systematic

$$$$
