# Supplementary material for: Similarity-Based Profiling of Hydrazone-Containing Scaffolds Active Against Leishmania Amastigotes
Source: ACS Omega. 2025 Oct 22;10(43):50679–94. doi: 10.1021/acsomega.5c05276 (PMC12593058; doi:10.1021/acsomega.5c05276)
Supplement: Supplementary file 1 [file ao5c05276_si_001.zip › SDF/752.sdf]

11-(butyl(2,6-dinitro-4-(trifluoromethyl)phenyl)amino)undecyl (2-(trimethylammonio) ethyl) phosphate
  Mrv0541 05232308383D             208.11000

 89 89  0  0  0  0            999 V2000
   -0.1981   -2.1485    1.9036 O   0  0  0  0  0  0  0  0  0  0  0  0
   -0.3929   -3.7312    1.9897 P   0  0  1  0  0  0  0  0  0  0  0  0
    0.9702   -4.3369    2.5589 O   0  0  0  0  0  0  0  0  0  0  0  0
   -1.5117   -4.0462    2.8833 O   0  0  0  0  0  0  0  0  0  0  0  0
   -0.6702   -4.2786    0.5283 O   0  5  0  0  0  0  0  0  0  0  0  0
    0.9696   -1.7400    1.1603 C   0  0  1  0  0  0  0  0  0  0  0  0
    1.0489   -0.1924    1.1627 C   0  0  1  0  0  0  0  0  0  0  0  0
    2.1851    0.4558    0.3830 N   0  3  2  0  0  0  0  0  0  0  0  0
    3.5321    0.0439    0.9335 C   0  0  0  0  0  0  0  0  0  0  0  0
    2.0567    1.9562    0.5199 C   0  0  0  0  0  0  0  0  0  0  0  0
    2.1089    0.1047   -1.0863 C   0  0  0  0  0  0  0  0  0  0  0  0
    1.1284   -5.7522    2.3966 C   0  0  2  0  0  0  0  0  0  0  0  0
    2.5162   -6.1456    2.9514 C   0  0  1  0  0  0  0  0  0  0  0  0
    2.7115   -7.6790    2.9082 C   0  0  1  0  0  0  0  0  0  0  0  0
    4.0658   -8.1561    3.4838 C   0  0  2  0  0  0  0  0  0  0  0  0
    4.1425   -9.7028    3.4388 C   0  0  2  0  0  0  0  0  0  0  0  0
    5.4670  -10.2555    4.0074 C   0  0  1  0  0  0  0  0  0  0  0  0
    5.5159  -11.8010    3.9400 C   0  0  2  0  0  0  0  0  0  0  0  0
    6.8580  -12.3348    4.4853 C   0  0  2  0  0  0  0  0  0  0  0  0
    6.9204  -13.8775    4.4389 C   0  0  1  0  0  0  0  0  0  0  0  0
    8.3056  -14.3980    4.8879 C   0  0  2  0  0  0  0  0  0  0  0  0
    8.3053  -15.9272    5.1480 C   0  0  1  0  0  0  0  0  0  0  0  0
    9.5758  -16.3744    5.7134 N   0  0  0  0  0  0  0  0  0  0  0  0
    9.9105  -16.0735    7.1158 C   0  0  0  0  0  0  0  0  0  0  0  0
    9.0497  -15.4034    8.0586 C   0  0  0  0  0  0  0  0  0  0  0  0
    9.5821  -14.7460    9.1924 C   0  0  0  0  0  0  0  0  0  0  0  0
   10.9459  -14.8318    9.5220 C   0  0  0  0  0  0  0  0  0  0  0  0
   11.7331  -15.7170    8.7641 C   0  0  0  0  0  0  0  0  0  0  0  0
   11.2130  -16.3828    7.6296 C   0  0  0  0  0  0  0  0  0  0  0  0
   11.5033  -14.1108   10.7006 C   0  0  1  0  0  0  0  0  0  0  0  0
   12.8365  -13.8093   10.5534 F   0  0  0  0  0  0  0  0  0  0  0  0
   10.8733  -12.9106   10.9330 F   0  0  0  0  0  0  0  0  0  0  0  0
   11.3567  -14.9005   11.8134 F   0  0  0  0  0  0  0  0  0  0  0  0
    7.7226  -15.3989    8.0251 N   0  3  0  0  0  0  0  0  0  0  0  0
    7.1385  -16.3937    8.2084 O   0  0  0  0  0  0  0  0  0  0  0  0
    7.0505  -14.3264    7.9003 O   0  5  0  0  0  0  0  0  0  0  0  0
   11.9781  -17.3582    7.1641 N   0  3  0  0  0  0  0  0  0  0  0  0
   11.6191  -18.4656    7.2594 O   0  0  0  0  0  0  0  0  0  0  0  0
   13.1345  -17.1400    6.6867 O   0  5  0  0  0  0  0  0  0  0  0  0
   10.4784  -16.9217    4.6378 C   0  0  1  0  0  0  0  0  0  0  0  0
   11.6092  -15.8306    4.1502 C   0  0  1  0  0  0  0  0  0  0  0  0
   12.7433  -16.3914    3.2033 C   0  0  1  0  0  0  0  0  0  0  0  0
   13.9283  -15.4197    3.0176 C   0  0  0  0  0  0  0  0  0  0  0  0
    1.8788   -2.1301    1.6249 H   0  0  0  0  0  0  0  0  0  0  0  0
    0.9087   -2.0979    0.1299 H   0  0  0  0  0  0  0  0  0  0  0  0
    0.0871    0.1704    0.7843 H   0  0  0  0  0  0  0  0  0  0  0  0
    1.0999    0.1141    2.2138 H   0  0  0  0  0  0  0  0  0  0  0  0
    4.3465    0.5909    0.4509 H   0  0  0  0  0  0  0  0  0  0  0  0
    3.5995    0.2291    2.0101 H   0  0  0  0  0  0  0  0  0  0  0  0
    3.7327   -1.0147    0.7662 H   0  0  0  0  0  0  0  0  0  0  0  0
    2.1243    2.2670    1.5662 H   0  0  0  0  0  0  0  0  0  0  0  0
    1.0995    2.3102    0.1274 H   0  0  0  0  0  0  0  0  0  0  0  0
    2.8474    2.4766   -0.0275 H   0  0  0  0  0  0  0  0  0  0  0  0
    2.8336    0.6736   -1.6743 H   0  0  0  0  0  0  0  0  0  0  0  0
    1.1146    0.3087   -1.4958 H   0  0  0  0  0  0  0  0  0  0  0  0
    2.3320   -0.9475   -1.2655 H   0  0  0  0  0  0  0  0  0  0  0  0
    1.0880   -6.0303    1.3378 H   0  0  0  0  0  0  0  0  0  0  0  0
    0.3488   -6.2927    2.9443 H   0  0  0  0  0  0  0  0  0  0  0  0
    3.2957   -5.6590    2.3572 H   0  0  0  0  0  0  0  0  0  0  0  0
    2.6006   -5.7932    3.9829 H   0  0  0  0  0  0  0  0  0  0  0  0
    1.9060   -8.1475    3.4809 H   0  0  0  0  0  0  0  0  0  0  0  0
    2.6349   -8.0156    1.8701 H   0  0  0  0  0  0  0  0  0  0  0  0
    4.1681   -7.8145    4.5179 H   0  0  0  0  0  0  0  0  0  0  0  0
    4.8849   -7.7304    2.8969 H   0  0  0  0  0  0  0  0  0  0  0  0
    4.0385  -10.0354    2.4016 H   0  0  0  0  0  0  0  0  0  0  0  0
    3.3125  -10.1192    4.0178 H   0  0  0  0  0  0  0  0  0  0  0  0
    6.3027   -9.8452    3.4330 H   0  0  0  0  0  0  0  0  0  0  0  0
    5.5716   -9.9379    5.0491 H   0  0  0  0  0  0  0  0  0  0  0  0
    5.3955  -12.1254    2.9013 H   0  0  0  0  0  0  0  0  0  0  0  0
    4.6941  -12.2208    4.5284 H   0  0  0  0  0  0  0  0  0  0  0  0
    6.9773  -12.0099    5.5229 H   0  0  0  0  0  0  0  0  0  0  0  0
    7.6778  -11.9114    3.8974 H   0  0  0  0  0  0  0  0  0  0  0  0
    6.1433  -14.2774    5.0949 H   0  0  0  0  0  0  0  0  0  0  0  0
    6.7227  -14.2252    3.4212 H   0  0  0  0  0  0  0  0  0  0  0  0
    8.6149  -13.8671    5.7870 H   0  0  0  0  0  0  0  0  0  0  0  0
    9.0320  -14.1595    4.1061 H   0  0  0  0  0  0  0  0  0  0  0  0
    7.4767  -16.2302    5.7738 H   0  0  0  0  0  0  0  0  0  0  0  0
    8.0485  -16.4000    4.1955 H   0  0  0  0  0  0  0  0  0  0  0  0
    8.9570  -14.2157    9.8111 H   0  0  0  0  0  0  0  0  0  0  0  0
   12.6945  -15.9073    9.0639 H   0  0  0  0  0  0  0  0  0  0  0  0
   10.9590  -17.8309    4.9706 H   0  0  0  0  0  0  0  0  0  0  0  0
    9.9638  -17.2380    3.7280 H   0  0  0  0  0  0  0  0  0  0  0  0
   11.1875  -14.9640    3.5767 H   0  0  0  0  0  0  0  0  0  0  0  0
   12.1482  -15.3258    4.9910 H   0  0  0  0  0  0  0  0  0  0  0  0
   13.1197  -17.3268    3.6220 H   0  0  0  0  0  0  0  0  0  0  0  0
   12.3111  -16.6160    2.2249 H   0  0  0  0  0  0  0  0  0  0  0  0
   14.6399  -15.8285    2.3006 H   0  0  0  0  0  0  0  0  0  0  0  0
   13.5811  -14.4530    2.6503 H   0  0  0  0  0  0  0  0  0  0  0  0
   14.4386  -15.2747    3.9700 H   0  0  0  0  0  0  0  0  0  0  0  0
  1  2  1  0  0  0  0
  2  3  1  0  0  0  0
  2  4  2  0  0  0  0
  2  5  1  0  0  0  0
  6  7  1  0  0  0  0
  8  9  1  0  0  0  0
  8 10  1  0  0  0  0
  8 11  1  0  0  0  0
  7  8  1  0  0  0  0
  1  6  1  0  0  0  0
 12 13  1  0  0  0  0
 13 14  1  0  0  0  0
 14 15  1  0  0  0  0
 15 16  1  0  0  0  0
 16 17  1  0  0  0  0
 17 18  1  0  0  0  0
 18 19  1  0  0  0  0
 19 20  1  0  0  0  0
 20 21  1  0  0  0  0
 21 22  1  0  0  0  0
 24 25  2  0  0  0  0
 25 26  1  0  0  0  0
 26 27  2  0  0  0  0
 27 28  1  0  0  0  0
 28 29  2  0  0  0  0
 24 29  1  0  0  0  0
 30 31  1  0  0  0  0
 30 32  1  0  0  0  0
 30 33  1  0  0  0  0
 27 30  1  0  0  0  0
 34 35  2  0  0  0  0
 34 36  1  0  0  0  0
 25 34  1  0  0  0  0
 37 38  2  0  0  0  0
 37 39  1  0  0  0  0
 29 37  1  0  0  0  0
 23 24  1  0  0  0  0
 40 41  1  0  0  0  0
 41 42  1  0  0  0  0
 42 43  1  0  0  0  0
 23 40  1  0  0  0  0
 22 23  1  0  0  0  0
  3 12  1  0  0  0  0
  6 44  1  0  0  0  0
  6 45  1  0  0  0  0
  7 46  1  0  0  0  0
  7 47  1  0  0  0  0
  9 48  1  0  0  0  0
  9 49  1  0  0  0  0
  9 50  1  0  0  0  0
 10 51  1  0  0  0  0
 10 52  1  0  0  0  0
 10 53  1  0  0  0  0
 11 54  1  0  0  0  0
 11 55  1  0  0  0  0
 11 56  1  0  0  0  0
 12 57  1  0  0  0  0
 12 58  1  0  0  0  0
 13 59  1  0  0  0  0
 13 60  1  0  0  0  0
 14 61  1  0  0  0  0
 14 62  1  0  0  0  0
 15 63  1  0  0  0  0
 15 64  1  0  0  0  0
 16 65  1  0  0  0  0
 16 66  1  0  0  0  0
 17 67  1  0  0  0  0
 17 68  1  0  0  0  0
 18 69  1  0  0  0  0
 18 70  1  0  0  0  0
 19 71  1  0  0  0  0
 19 72  1  0  0  0  0
 20 73  1  0  0  0  0
 20 74  1  0  0  0  0
 21 75  1  0  0  0  0
 21 76  1  0  0  0  0
 22 77  1  0  0  0  0
 22 78  1  0  0  0  0
 26 79  1  0  0  0  0
 28 80  1  0  0  0  0
 40 81  1  0  0  0  0
 40 82  1  0  0  0  0
 41 83  1  0  0  0  0
 41 84  1  0  0  0  0
 42 85  1  0  0  0  0
 42 86  1  0  0  0  0
 43 87  1  0  0  0  0
 43 88  1  0  0  0  0
 43 89  1  0  0  0  0
M  CHG  6   5  -1   8   1  34   1  36  -1  37   1  39  -1
M  END
>  <type>
systematic

$$$$
