# Supplementary material for: Similarity-Based Profiling of Hydrazone-Containing Scaffolds Active Against Leishmania Amastigotes
Source: ACS Omega. 2025 Oct 22;10(43):50679–94. doi: 10.1021/acsomega.5c05276 (PMC12593058; doi:10.1021/acsomega.5c05276)
Supplement: Supplementary file 1 [file ao5c05276_si_001.zip › SDF/753.sdf]

(E)-2, 3-diacetoxy-1-(4-hydroxy-3-methoxyphenyl)-7-(3,4-dihydroxy-5-methoxyphenyl)-5-heptene
  Mrv0541 05232308403D              85.57000

 64 65  0  0  0  0            999 V2000
    4.2206    2.9318    0.0504 C   0  0  1  0  0  0  0  0  0  0  0  0
    3.5833    1.5038    0.0526 C   0  0  2  0  0  0  0  0  0  0  0  0
    2.0322    1.4358   -0.1397 C   0  0  1  0  0  0  0  0  0  0  0  0
    1.5575    1.9447   -1.5345 C   0  0  1  0  0  0  0  0  0  0  0  0
    0.1181    2.1064   -1.6791 C   0  0  0  0  0  0  0  0  0  0  0  0
   -0.4532    2.3113   -2.8802 C   0  0  0  0  0  0  0  0  0  0  0  0
   -1.8602    2.6200   -3.0775 C   0  0  2  0  0  0  0  0  0  0  0  0
   -2.6313    1.4693   -3.6213 C   0  0  0  0  0  0  0  0  0  0  0  0
   -3.1476    1.4864   -4.9379 C   0  0  0  0  0  0  0  0  0  0  0  0
   -3.9094    0.4082   -5.4309 C   0  0  0  0  0  0  0  0  0  0  0  0
   -4.1612   -0.7077   -4.6101 C   0  0  0  0  0  0  0  0  0  0  0  0
   -3.6462   -0.7454   -3.2960 C   0  0  0  0  0  0  0  0  0  0  0  0
   -2.8932    0.3428   -2.8082 C   0  0  0  0  0  0  0  0  0  0  0  0
   -3.9155   -1.8186   -2.4880 O   0  0  0  0  0  0  0  0  0  0  0  0
   -2.8223   -2.7477   -2.3935 C   0  0  0  0  0  0  0  0  0  0  0  0
   -4.4051    0.4380   -6.6950 O   0  0  0  0  0  0  0  0  0  0  0  0
   -4.9002   -1.7353   -5.1029 O   0  0  0  0  0  0  0  0  0  0  0  0
    3.7989    3.8048    1.1826 C   0  0  0  0  0  0  0  0  0  0  0  0
    2.6654    4.6442    1.0767 C   0  0  0  0  0  0  0  0  0  0  0  0
    2.2505    5.4483    2.1597 C   0  0  0  0  0  0  0  0  0  0  0  0
    2.9922    5.4425    3.3584 C   0  0  0  0  0  0  0  0  0  0  0  0
    4.1335    4.6249    3.4692 C   0  0  0  0  0  0  0  0  0  0  0  0
    4.5308    3.8124    2.3918 C   0  0  0  0  0  0  0  0  0  0  0  0
    1.1490    6.2548    2.0472 O   0  0  0  0  0  0  0  0  0  0  0  0
   -0.0886    5.5368    2.1931 C   0  0  0  0  0  0  0  0  0  0  0  0
    2.5982    6.2193    4.4007 O   0  0  0  0  0  0  0  0  0  0  0  0
    3.8992    0.8775    1.3131 O   0  0  0  0  0  0  0  0  0  0  0  0
    4.5064   -0.3131    1.6092 C   0  0  0  0  0  0  0  0  0  0  0  0
    4.9661   -1.2638    0.5143 C   0  0  0  0  0  0  0  0  0  0  0  0
    4.6025   -0.4950    2.8672 O   0  0  0  0  0  0  0  0  0  0  0  0
    1.6224    0.0568   -0.0299 O   0  0  0  0  0  0  0  0  0  0  0  0
    0.8336   -0.5268    0.9183 C   0  0  0  0  0  0  0  0  0  0  0  0
    0.5755   -1.9730    0.8499 C   0  0  0  0  0  0  0  0  0  0  0  0
    0.3372    0.1379    1.8566 O   0  0  0  0  0  0  0  0  0  0  0  0
    5.3080    2.8151    0.0788 H   0  0  0  0  0  0  0  0  0  0  0  0
    4.0214    3.4403   -0.8942 H   0  0  0  0  0  0  0  0  0  0  0  0
    4.0400    0.9453   -0.7685 H   0  0  0  0  0  0  0  0  0  0  0  0
    1.5669    2.0345    0.6466 H   0  0  0  0  0  0  0  0  0  0  0  0
    1.9824    2.9292   -1.7308 H   0  0  0  0  0  0  0  0  0  0  0  0
    1.9366    1.2552   -2.2966 H   0  0  0  0  0  0  0  0  0  0  0  0
   -0.4483    2.1218   -0.8617 H   0  0  0  0  0  0  0  0  0  0  0  0
    0.1233    2.2848   -3.6918 H   0  0  0  0  0  0  0  0  0  0  0  0
   -1.9104    3.4768   -3.7556 H   0  0  0  0  0  0  0  0  0  0  0  0
   -2.3331    2.9431   -2.1465 H   0  0  0  0  0  0  0  0  0  0  0  0
   -2.9760    2.2892   -5.5479 H   0  0  0  0  0  0  0  0  0  0  0  0
   -2.5449    0.3147   -1.8447 H   0  0  0  0  0  0  0  0  0  0  0  0
   -3.1637   -3.6175   -1.8312 H   0  0  0  0  0  0  0  0  0  0  0  0
   -2.4879   -3.0870   -3.3777 H   0  0  0  0  0  0  0  0  0  0  0  0
   -1.9820   -2.3027   -1.8566 H   0  0  0  0  0  0  0  0  0  0  0  0
   -3.9196    1.1535   -7.1568 H   0  0  0  0  0  0  0  0  0  0  0  0
   -4.9057   -2.4209   -4.4039 H   0  0  0  0  0  0  0  0  0  0  0  0
    2.1244    4.6677    0.2103 H   0  0  0  0  0  0  0  0  0  0  0  0
    4.6764    4.6170    4.3353 H   0  0  0  0  0  0  0  0  0  0  0  0
    5.3582    3.2193    2.4948 H   0  0  0  0  0  0  0  0  0  0  0  0
   -0.9069    6.2555    2.1554 H   0  0  0  0  0  0  0  0  0  0  0  0
   -0.2267    4.8227    1.3778 H   0  0  0  0  0  0  0  0  0  0  0  0
   -0.1392    5.0133    3.1513 H   0  0  0  0  0  0  0  0  0  0  0  0
    3.2900    6.1138    5.0868 H   0  0  0  0  0  0  0  0  0  0  0  0
    5.8064   -0.8317   -0.0312 H   0  0  0  0  0  0  0  0  0  0  0  0
    4.1465   -1.4707   -0.1733 H   0  0  0  0  0  0  0  0  0  0  0  0
    5.2856   -2.2062    0.9594 H   0  0  0  0  0  0  0  0  0  0  0  0
    1.0375   -2.4102   -0.0391 H   0  0  0  0  0  0  0  0  0  0  0  0
   -0.5015   -2.1482    0.8147 H   0  0  0  0  0  0  0  0  0  0  0  0
    0.9886   -2.4679    1.7313 H   0  0  0  0  0  0  0  0  0  0  0  0
  1  2  1  0  0  0  0
  2  3  1  0  0  0  0
  3  4  1  0  0  0  0
  4  5  1  0  0  0  0
  5  6  2  0  0  0  0
  6  7  1  0  0  0  0
  8  9  2  0  0  0  0
  9 10  1  0  0  0  0
 10 11  2  0  0  0  0
 11 12  1  0  0  0  0
 12 13  2  0  0  0  0
  8 13  1  0  0  0  0
 14 15  1  0  0  0  0
 12 14  1  0  0  0  0
 10 16  1  0  0  0  0
 11 17  1  0  0  0  0
  7  8  1  0  0  0  0
 18 19  2  0  0  0  0
 19 20  1  0  0  0  0
 20 21  2  0  0  0  0
 21 22  1  0  0  0  0
 22 23  2  0  0  0  0
 18 23  1  0  0  0  0
 24 25  1  0  0  0  0
 20 24  1  0  0  0  0
 21 26  1  0  0  0  0
  1 18  1  0  0  0  0
 28 29  1  0  0  0  0
 28 30  2  0  0  0  0
 27 28  1  0  0  0  0
  2 27  1  0  0  0  0
 32 33  1  0  0  0  0
 32 34  2  0  0  0  0
 31 32  1  0  0  0  0
  3 31  1  0  0  0  0
  1 35  1  0  0  0  0
  1 36  1  0  0  0  0
  2 37  1  0  0  0  0
  3 38  1  0  0  0  0
  4 39  1  0  0  0  0
  4 40  1  0  0  0  0
  5 41  1  0  0  0  0
  6 42  1  0  0  0  0
  7 43  1  0  0  0  0
  7 44  1  0  0  0  0
  9 45  1  0  0  0  0
 13 46  1  0  0  0  0
 15 47  1  0  0  0  0
 15 48  1  0  0  0  0
 15 49  1  0  0  0  0
 16 50  1  0  0  0  0
 17 51  1  0  0  0  0
 19 52  1  0  0  0  0
 22 53  1  0  0  0  0
 23 54  1  0  0  0  0
 25 55  1  0  0  0  0
 25 56  1  0  0  0  0
 25 57  1  0  0  0  0
 26 58  1  0  0  0  0
 29 59  1  0  0  0  0
 29 60  1  0  0  0  0
 29 61  1  0  0  0  0
 33 62  1  0  0  0  0
 33 63  1  0  0  0  0
 33 64  1  0  0  0  0
M  END
>  <type>
systematic

$$$$
