# Supplementary material for: Similarity-Based Profiling of Hydrazone-Containing Scaffolds Active Against Leishmania Amastigotes
Source: ACS Omega. 2025 Oct 22;10(43):50679–94. doi: 10.1021/acsomega.5c05276 (PMC12593058; doi:10.1021/acsomega.5c05276)
Supplement: Supplementary file 1 [file ao5c05276_si_001.zip › SDF/734.sdf]

  Mrv0541 05232308463D              64.15000

 32 34  0  0  0  0            999 V2000
    3.2238   -0.0099   -1.8266 O   0  0  0  0  0  0  0  0  0  0  0  0
    2.5813   -0.5757   -0.6895 C   0  0  1  0  0  0  0  0  0  0  0  0
    1.4996    0.3500   -0.4382 C   0  0  0  0  0  0  0  0  0  0  0  0
    1.5433    1.3462   -1.3356 C   0  0  0  0  0  0  0  0  0  0  0  0
    2.5754    1.1119   -2.1876 C   0  0  0  0  0  0  0  0  0  0  0  0
    2.8898    1.8090   -3.1785 O   0  0  0  0  0  0  0  0  0  0  0  0
    2.1253   -1.8866   -1.0009 O   0  0  0  0  0  0  0  0  0  0  0  0
    0.6574    0.1220    0.5751 N   0  0  0  0  0  0  0  0  0  0  0  0
    0.5515    2.6763   -1.4774 Cl  0  0  0  0  0  0  0  0  0  0  0  0
   -0.3293    1.0072    1.1083 C   0  0  2  0  0  0  0  0  0  0  0  0
   -1.1216    0.3795    2.1803 C   0  0  0  0  0  0  0  0  0  0  0  0
   -0.7786   -0.6839    3.0005 C   0  0  0  0  0  0  0  0  0  0  0  0
   -1.8480   -0.9502    3.7770 N   0  0  0  0  0  0  0  0  0  0  0  0
   -2.7557   -0.0680    3.4722 N   0  0  0  0  0  0  0  0  0  0  0  0
   -2.3631    0.7345    2.5340 N   0  0  0  0  0  0  0  0  0  0  0  0
   -2.0138   -1.9565    4.7078 C   0  0  0  0  0  0  0  0  0  0  0  0
   -3.1691   -1.9935    5.5316 C   0  0  0  0  0  0  0  0  0  0  0  0
   -3.3692   -3.0238    6.4687 C   0  0  0  0  0  0  0  0  0  0  0  0
   -2.4144   -4.0448    6.6038 C   0  0  0  0  0  0  0  0  0  0  0  0
   -1.2614   -4.0316    5.8020 C   0  0  0  0  0  0  0  0  0  0  0  0
   -1.0665   -3.0007    4.8652 C   0  0  0  0  0  0  0  0  0  0  0  0
    3.2735   -0.6116    0.1549 H   0  0  0  0  0  0  0  0  0  0  0  0
    2.9432   -2.3641   -1.2529 H   0  0  0  0  0  0  0  0  0  0  0  0
    0.7407   -0.7415    1.0099 H   0  0  0  0  0  0  0  0  0  0  0  0
   -1.0282    1.2916    0.3213 H   0  0  0  0  0  0  0  0  0  0  0  0
    0.1556    1.9030    1.5049 H   0  0  0  0  0  0  0  0  0  0  0  0
    0.1235   -1.1649    2.9912 H   0  0  0  0  0  0  0  0  0  0  0  0
   -3.8853   -1.2686    5.4581 H   0  0  0  0  0  0  0  0  0  0  0  0
   -4.2097   -3.0328    7.0509 H   0  0  0  0  0  0  0  0  0  0  0  0
   -2.5576   -4.7965    7.2837 H   0  0  0  0  0  0  0  0  0  0  0  0
   -0.5652   -4.7745    5.8972 H   0  0  0  0  0  0  0  0  0  0  0  0
   -0.2234   -3.0339    4.2927 H   0  0  0  0  0  0  0  0  0  0  0  0
  1  2  1  0  0  0  0
  1  5  1  0  0  0  0
  2  3  1  0  0  0  0
  3  4  2  0  0  0  0
  4  5  1  0  0  0  0
  5  6  2  0  0  0  0
  2  7  1  0  0  0  0
  3  8  1  0  0  0  0
  4  9  1  0  0  0  0
  8 10  1  0  0  0  0
 10 11  1  0  0  0  0
 15 11  1  0  0  0  0
 12 11  2  0  0  0  0
 12 13  1  0  0  0  0
 13 14  1  0  0  0  0
 14 15  2  0  0  0  0
 13 16  1  0  0  0  0
 21 16  1  0  0  0  0
 17 16  2  0  0  0  0
 17 18  1  0  0  0  0
 18 19  2  0  0  0  0
 19 20  1  0  0  0  0
 20 21  2  0  0  0  0
  2 22  1  0  0  0  0
  7 23  1  0  0  0  0
  8 24  1  0  0  0  0
 10 25  1  0  0  0  0
 10 26  1  0  0  0  0
 12 27  1  0  0  0  0
 17 28  1  0  0  0  0
 18 29  1  0  0  0  0
 19 30  1  0  0  0  0
 20 31  1  0  0  0  0
 21 32  1  0  0  0  0
M  END
$$$$
