# Supplementary material for: Similarity-Based Profiling of Hydrazone-Containing Scaffolds Active Against Leishmania Amastigotes
Source: ACS Omega. 2025 Oct 22;10(43):50679–94. doi: 10.1021/acsomega.5c05276 (PMC12593058; doi:10.1021/acsomega.5c05276)
Supplement: Supplementary file 1 [file ao5c05276_si_001.zip › SDF/854.sdf]

  Mrv0541 06182416123D              48.97000

 32 33  0  0  0  0            999 V2000
    3.8084   -0.0334    0.3248 C   0  0  0  0  0  0  0  0  0  0  0  0
    2.4863   -0.0236   -0.1586 C   0  0  0  0  0  0  0  0  0  0  0  0
    1.3930    0.0891    0.7321 C   0  0  0  0  0  0  0  0  0  0  0  0
    1.6540    0.1806    2.1193 C   0  0  0  0  0  0  0  0  0  0  0  0
    2.9773    0.1733    2.6020 C   0  0  0  0  0  0  0  0  0  0  0  0
    4.0586    0.0689    1.7062 C   0  0  0  0  0  0  0  0  0  0  0  0
    0.0025    0.0983    0.2213 C   0  0  1  0  0  0  0  0  0  0  0  0
   -0.4953   -1.2551    0.2503 O   0  0  0  0  0  0  0  0  0  0  0  0
   -1.7534   -1.3566   -0.2782 C   0  0  0  0  0  0  0  0  0  0  0  0
   -1.9253   -1.5233   -1.6646 C   0  0  0  0  0  0  0  0  0  0  0  0
   -3.2152   -1.5637   -2.2235 C   0  0  0  0  0  0  0  0  0  0  0  0
   -4.3738   -1.4566   -1.4085 C   0  0  0  0  0  0  0  0  0  0  0  0
   -4.1768   -1.3423   -0.0055 C   0  0  0  0  0  0  0  0  0  0  0  0
   -2.8869   -1.2972    0.5531 C   0  0  0  0  0  0  0  0  0  0  0  0
   -5.6877   -1.4511   -1.9036 C   0  0  0  0  0  0  0  0  0  0  0  0
   -6.0747   -1.5441   -3.1907 C   0  0  0  0  0  0  0  0  0  0  0  0
   -7.3189   -1.5392   -3.5293 N   0  0  0  0  0  0  0  0  0  0  0  0
   -7.8657   -0.5381   -3.7718 O   0  0  0  0  0  0  0  0  0  0  0  0
   -7.9121   -2.5405   -3.6013 O   0  0  0  0  0  0  0  0  0  0  0  0
    5.6496    0.0733    2.2840 Cl  0  0  0  0  0  0  0  0  0  0  0  0
    4.5843   -0.1119   -0.3365 H   0  0  0  0  0  0  0  0  0  0  0  0
    2.3280   -0.0984   -1.1671 H   0  0  0  0  0  0  0  0  0  0  0  0
    0.8824    0.2576    2.7875 H   0  0  0  0  0  0  0  0  0  0  0  0
    3.1464    0.2482    3.6077 H   0  0  0  0  0  0  0  0  0  0  0  0
   -0.6205    0.7510    0.8429 H   0  0  0  0  0  0  0  0  0  0  0  0
   -0.0134    0.5006   -0.7986 H   0  0  0  0  0  0  0  0  0  0  0  0
   -1.1088   -1.6025   -2.2738 H   0  0  0  0  0  0  0  0  0  0  0  0
   -3.2822   -1.6659   -3.2360 H   0  0  0  0  0  0  0  0  0  0  0  0
   -4.9771   -1.2827    0.6308 H   0  0  0  0  0  0  0  0  0  0  0  0
   -2.7747   -1.2116    1.5639 H   0  0  0  0  0  0  0  0  0  0  0  0
   -6.4227   -1.3629   -1.2350 H   0  0  0  0  0  0  0  0  0  0  0  0
   -5.4100   -1.6210   -3.9242 H   0  0  0  0  0  0  0  0  0  0  0  0
  1  2  1  0  0  0  0
  1  6  2  0  0  0  0
  2  3  2  0  0  0  0
  3  4  1  0  0  0  0
  4  5  2  0  0  0  0
  5  6  1  0  0  0  0
  3  7  1  0  0  0  0
  7  8  1  0  0  0  0
  8  9  1  0  0  0  0
 14  9  1  0  0  0  0
 10  9  2  0  0  0  0
 10 11  1  0  0  0  0
 11 12  2  0  0  0  0
 12 13  1  0  0  0  0
 13 14  2  0  0  0  0
 12 15  1  0  0  0  0
 15 16  2  0  0  0  0
 16 17  1  0  0  0  0
 17 18  2  0  0  0  0
 17 19  2  0  0  0  0
  6 20  1  0  0  0  0
  1 21  1  0  0  0  0
  2 22  1  0  0  0  0
  4 23  1  0  0  0  0
  5 24  1  0  0  0  0
  7 25  1  0  0  0  0
  7 26  1  0  0  0  0
 10 27  1  0  0  0  0
 11 28  1  0  0  0  0
 13 29  1  0  0  0  0
 14 30  1  0  0  0  0
 15 31  1  0  0  0  0
 16 32  1  0  0  0  0
M  END
$$$$
