# Supplementary material for: Similarity-Based Profiling of Hydrazone-Containing Scaffolds Active Against Leishmania Amastigotes
Source: ACS Omega. 2025 Oct 22;10(43):50679–94. doi: 10.1021/acsomega.5c05276 (PMC12593058; doi:10.1021/acsomega.5c05276)
Supplement: Supplementary file 1 [file ao5c05276_si_001.zip › SDF/855_s.sdf]

  Mrv0541 06182416173D              98.51000

 49 52  0  0  0  0            999 V2000
   -1.5386    8.0214    2.8237 C   0  0  0  0  0  0  0  0  0  0  0  0
   -1.8479    8.6179    4.0507 C   0  0  0  0  0  0  0  0  0  0  0  0
   -1.1589    8.2414    5.2029 C   0  0  0  0  0  0  0  0  0  0  0  0
   -0.1577    7.2515    5.1352 C   0  0  0  0  0  0  0  0  0  0  0  0
    0.1532    6.6082    3.8874 C   0  0  0  0  0  0  0  0  0  0  0  0
   -0.5390    7.0158    2.6874 C   0  0  0  0  0  0  0  0  0  0  0  0
    0.5237    6.9164    6.3309 C   0  0  0  0  0  0  0  0  0  0  0  0
    1.5155    5.9262    6.3280 C   0  0  0  0  0  0  0  0  0  0  0  0
    1.8220    5.2582    5.1366 C   0  0  0  0  0  0  0  0  0  0  0  0
    1.1476    5.5876    3.9473 C   0  0  0  0  0  0  0  0  0  0  0  0
   -0.3024    6.5206    1.3775 C   0  0  0  0  0  0  0  0  0  0  0  0
    0.7664    5.3968   -0.1874 O   0  0  0  0  0  0  0  0  0  0  0  0
    0.6574    5.7542    1.0293 N   0  0  0  0  0  0  0  0  0  0  0  0
   -1.0674    6.8099    0.1922 C   0  0  1  0  0  0  0  0  0  0  0  0
   -0.4112    5.8730   -0.8416 C   0  0  2  0  0  0  0  0  0  0  0  0
   -1.3250    4.6887   -1.2602 C   0  0  2  0  0  0  0  0  0  0  0  0
   -0.6297    3.6891   -2.1134 C   0  0  0  0  0  0  0  0  0  0  0  0
    0.4945    1.5257   -2.3368 C   0  0  0  0  0  0  0  0  0  0  0  0
   -0.1435    2.4909   -1.5416 C   0  0  0  0  0  0  0  0  0  0  0  0
   -0.4351    3.9113   -3.4975 C   0  0  0  0  0  0  0  0  0  0  0  0
    0.2316    2.9550   -4.2960 C   0  0  0  0  0  0  0  0  0  0  0  0
    0.6694    1.7425   -3.7166 C   0  0  0  0  0  0  0  0  0  0  0  0
    1.2800    0.7767   -4.4582 O   0  0  0  0  0  0  0  0  0  0  0  0
    0.5999   -0.2229   -5.0817 C   0  0  0  0  0  0  0  0  0  0  0  0
    0.3222   -0.0994   -6.2964 O   0  0  0  0  0  0  0  0  0  0  0  0
    0.2810   -1.4688   -4.3659 C   0  0  0  0  0  0  0  0  0  0  0  0
    0.4368    3.2007   -5.6281 O   0  0  0  0  0  0  0  0  0  0  0  0
    1.6419    3.9496   -5.8736 C   0  0  0  0  0  0  0  0  0  0  0  0
   -2.0721    8.3574    2.0209 H   0  0  0  0  0  0  0  0  0  0  0  0
   -2.5737    9.3337    4.1037 H   0  0  0  0  0  0  0  0  0  0  0  0
   -1.3974    8.6975    6.0892 H   0  0  0  0  0  0  0  0  0  0  0  0
    0.3066    7.3894    7.2146 H   0  0  0  0  0  0  0  0  0  0  0  0
    2.0077    5.6914    7.1927 H   0  0  0  0  0  0  0  0  0  0  0  0
    2.5382    4.5276    5.1338 H   0  0  0  0  0  0  0  0  0  0  0  0
    1.4139    5.0412    3.1360 H   0  0  0  0  0  0  0  0  0  0  0  0
   -2.1284    6.5898    0.3391 H   0  0  0  0  0  0  0  0  0  0  0  0
   -0.9474    7.8574   -0.0956 H   0  0  0  0  0  0  0  0  0  0  0  0
   -0.1068    6.4379   -1.7281 H   0  0  0  0  0  0  0  0  0  0  0  0
   -2.1979    5.0806   -1.7874 H   0  0  0  0  0  0  0  0  0  0  0  0
   -1.6995    4.2027   -0.3547 H   0  0  0  0  0  0  0  0  0  0  0  0
    0.8285    0.6606   -1.9058 H   0  0  0  0  0  0  0  0  0  0  0  0
   -0.2524    2.3094   -0.5394 H   0  0  0  0  0  0  0  0  0  0  0  0
   -0.7728    4.7760   -3.9315 H   0  0  0  0  0  0  0  0  0  0  0  0
   -0.1073   -2.2238   -5.0507 H   0  0  0  0  0  0  0  0  0  0  0  0
    1.1744   -1.8651   -3.8819 H   0  0  0  0  0  0  0  0  0  0  0  0
   -0.4746   -1.2683   -3.6061 H   0  0  0  0  0  0  0  0  0  0  0  0
    1.7273    4.1208   -6.9463 H   0  0  0  0  0  0  0  0  0  0  0  0
    1.6143    4.9238   -5.3792 H   0  0  0  0  0  0  0  0  0  0  0  0
    2.5273    3.3988   -5.5463 H   0  0  0  0  0  0  0  0  0  0  0  0
  1  2  2  0  0  0  0
  1  6  1  0  0  0  0
  2  3  1  0  0  0  0
  3  4  2  0  0  0  0
  5  6  2  0  0  0  0
  5 10  1  0  0  0  0
  4  5  1  0  0  0  0
  4  7  1  0  0  0  0
  7  8  2  0  0  0  0
  8  9  1  0  0  0  0
  9 10  2  0  0  0  0
  6 11  1  0  0  0  0
 13 11  2  0  0  0  0
 11 14  1  0  0  0  0
 12 13  1  0  0  0  0
 12 15  1  0  0  0  0
 14 15  1  0  0  0  0
 15 16  1  0  0  0  0
 16 17  1  0  0  0  0
 19 17  2  0  0  0  0
 17 20  1  0  0  0  0
 18 19  1  0  0  0  0
 18 22  2  0  0  0  0
 20 21  2  0  0  0  0
 21 22  1  0  0  0  0
 22 23  1  0  0  0  0
 23 24  1  0  0  0  0
 24 25  2  0  0  0  0
 24 26  1  0  0  0  0
 21 27  1  0  0  0  0
 27 28  1  0  0  0  0
  1 29  1  0  0  0  0
  2 30  1  0  0  0  0
  3 31  1  0  0  0  0
  7 32  1  0  0  0  0
  8 33  1  0  0  0  0
  9 34  1  0  0  0  0
 10 35  1  0  0  0  0
 14 36  1  0  0  0  0
 14 37  1  0  0  0  0
 15 38  1  0  0  0  0
 16 39  1  0  0  0  0
 16 40  1  0  0  0  0
 18 41  1  0  0  0  0
 19 42  1  0  0  0  0
 20 43  1  0  0  0  0
 26 44  1  0  0  0  0
 26 45  1  0  0  0  0
 26 46  1  0  0  0  0
 28 47  1  0  0  0  0
 28 48  1  0  0  0  0
 28 49  1  0  0  0  0
M  END
$$$$
