# Supplementary material for: Similarity-Based Profiling of Hydrazone-Containing Scaffolds Active Against Leishmania Amastigotes
Source: ACS Omega. 2025 Oct 22;10(43):50679–94. doi: 10.1021/acsomega.5c05276 (PMC12593058; doi:10.1021/acsomega.5c05276)
Supplement: Supplementary file 1 [file ao5c05276_si_001.zip › SDF/855_r.sdf]

  Mrv0541 06182416173D              98.62000

 49 52  0  0  0  0            999 V2000
    3.0382    9.6567   -2.0482 C   0  0  0  0  0  0  0  0  0  0  0  0
    3.7855   10.6428   -2.7024 C   0  0  0  0  0  0  0  0  0  0  0  0
    4.7482   10.2784   -3.6432 C   0  0  0  0  0  0  0  0  0  0  0  0
    4.9580    8.9195   -3.9495 C   0  0  0  0  0  0  0  0  0  0  0  0
    4.1831    7.8958   -3.3025 C   0  0  0  0  0  0  0  0  0  0  0  0
    3.2078    8.2653   -2.3012 C   0  0  0  0  0  0  0  0  0  0  0  0
    5.9492    8.6041   -4.9092 C   0  0  0  0  0  0  0  0  0  0  0  0
    6.1953    7.2731   -5.2664 C   0  0  0  0  0  0  0  0  0  0  0  0
    5.4422    6.2518   -4.6772 C   0  0  0  0  0  0  0  0  0  0  0  0
    4.4515    6.5607   -3.7243 C   0  0  0  0  0  0  0  0  0  0  0  0
    2.4091    7.3764   -1.5286 C   0  0  0  0  0  0  0  0  0  0  0  0
    1.7389    5.4204   -0.7538 O   0  0  0  0  0  0  0  0  0  0  0  0
    2.5121    6.1033   -1.5047 N   0  0  0  0  0  0  0  0  0  0  0  0
    1.3541    7.7265   -0.6045 C   0  0  1  0  0  0  0  0  0  0  0  0
    0.8213    6.3462   -0.1646 C   0  0  1  0  0  0  0  0  0  0  0  0
   -0.6383    6.0561   -0.6245 C   0  0  2  0  0  0  0  0  0  0  0  0
   -1.0654    4.6542   -0.3551 C   0  0  0  0  0  0  0  0  0  0  0  0
   -1.9167    2.9413    1.1800 C   0  0  0  0  0  0  0  0  0  0  0  0
   -1.4957    4.2617    0.9334 C   0  0  0  0  0  0  0  0  0  0  0  0
   -1.0395    3.6806   -1.3813 C   0  0  0  0  0  0  0  0  0  0  0  0
   -1.4249    2.3472   -1.1312 C   0  0  0  0  0  0  0  0  0  0  0  0
   -1.9016    1.9834    0.1467 C   0  0  0  0  0  0  0  0  0  0  0  0
   -2.3122    0.7063    0.3964 O   0  0  0  0  0  0  0  0  0  0  0  0
   -3.5960    0.2768    0.2478 C   0  0  0  0  0  0  0  0  0  0  0  0
   -3.8874   -0.4126   -0.7575 O   0  0  0  0  0  0  0  0  0  0  0  0
   -4.5940    0.5204    1.3014 C   0  0  0  0  0  0  0  0  0  0  0  0
   -1.3315    1.4140   -2.1295 O   0  0  0  0  0  0  0  0  0  0  0  0
   -0.0268    0.8028   -2.1825 C   0  0  0  0  0  0  0  0  0  0  0  0
    2.3600    9.9980   -1.3645 H   0  0  0  0  0  0  0  0  0  0  0  0
    3.6324   11.6314   -2.4893 H   0  0  0  0  0  0  0  0  0  0  0  0
    5.2903   11.0172   -4.1014 H   0  0  0  0  0  0  0  0  0  0  0  0
    6.5051    9.3393   -5.3583 H   0  0  0  0  0  0  0  0  0  0  0  0
    6.9181    7.0506   -5.9567 H   0  0  0  0  0  0  0  0  0  0  0  0
    5.6161    5.2802   -4.9458 H   0  0  0  0  0  0  0  0  0  0  0  0
    3.9373    5.7655   -3.3641 H   0  0  0  0  0  0  0  0  0  0  0  0
    1.7569    8.2757    0.2520 H   0  0  0  0  0  0  0  0  0  0  0  0
    0.5831    8.3272   -1.0934 H   0  0  0  0  0  0  0  0  0  0  0  0
    0.8813    6.2510    0.9250 H   0  0  0  0  0  0  0  0  0  0  0  0
   -0.7203    6.2682   -1.6946 H   0  0  0  0  0  0  0  0  0  0  0  0
   -1.3183    6.7466   -0.1163 H   0  0  0  0  0  0  0  0  0  0  0  0
   -2.2305    2.6767    2.1169 H   0  0  0  0  0  0  0  0  0  0  0  0
   -1.5068    4.9378    1.7013 H   0  0  0  0  0  0  0  0  0  0  0  0
   -0.7240    3.9334   -2.3210 H   0  0  0  0  0  0  0  0  0  0  0  0
   -5.5287   -0.0026    1.0905 H   0  0  0  0  0  0  0  0  0  0  0  0
   -4.2075    0.1709    2.2599 H   0  0  0  0  0  0  0  0  0  0  0  0
   -4.7991    1.5894    1.3668 H   0  0  0  0  0  0  0  0  0  0  0  0
   -0.0159    0.0937   -3.0105 H   0  0  0  0  0  0  0  0  0  0  0  0
    0.7589    1.5434   -2.3622 H   0  0  0  0  0  0  0  0  0  0  0  0
    0.1941    0.2545   -1.2619 H   0  0  0  0  0  0  0  0  0  0  0  0
  1  2  2  0  0  0  0
  1  6  1  0  0  0  0
  2  3  1  0  0  0  0
  3  4  2  0  0  0  0
  5  6  2  0  0  0  0
  5 10  1  0  0  0  0
  4  5  1  0  0  0  0
  4  7  1  0  0  0  0
  7  8  2  0  0  0  0
  8  9  1  0  0  0  0
  9 10  2  0  0  0  0
  6 11  1  0  0  0  0
 13 11  2  0  0  0  0
 11 14  1  0  0  0  0
 12 13  1  0  0  0  0
 12 15  1  0  0  0  0
 14 15  1  0  0  0  0
 15 16  1  0  0  0  0
 16 17  1  0  0  0  0
 19 17  2  0  0  0  0
 17 20  1  0  0  0  0
 18 19  1  0  0  0  0
 18 22  2  0  0  0  0
 20 21  2  0  0  0  0
 21 22  1  0  0  0  0
 22 23  1  0  0  0  0
 23 24  1  0  0  0  0
 24 25  2  0  0  0  0
 24 26  1  0  0  0  0
 21 27  1  0  0  0  0
 27 28  1  0  0  0  0
  1 29  1  0  0  0  0
  2 30  1  0  0  0  0
  3 31  1  0  0  0  0
  7 32  1  0  0  0  0
  8 33  1  0  0  0  0
  9 34  1  0  0  0  0
 10 35  1  0  0  0  0
 14 36  1  0  0  0  0
 14 37  1  0  0  0  0
 15 38  1  0  0  0  0
 16 39  1  0  0  0  0
 16 40  1  0  0  0  0
 18 41  1  0  0  0  0
 19 42  1  0  0  0  0
 20 43  1  0  0  0  0
 26 44  1  0  0  0  0
 26 45  1  0  0  0  0
 26 46  1  0  0  0  0
 28 47  1  0  0  0  0
 28 48  1  0  0  0  0
 28 49  1  0  0  0  0
M  END
$$$$
