# Supplementary material for: Similarity-Based Profiling of Hydrazone-Containing Scaffolds Active Against Leishmania Amastigotes
Source: ACS Omega. 2025 Oct 22;10(43):50679–94. doi: 10.1021/acsomega.5c05276 (PMC12593058; doi:10.1021/acsomega.5c05276)
Supplement: Supplementary file 1 [file ao5c05276_si_001.zip › SDF/759.sdf]

  Mrv0541 06072313553D              89.53000

 52 55  0  0  0  0            999 V2000
    0.9271   -0.3556   -0.2927 C   0  0  0  0  0  0  0  0  0  0  0  0
   -0.8384    0.0919   -0.4005 S   0  0  0  0  0  0  0  0  0  0  0  0
   -0.8034    1.8375   -0.2186 C   0  0  0  0  0  0  0  0  0  0  0  0
   -0.7007    2.6546   -1.3579 C   0  0  0  0  0  0  0  0  0  0  0  0
   -0.5418    4.0413   -1.2128 C   0  0  0  0  0  0  0  0  0  0  0  0
   -0.4840    4.6093    0.0732 C   0  0  0  0  0  0  0  0  0  0  0  0
   -0.2548    6.3463    0.2325 S   0  0  0  0  0  0  0  0  0  0  0  0
   -0.9648    6.6854    1.8037 C   0  0  0  0  0  0  0  0  0  0  0  0
   -1.4470    7.9785    2.0847 C   0  0  0  0  0  0  0  0  0  0  0  0
   -2.1031    8.2307    3.3007 C   0  0  0  0  0  0  0  0  0  0  0  0
   -2.2864    7.1918    4.2285 C   0  0  0  0  0  0  0  0  0  0  0  0
   -1.7751    5.9103    3.9538 C   0  0  0  0  0  0  0  0  0  0  0  0
   -1.0721    5.6374    2.7523 C   0  0  0  0  0  0  0  0  0  0  0  0
   -0.5106    4.3838    2.5115 N   0  0  0  0  0  0  0  0  0  0  0  0
    0.1774    3.6972    3.6021 C   0  0  1  0  0  0  0  0  0  0  0  0
    1.5553    3.0521    3.2616 C   0  0  1  0  0  0  0  0  0  0  0  0
    2.4022    2.6023    4.5041 C   0  0  2  0  0  0  0  0  0  0  0  0
    1.6380    1.5105    5.3261 C   0  0  2  0  0  0  0  0  0  0  0  0
    2.4973    0.9586    6.4894 C   0  0  2  0  0  0  0  0  0  0  0  0
    2.9628    2.1178    7.3988 C   0  0  2  0  0  0  0  0  0  0  0  0
    3.6881    3.2099    6.5707 C   0  0  2  0  0  0  0  0  0  0  0  0
    2.8563    3.7166    5.4234 N   0  3  1  0  0  0  0  0  0  0  0  0
    3.5415    4.8567    4.7371 C   0  0  0  0  0  0  0  0  0  0  0  0
   -0.6065    3.8121    1.2421 C   0  0  0  0  0  0  0  0  0  0  0  0
   -0.8041    2.4195    1.0641 C   0  0  0  0  0  0  0  0  0  0  0  0
    1.0387   -1.4307   -0.4232 H   0  0  0  0  0  0  0  0  0  0  0  0
    1.3175   -0.0663    0.6832 H   0  0  0  0  0  0  0  0  0  0  0  0
    1.4883    0.1628   -1.0712 H   0  0  0  0  0  0  0  0  0  0  0  0
   -0.7222    2.2460   -2.2950 H   0  0  0  0  0  0  0  0  0  0  0  0
   -0.4542    4.6271   -2.0465 H   0  0  0  0  0  0  0  0  0  0  0  0
   -1.3278    8.7347    1.4057 H   0  0  0  0  0  0  0  0  0  0  0  0
   -2.4567    9.1671    3.5048 H   0  0  0  0  0  0  0  0  0  0  0  0
   -2.7913    7.3675    5.1005 H   0  0  0  0  0  0  0  0  0  0  0  0
   -1.9260    5.1704    4.6435 H   0  0  0  0  0  0  0  0  0  0  0  0
    0.3659    4.3875    4.4300 H   0  0  0  0  0  0  0  0  0  0  0  0
   -0.4977    2.9273    3.9796 H   0  0  0  0  0  0  0  0  0  0  0  0
    1.3976    2.1745    2.6347 H   0  0  0  0  0  0  0  0  0  0  0  0
    2.1307    3.7464    2.6493 H   0  0  0  0  0  0  0  0  0  0  0  0
    3.2992    2.1201    4.0963 H   0  0  0  0  0  0  0  0  0  0  0  0
    1.3455    0.6812    4.6779 H   0  0  0  0  0  0  0  0  0  0  0  0
    0.7275    1.9346    5.7581 H   0  0  0  0  0  0  0  0  0  0  0  0
    3.3678    0.4295    6.0917 H   0  0  0  0  0  0  0  0  0  0  0  0
    1.9083    0.2488    7.0773 H   0  0  0  0  0  0  0  0  0  0  0  0
    3.6277    1.7303    8.1766 H   0  0  0  0  0  0  0  0  0  0  0  0
    2.0916    2.5595    7.8893 H   0  0  0  0  0  0  0  0  0  0  0  0
    4.6345    2.8019    6.2006 H   0  0  0  0  0  0  0  0  0  0  0  0
    3.9272    4.0315    7.2533 H   0  0  0  0  0  0  0  0  0  0  0  0
    2.0136    4.1169    5.8423 H   0  0  0  0  0  0  0  0  0  0  0  0
    2.8440    5.4046    4.1052 H   0  0  0  0  0  0  0  0  0  0  0  0
    3.9253    5.5824    5.4543 H   0  0  0  0  0  0  0  0  0  0  0  0
    4.3730    4.5075    4.1221 H   0  0  0  0  0  0  0  0  0  0  0  0
   -0.9266    1.8146    1.8778 H   0  0  0  0  0  0  0  0  0  0  0  0
  1  2  1  0  0  0  0
  2  3  1  0  0  0  0
  3  4  2  0  0  0  0
  4  5  1  0  0  0  0
  5  6  2  0  0  0  0
  6  7  1  0  0  0  0
  7  8  1  0  0  0  0
  8  9  2  0  0  0  0
  9 10  1  0  0  0  0
 10 11  2  0  0  0  0
 11 12  1  0  0  0  0
 12 13  2  0  0  0  0
  8 13  1  0  0  0  0
 13 14  1  0  0  0  0
 14 15  1  0  0  0  0
 15 16  1  0  0  0  0
 16 17  1  0  0  0  0
 17 18  1  0  0  0  0
 18 19  1  0  0  0  0
 19 20  1  0  0  0  0
 20 21  1  0  0  0  0
 21 22  1  0  0  0  0
 17 22  1  0  0  0  0
 22 23  1  0  0  0  0
 14 24  1  0  0  0  0
  6 24  1  0  0  0  0
 24 25  2  0  0  0  0
  3 25  1  0  0  0  0
  1 26  1  0  0  0  0
  1 27  1  0  0  0  0
  1 28  1  0  0  0  0
  4 29  1  0  0  0  0
  5 30  1  0  0  0  0
  9 31  1  0  0  0  0
 10 32  1  0  0  0  0
 11 33  1  0  0  0  0
 12 34  1  0  0  0  0
 15 35  1  0  0  0  0
 15 36  1  0  0  0  0
 16 37  1  0  0  0  0
 16 38  1  0  0  0  0
 17 39  1  0  0  0  0
 18 40  1  0  0  0  0
 18 41  1  0  0  0  0
 19 42  1  0  0  0  0
 19 43  1  0  0  0  0
 20 44  1  0  0  0  0
 20 45  1  0  0  0  0
 21 46  1  0  0  0  0
 21 47  1  0  0  0  0
 22 48  1  0  0  0  0
 23 49  1  0  0  0  0
 23 50  1  0  0  0  0
 23 51  1  0  0  0  0
 25 52  1  0  0  0  0
M  CHG  1  22   1
M  END
>  <type>
common

$$$$
