# Supplementary material for: Similarity-Based Profiling of Hydrazone-Containing Scaffolds Active Against Leishmania Amastigotes
Source: ACS Omega. 2025 Oct 22;10(43):50679–94. doi: 10.1021/acsomega.5c05276 (PMC12593058; doi:10.1021/acsomega.5c05276)
Supplement: Supplementary file 1 [file ao5c05276_si_001.zip › SDF/758.sdf]

  Mrv0541 06072313513D              79.95000

 47 50  0  0  0  0            999 V2000
   -6.5132  -10.2999   -2.2173 C   0  0  0  0  0  0  0  0  0  0  0  0
   -7.1392  -11.5612   -2.3670 C   0  0  0  0  0  0  0  0  0  0  0  0
   -6.4014  -12.6808   -2.7900 C   0  0  0  0  0  0  0  0  0  0  0  0
   -5.0315  -12.5539   -3.0803 C   0  0  0  0  0  0  0  0  0  0  0  0
   -4.3980  -11.3042   -2.9526 C   0  0  0  0  0  0  0  0  0  0  0  0
   -5.1330  -10.1842   -2.5164 C   0  0  0  0  0  0  0  0  0  0  0  0
   -4.5189   -8.9896   -2.3652 N   0  0  0  0  0  0  0  0  0  0  0  0
   -5.1666   -7.8789   -1.9337 C   0  0  0  0  0  0  0  0  0  0  0  0
   -6.5106   -7.9373   -1.6170 N   0  0  0  0  0  0  0  0  0  0  0  0
   -7.1805   -9.1348   -1.7652 C   0  0  0  0  0  0  0  0  0  0  0  0
   -8.4023   -9.2245   -1.4840 O   0  0  0  0  0  0  0  0  0  0  0  0
   -7.2414   -6.7958   -1.0909 C   0  0  0  0  0  0  0  0  0  0  0  0
   -4.3508   -6.7315   -1.8096 C   0  0  0  0  0  0  0  0  0  0  0  0
   -3.4109   -6.6483   -0.7577 C   0  0  0  0  0  0  0  0  0  0  0  0
   -4.4718   -5.6564   -2.7182 C   0  0  0  0  0  0  0  0  0  0  0  0
   -3.7196   -4.4832   -2.5246 C   0  0  0  0  0  0  0  0  0  0  0  0
   -2.8350   -4.3748   -1.4337 C   0  0  0  0  0  0  0  0  0  0  0  0
   -2.6539   -5.4772   -0.5727 C   0  0  0  0  0  0  0  0  0  0  0  0
   -2.1567   -3.1996   -1.2504 O   0  0  0  0  0  0  0  0  0  0  0  0
   -2.6860   -2.3911   -0.1780 C   0  0  1  0  0  0  0  0  0  0  0  0
   -2.0865   -1.0479   -0.2580 C   0  0  0  0  0  0  0  0  0  0  0  0
   -2.8354   -0.0551   -0.4183 O   0  0  0  0  0  0  0  0  0  0  0  0
   -0.7339   -0.9383   -0.1449 N   0  0  0  0  0  0  0  0  0  0  0  0
    0.0210    0.1959   -0.0948 C   0  0  0  0  0  0  0  0  0  0  0  0
   -0.5116    1.4496   -0.1595 N   0  0  0  0  0  0  0  0  0  0  0  0
    1.4165    0.0641    0.0656 C   0  0  0  0  0  0  0  0  0  0  0  0
    2.2141    1.2183    0.1735 C   0  0  0  0  0  0  0  0  0  0  0  0
    1.6223    2.4922    0.1094 C   0  0  0  0  0  0  0  0  0  0  0  0
    0.2309    2.5840   -0.0677 C   0  0  0  0  0  0  0  0  0  0  0  0
   -8.1337  -11.6809   -2.1623 H   0  0  0  0  0  0  0  0  0  0  0  0
   -6.8624  -13.5871   -2.8826 H   0  0  0  0  0  0  0  0  0  0  0  0
   -4.4963  -13.3709   -3.3833 H   0  0  0  0  0  0  0  0  0  0  0  0
   -3.4018  -11.2163   -3.1697 H   0  0  0  0  0  0  0  0  0  0  0  0
   -8.1082   -6.5760   -1.7198 H   0  0  0  0  0  0  0  0  0  0  0  0
   -6.6603   -5.8775   -1.0218 H   0  0  0  0  0  0  0  0  0  0  0  0
   -7.5903   -7.0190   -0.0798 H   0  0  0  0  0  0  0  0  0  0  0  0
   -3.2806   -7.4316   -0.1117 H   0  0  0  0  0  0  0  0  0  0  0  0
   -5.1107   -5.7159   -3.5166 H   0  0  0  0  0  0  0  0  0  0  0  0
   -3.8211   -3.7024   -3.1775 H   0  0  0  0  0  0  0  0  0  0  0  0
   -1.9767   -5.4276    0.1915 H   0  0  0  0  0  0  0  0  0  0  0  0
   -3.7785   -2.3083   -0.2362 H   0  0  0  0  0  0  0  0  0  0  0  0
   -2.4217   -2.8257    0.7914 H   0  0  0  0  0  0  0  0  0  0  0  0
   -0.2501   -1.7753   -0.0713 H   0  0  0  0  0  0  0  0  0  0  0  0
    1.8510   -0.8606    0.1130 H   0  0  0  0  0  0  0  0  0  0  0  0
    3.2229    1.1313    0.3020 H   0  0  0  0  0  0  0  0  0  0  0  0
    2.1941    3.3365    0.1941 H   0  0  0  0  0  0  0  0  0  0  0  0
   -0.2239    3.4980   -0.1187 H   0  0  0  0  0  0  0  0  0  0  0  0
  1  2  1  0  0  0  0
  1  6  2  0  0  0  0
  1 10  1  0  0  0  0
  2  3  2  0  0  0  0
  3  4  1  0  0  0  0
  4  5  2  0  0  0  0
  5  6  1  0  0  0  0
  6  7  1  0  0  0  0
  7  8  2  0  0  0  0
  8  9  1  0  0  0  0
  9 10  1  0  0  0  0
 10 11  2  0  0  0  0
  9 12  1  0  0  0  0
  8 13  1  0  0  0  0
 14 13  1  0  0  0  0
 13 15  2  0  0  0  0
 14 18  2  0  0  0  0
 15 16  1  0  0  0  0
 16 17  2  0  0  0  0
 17 18  1  0  0  0  0
 17 19  1  0  0  0  0
 19 20  1  0  0  0  0
 20 21  1  0  0  0  0
 21 22  2  0  0  0  0
 21 23  1  0  0  0  0
 23 24  1  0  0  0  0
 25 24  1  0  0  0  0
 24 26  2  0  0  0  0
 25 29  2  0  0  0  0
 26 27  1  0  0  0  0
 27 28  2  0  0  0  0
 28 29  1  0  0  0  0
  2 30  1  0  0  0  0
  3 31  1  0  0  0  0
  4 32  1  0  0  0  0
  5 33  1  0  0  0  0
 12 34  1  0  0  0  0
 12 35  1  0  0  0  0
 12 36  1  0  0  0  0
 14 37  1  0  0  0  0
 15 38  1  0  0  0  0
 16 39  1  0  0  0  0
 18 40  1  0  0  0  0
 20 41  1  0  0  0  0
 20 42  1  0  0  0  0
 23 43  1  0  0  0  0
 26 44  1  0  0  0  0
 27 45  1  0  0  0  0
 28 46  1  0  0  0  0
 29 47  1  0  0  0  0
M  END
$$$$
