# Supplementary material for: Similarity-Based Profiling of Hydrazone-Containing Scaffolds Active Against Leishmania Amastigotes
Source: ACS Omega. 2025 Oct 22;10(43):50679–94. doi: 10.1021/acsomega.5c05276 (PMC12593058; doi:10.1021/acsomega.5c05276)
Supplement: Supplementary file 1 [file ao5c05276_si_001.zip › SDF/767.sdf]

76317957
  -OEChem-08282313543D

 73 76  0     1  0  0  0  0  0999 V2000
    3.2049    1.2571   -2.3262 S   0  0  0  0  0  0  0  0  0  0  0  0
   -0.2716   -3.8914   -0.4467 O   0  0  0  0  0  0  0  0  0  0  0  0
   -3.8529    2.1332    0.0270 O   0  0  0  0  0  0  0  0  0  0  0  0
    2.7641   -2.6052   -0.8838 O   0  0  0  0  0  0  0  0  0  0  0  0
   -3.7616   -2.1927    1.2908 O   0  0  0  0  0  0  0  0  0  0  0  0
   -0.7586    3.4675   -1.8401 O   0  0  0  0  0  0  0  0  0  0  0  0
   -2.4662   -1.0333   -0.2427 N   0  0  0  0  0  0  0  0  0  0  0  0
    0.0296   -1.9032    0.6421 N   0  0  0  0  0  0  0  0  0  0  0  0
    2.8109   -0.9832    0.7805 N   0  0  0  0  0  0  0  0  0  0  0  0
   -2.6925    1.0375    1.6670 N   0  0  0  0  0  0  0  0  0  0  0  0
    1.7285    1.4359   -0.2268 N   0  0  0  0  0  0  0  0  0  0  0  0
   -0.6087    2.6953    0.3416 N   0  0  0  0  0  0  0  0  0  0  0  0
   -1.8995   -2.1907   -0.9166 C   0  0  1  0  0  0  0  0  0  0  0  0
    1.1887   -2.7582    0.9552 C   0  0  1  0  0  0  0  0  0  0  0  0
   -1.5417   -1.8498   -2.3558 C   0  0  0  0  0  0  0  0  0  0  0  0
    0.7860   -4.1465    0.4745 C   0  0  1  0  0  0  0  0  0  0  0  0
   -0.6701   -2.6256   -0.1741 C   0  0  0  0  0  0  0  0  0  0  0  0
    3.7019   -0.0452    0.1058 C   0  0  2  0  0  0  0  0  0  0  0  0
    4.5434    0.7216    1.1183 C   0  0  2  0  0  0  0  0  0  0  0  0
   -3.8586    0.2029    1.3385 C   0  0  1  0  0  0  0  0  0  0  0  0
    2.3467   -2.1451    0.1758 C   0  0  0  0  0  0  0  0  0  0  0  0
   -4.6622    0.9965    0.3149 C   0  0  1  0  0  0  0  0  0  0  0  0
    5.4767    1.7519    0.4534 C   0  0  0  0  0  0  0  0  0  0  0  0
   -3.3581   -1.1331    0.8118 C   0  0  0  0  0  0  0  0  0  0  0  0
   -2.7871   -1.4374   -3.1410 C   0  0  0  0  0  0  0  0  0  0  0  0
   -0.4899   -0.7414   -2.4049 C   0  0  0  0  0  0  0  0  0  0  0  0
    0.2557   -5.0268    1.5993 C   0  0  0  0  0  0  0  0  0  0  0  0
    2.8293    0.8839   -0.6921 C   0  0  0  0  0  0  0  0  0  0  0  0
    5.3722   -0.2569    1.9576 C   0  0  0  0  0  0  0  0  0  0  0  0
   -2.8121    2.0635    0.8858 C   0  0  0  0  0  0  0  0  0  0  0  0
   -1.8715    3.2283    0.8239 C   0  0  1  0  0  0  0  0  0  0  0  0
   -5.9978    1.4772    0.8638 C   0  0  0  0  0  0  0  0  0  0  0  0
    6.3285    2.5288    1.4470 C   0  0  0  0  0  0  0  0  0  0  0  0
    1.1010    2.1709   -1.2192 C   0  0  0  0  0  0  0  0  0  0  0  0
   -1.7133    3.8792    2.1886 C   0  0  0  0  0  0  0  0  0  0  0  0
   -0.1658    2.8431   -0.9650 C   0  0  0  0  0  0  0  0  0  0  0  0
    1.7714    2.1914   -2.4282 C   0  0  0  0  0  0  0  0  0  0  0  0
   -2.6290   -3.0085   -0.8777 H   0  0  0  0  0  0  0  0  0  0  0  0
    1.4224   -2.7421    2.0255 H   0  0  0  0  0  0  0  0  0  0  0  0
   -1.1152   -2.7387   -2.8387 H   0  0  0  0  0  0  0  0  0  0  0  0
    1.5955   -4.6700   -0.0447 H   0  0  0  0  0  0  0  0  0  0  0  0
    4.3510   -0.6240   -0.5638 H   0  0  0  0  0  0  0  0  0  0  0  0
    3.8785    1.2617    1.8078 H   0  0  0  0  0  0  0  0  0  0  0  0
   -4.4348    0.0047    2.2500 H   0  0  0  0  0  0  0  0  0  0  0  0
   -2.1454   -0.1069   -0.5017 H   0  0  0  0  0  0  0  0  0  0  0  0
   -4.8313    0.4401   -0.6137 H   0  0  0  0  0  0  0  0  0  0  0  0
    2.3765   -0.6796    1.6479 H   0  0  0  0  0  0  0  0  0  0  0  0
    4.8834    2.4897   -0.0973 H   0  0  0  0  0  0  0  0  0  0  0  0
    6.1326    1.2592   -0.2745 H   0  0  0  0  0  0  0  0  0  0  0  0
   -3.2237   -0.5059   -2.7654 H   0  0  0  0  0  0  0  0  0  0  0  0
   -3.5540   -2.2177   -3.0934 H   0  0  0  0  0  0  0  0  0  0  0  0
   -2.5382   -1.2813   -4.1963 H   0  0  0  0  0  0  0  0  0  0  0  0
   -0.8628    0.2068   -2.0137 H   0  0  0  0  0  0  0  0  0  0  0  0
   -0.2054   -0.5545   -3.4476 H   0  0  0  0  0  0  0  0  0  0  0  0
    0.4299   -1.0093   -1.8812 H   0  0  0  0  0  0  0  0  0  0  0  0
   -0.5929   -4.5572    2.1090 H   0  0  0  0  0  0  0  0  0  0  0  0
    1.0361   -5.2360    2.3371 H   0  0  0  0  0  0  0  0  0  0  0  0
   -0.1089   -5.9776    1.1959 H   0  0  0  0  0  0  0  0  0  0  0  0
    4.7469   -1.0209    2.4310 H   0  0  0  0  0  0  0  0  0  0  0  0
    5.8915    0.2522    2.7753 H   0  0  0  0  0  0  0  0  0  0  0  0
    6.1212   -0.7701    1.3444 H   0  0  0  0  0  0  0  0  0  0  0  0
   -2.2539    3.9659    0.1099 H   0  0  0  0  0  0  0  0  0  0  0  0
   -5.8598    2.0958    1.7576 H   0  0  0  0  0  0  0  0  0  0  0  0
   -6.6481    0.6340    1.1154 H   0  0  0  0  0  0  0  0  0  0  0  0
   -6.5079    2.1047    0.1250 H   0  0  0  0  0  0  0  0  0  0  0  0
    6.8375    3.3527    0.9356 H   0  0  0  0  0  0  0  0  0  0  0  0
    7.1045    1.9018    1.8952 H   0  0  0  0  0  0  0  0  0  0  0  0
    5.7152    2.9570    2.2461 H   0  0  0  0  0  0  0  0  0  0  0  0
   -0.0636    2.1263    0.9841 H   0  0  0  0  0  0  0  0  0  0  0  0
   -2.6774    4.2405    2.5619 H   0  0  0  0  0  0  0  0  0  0  0  0
   -1.0244    4.7289    2.1341 H   0  0  0  0  0  0  0  0  0  0  0  0
   -1.3122    3.1772    2.9286 H   0  0  0  0  0  0  0  0  0  0  0  0
    1.4955    2.6901   -3.3467 H   0  0  0  0  0  0  0  0  0  0  0  0
  1 28  1  0  0  0  0
  1 37  1  0  0  0  0
  2 16  1  0  0  0  0
  2 17  1  0  0  0  0
  3 22  1  0  0  0  0
  3 30  1  0  0  0  0
  4 21  2  0  0  0  0
  5 24  2  0  0  0  0
  6 36  2  0  0  0  0
  7 13  1  0  0  0  0
  7 24  1  0  0  0  0
  7 45  1  0  0  0  0
  8 14  1  0  0  0  0
  8 17  2  0  0  0  0
  9 18  1  0  0  0  0
  9 21  1  0  0  0  0
  9 47  1  0  0  0  0
 10 20  1  0  0  0  0
 10 30  2  0  0  0  0
 11 28  2  0  0  0  0
 11 34  1  0  0  0  0
 12 31  1  0  0  0  0
 12 36  1  0  0  0  0
 12 69  1  0  0  0  0
 13 15  1  0  0  0  0
 13 17  1  0  0  0  0
 13 38  1  0  0  0  0
 14 16  1  0  0  0  0
 14 21  1  0  0  0  0
 14 39  1  0  0  0  0
 15 25  1  0  0  0  0
 15 26  1  0  0  0  0
 15 40  1  0  0  0  0
 16 27  1  0  0  0  0
 16 41  1  0  0  0  0
 18 19  1  0  0  0  0
 18 28  1  0  0  0  0
 18 42  1  0  0  0  0
 19 23  1  0  0  0  0
 19 29  1  0  0  0  0
 19 43  1  0  0  0  0
 20 22  1  0  0  0  0
 20 24  1  0  0  0  0
 20 44  1  0  0  0  0
 22 32  1  0  0  0  0
 22 46  1  0  0  0  0
 23 33  1  0  0  0  0
 23 48  1  0  0  0  0
 23 49  1  0  0  0  0
 25 50  1  0  0  0  0
 25 51  1  0  0  0  0
 25 52  1  0  0  0  0
 26 53  1  0  0  0  0
 26 54  1  0  0  0  0
 26 55  1  0  0  0  0
 27 56  1  0  0  0  0
 27 57  1  0  0  0  0
 27 58  1  0  0  0  0
 29 59  1  0  0  0  0
 29 60  1  0  0  0  0
 29 61  1  0  0  0  0
 30 31  1  0  0  0  0
 31 35  1  0  0  0  0
 31 62  1  0  0  0  0
 32 63  1  0  0  0  0
 32 64  1  0  0  0  0
 32 65  1  0  0  0  0
 33 66  1  0  0  0  0
 33 67  1  0  0  0  0
 33 68  1  0  0  0  0
 34 36  1  0  0  0  0
 34 37  2  0  0  0  0
 35 70  1  0  0  0  0
 35 71  1  0  0  0  0
 35 72  1  0  0  0  0
 37 73  1  0  0  0  0
M  END
> <PUBCHEM_COMPOUND_CID>
76317957

> <PUBCHEM_CONFORMER_RMSD>
0.8

> <PUBCHEM_CONFORMER_DIVERSEORDER>
1
15
21
5
20
14
19
13
18
23
11
8
16
3
17
9
6
7
4
12
10
22
2

> <PUBCHEM_MMFF94_PARTIAL_CHARGES>
31
1 -0.08
10 -0.7
11 -0.57
12 -0.73
13 0.36
14 0.31
16 0.28
17 0.54
18 0.48
2 -0.43
20 0.31
21 0.57
22 0.28
24 0.57
28 0.2
3 -0.43
30 0.54
31 0.36
34 0.14
36 0.72
37 -0.11
4 -0.57
45 0.37
47 0.37
5 -0.57
6 -0.57
69 0.37
7 -0.73
73 0.15
8 -0.7
9 -0.73

> <PUBCHEM_EFFECTIVE_ROTOR_COUNT>
5

> <PUBCHEM_PHARMACOPHORE_FEATURES>
13
1 11 acceptor
1 12 donor
1 29 hydrophobe
1 33 hydrophobe
1 4 acceptor
1 5 acceptor
1 6 acceptor
1 7 donor
1 9 donor
3 15 25 26 hydrophobe
5 1 11 28 34 37 rings
5 2 8 14 16 17 rings
5 3 10 20 22 30 rings

> <PUBCHEM_HEAVY_ATOM_COUNT>
37

> <PUBCHEM_ATOM_DEF_STEREO_COUNT>
8

> <PUBCHEM_ATOM_UDEF_STEREO_COUNT>
0

> <PUBCHEM_BOND_DEF_STEREO_COUNT>
0

> <PUBCHEM_BOND_UDEF_STEREO_COUNT>
0

> <PUBCHEM_ISOTOPIC_ATOM_COUNT>
0

> <PUBCHEM_COMPONENT_COUNT>
1

> <PUBCHEM_CACTVS_TAUTO_COUNT>
8

> <PUBCHEM_CONFORMER_ID>
048C850500000001

> <PUBCHEM_MMFF94_ENERGY>
56.2249

> <PUBCHEM_FEATURE_SELFOVERLAP>
65.973

> <PUBCHEM_SHAPE_FINGERPRINT>
11513181 2 17916867889851061927
12104220 1 18195516207599489000
12156800 1 15910468136904648981
12422481 6 18263351517782401386
12633257 1 17313108565731788523
12788726 201 18051711123797147684
13140716 1 18336263419154009690
13615921 28 17838601615538228830
14004853 49 18335150764911010036
14114207 22 18262223418736148133
14394314 77 18343587326658720161
14840074 17 18187082858434517056
16120349 306 18410289207455712304
19319366 153 18340481179970158547
20739085 24 18114466643944132478
20764821 26 16250817940755528721
22113638 7 18262806305384678432
35225 105 17631437995495330325
392239 28 18272929432033550400
4403749 210 18189315932713382152
469060 322 18189595237844833045
6009941 240 14780915652666478918
6287921 2 18122922935742646818
7288768 16 18261391182507224538

> <PUBCHEM_SHAPE_MULTIPOLES>
706.06
10.02
5.84
2.5
5.9
3.44
1.62
-6.59
-5.31
-1.07
-1.64
-0.1
-0.36
-1.61

> <PUBCHEM_SHAPE_SELFOVERLAP>
1475.354

> <PUBCHEM_SHAPE_VOLUME>
406.7

> <PUBCHEM_COORDINATE_TYPE>
2
5
10

$$$$
