# Supplementary material for: Similarity-Based Profiling of Hydrazone-Containing Scaffolds Active Against Leishmania Amastigotes
Source: ACS Omega. 2025 Oct 22;10(43):50679–94. doi: 10.1021/acsomega.5c05276 (PMC12593058; doi:10.1021/acsomega.5c05276)
Supplement: Supplementary file 1 [file ao5c05276_si_001.zip › SDF/768.sdf]

46237174
  -OEChem-08282313572D

119119  0     1  0  0  0  0  0999 V2000
    8.0622    2.7500    0.0000 O   0  0  0  0  0  0  0  0  0  0  0  0
    7.1962   -0.7500    0.0000 O   0  0  0  0  0  0  0  0  0  0  0  0
    4.5981    3.7500    0.0000 O   0  0  0  0  0  0  0  0  0  0  0  0
   10.6603   -1.7500    0.0000 O   0  0  0  0  0  0  0  0  0  0  0  0
    9.7942   -5.2500    0.0000 O   0  0  0  0  0  0  0  0  0  0  0  0
    2.0000    8.2500    0.0000 O   0  0  0  0  0  0  0  0  0  0  0  0
   12.3923   -7.7500    0.0000 O   0  0  0  0  0  0  0  0  0  0  0  0
    7.1962    1.2500    0.0000 N   0  0  0  0  0  0  0  0  0  0  0  0
    6.3301    3.7500    0.0000 N   0  0  0  0  0  0  0  0  0  0  0  0
    8.9282   -0.7500    0.0000 N   0  0  0  0  0  0  0  0  0  0  0  0
    9.7942   -3.2500    0.0000 N   0  0  0  0  0  0  0  0  0  0  0  0
   11.5263   -5.2500    0.0000 N   0  0  0  0  0  0  0  0  0  0  0  0
   13.2583   -6.2500    0.0000 N   0  0  0  0  0  0  0  0  0  0  0  0
    6.3301    2.7500    0.0000 C   0  0  1  0  0  0  0  0  0  0  0  0
    8.0622    0.7500    0.0000 C   0  0  1  0  0  0  0  0  0  0  0  0
    5.4641    2.2500    0.0000 C   0  0  0  0  0  0  0  0  0  0  0  0
    8.9282    1.2500    0.0000 C   0  0  0  0  0  0  0  0  0  0  0  0
    7.1962    2.2500    0.0000 C   0  0  0  0  0  0  0  0  0  0  0  0
    8.9282   -1.7500    0.0000 C   0  0  1  0  0  0  0  0  0  0  0  0
    8.0622   -0.2500    0.0000 C   0  0  0  0  0  0  0  0  0  0  0  0
    5.4641    5.2500    0.0000 C   0  0  1  0  0  0  0  0  0  0  0  0
    8.0622   -2.2500    0.0000 C   0  0  0  0  0  0  0  0  0  0  0  0
    5.4641    4.2500    0.0000 C   0  0  0  0  0  0  0  0  0  0  0  0
    4.5981    2.7500    0.0000 C   0  0  0  0  0  0  0  0  0  0  0  0
    5.4641    1.2500    0.0000 C   0  0  0  0  0  0  0  0  0  0  0  0
    4.5981    5.7500    0.0000 C   0  0  0  0  0  0  0  0  0  0  0  0
    8.9282    2.2500    0.0000 C   0  0  0  0  0  0  0  0  0  0  0  0
    9.7942    0.7500    0.0000 C   0  0  0  0  0  0  0  0  0  0  0  0
    6.3301    0.7500    0.0000 C   0  0  0  0  0  0  0  0  0  0  0  0
    7.1962    4.2500    0.0000 C   0  0  0  0  0  0  0  0  0  0  0  0
    9.7942   -2.2500    0.0000 C   0  0  0  0  0  0  0  0  0  0  0  0
    4.5981    6.7500    0.0000 C   0  0  0  0  0  0  0  0  0  0  0  0
    6.3301    5.7500    0.0000 C   0  0  0  0  0  0  0  0  0  0  0  0
    7.1962   -1.7500    0.0000 C   0  0  0  0  0  0  0  0  0  0  0  0
    8.0622   -3.2500    0.0000 C   0  0  0  0  0  0  0  0  0  0  0  0
   10.6603   -3.7500    0.0000 C   0  0  2  0  0  0  0  0  0  0  0  0
    3.7320    7.2500    0.0000 C   0  0  0  0  0  0  0  0  0  0  0  0
   10.6603   -4.7500    0.0000 C   0  0  0  0  0  0  0  0  0  0  0  0
    8.9282   -3.7500    0.0000 C   0  0  0  0  0  0  0  0  0  0  0  0
    3.7320    8.2500    0.0000 C   0  0  0  0  0  0  0  0  0  0  0  0
   11.5263   -3.2500    0.0000 C   0  0  0  0  0  0  0  0  0  0  0  0
   11.5263   -6.2500    0.0000 C   0  0  1  0  0  0  0  0  0  0  0  0
   10.6603   -6.7500    0.0000 C   0  0  0  0  0  0  0  0  0  0  0  0
   12.3923   -4.7500    0.0000 C   0  0  0  0  0  0  0  0  0  0  0  0
    2.8660    8.7500    0.0000 C   0  0  0  0  0  0  0  0  0  0  0  0
   12.3923   -6.7500    0.0000 C   0  0  0  0  0  0  0  0  0  0  0  0
   10.6603   -7.7500    0.0000 C   0  0  0  0  0  0  0  0  0  0  0  0
    2.8660    9.7500    0.0000 C   0  0  0  0  0  0  0  0  0  0  0  0
    9.7942   -8.2500    0.0000 C   0  0  0  0  0  0  0  0  0  0  0  0
   11.5263   -8.2500    0.0000 C   0  0  0  0  0  0  0  0  0  0  0  0
    9.7942   -9.2500    0.0000 C   0  0  0  0  0  0  0  0  0  0  0  0
   11.5263   -9.2500    0.0000 C   0  0  0  0  0  0  0  0  0  0  0  0
   10.6603   -9.7500    0.0000 C   0  0  0  0  0  0  0  0  0  0  0  0
    6.8671    3.0600    0.0000 H   0  0  0  0  0  0  0  0  0  0  0  0
    8.0622    1.3700    0.0000 H   0  0  0  0  0  0  0  0  0  0  0  0
    5.4641    2.8700    0.0000 H   0  0  0  0  0  0  0  0  0  0  0  0
    9.4651    1.5600    0.0000 H   0  0  0  0  0  0  0  0  0  0  0  0
    9.4651   -1.4400    0.0000 H   0  0  0  0  0  0  0  0  0  0  0  0
    5.4641    5.8700    0.0000 H   0  0  0  0  0  0  0  0  0  0  0  0
    8.0622   -1.6300    0.0000 H   0  0  0  0  0  0  0  0  0  0  0  0
    9.4651   -0.4400    0.0000 H   0  0  0  0  0  0  0  0  0  0  0  0
    4.9081    3.2869    0.0000 H   0  0  0  0  0  0  0  0  0  0  0  0
    4.0611    3.0600    0.0000 H   0  0  0  0  0  0  0  0  0  0  0  0
    4.2881    2.2131    0.0000 H   0  0  0  0  0  0  0  0  0  0  0  0
    4.8441    1.2500    0.0000 H   0  0  0  0  0  0  0  0  0  0  0  0
    5.4641    0.6300    0.0000 H   0  0  0  0  0  0  0  0  0  0  0  0
    6.0841    1.2500    0.0000 H   0  0  0  0  0  0  0  0  0  0  0  0
    3.9875    5.8577    0.0000 H   0  0  0  0  0  0  0  0  0  0  0  0
    4.3860    5.1674    0.0000 H   0  0  0  0  0  0  0  0  0  0  0  0
    9.5482    2.2500    0.0000 H   0  0  0  0  0  0  0  0  0  0  0  0
    8.9282    2.8700    0.0000 H   0  0  0  0  0  0  0  0  0  0  0  0
    8.3082    2.2500    0.0000 H   0  0  0  0  0  0  0  0  0  0  0  0
    9.4842    0.2131    0.0000 H   0  0  0  0  0  0  0  0  0  0  0  0
   10.3312    0.4400    0.0000 H   0  0  0  0  0  0  0  0  0  0  0  0
   10.1042    1.2869    0.0000 H   0  0  0  0  0  0  0  0  0  0  0  0
    6.0201    1.2869    0.0000 H   0  0  0  0  0  0  0  0  0  0  0  0
    5.7932    0.4400    0.0000 H   0  0  0  0  0  0  0  0  0  0  0  0
    6.6401    0.2131    0.0000 H   0  0  0  0  0  0  0  0  0  0  0  0
    7.5062    3.7131    0.0000 H   0  0  0  0  0  0  0  0  0  0  0  0
    7.7331    4.5600    0.0000 H   0  0  0  0  0  0  0  0  0  0  0  0
    6.8862    4.7869    0.0000 H   0  0  0  0  0  0  0  0  0  0  0  0
    5.2087    6.6423    0.0000 H   0  0  0  0  0  0  0  0  0  0  0  0
    4.8101    7.3326    0.0000 H   0  0  0  0  0  0  0  0  0  0  0  0
    6.6401    5.2131    0.0000 H   0  0  0  0  0  0  0  0  0  0  0  0
    6.8671    6.0600    0.0000 H   0  0  0  0  0  0  0  0  0  0  0  0
    6.0201    6.2869    0.0000 H   0  0  0  0  0  0  0  0  0  0  0  0
    7.5062   -1.2131    0.0000 H   0  0  0  0  0  0  0  0  0  0  0  0
    6.6592   -1.4400    0.0000 H   0  0  0  0  0  0  0  0  0  0  0  0
    6.8862   -2.2869    0.0000 H   0  0  0  0  0  0  0  0  0  0  0  0
    7.4422   -3.2500    0.0000 H   0  0  0  0  0  0  0  0  0  0  0  0
    8.0622   -3.8700    0.0000 H   0  0  0  0  0  0  0  0  0  0  0  0
    8.6822   -3.2500    0.0000 H   0  0  0  0  0  0  0  0  0  0  0  0
   10.6603   -3.1300    0.0000 H   0  0  0  0  0  0  0  0  0  0  0  0
    3.1215    7.3577    0.0000 H   0  0  0  0  0  0  0  0  0  0  0  0
    3.5200    6.6674    0.0000 H   0  0  0  0  0  0  0  0  0  0  0  0
    8.6182   -3.2131    0.0000 H   0  0  0  0  0  0  0  0  0  0  0  0
    8.3913   -4.0600    0.0000 H   0  0  0  0  0  0  0  0  0  0  0  0
    9.2382   -4.2869    0.0000 H   0  0  0  0  0  0  0  0  0  0  0  0
    4.3426    8.1423    0.0000 H   0  0  0  0  0  0  0  0  0  0  0  0
    3.9441    8.8326    0.0000 H   0  0  0  0  0  0  0  0  0  0  0  0
   11.8363   -3.7869    0.0000 H   0  0  0  0  0  0  0  0  0  0  0  0
   12.0632   -2.9400    0.0000 H   0  0  0  0  0  0  0  0  0  0  0  0
   11.2163   -2.7131    0.0000 H   0  0  0  0  0  0  0  0  0  0  0  0
   12.0632   -5.9400    0.0000 H   0  0  0  0  0  0  0  0  0  0  0  0
   10.4482   -6.1674    0.0000 H   0  0  0  0  0  0  0  0  0  0  0  0
   10.0497   -6.8577    0.0000 H   0  0  0  0  0  0  0  0  0  0  0  0
   12.7023   -5.2869    0.0000 H   0  0  0  0  0  0  0  0  0  0  0  0
   12.9292   -4.4400    0.0000 H   0  0  0  0  0  0  0  0  0  0  0  0
   12.0823   -4.2131    0.0000 H   0  0  0  0  0  0  0  0  0  0  0  0
    3.4860    9.7500    0.0000 H   0  0  0  0  0  0  0  0  0  0  0  0
    2.8660   10.3700    0.0000 H   0  0  0  0  0  0  0  0  0  0  0  0
    2.2460    9.7500    0.0000 H   0  0  0  0  0  0  0  0  0  0  0  0
    9.2573   -7.9400    0.0000 H   0  0  0  0  0  0  0  0  0  0  0  0
   12.0632   -7.9400    0.0000 H   0  0  0  0  0  0  0  0  0  0  0  0
   13.7953   -6.5600    0.0000 H   0  0  0  0  0  0  0  0  0  0  0  0
   13.2583   -5.6300    0.0000 H   0  0  0  0  0  0  0  0  0  0  0  0
    9.2573   -9.5600    0.0000 H   0  0  0  0  0  0  0  0  0  0  0  0
   12.0632   -9.5600    0.0000 H   0  0  0  0  0  0  0  0  0  0  0  0
   10.6603  -10.3700    0.0000 H   0  0  0  0  0  0  0  0  0  0  0  0
  1 18  2  0  0  0  0
  2 20  2  0  0  0  0
  3 23  2  0  0  0  0
  4 31  2  0  0  0  0
  5 38  2  0  0  0  0
  6 45  2  0  0  0  0
  7 46  2  0  0  0  0
 15  8  1  1  0  0  0
  8 18  1  0  0  0  0
  8 29  1  0  0  0  0
 14  9  1  6  0  0  0
  9 23  1  0  0  0  0
  9 30  1  0  0  0  0
 19 10  1  6  0  0  0
 10 20  1  0  0  0  0
 10 61  1  0  0  0  0
 11 31  1  0  0  0  0
 36 11  1  1  0  0  0
 11 39  1  0  0  0  0
 12 38  1  0  0  0  0
 42 12  1  6  0  0  0
 12 44  1  0  0  0  0
 13 46  1  0  0  0  0
 13115  1  0  0  0  0
 13116  1  0  0  0  0
 14 16  1  0  0  0  0
 14 18  1  0  0  0  0
 14 54  1  0  0  0  0
 15 17  1  0  0  0  0
 15 20  1  0  0  0  0
 15 55  1  0  0  0  0
 16 24  1  0  0  0  0
 16 25  1  0  0  0  0
 16 56  1  0  0  0  0
 17 27  1  0  0  0  0
 17 28  1  0  0  0  0
 17 57  1  0  0  0  0
 19 22  1  0  0  0  0
 19 31  1  0  0  0  0
 19 58  1  0  0  0  0
 21 23  1  0  0  0  0
 21 26  1  0  0  0  0
 21 33  1  1  0  0  0
 21 59  1  0  0  0  0
 22 34  1  0  0  0  0
 22 35  1  0  0  0  0
 22 60  1  0  0  0  0
 24 62  1  0  0  0  0
 24 63  1  0  0  0  0
 24 64  1  0  0  0  0
 25 65  1  0  0  0  0
 25 66  1  0  0  0  0
 25 67  1  0  0  0  0
 26 32  1  0  0  0  0
 26 68  1  0  0  0  0
 26 69  1  0  0  0  0
 27 70  1  0  0  0  0
 27 71  1  0  0  0  0
 27 72  1  0  0  0  0
 28 73  1  0  0  0  0
 28 74  1  0  0  0  0
 28 75  1  0  0  0  0
 29 76  1  0  0  0  0
 29 77  1  0  0  0  0
 29 78  1  0  0  0  0
 30 79  1  0  0  0  0
 30 80  1  0  0  0  0
 30 81  1  0  0  0  0
 32 37  1  0  0  0  0
 32 82  1  0  0  0  0
 32 83  1  0  0  0  0
 33 84  1  0  0  0  0
 33 85  1  0  0  0  0
 33 86  1  0  0  0  0
 34 87  1  0  0  0  0
 34 88  1  0  0  0  0
 34 89  1  0  0  0  0
 35 90  1  0  0  0  0
 35 91  1  0  0  0  0
 35 92  1  0  0  0  0
 36 38  1  0  0  0  0
 36 41  1  0  0  0  0
 36 93  1  0  0  0  0
 37 40  1  0  0  0  0
 37 94  1  0  0  0  0
 37 95  1  0  0  0  0
 39 96  1  0  0  0  0
 39 97  1  0  0  0  0
 39 98  1  0  0  0  0
 40 45  1  0  0  0  0
 40 99  1  0  0  0  0
 40100  1  0  0  0  0
 41101  1  0  0  0  0
 41102  1  0  0  0  0
 41103  1  0  0  0  0
 42 43  1  0  0  0  0
 42 46  1  0  0  0  0
 42104  1  0  0  0  0
 43 47  1  0  0  0  0
 43105  1  0  0  0  0
 43106  1  0  0  0  0
 44107  1  0  0  0  0
 44108  1  0  0  0  0
 44109  1  0  0  0  0
 45 48  1  0  0  0  0
 47 49  2  0  0  0  0
 47 50  1  0  0  0  0
 48110  1  0  0  0  0
 48111  1  0  0  0  0
 48112  1  0  0  0  0
 49 51  1  0  0  0  0
 49113  1  0  0  0  0
 50 52  2  0  0  0  0
 50114  1  0  0  0  0
 51 53  2  0  0  0  0
 51117  1  0  0  0  0
 52 53  1  0  0  0  0
 52118  1  0  0  0  0
 53119  1  0  0  0  0
M  END
> <PUBCHEM_COMPOUND_CID>
46237174

> <PUBCHEM_COMPOUND_CANONICALIZED>
1

> <PUBCHEM_CACTVS_COMPLEXITY>
1260

> <PUBCHEM_CACTVS_HBOND_ACCEPTOR>
7

> <PUBCHEM_CACTVS_HBOND_DONOR>
2

> <PUBCHEM_CACTVS_ROTATABLE_BOND>
21

> <PUBCHEM_CACTVS_SUBSKEYS>
AAADcfB/uAAAAAAAAAAAAAAAAAAAAAAAAAAwAAAAAAAAAAABAAAAHgAQAAAADSzBmAQyAIPAAACIAqFSEAACAAAgAAAIiIGIAIgIYDKAkTGUIAAglgCIiAcYiMCOAAAAAAAAAAAAAAAAAAAAAAAAAAAAAA==

> <PUBCHEM_IUPAC_OPENEYE_NAME>
(2R)-N-[(1S)-1-[[(1S)-1-[[(1S)-1-[[(1S)-2-[[(1S)-2-amino-1-benzyl-2-oxo-ethyl]-methyl-amino]-1-methyl-2-oxo-ethyl]-methyl-carbamoyl]-2-methyl-propyl]carbamoyl]-2-methyl-propyl]-methyl-carbamoyl]-2-methyl-propyl]-N,2-dimethyl-7-oxo-octanamide

> <PUBCHEM_IUPAC_CAS_NAME>
(2R)-N-[(2S)-1-[[(2S)-1-[[(2S)-1-[[(2S)-1-[[(2S)-1-amino-1-oxo-3-phenylpropan-2-yl]-methylamino]-1-oxopropan-2-yl]-methylamino]-3-methyl-1-oxobutan-2-yl]amino]-3-methyl-1-oxobutan-2-yl]-methylamino]-3-methyl-1-oxobutan-2-yl]-N,2-dimethyl-7-oxooctanamide

> <PUBCHEM_IUPAC_NAME_MARKUP>
(2<I>R</I>)-<I>N</I>-[(2<I>S</I>)-1-[[(2<I>S</I>)-1-[[(2<I>S</I>)-1-[[(2<I>S</I>)-1-[[(2<I>S</I>)-1-amino-1-oxo-3-phenylpropan-2-yl]-methylamino]-1-oxopropan-2-yl]-methylamino]-3-methyl-1-oxobutan-2-yl]amino]-3-methyl-1-oxobutan-2-yl]-methylamino]-3-methyl-1-oxobutan-2-yl]-<I>N</I>,2-dimethyl-7-oxooctanamide

> <PUBCHEM_IUPAC_NAME>
(2R)-N-[(2S)-1-[[(2S)-1-[[(2S)-1-[[(2S)-1-[[(2S)-1-amino-1-oxo-3-phenylpropan-2-yl]-methylamino]-1-oxopropan-2-yl]-methylamino]-3-methyl-1-oxobutan-2-yl]amino]-3-methyl-1-oxobutan-2-yl]-methylamino]-3-methyl-1-oxobutan-2-yl]-N,2-dimethyl-7-oxooctanamide

> <PUBCHEM_IUPAC_SYSTEMATIC_NAME>
(2R)-N-[(2S)-1-[[(2S)-1-[[(2S)-1-[[(2S)-1-[[(2S)-1-azanyl-1-oxidanylidene-3-phenyl-propan-2-yl]-methyl-amino]-1-oxidanylidene-propan-2-yl]-methyl-amino]-3-methyl-1-oxidanylidene-butan-2-yl]amino]-3-methyl-1-oxidanylidene-butan-2-yl]-methyl-amino]-3-methyl-1-oxidanylidene-butan-2-yl]-N,2-dimethyl-7-oxidanylidene-octanamide

> <PUBCHEM_IUPAC_TRADITIONAL_NAME>
(2R)-N-[(1S)-1-[[(1S)-1-[[(1S)-1-[[(1S)-2-[[(1S)-2-amino-1-benzyl-2-keto-ethyl]-methyl-amino]-2-keto-1-methyl-ethyl]-methyl-carbamoyl]-2-methyl-propyl]carbamoyl]-2-methyl-propyl]-methyl-carbamoyl]-2-methyl-propyl]-7-keto-N,2-dimethyl-caprylamide

> <PUBCHEM_IUPAC_INCHI>
InChI=1S/C40H66N6O7/c1-24(2)32(39(52)43(10)29(9)38(51)44(11)31(35(41)48)23-30-21-15-14-16-22-30)42-36(49)33(25(3)4)45(12)40(53)34(26(5)6)46(13)37(50)27(7)19-17-18-20-28(8)47/h14-16,21-22,24-27,29,31-34H,17-20,23H2,1-13H3,(H2,41,48)(H,42,49)/t27-,29+,31+,32+,33+,34+/m1/s1

> <PUBCHEM_IUPAC_INCHIKEY>
WPASHCDGVMUZKC-GRPUOVBYSA-N

> <PUBCHEM_XLOGP3_AA>
4.5

> <PUBCHEM_EXACT_MASS>
742.49929847

> <PUBCHEM_MOLECULAR_FORMULA>
C40H66N6O7

> <PUBCHEM_MOLECULAR_WEIGHT>
743.0

> <PUBCHEM_OPENEYE_CAN_SMILES>
CC(C)C(C(=O)N(C)C(C)C(=O)N(C)C(CC1=CC=CC=C1)C(=O)N)NC(=O)C(C(C)C)N(C)C(=O)C(C(C)C)N(C)C(=O)C(C)CCCCC(=O)C

> <PUBCHEM_OPENEYE_ISO_SMILES>
C[C@H](CCCCC(=O)C)C(=O)N(C)[C@@H](C(C)C)C(=O)N(C)[C@@H](C(C)C)C(=O)N[C@@H](C(C)C)C(=O)N(C)[C@@H](C)C(=O)N(C)[C@@H](CC1=CC=CC=C1)C(=O)N

> <PUBCHEM_CACTVS_TPSA>
171

> <PUBCHEM_MONOISOTOPIC_WEIGHT>
742.49929847

> <PUBCHEM_TOTAL_CHARGE>
0

> <PUBCHEM_HEAVY_ATOM_COUNT>
53

> <PUBCHEM_ATOM_DEF_STEREO_COUNT>
6

> <PUBCHEM_ATOM_UDEF_STEREO_COUNT>
0

> <PUBCHEM_BOND_DEF_STEREO_COUNT>
0

> <PUBCHEM_BOND_UDEF_STEREO_COUNT>
0

> <PUBCHEM_ISOTOPIC_ATOM_COUNT>
0

> <PUBCHEM_COMPONENT_COUNT>
1

> <PUBCHEM_CACTVS_TAUTO_COUNT>
-1

> <PUBCHEM_COORDINATE_TYPE>
1
5
255

> <PUBCHEM_BONDANNOTATIONS>
19  10  6
36  11  5
42  12  6
21  33  5
47  49  8
47  50  8
49  51  8
50  52  8
51  53  8
52  53  8
15  8  5
14  9  6

$$$$
