# Supplementary material for: Similarity-Based Profiling of Hydrazone-Containing Scaffolds Active Against Leishmania Amastigotes
Source: ACS Omega. 2025 Oct 22;10(43):50679–94. doi: 10.1021/acsomega.5c05276 (PMC12593058; doi:10.1021/acsomega.5c05276)
Supplement: Supplementary file 1 [file ao5c05276_si_001.zip › SDF/769.sdf]

769.sdf
 OpenBabel08282315083D

126127  0  0  1  0  0  0  0  0999 V2000
    1.2989    7.1412    7.6518 O   0  0  0  0  0  0  0  0  0  0  0  0
    2.8951    5.5535    7.6503 O   0  0  0  0  0  0  0  0  0  0  0  0
    2.4716    7.0978    4.6558 O   0  0  0  0  0  0  0  0  0  0  0  0
    3.1789    6.7311    4.3882 H   0  0  0  0  0  0  0  0  0  0  0  0
    5.7962    8.9469    7.7654 O   0  0  0  0  0  0  0  0  0  0  0  0
    7.6644    6.7974    3.3320 O   0  0  0  0  0  0  0  0  0  0  0  0
    4.7049    5.5482    4.5018 O   0  0  0  0  0  0  0  0  0  0  0  0
    3.0101    4.7347    2.5029 O   0  0  0  0  0  0  0  0  0  0  0  0
    4.0944    6.3648    1.4093 O   0  0  0  0  0  0  0  0  0  0  0  0
    0.1336    8.7395    3.3538 O   0  0  0  0  0  0  0  0  0  0  0  0
    0.0433    4.7231    5.7136 O   0  0  0  0  0  0  0  0  0  0  0  0
    4.7227    7.2565    6.6889 N   0  0  0  0  0  0  0  0  0  0  0  0
    4.8296    6.4933    6.2658 H   0  0  0  0  0  0  0  0  0  0  0  0
    7.5116    7.3464    5.5036 N   0  0  0  0  0  0  0  0  0  0  0  0
    6.4160    4.3306    3.7676 N   0  0  0  0  0  0  0  0  0  0  0  0
    1.2460    7.5241    1.8045 N   0  0  0  0  0  0  0  0  0  0  0  0
   -0.6290    6.6811    4.8176 N   0  0  0  0  0  0  0  0  0  0  0  0
   -1.0245    7.4508    4.9783 H   0  0  0  0  0  0  0  0  0  0  0  0
    2.5142    6.6747    7.4138 C   0  0  0  0  0  0  0  0  0  0  0  0
    3.3850    7.7674    6.8243 C   0  0  2  0  0  0  0  0  0  0  0  0
    3.3960    8.5472    7.4494 H   0  0  0  0  0  0  0  0  0  0  0  0
    2.7984    8.2223    5.4616 C   0  0  1  0  0  0  0  0  0  0  0  0
    1.9443    8.7065    5.6544 H   0  0  0  0  0  0  0  0  0  0  0  0
    3.7120    9.1933    4.7445 C   0  0  0  0  0  0  0  0  0  0  0  0
    4.5177    8.7230    4.4436 H   0  0  0  0  0  0  0  0  0  0  0  0
    3.9655    9.9169    5.3550 H   0  0  0  0  0  0  0  0  0  0  0  0
    3.2454    9.5696    3.9686 H   0  0  0  0  0  0  0  0  0  0  0  0
    5.8224    7.8700    7.1696 C   0  0  0  0  0  0  0  0  0  0  0  0
    7.1221    7.1031    6.8818 C   0  0  2  0  0  0  0  0  0  0  0  0
    6.9184    6.1283    6.9668 H   0  0  0  0  0  0  0  0  0  0  0  0
    8.2122    7.4406    7.9210 C   0  0  0  0  0  0  0  0  0  0  0  0
    8.2963    8.4343    7.9870 H   0  0  0  0  0  0  0  0  0  0  0  0
    7.7777    6.9000    9.2619 C   0  0  0  0  0  0  0  0  0  0  0  0
    6.9256    7.3113    9.5188 H   0  0  0  0  0  0  0  0  0  0  0  0
    8.4576    7.1092    9.9350 H   0  0  0  0  0  0  0  0  0  0  0  0
    7.6652    5.9279    9.2017 H   0  0  0  0  0  0  0  0  0  0  0  0
    9.5469    6.8683    7.4854 C   0  0  0  0  0  0  0  0  0  0  0  0
    9.4636    5.8994    7.3661 H   0  0  0  0  0  0  0  0  0  0  0  0
   10.2217    7.0568    8.1703 H   0  0  0  0  0  0  0  0  0  0  0  0
    9.8175    7.2799    6.6380 H   0  0  0  0  0  0  0  0  0  0  0  0
    7.8119    8.7311    5.1412 C   0  0  0  0  0  0  0  0  0  0  0  0
    7.0013    9.1627    4.7985 H   0  0  0  0  0  0  0  0  0  0  0  0
    8.5057    8.7438    4.4485 H   0  0  0  0  0  0  0  0  0  0  0  0
    8.1304    9.2144    5.9314 H   0  0  0  0  0  0  0  0  0  0  0  0
    7.4614    6.4515    4.4909 C   0  0  0  0  0  0  0  0  0  0  0  0
    7.3296    4.9452    4.7600 C   0  0  2  0  0  0  0  0  0  0  0  0
    7.0134    4.7744    5.6923 H   0  0  0  0  0  0  0  0  0  0  0  0
    8.6638    4.2206    4.4878 C   0  0  0  0  0  0  0  0  0  0  0  0
    9.4299    4.8238    4.6549 H   0  0  0  0  0  0  0  0  0  0  0  0
    8.7522    3.4233    5.0687 H   0  0  0  0  0  0  0  0  0  0  0  0
    8.6073    3.8176    3.0349 C   0  0  0  0  0  0  0  0  0  0  0  0
    9.2119    3.0549    2.8515 H   0  0  0  0  0  0  0  0  0  0  0  0
    8.8531    4.5737    2.4445 H   0  0  0  0  0  0  0  0  0  0  0  0
    7.1363    3.4178    2.8405 C   0  0  0  0  0  0  0  0  0  0  0  0
    6.8484    3.5598    1.9040 H   0  0  0  0  0  0  0  0  0  0  0  0
    6.9887    2.4700    3.0848 H   0  0  0  0  0  0  0  0  0  0  0  0
    5.1443    4.7157    3.7209 C   0  0  0  0  0  0  0  0  0  0  0  0
    4.2201    3.9868    2.7347 C   0  0  1  0  0  0  0  0  0  0  0  0
    4.6974    3.8292    1.8699 H   0  0  0  0  0  0  0  0  0  0  0  0
    3.7272    2.6413    3.3227 C   0  0  1  0  0  0  0  0  0  0  0  0
    4.5356    2.0967    3.5472 H   0  0  0  0  0  0  0  0  0  0  0  0
    2.9305    2.8116    4.5843 C   0  0  0  0  0  0  0  0  0  0  0  0
    3.4524    3.3269    5.2338 H   0  0  0  0  0  0  0  0  0  0  0  0
    2.7197    1.9310    4.9587 H   0  0  0  0  0  0  0  0  0  0  0  0
    2.0978    3.2882    4.3825 H   0  0  0  0  0  0  0  0  0  0  0  0
    2.9202    1.8628    2.2758 C   0  0  0  0  0  0  0  0  0  0  0  0
    2.5248    1.0679    2.7130 H   0  0  0  0  0  0  0  0  0  0  0  0
    2.1744    2.4348    1.9662 H   0  0  0  0  0  0  0  0  0  0  0  0
    3.7025    1.4037    1.0687 C   0  0  0  0  0  0  0  0  0  0  0  0
    3.1069    0.9238    0.4559 H   0  0  0  0  0  0  0  0  0  0  0  0
    4.4258    0.8072    1.3547 H   0  0  0  0  0  0  0  0  0  0  0  0
    4.0837    2.1819    0.6103 H   0  0  0  0  0  0  0  0  0  0  0  0
    3.0730    5.8348    1.7251 C   0  0  0  0  0  0  0  0  0  0  0  0
    1.6746    6.2347    1.2429 C   0  0  2  0  0  0  0  0  0  0  0  0
    1.0360    5.5392    1.5699 H   0  0  0  0  0  0  0  0  0  0  0  0
    1.6706    6.1744   -0.2956 C   0  0  0  0  0  0  0  0  0  0  0  0
    2.3927    6.7745   -0.6408 H   0  0  0  0  0  0  0  0  0  0  0  0
    1.9733    4.7516   -0.7373 C   0  0  0  0  0  0  0  0  0  0  0  0
    1.2955    4.1455   -0.3709 H   0  0  0  0  0  0  0  0  0  0  0  0
    2.8581    4.4889   -0.4082 H   0  0  0  0  0  0  0  0  0  0  0  0
    1.9603    4.7031   -1.7156 H   0  0  0  0  0  0  0  0  0  0  0  0
    0.3353    6.6409   -0.8696 C   0  0  0  0  0  0  0  0  0  0  0  0
   -0.3919    6.1148   -0.4755 H   0  0  0  0  0  0  0  0  0  0  0  0
    0.3360    6.5187   -1.8423 H   0  0  0  0  0  0  0  0  0  0  0  0
    0.2025    7.5891   -0.6602 H   0  0  0  0  0  0  0  0  0  0  0  0
    1.9394    8.7237    1.3082 C   0  0  0  0  0  0  0  0  0  0  0  0
    1.5933    9.5157    1.7701 H   0  0  0  0  0  0  0  0  0  0  0  0
    1.7840    8.8145    0.3442 H   0  0  0  0  0  0  0  0  0  0  0  0
    2.9004    8.6399    1.4775 H   0  0  0  0  0  0  0  0  0  0  0  0
    0.4176    7.6384    2.8747 C   0  0  0  0  0  0  0  0  0  0  0  0
   -0.2304    6.3870    3.4611 C   0  0  2  0  0  0  0  0  0  0  0  0
    0.4485    5.6522    3.4787 H   0  0  0  0  0  0  0  0  0  0  0  0
   -1.4558    5.9173    2.6149 C   0  0  0  0  0  0  0  0  0  0  0  0
   -1.1822    5.9320    1.6537 H   0  0  0  0  0  0  0  0  0  0  0  0
   -1.8446    4.4925    2.9602 C   0  0  0  0  0  0  0  0  0  0  0  0
   -1.0776    3.9004    2.8146 H   0  0  0  0  0  0  0  0  0  0  0  0
   -2.5884    4.2101    2.3875 H   0  0  0  0  0  0  0  0  0  0  0  0
   -2.1196    4.4471    3.8991 H   0  0  0  0  0  0  0  0  0  0  0  0
   -2.6452    6.8630    2.7720 C   0  0  0  0  0  0  0  0  0  0  0  0
   -2.9629    6.8386    3.6993 H   0  0  0  0  0  0  0  0  0  0  0  0
   -3.3677    6.5824    2.1724 H   0  0  0  0  0  0  0  0  0  0  0  0
   -2.3696    7.7761    2.5460 H   0  0  0  0  0  0  0  0  0  0  0  0
   -0.4305    5.8412    5.8505 C   0  0  0  0  0  0  0  0  0  0  0  0
   -0.9183    6.3193    7.2349 C   0  0  0  0  0  0  0  0  0  0  0  0
   -1.9996    5.3207    7.6658 C   0  0  0  0  0  0  0  0  0  0  0  0
   -2.7302    5.3276    7.0125 H   0  0  0  0  0  0  0  0  0  0  0  0
   -2.3468    5.5753    8.5464 H   0  0  0  0  0  0  0  0  0  0  0  0
   -1.6137    4.4212    7.7147 H   0  0  0  0  0  0  0  0  0  0  0  0
   -1.5096    7.7442    7.2272 C   0  0  0  0  0  0  0  0  0  0  0  0
   -0.8600    8.3648    6.8351 H   0  0  0  0  0  0  0  0  0  0  0  0
   -1.7108    8.0188    8.1456 H   0  0  0  0  0  0  0  0  0  0  0  0
   -2.3322    7.7533    6.6949 H   0  0  0  0  0  0  0  0  0  0  0  0
    0.2842    6.2326    8.1885 C   0  0  2  0  0  0  0  0  0  0  0  0
    0.6465    5.3010    8.1634 H   0  0  0  0  0  0  0  0  0  0  0  0
    0.0305    6.6144    9.6367 C   0  0  0  0  0  0  0  0  0  0  0  0
   -0.6271    5.9787   10.0163 H   0  0  0  0  0  0  0  0  0  0  0  0
   -0.3828    7.5141    9.6548 H   0  0  0  0  0  0  0  0  0  0  0  0
    1.2575    6.6324   10.5405 C   0  0  0  0  0  0  0  0  0  0  0  0
    1.9392    7.2255   10.1361 H   0  0  0  0  0  0  0  0  0  0  0  0
    1.0020    7.0222   11.4136 H   0  0  0  0  0  0  0  0  0  0  0  0
    1.8826    5.2731   10.7832 C   0  0  0  0  0  0  0  0  0  0  0  0
    1.1921    4.6583   11.1363 H   0  0  0  0  0  0  0  0  0  0  0  0
    2.2019    4.9060    9.9205 H   0  0  0  0  0  0  0  0  0  0  0  0
    3.0137    5.3218   11.7321 C   0  0  0  0  0  0  0  0  0  0  0  0
    3.8735    5.3461   12.5363 C   0  0  0  0  0  0  0  0  0  0  0  0
    4.5663    5.3652   13.1854 H   0  0  0  0  0  0  0  0  0  0  0  0
  1113  1  0  0  0  0
  3 22  1  0  0  0  0
  4  3  1  0  0  0  0
  6 45  2  0  0  0  0
  8 58  1  0  0  0  0
  9 73  2  0  0  0  0
 11103  2  0  0  0  0
 12 20  1  0  0  0  0
 12 28  1  0  0  0  0
 13 12  1  0  0  0  0
 14 29  1  0  0  0  0
 15 46  1  0  0  0  0
 16 90  1  0  0  0  0
 17 18  1  0  0  0  0
 17103  1  0  0  0  0
 19  2  2  0  0  0  0
 19  1  1  0  0  0  0
 20 19  1  0  0  0  0
 20 21  1  1  0  0  0
 22 23  1  1  0  0  0
 22 20  1  0  0  0  0
 24 26  1  0  0  0  0
 24 22  1  0  0  0  0
 25 24  1  0  0  0  0
 27 24  1  0  0  0  0
 28  5  2  0  0  0  0
 29 30  1  1  0  0  0
 29 28  1  0  0  0  0
 29 31  1  0  0  0  0
 31 32  1  0  0  0  0
 31 33  1  0  0  0  0
 33 34  1  0  0  0  0
 33 35  1  0  0  0  0
 36 33  1  0  0  0  0
 37 31  1  0  0  0  0
 37 39  1  0  0  0  0
 38 37  1  0  0  0  0
 40 37  1  0  0  0  0
 41 14  1  0  0  0  0
 41 44  1  0  0  0  0
 42 41  1  0  0  0  0
 43 41  1  0  0  0  0
 45 46  1  0  0  0  0
 45 14  1  0  0  0  0
 46 47  1  1  0  0  0
 48 49  1  0  0  0  0
 48 46  1  0  0  0  0
 48 50  1  0  0  0  0
 51 48  1  0  0  0  0
 52 51  1  0  0  0  0
 53 51  1  0  0  0  0
 54 51  1  0  0  0  0
 54 56  1  0  0  0  0
 54 15  1  0  0  0  0
 55 54  1  0  0  0  0
 57 15  1  0  0  0  0
 57  7  2  0  0  0  0
 58 59  1  6  0  0  0
 58 60  1  0  0  0  0
 58 57  1  0  0  0  0
 60 61  1  1  0  0  0
 60 62  1  0  0  0  0
 62 64  1  0  0  0  0
 62 63  1  0  0  0  0
 65 62  1  0  0  0  0
 66 67  1  0  0  0  0
 66 60  1  0  0  0  0
 68 66  1  0  0  0  0
 69 71  1  0  0  0  0
 69 66  1  0  0  0  0
 70 69  1  0  0  0  0
 72 69  1  0  0  0  0
 73  8  1  0  0  0  0
 74 75  1  1  0  0  0
 74 73  1  0  0  0  0
 74 16  1  0  0  0  0
 76 74  1  0  0  0  0
 77 76  1  0  0  0  0
 78 80  1  0  0  0  0
 78 79  1  0  0  0  0
 78 76  1  0  0  0  0
 81 78  1  0  0  0  0
 82 85  1  0  0  0  0
 82 83  1  0  0  0  0
 82 76  1  0  0  0  0
 84 82  1  0  0  0  0
 86 89  1  0  0  0  0
 86 87  1  0  0  0  0
 86 16  1  0  0  0  0
 88 86  1  0  0  0  0
 90 10  2  0  0  0  0
 90 91  1  0  0  0  0
 91 92  1  1  0  0  0
 91 17  1  0  0  0  0
 93 99  1  0  0  0  0
 93 95  1  0  0  0  0
 93 91  1  0  0  0  0
 94 93  1  0  0  0  0
 95 98  1  0  0  0  0
 96 95  1  0  0  0  0
 97 95  1  0  0  0  0
 99100  1  0  0  0  0
101 99  1  0  0  0  0
102 99  1  0  0  0  0
103104  1  0  0  0  0
104105  1  0  0  0  0
104113  1  0  0  0  0
105108  1  0  0  0  0
105107  1  0  0  0  0
106105  1  0  0  0  0
109104  1  0  0  0  0
109111  1  0  0  0  0
110109  1  0  0  0  0
112109  1  0  0  0  0
113114  1  6  0  0  0
113115  1  0  0  0  0
115117  1  0  0  0  0
115116  1  0  0  0  0
115118  1  0  0  0  0
118121  1  0  0  0  0
118120  1  0  0  0  0
119118  1  0  0  0  0
121122  1  0  0  0  0
121124  1  0  0  0  0
123121  1  0  0  0  0
124125  3  0  0  0  0
125126  1  0  0  0  0
M  END
$$$$
