# Supplementary material for: Similarity-Based Profiling of Hydrazone-Containing Scaffolds Active Against Leishmania Amastigotes
Source: ACS Omega. 2025 Oct 22;10(43):50679–94. doi: 10.1021/acsomega.5c05276 (PMC12593058; doi:10.1021/acsomega.5c05276)
Supplement: Supplementary file 1 [file ao5c05276_si_001.zip › SDF/770.sdf]

44627702
  -OEChem-08282314033D

 47 47  0     1  0  0  0  0  0999 V2000
    8.1882    0.0716   -1.2757 Cl  0  0  0  0  0  0  0  0  0  0  0  0
    7.2236   -1.0687    1.2211 Cl  0  0  0  0  0  0  0  0  0  0  0  0
    7.4001    1.8141    0.8799 Cl  0  0  0  0  0  0  0  0  0  0  0  0
   -4.6962    1.8659   -1.3595 S   0  0  0  0  0  0  0  0  0  0  0  0
   -1.6208   -0.1036   -1.6259 O   0  0  0  0  0  0  0  0  0  0  0  0
   -2.7479   -0.8526    0.2509 N   0  0  0  0  0  0  0  0  0  0  0  0
   -4.6511    1.3493    1.1729 N   0  0  0  0  0  0  0  0  0  0  0  0
   -5.0936   -1.6513    0.3057 C   0  0  0  0  0  0  0  0  0  0  0  0
   -4.0783   -0.6235   -0.2644 C   0  0  1  0  0  0  0  0  0  0  0  0
   -6.4893   -1.4750   -0.3068 C   0  0  0  0  0  0  0  0  0  0  0  0
   -4.6256   -3.0924    0.0568 C   0  0  0  0  0  0  0  0  0  0  0  0
   -4.4690    0.8215   -0.0170 C   0  0  0  0  0  0  0  0  0  0  0  0
    5.5291    0.3077   -0.5143 C   0  0  1  0  0  0  0  0  0  0  0  0
    4.4637    0.5478    0.5919 C   0  0  0  0  0  0  0  0  0  0  0  0
   -1.6115   -0.5678   -0.4875 C   0  0  0  0  0  0  0  0  0  0  0  0
    6.9832    0.2691    0.0500 C   0  0  0  0  0  0  0  0  0  0  0  0
    5.1645   -0.9600   -1.3154 C   0  0  0  0  0  0  0  0  0  0  0  0
   -0.3247   -0.8718    0.2312 C   0  0  0  0  0  0  0  0  0  0  0  0
    3.0602    0.6319    0.0521 C   0  0  0  0  0  0  0  0  0  0  0  0
    0.7226   -0.0929   -0.1033 C   0  0  0  0  0  0  0  0  0  0  0  0
    2.0644   -0.1823    0.4355 C   0  0  0  0  0  0  0  0  0  0  0  0
   -5.0728    3.1392   -0.2739 C   0  0  0  0  0  0  0  0  0  0  0  0
   -4.9968    2.6782    1.0237 C   0  0  0  0  0  0  0  0  0  0  0  0
   -0.3220   -1.9544    1.2719 C   0  0  0  0  0  0  0  0  0  0  0  0
   -5.1788   -1.5103    1.3916 H   0  0  0  0  0  0  0  0  0  0  0  0
   -4.0281   -0.7931   -1.3494 H   0  0  0  0  0  0  0  0  0  0  0  0
   -6.9112   -0.4949   -0.0635 H   0  0  0  0  0  0  0  0  0  0  0  0
   -7.1817   -2.2301    0.0811 H   0  0  0  0  0  0  0  0  0  0  0  0
   -6.4591   -1.5731   -1.3973 H   0  0  0  0  0  0  0  0  0  0  0  0
   -3.6823   -3.3022    0.5707 H   0  0  0  0  0  0  0  0  0  0  0  0
   -5.3636   -3.8100    0.4316 H   0  0  0  0  0  0  0  0  0  0  0  0
   -4.4820   -3.2832   -1.0122 H   0  0  0  0  0  0  0  0  0  0  0  0
   -2.6675   -1.1484    1.2186 H   0  0  0  0  0  0  0  0  0  0  0  0
    5.4693    1.1511   -1.2181 H   0  0  0  0  0  0  0  0  0  0  0  0
    4.6625    1.4933    1.1084 H   0  0  0  0  0  0  0  0  0  0  0  0
    4.5222   -0.2412    1.3508 H   0  0  0  0  0  0  0  0  0  0  0  0
    5.8993   -1.1787   -2.0951 H   0  0  0  0  0  0  0  0  0  0  0  0
    4.2053   -0.8430   -1.8303 H   0  0  0  0  0  0  0  0  0  0  0  0
    5.0889   -1.8384   -0.6661 H   0  0  0  0  0  0  0  0  0  0  0  0
    2.8741    1.4089   -0.6863 H   0  0  0  0  0  0  0  0  0  0  0  0
    0.5897    0.6854   -0.8539 H   0  0  0  0  0  0  0  0  0  0  0  0
    2.2719   -0.9435    1.1801 H   0  0  0  0  0  0  0  0  0  0  0  0
   -5.3225    4.1304   -0.6241 H   0  0  0  0  0  0  0  0  0  0  0  0
   -5.1863    3.2757    1.9052 H   0  0  0  0  0  0  0  0  0  0  0  0
   -0.7098   -1.5759    2.2229 H   0  0  0  0  0  0  0  0  0  0  0  0
   -0.9423   -2.7989    0.9516 H   0  0  0  0  0  0  0  0  0  0  0  0
    0.6745   -2.3664    1.4518 H   0  0  0  0  0  0  0  0  0  0  0  0
  1 16  1  0  0  0  0
  2 16  1  0  0  0  0
  3 16  1  0  0  0  0
  4 12  1  0  0  0  0
  4 22  1  0  0  0  0
  5 15  2  0  0  0  0
  6  9  1  0  0  0  0
  6 15  1  0  0  0  0
  6 33  1  0  0  0  0
  7 12  2  0  0  0  0
  7 23  1  0  0  0  0
  8  9  1  0  0  0  0
  8 10  1  0  0  0  0
  8 11  1  0  0  0  0
  8 25  1  0  0  0  0
  9 12  1  0  0  0  0
  9 26  1  0  0  0  0
 10 27  1  0  0  0  0
 10 28  1  0  0  0  0
 10 29  1  0  0  0  0
 11 30  1  0  0  0  0
 11 31  1  0  0  0  0
 11 32  1  0  0  0  0
 13 14  1  0  0  0  0
 13 16  1  0  0  0  0
 13 17  1  0  0  0  0
 13 34  1  0  0  0  0
 14 19  1  0  0  0  0
 14 35  1  0  0  0  0
 14 36  1  0  0  0  0
 15 18  1  0  0  0  0
 17 37  1  0  0  0  0
 17 38  1  0  0  0  0
 17 39  1  0  0  0  0
 18 20  2  0  0  0  0
 18 24  1  0  0  0  0
 19 21  2  0  0  0  0
 19 40  1  0  0  0  0
 20 21  1  0  0  0  0
 20 41  1  0  0  0  0
 21 42  1  0  0  0  0
 22 23  2  0  0  0  0
 22 43  1  0  0  0  0
 23 44  1  0  0  0  0
 24 45  1  0  0  0  0
 24 46  1  0  0  0  0
 24 47  1  0  0  0  0
M  END
> <PUBCHEM_COMPOUND_CID>
44627702

> <PUBCHEM_CONFORMER_RMSD>
1.4

> <PUBCHEM_CONFORMER_DIVERSEORDER>
1
40
8
52
55
28
56
27
23
18
62
38
41
60
12
44
48
50
64
4
26
61
2
54
7
13
58
10
49
59
63
21
65
36
9
22
33
6
30
3
67
17
11
25
35
43
19
24
42
5
29
53
66
15
16
37
20
31
39
51
34
47
68
14
69
32
57
46
45

> <PUBCHEM_MMFF94_PARTIAL_CHARGES>
25
1 -0.29
12 0.2
14 0.14
15 0.62
16 0.87
18 -0.12
19 -0.29
2 -0.29
20 -0.15
21 -0.15
22 -0.11
23 0.08
24 0.14
3 -0.29
33 0.37
4 -0.08
40 0.15
41 0.15
42 0.15
43 0.15
44 0.15
5 -0.57
6 -0.73
7 -0.57
9 0.48

> <PUBCHEM_EFFECTIVE_ROTOR_COUNT>
9

> <PUBCHEM_PHARMACOPHORE_FEATURES>
7
1 17 hydrophobe
1 24 hydrophobe
1 5 acceptor
1 6 donor
1 7 acceptor
3 8 10 11 hydrophobe
5 4 7 12 22 23 rings

> <PUBCHEM_HEAVY_ATOM_COUNT>
24

> <PUBCHEM_ATOM_DEF_STEREO_COUNT>
2

> <PUBCHEM_ATOM_UDEF_STEREO_COUNT>
0

> <PUBCHEM_BOND_DEF_STEREO_COUNT>
2

> <PUBCHEM_BOND_UDEF_STEREO_COUNT>
0

> <PUBCHEM_ISOTOPIC_ATOM_COUNT>
0

> <PUBCHEM_COMPONENT_COUNT>
1

> <PUBCHEM_CACTVS_TAUTO_COUNT>
5

> <PUBCHEM_CONFORMER_ID>
02A8F6F600000001

> <PUBCHEM_MMFF94_ENERGY>
35.6442

> <PUBCHEM_FEATURE_SELFOVERLAP>
35.522

> <PUBCHEM_SHAPE_FINGERPRINT>
100830 39 18411136922304879881
10299344 5 18040715866539873138
10411042 1 18050005799619495683
10638233 991 17676778668591732692
10670039 82 18408318882856399777
11315181 36 18040436624713904855
12082328 90 18413671314176779982
12390115 104 18335986385373540259
13073987 5 18408322176906626282
13631057 29 18335979874609860259
13885169 127 18410856573142058370
14251752 14 18342454825201669312
14251764 18 18187082867171839290
14856354 85 18113341937705960495
14933364 13 18343866632438789288
15021287 119 16805326604055110964
15183329 4 17967814959846880622
15419008 42 17915182312823994692
1577012 14 17967253088130704292
15778101 99 18411983525300194257
17093844 174 18408318891166675249
17844677 252 18339647835839190112
20281389 69 18408884044855174176
21130935 74 18334852814998622594
21236236 1 18335420175508266763
21315759 40 17821445781207780250
23081809 10 17821728343185522834
23198884 109 18261392277628322146
23522609 53 17822875108017571148
23559900 14 14261054516013242506
249057 25 17968103065630669796
4015057 19 13541883768093978874
444735 82 18268145535100145760
54446538 1 18409167748613891293
57634706 229 17986690173241003761
6327066 14 18190454958092905693
7226269 152 18341613685410387672
9996256 80 18260263049412111530

> <PUBCHEM_SHAPE_MULTIPOLES>
487.54
24.22
2.73
1.26
35.73
0.68
-0.15
4.46
-0.63
-6.51
0.46
0.76
0.15
0.18

> <PUBCHEM_SHAPE_SELFOVERLAP>
929.86

> <PUBCHEM_SHAPE_VOLUME>
302.7

> <PUBCHEM_COORDINATE_TYPE>
2
5
10

$$$$
