# Supplementary material for: Similarity-Based Profiling of Hydrazone-Containing Scaffolds Active Against Leishmania Amastigotes
Source: ACS Omega. 2025 Oct 22;10(43):50679–94. doi: 10.1021/acsomega.5c05276 (PMC12593058; doi:10.1021/acsomega.5c05276)
Supplement: Supplementary file 1 [file ao5c05276_si_001.zip › SDF/778.sdf]

  Mrv0541 10092313543D             101.14000

 54 57  0  0  0  0            999 V2000
   -9.2540  -10.1634    2.5466 N   0  0  0  0  0  0  0  0  0  0  0  0
   -9.9715  -11.0063    3.3313 C   0  0  0  0  0  0  0  0  0  0  0  0
  -11.1120  -10.5258    3.9944 C   0  0  0  0  0  0  0  0  0  0  0  0
  -11.4858   -9.1826    3.8120 C   0  0  0  0  0  0  0  0  0  0  0  0
  -10.7151   -8.3385    2.9877 C   0  0  0  0  0  0  0  0  0  0  0  0
   -9.5577   -8.8459    2.3449 C   0  0  0  0  0  0  0  0  0  0  0  0
   -8.7016   -8.0699    1.5590 C   0  0  0  0  0  0  0  0  0  0  0  0
   -7.8432   -8.6501    0.8002 N   0  0  0  0  0  0  0  0  0  0  0  0
   -8.7350   -6.7251    1.5646 N   0  0  0  0  0  0  0  0  0  0  0  0
   -7.6462   -5.8942    1.4593 C   0  0  0  0  0  0  0  0  0  0  0  0
   -6.5961   -3.8748    0.5365 C   0  0  0  0  0  0  0  0  0  0  0  0
   -7.7358   -4.6882    0.7305 C   0  0  0  0  0  0  0  0  0  0  0  0
   -6.4206   -6.2060    2.0871 C   0  0  0  0  0  0  0  0  0  0  0  0
   -5.2920   -5.3897    1.9062 C   0  0  0  0  0  0  0  0  0  0  0  0
   -5.3362   -4.2406    1.0763 C   0  0  0  0  0  0  0  0  0  0  0  0
   -4.1281   -3.5359    0.7764 C   0  0  0  0  0  0  0  0  0  0  0  0
   -3.0480   -4.1669    0.8789 O   0  0  0  0  0  0  0  0  0  0  0  0
   -4.1032   -2.2509    0.2995 N   0  0  0  0  0  0  0  0  0  0  0  0
   -2.9985   -1.5341   -0.0891 C   0  0  0  0  0  0  0  0  0  0  0  0
   -2.0430    0.0310   -1.7132 C   0  0  0  0  0  0  0  0  0  0  0  0
   -3.1511   -0.6490   -1.1763 C   0  0  0  0  0  0  0  0  0  0  0  0
   -1.7201   -1.6402    0.5105 C   0  0  0  0  0  0  0  0  0  0  0  0
   -0.6090   -0.9767   -0.0393 C   0  0  0  0  0  0  0  0  0  0  0  0
   -0.7487   -0.1449   -1.1668 C   0  0  0  0  0  0  0  0  0  0  0  0
    0.3916    0.4047   -1.6876 N   0  0  0  0  0  0  0  0  0  0  0  0
    0.4470    1.3493   -2.6220 C   0  0  0  0  0  0  0  0  0  0  0  0
   -0.0415    2.4953   -2.3173 N   0  0  0  0  0  0  0  0  0  0  0  0
    1.0069    1.0957   -3.8728 C   0  0  0  0  0  0  0  0  0  0  0  0
    2.2217   -0.3002   -5.4743 C   0  0  0  0  0  0  0  0  0  0  0  0
    1.7321   -0.0869   -4.1726 C   0  0  0  0  0  0  0  0  0  0  0  0
    0.8283    1.9999   -4.8785 N   0  0  0  0  0  0  0  0  0  0  0  0
    1.2841    1.8264   -6.1452 C   0  0  0  0  0  0  0  0  0  0  0  0
    1.9942    0.6598   -6.4743 C   0  0  0  0  0  0  0  0  0  0  0  0
   -9.6746  -11.9785    3.4401 H   0  0  0  0  0  0  0  0  0  0  0  0
  -11.6577  -11.1434    4.6004 H   0  0  0  0  0  0  0  0  0  0  0  0
  -12.3174   -8.8197    4.2841 H   0  0  0  0  0  0  0  0  0  0  0  0
  -11.0055   -7.3657    2.8684 H   0  0  0  0  0  0  0  0  0  0  0  0
   -7.7839   -9.5828    0.7630 H   0  0  0  0  0  0  0  0  0  0  0  0
   -9.6036   -6.3025    1.6443 H   0  0  0  0  0  0  0  0  0  0  0  0
   -6.6932   -3.0276   -0.0292 H   0  0  0  0  0  0  0  0  0  0  0  0
   -8.6278   -4.4097    0.3147 H   0  0  0  0  0  0  0  0  0  0  0  0
   -6.3389   -7.0374    2.6792 H   0  0  0  0  0  0  0  0  0  0  0  0
   -4.4272   -5.6554    2.3832 H   0  0  0  0  0  0  0  0  0  0  0  0
   -4.9600   -1.8201    0.1626 H   0  0  0  0  0  0  0  0  0  0  0  0
   -2.1897    0.6280   -2.5274 H   0  0  0  0  0  0  0  0  0  0  0  0
   -4.0705   -0.5151   -1.6024 H   0  0  0  0  0  0  0  0  0  0  0  0
   -1.5794   -2.2037    1.3490 H   0  0  0  0  0  0  0  0  0  0  0  0
    0.3099   -1.1076    0.3910 H   0  0  0  0  0  0  0  0  0  0  0  0
    1.2413    0.0409   -1.3840 H   0  0  0  0  0  0  0  0  0  0  0  0
   -0.0316    3.2061   -2.9249 H   0  0  0  0  0  0  0  0  0  0  0  0
    2.7417   -1.1540   -5.6926 H   0  0  0  0  0  0  0  0  0  0  0  0
    1.9120   -0.7968   -3.4584 H   0  0  0  0  0  0  0  0  0  0  0  0
    1.1036    2.5401   -6.8526 H   0  0  0  0  0  0  0  0  0  0  0  0
    2.3372    0.5104   -7.4253 H   0  0  0  0  0  0  0  0  0  0  0  0
  1  2  1  0  0  0  0
  2  3  2  0  0  0  0
  3  4  1  0  0  0  0
  4  5  2  0  0  0  0
  5  6  1  0  0  0  0
  1  6  2  0  0  0  0
  6  7  1  0  0  0  0
  7  8  2  0  0  0  0
  7  9  1  0  0  0  0
  9 10  1  0  0  0  0
 12 10  2  0  0  0  0
 10 13  1  0  0  0  0
 11 12  1  0  0  0  0
 13 14  2  0  0  0  0
 14 15  1  0  0  0  0
 11 15  2  0  0  0  0
 15 16  1  0  0  0  0
 16 17  2  0  0  0  0
 16 18  1  0  0  0  0
 18 19  1  0  0  0  0
 21 19  2  0  0  0  0
 19 22  1  0  0  0  0
 20 21  1  0  0  0  0
 22 23  2  0  0  0  0
 23 24  1  0  0  0  0
 20 24  2  0  0  0  0
 24 25  1  0  0  0  0
 25 26  1  0  0  0  0
 26 27  2  0  0  0  0
 26 28  1  0  0  0  0
 30 28  2  0  0  0  0
 28 31  1  0  0  0  0
 29 30  1  0  0  0  0
 31 32  2  0  0  0  0
 32 33  1  0  0  0  0
 29 33  2  0  0  0  0
  2 34  1  0  0  0  0
  3 35  1  0  0  0  0
  4 36  1  0  0  0  0
  5 37  1  0  0  0  0
  8 38  1  0  0  0  0
  9 39  1  0  0  0  0
 11 40  1  0  0  0  0
 12 41  1  0  0  0  0
 13 42  1  0  0  0  0
 14 43  1  0  0  0  0
 18 44  1  0  0  0  0
 20 45  1  0  0  0  0
 21 46  1  0  0  0  0
 22 47  1  0  0  0  0
 23 48  1  0  0  0  0
 25 49  1  0  0  0  0
 27 50  1  0  0  0  0
 29 51  1  0  0  0  0
 30 52  1  0  0  0  0
 32 53  1  0  0  0  0
 33 54  1  0  0  0  0
M  END
>  <type>
common

$$$$
