# Supplementary material for: Similarity-Based Profiling of Hydrazone-Containing Scaffolds Active Against Leishmania Amastigotes
Source: ACS Omega. 2025 Oct 22;10(43):50679–94. doi: 10.1021/acsomega.5c05276 (PMC12593058; doi:10.1021/acsomega.5c05276)
Supplement: Supplementary file 1 [file ao5c05276_si_001.zip › SDF/782.sdf]

  Mrv0541 10242313313D              92.44000

 48 50  0  0  0  0            999 V2000
   -3.9853   -4.3135   -4.6189 C   0  0  0  0  0  0  0  0  0  0  0  0
   -2.9187   -3.5688   -5.1634 C   0  0  0  0  0  0  0  0  0  0  0  0
   -2.1193   -2.8155   -4.2835 C   0  0  0  0  0  0  0  0  0  0  0  0
   -2.3803   -2.8651   -2.9484 N   0  0  0  0  0  0  0  0  0  0  0  0
   -3.4362   -3.5551   -2.4653 C   0  0  0  0  0  0  0  0  0  0  0  0
   -4.2359   -4.2834   -3.2820 N   0  0  0  0  0  0  0  0  0  0  0  0
   -1.7574   -2.2920   -1.9012 C   0  0  0  0  0  0  0  0  0  0  0  0
   -2.5551   -2.5622   -0.7870 C   0  0  0  0  0  0  0  0  0  0  0  0
   -3.5624   -3.3778   -1.1432 N   0  0  0  0  0  0  0  0  0  0  0  0
   -0.5974   -1.5796   -1.8613 N   0  0  0  0  0  0  0  0  0  0  0  0
    0.7593   -2.0475   -2.0945 C   0  0  1  0  0  0  0  0  0  0  0  0
    1.2582   -2.5020   -0.6741 C   0  0  0  0  0  0  0  0  0  0  0  0
    0.8556   -3.3427   -2.9867 C   0  0  0  0  0  0  0  0  0  0  0  0
    1.5951   -0.8182   -2.7133 C   0  0  2  0  0  0  0  0  0  0  0  0
    3.0103   -1.2430   -3.2513 C   0  0  0  0  0  0  0  0  0  0  0  0
    1.8360    0.3232   -1.6604 C   0  0  0  0  0  0  0  0  0  0  0  0
    0.8337   -0.1529   -3.9201 C   0  0  0  0  0  0  0  0  0  0  0  0
   -2.3771   -2.0711    0.5171 C   0  0  0  0  0  0  0  0  0  0  0  0
   -2.7044   -0.7300    0.8145 C   0  0  0  0  0  0  0  0  0  0  0  0
   -2.5694   -0.2395    2.1248 C   0  0  0  0  0  0  0  0  0  0  0  0
   -2.0813   -1.0805    3.1413 C   0  0  0  0  0  0  0  0  0  0  0  0
   -1.7324   -2.4189    2.8519 C   0  0  0  0  0  0  0  0  0  0  0  0
   -1.8948   -2.9153    1.5399 C   0  0  0  0  0  0  0  0  0  0  0  0
   -1.2595   -3.1933    3.7873 C   0  0  0  0  0  0  0  0  0  0  0  0
   -0.8368   -3.8773    4.6072 N   0  0  0  0  0  0  0  0  0  0  0  0
   -4.5883   -4.8676   -5.2285 H   0  0  0  0  0  0  0  0  0  0  0  0
   -2.7314   -3.5733   -6.1677 H   0  0  0  0  0  0  0  0  0  0  0  0
   -1.3690   -2.2340   -4.6559 H   0  0  0  0  0  0  0  0  0  0  0  0
   -0.6790   -0.6713   -1.5306 H   0  0  0  0  0  0  0  0  0  0  0  0
    0.6953   -3.3720   -0.3220 H   0  0  0  0  0  0  0  0  0  0  0  0
    1.1288   -1.7209    0.0780 H   0  0  0  0  0  0  0  0  0  0  0  0
    2.3135   -2.7813   -0.6949 H   0  0  0  0  0  0  0  0  0  0  0  0
    0.1472   -4.1069   -2.6608 H   0  0  0  0  0  0  0  0  0  0  0  0
    1.8531   -3.7863   -2.9323 H   0  0  0  0  0  0  0  0  0  0  0  0
    0.6654   -3.1300   -4.0357 H   0  0  0  0  0  0  0  0  0  0  0  0
    2.9285   -1.8837   -4.1315 H   0  0  0  0  0  0  0  0  0  0  0  0
    3.6007   -0.3725   -3.5491 H   0  0  0  0  0  0  0  0  0  0  0  0
    3.5764   -1.7823   -2.4911 H   0  0  0  0  0  0  0  0  0  0  0  0
    0.8946    0.6648   -1.2261 H   0  0  0  0  0  0  0  0  0  0  0  0
    2.3200    1.1909   -2.1150 H   0  0  0  0  0  0  0  0  0  0  0  0
    2.4871   -0.0158   -0.8523 H   0  0  0  0  0  0  0  0  0  0  0  0
   -0.1209    0.2724   -3.6042 H   0  0  0  0  0  0  0  0  0  0  0  0
    1.4175    0.6574   -4.3596 H   0  0  0  0  0  0  0  0  0  0  0  0
    0.6337   -0.8715   -4.7121 H   0  0  0  0  0  0  0  0  0  0  0  0
   -3.0577   -0.1060    0.0842 H   0  0  0  0  0  0  0  0  0  0  0  0
   -2.8248    0.7284    2.3398 H   0  0  0  0  0  0  0  0  0  0  0  0
   -1.9851   -0.7021    4.0898 H   0  0  0  0  0  0  0  0  0  0  0  0
   -1.6515   -3.8897    1.3216 H   0  0  0  0  0  0  0  0  0  0  0  0
  1  2  1  0  0  0  0
  1  6  2  0  0  0  0
  2  3  2  0  0  0  0
  3  4  1  0  0  0  0
  5  6  1  0  0  0  0
  4  7  1  0  0  0  0
  4  5  1  0  0  0  0
  5  9  2  0  0  0  0
  7  8  2  0  0  0  0
  8  9  1  0  0  0  0
  7 10  1  0  0  0  0
 10 11  1  0  0  0  0
 11 12  1  0  0  0  0
 11 13  1  0  0  0  0
 11 14  1  0  0  0  0
 14 15  1  0  0  0  0
 14 16  1  0  0  0  0
 14 17  1  0  0  0  0
  8 18  1  0  0  0  0
 18 19  1  0  0  0  0
 18 23  2  0  0  0  0
 19 20  2  0  0  0  0
 20 21  1  0  0  0  0
 21 22  2  0  0  0  0
 22 23  1  0  0  0  0
 22 24  1  0  0  0  0
 24 25  3  0  0  0  0
  1 26  1  0  0  0  0
  2 27  1  0  0  0  0
  3 28  1  0  0  0  0
 10 29  1  0  0  0  0
 12 30  1  0  0  0  0
 12 31  1  0  0  0  0
 12 32  1  0  0  0  0
 13 33  1  0  0  0  0
 13 34  1  0  0  0  0
 13 35  1  0  0  0  0
 15 36  1  0  0  0  0
 15 37  1  0  0  0  0
 15 38  1  0  0  0  0
 16 39  1  0  0  0  0
 16 40  1  0  0  0  0
 16 41  1  0  0  0  0
 17 42  1  0  0  0  0
 17 43  1  0  0  0  0
 17 44  1  0  0  0  0
 19 45  1  0  0  0  0
 20 46  1  0  0  0  0
 21 47  1  0  0  0  0
 23 48  1  0  0  0  0
M  END
$$$$
