# Supplementary material for: Similarity-Based Profiling of Hydrazone-Containing Scaffolds Active Against Leishmania Amastigotes
Source: ACS Omega. 2025 Oct 22;10(43):50679–94. doi: 10.1021/acsomega.5c05276 (PMC12593058; doi:10.1021/acsomega.5c05276)
Supplement: Supplementary file 1 [file ao5c05276_si_001.zip › SDF/779.sdf]

  Mrv0541 10092314213D             122.96000

 80 80  0  0  0  0            999 V2000
   -1.7152    1.9524   -0.6704 C   0  0  1  0  0  0  0  0  0  0  0  0
   -1.8458    1.8609    0.8803 C   0  0  1  0  0  0  0  0  0  0  0  0
   -0.7739    0.8780    1.3997 C   0  0  2  0  0  0  0  0  0  0  0  0
    0.0332    0.4312    0.1704 C   0  0  1  0  0  0  0  0  0  0  0  0
   -0.2486    1.4794   -0.9286 C   0  0  1  0  0  0  0  0  0  0  0  0
   -2.8278    1.1688   -1.4477 C   0  0  2  0  0  0  0  0  0  0  0  0
    0.0970    0.9154   -2.3343 C   0  0  2  0  0  0  0  0  0  0  0  0
   -0.1257    1.9040   -3.3575 O   0  0  0  0  0  0  0  0  0  0  0  0
   -0.1117    1.3609   -4.8646 P   0  0  1  0  0  0  0  0  0  0  0  0
   -1.3839    0.4405   -5.0872 O   0  5  0  0  0  0  0  0  0  0  0  0
   -0.1878    2.5106   -5.7744 O   0  0  0  0  0  0  0  0  0  0  0  0
    1.2411    0.5591   -5.1648 O   0  0  0  0  0  0  0  0  0  0  0  0
    1.2074   -0.8786   -5.0278 C   0  0  1  0  0  0  0  0  0  0  0  0
    2.6561   -1.4436   -5.0587 C   0  0  1  0  0  0  0  0  0  0  0  0
    2.8970   -2.6002   -4.0373 C   0  0  2  0  0  0  0  0  0  0  0  0
    4.2525   -3.3003   -4.0332 N   0  3  2  0  0  0  0  0  0  0  0  0
    4.2406   -4.3589   -2.9501 C   0  0  0  0  0  0  0  0  0  0  0  0
    5.3707   -2.3315   -3.7323 C   0  0  0  0  0  0  0  0  0  0  0  0
    4.5153   -3.9789   -5.3566 C   0  0  0  0  0  0  0  0  0  0  0  0
   -4.2661    1.7468   -1.3184 C   0  0  2  0  0  0  0  0  0  0  0  0
   -5.3205    0.9171   -2.1029 C   0  0  1  0  0  0  0  0  0  0  0  0
   -6.7712    1.4174   -1.8682 C   0  0  2  0  0  0  0  0  0  0  0  0
   -7.8373    0.5659   -2.6126 C   0  0  2  0  0  0  0  0  0  0  0  0
   -9.2804    1.0634   -2.3283 C   0  0  2  0  0  0  0  0  0  0  0  0
  -10.3806    0.2440   -3.0579 C   0  0  2  0  0  0  0  0  0  0  0  0
  -11.8051    0.7864   -2.7542 C   0  0  2  0  0  0  0  0  0  0  0  0
  -12.9323    0.0003   -3.4771 C   0  0  2  0  0  0  0  0  0  0  0  0
  -14.3444    0.5688   -3.1628 C   0  0  1  0  0  0  0  0  0  0  0  0
  -15.4846   -0.2031   -3.8798 C   0  0  1  0  0  0  0  0  0  0  0  0
  -16.8883    0.3650   -3.5659 C   0  0  0  0  0  0  0  0  0  0  0  0
   -1.7958    3.0026   -0.9703 H   0  0  0  0  0  0  0  0  0  0  0  0
   -1.6729    2.8458    1.3236 H   0  0  0  0  0  0  0  0  0  0  0  0
   -2.8300    1.5233    1.2095 H   0  0  0  0  0  0  0  0  0  0  0  0
   -1.2346    0.0090    1.8819 H   0  0  0  0  0  0  0  0  0  0  0  0
   -0.1188    1.3659    2.1297 H   0  0  0  0  0  0  0  0  0  0  0  0
    1.1028    0.3754    0.3933 H   0  0  0  0  0  0  0  0  0  0  0  0
   -0.3085   -0.5612   -0.1416 H   0  0  0  0  0  0  0  0  0  0  0  0
    0.4162    2.3327   -0.7489 H   0  0  0  0  0  0  0  0  0  0  0  0
   -2.8163    0.1248   -1.1285 H   0  0  0  0  0  0  0  0  0  0  0  0
   -2.5976    1.1950   -2.5147 H   0  0  0  0  0  0  0  0  0  0  0  0
   -0.5080    0.0181   -2.4960 H   0  0  0  0  0  0  0  0  0  0  0  0
    1.1548    0.6260   -2.3451 H   0  0  0  0  0  0  0  0  0  0  0  0
    0.7219   -1.1832   -4.1011 H   0  0  0  0  0  0  0  0  0  0  0  0
    0.6388   -1.3134   -5.8562 H   0  0  0  0  0  0  0  0  0  0  0  0
    2.8634   -1.7874   -6.0723 H   0  0  0  0  0  0  0  0  0  0  0  0
    3.3524   -0.6348   -4.8371 H   0  0  0  0  0  0  0  0  0  0  0  0
    2.1086   -3.3430   -4.2023 H   0  0  0  0  0  0  0  0  0  0  0  0
    2.7152   -2.1734   -3.0428 H   0  0  0  0  0  0  0  0  0  0  0  0
    3.4746   -5.1173   -3.1402 H   0  0  0  0  0  0  0  0  0  0  0  0
    4.0351   -3.9223   -1.9675 H   0  0  0  0  0  0  0  0  0  0  0  0
    5.2019   -4.8767   -2.8817 H   0  0  0  0  0  0  0  0  0  0  0  0
    5.1909   -1.8042   -2.7917 H   0  0  0  0  0  0  0  0  0  0  0  0
    6.3337   -2.8440   -3.6470 H   0  0  0  0  0  0  0  0  0  0  0  0
    5.4792   -1.5841   -4.5202 H   0  0  0  0  0  0  0  0  0  0  0  0
    5.4383   -4.5650   -5.3333 H   0  0  0  0  0  0  0  0  0  0  0  0
    3.6979   -4.6563   -5.6211 H   0  0  0  0  0  0  0  0  0  0  0  0
    4.6247   -3.2572   -6.1677 H   0  0  0  0  0  0  0  0  0  0  0  0
   -4.2657    2.7700   -1.7033 H   0  0  0  0  0  0  0  0  0  0  0  0
   -4.5620    1.7787   -0.2687 H   0  0  0  0  0  0  0  0  0  0  0  0
   -5.0900    0.9678   -3.1703 H   0  0  0  0  0  0  0  0  0  0  0  0
   -5.2500   -0.1280   -1.7866 H   0  0  0  0  0  0  0  0  0  0  0  0
   -6.8425    2.4569   -2.2000 H   0  0  0  0  0  0  0  0  0  0  0  0
   -6.9843    1.3900   -0.7953 H   0  0  0  0  0  0  0  0  0  0  0  0
   -7.7524   -0.4776   -2.2950 H   0  0  0  0  0  0  0  0  0  0  0  0
   -7.6441    0.6127   -3.6881 H   0  0  0  0  0  0  0  0  0  0  0  0
   -9.3580    2.1100   -2.6376 H   0  0  0  0  0  0  0  0  0  0  0  0
   -9.4624    1.0129   -1.2504 H   0  0  0  0  0  0  0  0  0  0  0  0
  -10.3191   -0.8016   -2.7415 H   0  0  0  0  0  0  0  0  0  0  0  0
  -10.2036    0.2860   -4.1366 H   0  0  0  0  0  0  0  0  0  0  0  0
  -11.8546    1.8354   -3.0604 H   0  0  0  0  0  0  0  0  0  0  0  0
  -11.9769    0.7392   -1.6748 H   0  0  0  0  0  0  0  0  0  0  0  0
  -12.8906   -1.0476   -3.1669 H   0  0  0  0  0  0  0  0  0  0  0  0
  -12.7611    0.0442   -4.5564 H   0  0  0  0  0  0  0  0  0  0  0  0
  -14.5124    0.5246   -2.0828 H   0  0  0  0  0  0  0  0  0  0  0  0
  -14.3810    1.6181   -3.4701 H   0  0  0  0  0  0  0  0  0  0  0  0
  -15.3279   -0.1596   -4.9611 H   0  0  0  0  0  0  0  0  0  0  0  0
  -15.4601   -1.2527   -3.5744 H   0  0  0  0  0  0  0  0  0  0  0  0
  -17.6476   -0.2148   -4.0950 H   0  0  0  0  0  0  0  0  0  0  0  0
  -17.0932    0.3089   -2.4947 H   0  0  0  0  0  0  0  0  0  0  0  0
  -16.9605    1.4061   -3.8874 H   0  0  0  0  0  0  0  0  0  0  0  0
  1  2  1  0  0  0  0
  2  3  1  0  0  0  0
  3  4  1  0  0  0  0
  4  5  1  0  0  0  0
  1  5  1  0  0  0  0
  1  6  1  0  0  0  0
  5  7  1  0  0  0  0
  7  8  1  0  0  0  0
  8  9  1  0  0  0  0
  9 10  1  0  0  0  0
  9 11  2  0  0  0  0
  9 12  1  0  0  0  0
 12 13  1  0  0  0  0
 13 14  1  0  0  0  0
 14 15  1  0  0  0  0
 15 16  1  0  0  0  0
 16 17  1  0  0  0  0
 16 18  1  0  0  0  0
 16 19  1  0  0  0  0
  6 20  1  0  0  0  0
 20 21  1  0  0  0  0
 21 22  1  0  0  0  0
 22 23  1  0  0  0  0
 23 24  1  0  0  0  0
 24 25  1  0  0  0  0
 25 26  1  0  0  0  0
 26 27  1  0  0  0  0
 27 28  1  0  0  0  0
 28 29  1  0  0  0  0
 29 30  1  0  0  0  0
  1 31  1  0  0  0  0
  2 32  1  0  0  0  0
  2 33  1  0  0  0  0
  3 34  1  0  0  0  0
  3 35  1  0  0  0  0
  4 36  1  0  0  0  0
  4 37  1  0  0  0  0
  5 38  1  0  0  0  0
  6 39  1  0  0  0  0
  6 40  1  0  0  0  0
  7 41  1  0  0  0  0
  7 42  1  0  0  0  0
 13 43  1  0  0  0  0
 13 44  1  0  0  0  0
 14 45  1  0  0  0  0
 14 46  1  0  0  0  0
 15 47  1  0  0  0  0
 15 48  1  0  0  0  0
 17 49  1  0  0  0  0
 17 50  1  0  0  0  0
 17 51  1  0  0  0  0
 18 52  1  0  0  0  0
 18 53  1  0  0  0  0
 18 54  1  0  0  0  0
 19 55  1  0  0  0  0
 19 56  1  0  0  0  0
 19 57  1  0  0  0  0
 20 58  1  0  0  0  0
 20 59  1  0  0  0  0
 21 60  1  0  0  0  0
 21 61  1  0  0  0  0
 22 62  1  0  0  0  0
 22 63  1  0  0  0  0
 23 64  1  0  0  0  0
 23 65  1  0  0  0  0
 24 66  1  0  0  0  0
 24 67  1  0  0  0  0
 25 68  1  0  0  0  0
 25 69  1  0  0  0  0
 26 70  1  0  0  0  0
 26 71  1  0  0  0  0
 27 72  1  0  0  0  0
 27 73  1  0  0  0  0
 28 74  1  0  0  0  0
 28 75  1  0  0  0  0
 29 76  1  0  0  0  0
 29 77  1  0  0  0  0
 30 78  1  0  0  0  0
 30 79  1  0  0  0  0
 30 80  1  0  0  0  0
M  CHG  2  10  -1  16   1
M  END
>  <type>
common

$$$$
