# Supplementary material for: Similarity-Based Profiling of Hydrazone-Containing Scaffolds Active Against Leishmania Amastigotes
Source: ACS Omega. 2025 Oct 22;10(43):50679–94. doi: 10.1021/acsomega.5c05276 (PMC12593058; doi:10.1021/acsomega.5c05276)
Supplement: Supplementary file 1 [file ao5c05276_si_001.zip › SDF/773.sdf]

  Mrv0541 09112319583D             116.68000

 56 58  0  0  0  0            999 V2000
    7.7032   -5.7569    3.8588 C   0  0  0  0  0  0  0  0  0  0  0  0
    7.2038   -6.6434    4.8295 C   0  0  0  0  0  0  0  0  0  0  0  0
    6.7331   -7.9156    4.4498 C   0  0  0  0  0  0  0  0  0  0  0  0
    6.7574   -8.2926    3.0921 C   0  0  0  0  0  0  0  0  0  0  0  0
    7.2546   -7.4036    2.1213 C   0  0  0  0  0  0  0  0  0  0  0  0
    7.7306   -6.1304    2.4983 C   0  0  0  0  0  0  0  0  0  0  0  0
    8.3817   -5.0242    1.2773 S   0  0  2  0  0  0  0  0  0  0  0  0
    6.1447   -8.9877    5.6214 Cl  0  0  0  0  0  0  0  0  0  0  0  0
    7.5539   -5.1589   -0.0916 O   0  0  0  0  0  0  0  0  0  0  0  0
    9.9053   -5.4288    0.9756 O   0  0  0  0  0  0  0  0  0  0  0  0
    8.3010   -3.3579    1.8834 N   0  0  2  0  0  0  0  0  0  0  0  0
    7.0394   -1.1954    2.0051 C   0  0  2  0  0  0  0  0  0  0  0  0
    7.1138   -2.6111    1.3785 C   0  0  1  0  0  0  0  0  0  0  0  0
    9.5756   -2.6028    1.7386 C   0  0  1  0  0  0  0  0  0  0  0  0
    9.4514   -1.2128    2.4101 C   0  0  2  0  0  0  0  0  0  0  0  0
    8.3128   -0.5099    1.8442 N   0  0  0  0  0  0  0  0  0  0  0  0
    8.4751    0.6879    1.1546 C   0  0  0  0  0  0  0  0  0  0  0  0
    9.6009    1.2351    1.0651 O   0  0  0  0  0  0  0  0  0  0  0  0
    7.4519    1.3664    0.4533 C   0  0  0  0  0  0  0  0  0  0  0  0
    7.5025    1.4290   -0.9562 C   0  0  0  0  0  0  0  0  0  0  0  0
    6.3797    1.9916    1.1283 C   0  0  0  0  0  0  0  0  0  0  0  0
    5.3416    2.6104    0.4030 C   0  0  0  0  0  0  0  0  0  0  0  0
    5.3648    2.6251   -1.0070 C   0  0  0  0  0  0  0  0  0  0  0  0
    6.4765    2.0652   -1.6750 C   0  0  0  0  0  0  0  0  0  0  0  0
    4.3430    3.2269   -1.7062 O   0  0  0  0  0  0  0  0  0  0  0  0
    3.5657    2.3374   -2.5417 C   0  0  1  0  0  0  0  0  0  0  0  0
    2.6892    3.1672   -3.5105 C   0  0  2  0  0  0  0  0  0  0  0  0
    1.9952    2.3060   -4.5275 N   0  0  1  0  0  0  0  0  0  0  0  0
    0.6914    2.8563   -5.0009 C   0  0  0  0  0  0  0  0  0  0  0  0
    2.8702    1.9048   -5.6731 C   0  0  0  0  0  0  0  0  0  0  0  0
    8.0488   -4.8417    4.1539 H   0  0  0  0  0  0  0  0  0  0  0  0
    7.1883   -6.3586    5.8113 H   0  0  0  0  0  0  0  0  0  0  0  0
    6.4170   -9.2135    2.8053 H   0  0  0  0  0  0  0  0  0  0  0  0
    7.2702   -7.6927    1.1410 H   0  0  0  0  0  0  0  0  0  0  0  0
    6.8160   -1.2892    3.0731 H   0  0  0  0  0  0  0  0  0  0  0  0
    6.1956   -0.6738    1.5530 H   0  0  0  0  0  0  0  0  0  0  0  0
    7.1674   -2.5076    0.2922 H   0  0  0  0  0  0  0  0  0  0  0  0
    6.1980   -3.1543    1.6245 H   0  0  0  0  0  0  0  0  0  0  0  0
   10.3908   -3.1459    2.2192 H   0  0  0  0  0  0  0  0  0  0  0  0
    9.8255   -2.4731    0.6820 H   0  0  0  0  0  0  0  0  0  0  0  0
   10.4025   -0.6890    2.2805 H   0  0  0  0  0  0  0  0  0  0  0  0
    9.3027   -1.3392    3.4866 H   0  0  0  0  0  0  0  0  0  0  0  0
    8.2795    1.0064   -1.4714 H   0  0  0  0  0  0  0  0  0  0  0  0
    6.3489    1.9907    2.1508 H   0  0  0  0  0  0  0  0  0  0  0  0
    4.5711    3.0538    0.9046 H   0  0  0  0  0  0  0  0  0  0  0  0
    6.5401    2.1143   -2.6942 H   0  0  0  0  0  0  0  0  0  0  0  0
    4.2157    1.6906   -3.1307 H   0  0  0  0  0  0  0  0  0  0  0  0
    2.9275    1.6996   -1.9254 H   0  0  0  0  0  0  0  0  0  0  0  0
    3.3071    3.9232   -4.0051 H   0  0  0  0  0  0  0  0  0  0  0  0
    1.9663    3.7088   -2.8957 H   0  0  0  0  0  0  0  0  0  0  0  0
    0.1829    2.1263   -5.6356 H   0  0  0  0  0  0  0  0  0  0  0  0
    0.0323    3.0564   -4.1538 H   0  0  0  0  0  0  0  0  0  0  0  0
    0.8275    3.7809   -5.5690 H   0  0  0  0  0  0  0  0  0  0  0  0
    3.7181    1.3172   -5.3280 H   0  0  0  0  0  0  0  0  0  0  0  0
    2.3273    1.2773   -6.3811 H   0  0  0  0  0  0  0  0  0  0  0  0
    3.2509    2.7762   -6.2117 H   0  0  0  0  0  0  0  0  0  0  0  0
  1  2  1  0  0  0  0
  1  6  2  0  0  0  0
  2  3  2  0  0  0  0
  3  4  1  0  0  0  0
  4  5  2  0  0  0  0
  5  6  1  0  0  0  0
  6  7  1  0  0  0  0
  3  8  1  0  0  0  0
  7  9  2  0  0  0  0
  7 10  2  0  0  0  0
  7 11  1  0  0  0  0
 13 11  1  0  0  0  0
 11 14  1  0  0  0  0
 12 13  1  0  0  0  0
 12 16  1  0  0  0  0
 14 15  1  0  0  0  0
 15 16  1  0  0  0  0
 16 17  1  0  0  0  0
 17 18  2  0  0  0  0
 17 19  1  0  0  0  0
 20 19  1  0  0  0  0
 19 21  2  0  0  0  0
 20 24  2  0  0  0  0
 21 22  1  0  0  0  0
 22 23  2  0  0  0  0
 23 24  1  0  0  0  0
 23 25  1  0  0  0  0
 25 26  1  0  0  0  0
 26 27  1  0  0  0  0
 27 28  1  0  0  0  0
 28 29  1  0  0  0  0
 28 30  1  0  0  0  0
  1 31  1  0  0  0  0
  2 32  1  0  0  0  0
  4 33  1  0  0  0  0
  5 34  1  0  0  0  0
 12 35  1  0  0  0  0
 12 36  1  0  0  0  0
 13 37  1  0  0  0  0
 13 38  1  0  0  0  0
 14 39  1  0  0  0  0
 14 40  1  0  0  0  0
 15 41  1  0  0  0  0
 15 42  1  0  0  0  0
 20 43  1  0  0  0  0
 21 44  1  0  0  0  0
 22 45  1  0  0  0  0
 24 46  1  0  0  0  0
 26 47  1  0  0  0  0
 26 48  1  0  0  0  0
 27 49  1  0  0  0  0
 27 50  1  0  0  0  0
 29 51  1  0  0  0  0
 29 52  1  0  0  0  0
 29 53  1  0  0  0  0
 30 54  1  0  0  0  0
 30 55  1  0  0  0  0
 30 56  1  0  0  0  0
M  END
$$$$
