# Supplementary material for: Similarity-Based Profiling of Hydrazone-Containing Scaffolds Active Against Leishmania Amastigotes
Source: ACS Omega. 2025 Oct 22;10(43):50679–94. doi: 10.1021/acsomega.5c05276 (PMC12593058; doi:10.1021/acsomega.5c05276)
Supplement: Supplementary file 1 [file ao5c05276_si_001.zip › SDF/772.sdf]

  Mrv0541 09112319583D              78.21000

 45 47  0  0  0  0            999 V2000
    1.5071   -0.0417   -0.0888 C   0  0  0  0  0  0  0  0  0  0  0  0
    0.0676   -0.0019   -0.0410 O   0  0  0  0  0  0  0  0  0  0  0  0
   -0.4038    0.5878    1.1036 C   0  0  0  0  0  0  0  0  0  0  0  0
   -0.6766   -0.1926    2.2479 C   0  0  0  0  0  0  0  0  0  0  0  0
   -0.4856   -1.5507    2.2177 O   0  0  0  0  0  0  0  0  0  0  0  0
   -1.6715   -2.2968    1.8655 C   0  0  1  0  0  0  0  0  0  0  0  0
   -1.4152   -3.7198    1.9765 C   0  0  0  0  0  0  0  0  0  0  0  0
   -1.0625   -4.3102    3.1253 C   0  0  0  0  0  0  0  0  0  0  0  0
   -1.0981    0.4442    3.4333 C   0  0  0  0  0  0  0  0  0  0  0  0
   -1.3663   -0.5331    4.9957 Br  0  0  0  0  0  0  0  0  0  0  0  0
   -1.3006    1.8372    3.4579 C   0  0  0  0  0  0  0  0  0  0  0  0
   -1.0800    2.6350    2.3069 C   0  0  0  0  0  0  0  0  0  0  0  0
   -1.2543    4.0256    2.2946 C   0  0  0  0  0  0  0  0  0  0  0  0
   -2.0714    4.7341    3.1025 C   0  0  0  0  0  0  0  0  0  0  0  0
   -2.1865    6.1059    3.0889 C   0  0  0  0  0  0  0  0  0  0  0  0
   -2.5672    6.6543    1.9119 C   0  0  0  0  0  0  0  0  0  0  0  0
   -1.9462    6.8616    4.2827 C   0  0  0  0  0  0  0  0  0  0  0  0
   -1.4876    6.2293    5.4848 C   0  0  0  0  0  0  0  0  0  0  0  0
   -1.3000    6.9355    6.6892 C   0  0  0  0  0  0  0  0  0  0  0  0
   -1.5579    8.3099    6.7125 C   0  0  0  0  0  0  0  0  0  0  0  0
   -1.4496    9.1366    7.7659 O   0  0  0  0  0  0  0  0  0  0  0  0
   -1.8230   10.4037    7.1951 C   0  0  1  0  0  0  0  0  0  0  0  0
   -2.1385   10.2878    5.7933 O   0  0  0  0  0  0  0  0  0  0  0  0
   -1.9691    8.9691    5.5711 C   0  0  0  0  0  0  0  0  0  0  0  0
   -2.1615    8.2738    4.3655 C   0  0  0  0  0  0  0  0  0  0  0  0
   -0.6250    1.9805    1.1343 C   0  0  0  0  0  0  0  0  0  0  0  0
    1.9205   -0.5921    0.7615 H   0  0  0  0  0  0  0  0  0  0  0  0
    1.8101   -0.5557   -1.0023 H   0  0  0  0  0  0  0  0  0  0  0  0
    1.9322    0.9657   -0.1121 H   0  0  0  0  0  0  0  0  0  0  0  0
   -2.5122   -2.0440    2.5203 H   0  0  0  0  0  0  0  0  0  0  0  0
   -1.9619   -2.0693    0.8352 H   0  0  0  0  0  0  0  0  0  0  0  0
   -1.5120   -4.2900    1.1657 H   0  0  0  0  0  0  0  0  0  0  0  0
   -0.9489   -3.7847    3.9593 H   0  0  0  0  0  0  0  0  0  0  0  0
   -0.9072   -5.2900    3.1567 H   0  0  0  0  0  0  0  0  0  0  0  0
   -1.5942    2.2626    4.3383 H   0  0  0  0  0  0  0  0  0  0  0  0
   -0.7336    4.5380    1.6164 H   0  0  0  0  0  0  0  0  0  0  0  0
   -2.6402    4.2528    3.7588 H   0  0  0  0  0  0  0  0  0  0  0  0
   -2.6749    7.6253    1.7792 H   0  0  0  0  0  0  0  0  0  0  0  0
   -2.7559    6.0919    1.1131 H   0  0  0  0  0  0  0  0  0  0  0  0
   -1.2858    5.2260    5.5175 H   0  0  0  0  0  0  0  0  0  0  0  0
   -0.9795    6.4543    7.5325 H   0  0  0  0  0  0  0  0  0  0  0  0
   -2.6939   10.7946    7.7290 H   0  0  0  0  0  0  0  0  0  0  0  0
   -0.9950   11.1059    7.3243 H   0  0  0  0  0  0  0  0  0  0  0  0
   -2.4688    8.8291    3.5687 H   0  0  0  0  0  0  0  0  0  0  0  0
   -0.4437    2.5168    0.2798 H   0  0  0  0  0  0  0  0  0  0  0  0
  1  2  1  0  0  0  0
  2  3  1  0  0  0  0
  3  4  2  0  0  0  0
  4  5  1  0  0  0  0
  5  6  1  0  0  0  0
  6  7  1  0  0  0  0
  7  8  2  0  0  0  0
  4  9  1  0  0  0  0
  9 10  1  0  0  0  0
  9 11  2  0  0  0  0
 11 12  1  0  0  0  0
 12 13  1  0  0  0  0
 13 14  2  0  0  0  0
 14 15  1  0  0  0  0
 15 16  2  0  0  0  0
 15 17  1  0  0  0  0
 17 18  2  0  0  0  0
 18 19  1  0  0  0  0
 19 20  2  0  0  0  0
 20 21  1  0  0  0  0
 21 22  1  0  0  0  0
 22 23  1  0  0  0  0
 23 24  1  0  0  0  0
 20 24  1  0  0  0  0
 24 25  2  0  0  0  0
 17 25  1  0  0  0  0
 12 26  2  0  0  0  0
  3 26  1  0  0  0  0
  1 27  1  0  0  0  0
  1 28  1  0  0  0  0
  1 29  1  0  0  0  0
  6 30  1  0  0  0  0
  6 31  1  0  0  0  0
  7 32  1  0  0  0  0
  8 33  1  0  0  0  0
  8 34  1  0  0  0  0
 11 35  1  0  0  0  0
 13 36  1  0  0  0  0
 14 37  1  0  0  0  0
 16 38  1  0  0  0  0
 16 39  1  0  0  0  0
 18 40  1  0  0  0  0
 19 41  1  0  0  0  0
 22 42  1  0  0  0  0
 22 43  1  0  0  0  0
 25 44  1  0  0  0  0
 26 45  1  0  0  0  0
M  END
$$$$
