# Supplementary material for: Similarity-Based Profiling of Hydrazone-Containing Scaffolds Active Against Leishmania Amastigotes
Source: ACS Omega. 2025 Oct 22;10(43):50679–94. doi: 10.1021/acsomega.5c05276 (PMC12593058; doi:10.1021/acsomega.5c05276)
Supplement: Supplementary file 1 [file ao5c05276_si_001.zip › SDF/771.sdf]

  Mrv0541 09112319593D              68.63000

 41 43  0  0  0  0            999 V2000
    3.6456   -4.5531    1.3087 O   0  0  0  0  0  0  0  0  0  0  0  0
    2.7405   -3.9603    1.7444 N   0  0  0  0  0  0  0  0  0  0  0  0
    2.4709   -4.0688    2.8741 O   0  0  0  0  0  0  0  0  0  0  0  0
    2.0375   -3.1680    0.9700 C   0  0  0  0  0  0  0  0  0  0  0  0
    2.2961   -1.8194    0.7476 C   0  0  0  0  0  0  0  0  0  0  0  0
    1.3260   -1.3441   -0.1313 C   0  0  0  0  0  0  0  0  0  0  0  0
    1.1898   -0.0658   -0.6335 C   0  0  0  0  0  0  0  0  0  0  0  0
    2.0152    0.8584   -0.2979 N   0  0  0  0  0  0  0  0  0  0  0  0
    1.9732    2.0139   -0.7174 N   0  0  0  0  0  0  0  0  0  0  0  0
    2.7966    2.9455   -0.3936 C   0  0  0  0  0  0  0  0  0  0  0  0
    2.6951    4.2348   -0.9171 C   0  0  0  0  0  0  0  0  0  0  0  0
    3.6310    5.2320   -0.5403 C   0  0  0  0  0  0  0  0  0  0  0  0
    3.5111    6.5553   -1.0077 C   0  0  0  0  0  0  0  0  0  0  0  0
    2.4525    6.9106   -1.8658 C   0  0  0  0  0  0  0  0  0  0  0  0
    2.2989    8.2049   -2.2803 O   0  0  0  0  0  0  0  0  0  0  0  0
    1.4200    8.9543   -1.4181 C   0  0  1  0  0  0  0  0  0  0  0  0
    1.2985   10.3221   -1.9677 C   0  0  0  0  0  0  0  0  0  0  0  0
    2.2304   11.3232   -1.6060 C   0  0  0  0  0  0  0  0  0  0  0  0
    2.1278   12.6192   -2.1440 C   0  0  0  0  0  0  0  0  0  0  0  0
    1.0942   12.9293   -3.0462 C   0  0  0  0  0  0  0  0  0  0  0  0
    0.1624   11.9410   -3.4118 C   0  0  0  0  0  0  0  0  0  0  0  0
    0.2611   10.6444   -2.8747 C   0  0  0  0  0  0  0  0  0  0  0  0
    1.5499    5.9217   -2.2982 C   0  0  0  0  0  0  0  0  0  0  0  0
    1.6706    4.6006   -1.8297 C   0  0  0  0  0  0  0  0  0  0  0  0
    0.5081   -2.4405   -0.4090 C   0  0  0  0  0  0  0  0  0  0  0  0
    0.9430   -3.5355    0.2606 O   0  0  0  0  0  0  0  0  0  0  0  0
    3.0615   -1.2820    1.1630 H   0  0  0  0  0  0  0  0  0  0  0  0
    0.4440    0.1233   -1.2693 H   0  0  0  0  0  0  0  0  0  0  0  0
    3.5298    2.7401    0.2528 H   0  0  0  0  0  0  0  0  0  0  0  0
    4.4099    5.0091    0.0858 H   0  0  0  0  0  0  0  0  0  0  0  0
    4.1876    7.2641   -0.7121 H   0  0  0  0  0  0  0  0  0  0  0  0
    0.4310    8.4859   -1.3640 H   0  0  0  0  0  0  0  0  0  0  0  0
    1.8232    8.9960   -0.4008 H   0  0  0  0  0  0  0  0  0  0  0  0
    2.9859   11.1159   -0.9457 H   0  0  0  0  0  0  0  0  0  0  0  0
    2.8044   13.3361   -1.8756 H   0  0  0  0  0  0  0  0  0  0  0  0
    1.0187   13.8722   -3.4334 H   0  0  0  0  0  0  0  0  0  0  0  0
   -0.5896   12.1645   -4.0664 H   0  0  0  0  0  0  0  0  0  0  0  0
   -0.4298    9.9387   -3.1476 H   0  0  0  0  0  0  0  0  0  0  0  0
    0.7945    6.1690   -2.9436 H   0  0  0  0  0  0  0  0  0  0  0  0
    0.9928    3.9094   -2.1600 H   0  0  0  0  0  0  0  0  0  0  0  0
   -0.3080   -2.4312   -1.0252 H   0  0  0  0  0  0  0  0  0  0  0  0
  1  2  2  0  0  0  0
  2  3  2  0  0  0  0
  2  4  1  0  0  0  0
  4  5  2  0  0  0  0
  5  6  1  0  0  0  0
  6  7  1  0  0  0  0
  7  8  2  0  0  0  0
  8  9  1  0  0  0  0
  9 10  2  0  0  0  0
 10 11  1  0  0  0  0
 11 12  2  0  0  0  0
 12 13  1  0  0  0  0
 13 14  2  0  0  0  0
 14 15  1  0  0  0  0
 15 16  1  0  0  0  0
 16 17  1  0  0  0  0
 17 18  2  0  0  0  0
 18 19  1  0  0  0  0
 19 20  2  0  0  0  0
 20 21  1  0  0  0  0
 21 22  2  0  0  0  0
 17 22  1  0  0  0  0
 14 23  1  0  0  0  0
 23 24  2  0  0  0  0
 11 24  1  0  0  0  0
  6 25  2  0  0  0  0
 25 26  1  0  0  0  0
  4 26  1  0  0  0  0
  5 27  1  0  0  0  0
  7 28  1  0  0  0  0
 10 29  1  0  0  0  0
 12 30  1  0  0  0  0
 13 31  1  0  0  0  0
 16 32  1  0  0  0  0
 16 33  1  0  0  0  0
 18 34  1  0  0  0  0
 19 35  1  0  0  0  0
 20 36  1  0  0  0  0
 21 37  1  0  0  0  0
 22 38  1  0  0  0  0
 23 39  1  0  0  0  0
 24 40  1  0  0  0  0
 25 41  1  0  0  0  0
M  END
$$$$
