# Supplementary material for: Similarity-Based Profiling of Hydrazone-Containing Scaffolds Active Against Leishmania Amastigotes
Source: ACS Omega. 2025 Oct 22;10(43):50679–94. doi: 10.1021/acsomega.5c05276 (PMC12593058; doi:10.1021/acsomega.5c05276)
Supplement: Supplementary file 1 [file ao5c05276_si_001.zip › SDF/774.sdf]

  Mrv0541 09112320013D             118.71000

 54 56  0  0  0  0            999 V2000
   10.6550   -0.9817    1.8962 C   0  0  0  0  0  0  0  0  0  0  0  0
   11.6711   -1.5543    1.1122 C   0  0  0  0  0  0  0  0  0  0  0  0
   13.0167   -1.2348    1.3698 C   0  0  0  0  0  0  0  0  0  0  0  0
   13.3404   -0.3455    2.4128 C   0  0  0  0  0  0  0  0  0  0  0  0
   12.3211    0.2274    3.1980 C   0  0  0  0  0  0  0  0  0  0  0  0
   10.9695   -0.0859    2.9443 C   0  0  0  0  0  0  0  0  0  0  0  0
    9.6830    0.6381    3.9275 S   0  0  2  0  0  0  0  0  0  0  0  0
   13.9619   -1.7629    0.6432 F   0  0  0  0  0  0  0  0  0  0  0  0
    9.7276    2.2374    3.8076 O   0  0  0  0  0  0  0  0  0  0  0  0
    9.8680    0.2349    5.4694 O   0  0  0  0  0  0  0  0  0  0  0  0
    8.1415    0.0217    3.3219 N   0  0  0  0  0  0  0  0  0  0  0  0
    6.1890    0.1952    1.8300 C   0  0  2  0  0  0  0  0  0  0  0  0
    7.2496    0.9891    2.6344 C   0  0  1  0  0  0  0  0  0  0  0  0
    7.4720   -1.0164    4.1459 C   0  0  1  0  0  0  0  0  0  0  0  0
    6.4147   -1.7281    3.2665 C   0  0  2  0  0  0  0  0  0  0  0  0
    5.4939   -0.7206    2.7377 N   0  0  0  0  0  0  0  0  0  0  0  0
    4.1289   -0.6134    3.0953 C   0  0  0  0  0  0  0  0  0  0  0  0
    3.2812    0.4213    2.5994 C   0  0  0  0  0  0  0  0  0  0  0  0
    3.4897   -1.5205    3.9921 C   0  0  0  0  0  0  0  0  0  0  0  0
    2.1085   -1.4873    4.2609 C   0  0  0  0  0  0  0  0  0  0  0  0
    1.2968   -0.5171    3.6546 C   0  0  0  0  0  0  0  0  0  0  0  0
    1.9001    0.4692    2.8583 C   0  0  0  0  0  0  0  0  0  0  0  0
   -0.0673   -0.5557    3.8005 O   0  0  0  0  0  0  0  0  0  0  0  0
   -0.6865   -1.2996    2.7236 C   0  0  1  0  0  0  0  0  0  0  0  0
   -2.2302   -1.2555    2.8352 C   0  0  2  0  0  0  0  0  0  0  0  0
   -2.9401   -2.0828    1.8029 N   0  0  1  0  0  0  0  0  0  0  0  0
   -4.4011   -2.1968    2.0748 C   0  0  0  0  0  0  0  0  0  0  0  0
   -2.6821   -1.6650    0.3928 C   0  0  0  0  0  0  0  0  0  0  0  0
    9.6879   -1.2319    1.6855 H   0  0  0  0  0  0  0  0  0  0  0  0
   11.4229   -2.2011    0.3580 H   0  0  0  0  0  0  0  0  0  0  0  0
   14.3181   -0.1136    2.6030 H   0  0  0  0  0  0  0  0  0  0  0  0
   12.5698    0.8722    3.9527 H   0  0  0  0  0  0  0  0  0  0  0  0
    6.6961   -0.3770    1.0450 H   0  0  0  0  0  0  0  0  0  0  0  0
    5.5676    0.9011    1.2899 H   0  0  0  0  0  0  0  0  0  0  0  0
    6.7607    1.6375    3.3670 H   0  0  0  0  0  0  0  0  0  0  0  0
    7.8219    1.6156    1.9456 H   0  0  0  0  0  0  0  0  0  0  0  0
    8.1959   -1.7547    4.4990 H   0  0  0  0  0  0  0  0  0  0  0  0
    6.9905   -0.5562    5.0151 H   0  0  0  0  0  0  0  0  0  0  0  0
    5.9726   -2.5279    3.8492 H   0  0  0  0  0  0  0  0  0  0  0  0
    6.9206   -2.2418    2.4414 H   0  0  0  0  0  0  0  0  0  0  0  0
    3.6340    1.1827    2.0305 H   0  0  0  0  0  0  0  0  0  0  0  0
    4.0038   -2.2420    4.4852 H   0  0  0  0  0  0  0  0  0  0  0  0
    1.6856   -2.1832    4.8832 H   0  0  0  0  0  0  0  0  0  0  0  0
    1.3265    1.2112    2.4462 H   0  0  0  0  0  0  0  0  0  0  0  0
   -0.3980   -0.8662    1.7620 H   0  0  0  0  0  0  0  0  0  0  0  0
   -0.3619   -2.3445    2.7452 H   0  0  0  0  0  0  0  0  0  0  0  0
   -2.5564   -0.2123    2.7685 H   0  0  0  0  0  0  0  0  0  0  0  0
   -2.4914   -1.6226    3.8338 H   0  0  0  0  0  0  0  0  0  0  0  0
   -4.8734   -2.8673    1.3529 H   0  0  0  0  0  0  0  0  0  0  0  0
   -4.5711   -2.6229    3.0643 H   0  0  0  0  0  0  0  0  0  0  0  0
   -4.8916   -1.2212    2.0196 H   0  0  0  0  0  0  0  0  0  0  0  0
   -1.6488   -1.8801    0.1224 H   0  0  0  0  0  0  0  0  0  0  0  0
   -3.3086   -2.2182   -0.3103 H   0  0  0  0  0  0  0  0  0  0  0  0
   -2.8700   -0.5980    0.2542 H   0  0  0  0  0  0  0  0  0  0  0  0
  1  2  1  0  0  0  0
  1  6  2  0  0  0  0
  2  3  2  0  0  0  0
  3  4  1  0  0  0  0
  4  5  2  0  0  0  0
  5  6  1  0  0  0  0
  6  7  1  0  0  0  0
  3  8  1  0  0  0  0
  7  9  2  0  0  0  0
  7 10  2  0  0  0  0
  7 11  1  0  0  0  0
 13 11  1  0  0  0  0
 11 14  1  0  0  0  0
 12 13  1  0  0  0  0
 12 16  1  0  0  0  0
 14 15  1  0  0  0  0
 15 16  1  0  0  0  0
 18 17  1  0  0  0  0
 17 19  2  0  0  0  0
 18 22  2  0  0  0  0
 19 20  1  0  0  0  0
 20 21  2  0  0  0  0
 21 22  1  0  0  0  0
 21 23  1  0  0  0  0
 23 24  1  0  0  0  0
 24 25  1  0  0  0  0
 25 26  1  0  0  0  0
 26 27  1  0  0  0  0
 26 28  1  0  0  0  0
 16 17  1  0  0  0  0
  1 29  1  0  0  0  0
  2 30  1  0  0  0  0
  4 31  1  0  0  0  0
  5 32  1  0  0  0  0
 12 33  1  0  0  0  0
 12 34  1  0  0  0  0
 13 35  1  0  0  0  0
 13 36  1  0  0  0  0
 14 37  1  0  0  0  0
 14 38  1  0  0  0  0
 15 39  1  0  0  0  0
 15 40  1  0  0  0  0
 18 41  1  0  0  0  0
 19 42  1  0  0  0  0
 20 43  1  0  0  0  0
 22 44  1  0  0  0  0
 24 45  1  0  0  0  0
 24 46  1  0  0  0  0
 25 47  1  0  0  0  0
 25 48  1  0  0  0  0
 27 49  1  0  0  0  0
 27 50  1  0  0  0  0
 27 51  1  0  0  0  0
 28 52  1  0  0  0  0
 28 53  1  0  0  0  0
 28 54  1  0  0  0  0
M  END
$$$$
