# Supplementary material for: Similarity-Based Profiling of Hydrazone-Containing Scaffolds Active Against Leishmania Amastigotes
Source: ACS Omega. 2025 Oct 22;10(43):50679–94. doi: 10.1021/acsomega.5c05276 (PMC12593058; doi:10.1021/acsomega.5c05276)
Supplement: Supplementary file 1 [file ao5c05276_si_001.zip › SDF/775.sdf]

  Mrv0541 09112320053D              89.40000

 59 61  0  0  0  0            999 V2000
    1.8163    1.4284    2.7725 C   0  0  0  0  0  0  0  0  0  0  0  0
    2.1022    0.0719    2.5248 C   0  0  0  0  0  0  0  0  0  0  0  0
    1.7887   -0.4883    1.2695 C   0  0  0  0  0  0  0  0  0  0  0  0
    1.2655    0.3409    0.2548 C   0  0  0  0  0  0  0  0  0  0  0  0
    1.0637    1.7129    0.5033 C   0  0  0  0  0  0  0  0  0  0  0  0
    1.3878    2.3060    1.7493 C   0  0  0  0  0  0  0  0  0  0  0  0
    1.2688    3.8010    1.9397 C   0  0  1  0  0  0  0  0  0  0  0  0
    3.5335    4.5593    1.6940 C   0  0  1  0  0  0  0  0  0  0  0  0
    2.3726    4.5909    2.7081 C   0  0  2  0  0  0  0  0  0  0  0  0
    1.3573    4.4784    0.6654 O   0  0  0  0  0  0  0  0  0  0  0  0
    2.7536    4.7096    0.3490 C   0  0  1  0  0  0  0  0  0  0  0  0
    2.9395    6.0255   -0.3390 C   0  0  0  0  0  0  0  0  0  0  0  0
    4.6799    5.5596    2.0023 C   0  0  0  0  0  0  0  0  0  0  0  0
    2.7360    4.1857    4.1617 C   0  0  0  0  0  0  0  0  0  0  0  0
    2.1806    7.1645    0.0235 C   0  0  0  0  0  0  0  0  0  0  0  0
    3.9460    6.1782   -1.3221 C   0  0  0  0  0  0  0  0  0  0  0  0
    4.2194    7.4368   -1.8856 C   0  0  0  0  0  0  0  0  0  0  0  0
    3.4731    8.5679   -1.5014 C   0  0  0  0  0  0  0  0  0  0  0  0
    2.4466    8.4304   -0.5413 C   0  0  0  0  0  0  0  0  0  0  0  0
    2.6757   -0.6890    3.5094 O   0  0  0  0  0  0  0  0  0  0  0  0
    4.1162   -0.5925    3.5118 C   0  0  0  0  0  0  0  0  0  0  0  0
    2.0247   -1.8148    1.0185 O   0  0  0  0  0  0  0  0  0  0  0  0
    0.9695   -2.6838    1.4674 C   0  0  0  0  0  0  0  0  0  0  0  0
    0.9445   -0.1774   -0.9726 O   0  0  0  0  0  0  0  0  0  0  0  0
    2.0407   -0.1233   -1.9036 C   0  0  0  0  0  0  0  0  0  0  0  0
    3.7853    9.7991   -2.0168 O   0  0  0  0  0  0  0  0  0  0  0  0
    1.6985    9.5195   -0.1775 O   0  0  0  0  0  0  0  0  0  0  0  0
    2.1649   10.1585    1.0245 C   0  0  0  0  0  0  0  0  0  0  0  0
    3.1611   10.0820   -3.2808 C   0  0  0  0  0  0  0  0  0  0  0  0
    1.9501    1.7550    3.7203 H   0  0  0  0  0  0  0  0  0  0  0  0
    0.6784    2.2824   -0.2521 H   0  0  0  0  0  0  0  0  0  0  0  0
    0.2926    4.0141    2.3868 H   0  0  0  0  0  0  0  0  0  0  0  0
    3.9825    3.5595    1.7212 H   0  0  0  0  0  0  0  0  0  0  0  0
    2.0141    5.6254    2.7874 H   0  0  0  0  0  0  0  0  0  0  0  0
    3.0673    3.9039   -0.3265 H   0  0  0  0  0  0  0  0  0  0  0  0
    4.2998    6.5791    2.0997 H   0  0  0  0  0  0  0  0  0  0  0  0
    5.1744    5.2817    2.9349 H   0  0  0  0  0  0  0  0  0  0  0  0
    5.4233    5.5302    1.2036 H   0  0  0  0  0  0  0  0  0  0  0  0
    3.2201    5.0166    4.6731 H   0  0  0  0  0  0  0  0  0  0  0  0
    3.4354    3.3491    4.1873 H   0  0  0  0  0  0  0  0  0  0  0  0
    1.8310    3.9292    4.7161 H   0  0  0  0  0  0  0  0  0  0  0  0
    1.4337    7.0834    0.7165 H   0  0  0  0  0  0  0  0  0  0  0  0
    4.5048    5.3757   -1.6219 H   0  0  0  0  0  0  0  0  0  0  0  0
    4.9714    7.5308   -2.5719 H   0  0  0  0  0  0  0  0  0  0  0  0
    4.5035   -1.2263    4.3113 H   0  0  0  0  0  0  0  0  0  0  0  0
    4.5432   -0.9411    2.5661 H   0  0  0  0  0  0  0  0  0  0  0  0
    4.4524    0.4316    3.7029 H   0  0  0  0  0  0  0  0  0  0  0  0
    1.2424   -3.7064    1.2085 H   0  0  0  0  0  0  0  0  0  0  0  0
    0.8434   -2.6325    2.5513 H   0  0  0  0  0  0  0  0  0  0  0  0
    0.0200   -2.4503    0.9791 H   0  0  0  0  0  0  0  0  0  0  0  0
    1.7183   -0.5834   -2.8376 H   0  0  0  0  0  0  0  0  0  0  0  0
    2.3344    0.9071   -2.1174 H   0  0  0  0  0  0  0  0  0  0  0  0
    2.9049   -0.6793   -1.5340 H   0  0  0  0  0  0  0  0  0  0  0  0
    1.5333   11.0267    1.2162 H   0  0  0  0  0  0  0  0  0  0  0  0
    2.0888    9.4880    1.8839 H   0  0  0  0  0  0  0  0  0  0  0  0
    3.1960   10.5061    0.9207 H   0  0  0  0  0  0  0  0  0  0  0  0
    3.4926   11.0687   -3.6073 H   0  0  0  0  0  0  0  0  0  0  0  0
    3.4530    9.3577   -4.0450 H   0  0  0  0  0  0  0  0  0  0  0  0
    2.0729   10.1006   -3.1895 H   0  0  0  0  0  0  0  0  0  0  0  0
  1  2  1  0  0  0  0
  1  6  2  0  0  0  0
  2  3  2  0  0  0  0
  3  4  1  0  0  0  0
  4  5  2  0  0  0  0
  5  6  1  0  0  0  0
  7  6  1  0  0  0  0
  9  7  1  0  0  0  0
  7 10  1  0  0  0  0
  8  9  1  0  0  0  0
  8 11  1  0  0  0  0
 10 11  1  0  0  0  0
 11 12  1  0  0  0  0
  8 13  1  0  0  0  0
  9 14  1  0  0  0  0
 15 12  1  0  0  0  0
 12 16  2  0  0  0  0
 15 19  2  0  0  0  0
 16 17  1  0  0  0  0
 17 18  2  0  0  0  0
 18 19  1  0  0  0  0
  2 20  1  0  0  0  0
 20 21  1  0  0  0  0
  3 22  1  0  0  0  0
 22 23  1  0  0  0  0
  4 24  1  0  0  0  0
 24 25  1  0  0  0  0
 18 26  1  0  0  0  0
 19 27  1  0  0  0  0
 27 28  1  0  0  0  0
 26 29  1  0  0  0  0
  1 30  1  0  0  0  0
  5 31  1  0  0  0  0
  7 32  1  0  0  0  0
  8 33  1  0  0  0  0
  9 34  1  0  0  0  0
 11 35  1  0  0  0  0
 13 36  1  0  0  0  0
 13 37  1  0  0  0  0
 13 38  1  0  0  0  0
 14 39  1  0  0  0  0
 14 40  1  0  0  0  0
 14 41  1  0  0  0  0
 15 42  1  0  0  0  0
 16 43  1  0  0  0  0
 17 44  1  0  0  0  0
 21 45  1  0  0  0  0
 21 46  1  0  0  0  0
 21 47  1  0  0  0  0
 23 48  1  0  0  0  0
 23 49  1  0  0  0  0
 23 50  1  0  0  0  0
 25 51  1  0  0  0  0
 25 52  1  0  0  0  0
 25 53  1  0  0  0  0
 28 54  1  0  0  0  0
 28 55  1  0  0  0  0
 28 56  1  0  0  0  0
 29 57  1  0  0  0  0
 29 58  1  0  0  0  0
 29 59  1  0  0  0  0
M  END
$$$$
