# Supplementary material for: Similarity-Based Profiling of Hydrazone-Containing Scaffolds Active Against Leishmania Amastigotes
Source: ACS Omega. 2025 Oct 22;10(43):50679–94. doi: 10.1021/acsomega.5c05276 (PMC12593058; doi:10.1021/acsomega.5c05276)
Supplement: Supplementary file 1 [file ao5c05276_si_001.zip › SDF/781_1.sdf]

  Mrv0541 10172308433D             125.85000

 72 77  0  0  0  0            999 V2000
   -1.1284   -2.8101    2.8641 C   0  0  1  0  0  0  0  0  0  0  0  0
   -1.5927   -2.7806    4.3423 C   0  0  1  0  0  0  0  0  0  0  0  0
   -2.5603   -3.9327    4.7478 C   0  0  2  0  0  0  0  0  0  0  0  0
   -0.4324   -2.8400    5.1731 O   0  0  0  0  0  0  0  0  0  0  0  0
   -4.7276   -2.9332    3.9080 C   0  0  2  0  0  0  0  0  0  0  0  0
   -5.9319   -3.1874    2.9634 C   0  0  2  0  0  0  0  0  0  0  0  0
   -6.6108   -4.4054    3.3347 N   0  0  0  0  0  0  0  0  0  0  0  0
   -5.7997   -5.6030    3.4080 C   0  0  1  0  0  0  0  0  0  0  0  0
   -4.5302   -5.3761    4.2727 C   0  0  2  0  0  0  0  0  0  0  0  0
   -3.8010   -4.1113    3.9173 N   0  0  2  0  0  0  0  0  0  0  0  0
   -7.9754   -4.4448    3.5594 C   0  0  0  0  0  0  0  0  0  0  0  0
   -8.6285   -3.7220    4.5990 C   0  0  0  0  0  0  0  0  0  0  0  0
  -10.0307   -3.8406    4.7765 C   0  0  0  0  0  0  0  0  0  0  0  0
  -10.7779   -4.6569    3.9066 C   0  0  0  0  0  0  0  0  0  0  0  0
  -10.1480   -5.3659    2.8735 C   0  0  0  0  0  0  0  0  0  0  0  0
   -8.7588   -5.2590    2.7064 C   0  0  0  0  0  0  0  0  0  0  0  0
   -7.7510   -2.7329    5.6649 Cl  0  0  0  0  0  0  0  0  0  0  0  0
  -10.8763   -3.0451    6.0185 Cl  0  0  0  0  0  0  0  0  0  0  0  0
   -2.2402   -2.4638    2.0187 O   0  0  0  0  0  0  0  0  0  0  0  0
   -1.9453   -2.2566    0.7023 C   0  0  0  0  0  0  0  0  0  0  0  0
   -1.9875   -0.9469    0.1863 C   0  0  0  0  0  0  0  0  0  0  0  0
   -1.7669   -0.7168   -1.1841 C   0  0  0  0  0  0  0  0  0  0  0  0
   -1.5032   -1.7963   -2.0615 C   0  0  0  0  0  0  0  0  0  0  0  0
   -1.4382   -3.1057   -1.5259 C   0  0  0  0  0  0  0  0  0  0  0  0
   -1.6710   -3.3359   -0.1589 C   0  0  0  0  0  0  0  0  0  0  0  0
    1.2794   -2.7892   -7.3312 C   0  0  0  0  0  0  0  0  0  0  0  0
    1.0163   -2.8571   -5.9533 C   0  0  0  0  0  0  0  0  0  0  0  0
   -0.0668   -2.1418   -5.4099 C   0  0  0  0  0  0  0  0  0  0  0  0
   -0.9152   -1.3518   -6.2367 C   0  0  0  0  0  0  0  0  0  0  0  0
   -0.6362   -1.3064   -7.6277 C   0  0  0  0  0  0  0  0  0  0  0  0
    0.4531   -2.0186   -8.1694 C   0  0  0  0  0  0  0  0  0  0  0  0
   -2.0009   -0.6695   -5.6178 C   0  0  0  0  0  0  0  0  0  0  0  0
   -2.1933   -0.7902   -4.2220 C   0  0  0  0  0  0  0  0  0  0  0  0
   -1.3252   -1.5933   -3.4523 C   0  0  0  0  0  0  0  0  0  0  0  0
   -0.3043   -2.2289   -4.0793 N   0  0  0  0  0  0  0  0  0  0  0  0
   -2.9221    0.1260   -6.3494 C   0  0  0  0  0  0  0  0  0  0  0  0
   -4.1945   -0.3646   -6.7461 C   0  0  0  0  0  0  0  0  0  0  0  0
   -5.0764    0.4721   -7.4634 C   0  0  0  0  0  0  0  0  0  0  0  0
   -4.6893    1.7768   -7.8179 C   0  0  0  0  0  0  0  0  0  0  0  0
   -3.4267    2.2622   -7.4368 C   0  0  0  0  0  0  0  0  0  0  0  0
   -2.5545    1.4480   -6.6927 C   0  0  0  0  0  0  0  0  0  0  0  0
   -4.7054   -1.9456   -6.3930 Cl  0  0  0  0  0  0  0  0  0  0  0  0
    0.7727   -1.9569   -9.8313 Cl  0  0  0  0  0  0  0  0  0  0  0  0
   -0.3184   -2.0839    2.7417 H   0  0  0  0  0  0  0  0  0  0  0  0
   -0.7431   -3.8044    2.6187 H   0  0  0  0  0  0  0  0  0  0  0  0
   -2.0656   -1.8175    4.5446 H   0  0  0  0  0  0  0  0  0  0  0  0
   -2.8445   -3.7848    5.7944 H   0  0  0  0  0  0  0  0  0  0  0  0
   -1.9763   -4.8571    4.7046 H   0  0  0  0  0  0  0  0  0  0  0  0
   -0.7609   -2.7102    6.0886 H   0  0  0  0  0  0  0  0  0  0  0  0
   -5.0777   -2.7253    4.9189 H   0  0  0  0  0  0  0  0  0  0  0  0
   -4.2227   -2.0342    3.5589 H   0  0  0  0  0  0  0  0  0  0  0  0
   -5.5626   -3.2897    1.9372 H   0  0  0  0  0  0  0  0  0  0  0  0
   -6.5965   -2.3193    2.9792 H   0  0  0  0  0  0  0  0  0  0  0  0
   -6.3563   -6.4464    3.8304 H   0  0  0  0  0  0  0  0  0  0  0  0
   -5.4921   -5.8868    2.3966 H   0  0  0  0  0  0  0  0  0  0  0  0
   -3.8668   -6.2342    4.1281 H   0  0  0  0  0  0  0  0  0  0  0  0
   -4.8227   -5.3573    5.3271 H   0  0  0  0  0  0  0  0  0  0  0  0
  -11.7880   -4.7455    4.0224 H   0  0  0  0  0  0  0  0  0  0  0  0
  -10.6997   -5.9641    2.2506 H   0  0  0  0  0  0  0  0  0  0  0  0
   -8.3152   -5.7898    1.9539 H   0  0  0  0  0  0  0  0  0  0  0  0
   -2.1897   -0.1589    0.8068 H   0  0  0  0  0  0  0  0  0  0  0  0
   -1.8004    0.2455   -1.5327 H   0  0  0  0  0  0  0  0  0  0  0  0
   -1.2397   -3.9078   -2.1300 H   0  0  0  0  0  0  0  0  0  0  0  0
   -1.6548   -4.2919    0.2049 H   0  0  0  0  0  0  0  0  0  0  0  0
    2.0718   -3.3071   -7.7187 H   0  0  0  0  0  0  0  0  0  0  0  0
    1.6106   -3.4363   -5.3537 H   0  0  0  0  0  0  0  0  0  0  0  0
   -1.2265   -0.7591   -8.2605 H   0  0  0  0  0  0  0  0  0  0  0  0
   -2.9784   -0.3148   -3.7675 H   0  0  0  0  0  0  0  0  0  0  0  0
   -6.0055    0.1397   -7.7340 H   0  0  0  0  0  0  0  0  0  0  0  0
   -5.3254    2.3718   -8.3545 H   0  0  0  0  0  0  0  0  0  0  0  0
   -3.1421    3.2084   -7.7003 H   0  0  0  0  0  0  0  0  0  0  0  0
   -1.6513    1.8309   -6.3983 H   0  0  0  0  0  0  0  0  0  0  0  0
  1  2  1  0  0  0  0
  2  3  1  0  0  0  0
  2  4  1  0  0  0  0
  5  6  1  0  0  0  0
  6  7  1  0  0  0  0
  7  8  1  0  0  0  0
  8  9  1  0  0  0  0
  9 10  1  0  0  0  0
  5 10  1  0  0  0  0
 11 12  2  0  0  0  0
 12 13  1  0  0  0  0
 13 14  2  0  0  0  0
 14 15  1  0  0  0  0
 15 16  2  0  0  0  0
 11 16  1  0  0  0  0
 12 17  1  0  0  0  0
 13 18  1  0  0  0  0
  7 11  1  0  0  0  0
  3 10  1  0  0  0  0
 19 20  1  0  0  0  0
 20 21  2  0  0  0  0
 21 22  1  0  0  0  0
 22 23  2  0  0  0  0
 23 24  1  0  0  0  0
 24 25  2  0  0  0  0
 20 25  1  0  0  0  0
 26 27  1  0  0  0  0
 27 28  2  0  0  0  0
 28 29  1  0  0  0  0
 29 30  2  0  0  0  0
 30 31  1  0  0  0  0
 26 31  2  0  0  0  0
 29 32  1  0  0  0  0
 32 33  2  0  0  0  0
 33 34  1  0  0  0  0
 34 35  2  0  0  0  0
 28 35  1  0  0  0  0
 36 37  2  0  0  0  0
 37 38  1  0  0  0  0
 38 39  2  0  0  0  0
 39 40  1  0  0  0  0
 40 41  2  0  0  0  0
 36 41  1  0  0  0  0
 37 42  1  0  0  0  0
 32 36  1  0  0  0  0
 31 43  1  0  0  0  0
 23 34  1  0  0  0  0
  1 19  1  0  0  0  0
  1 44  1  0  0  0  0
  1 45  1  0  0  0  0
  2 46  1  0  0  0  0
  3 47  1  0  0  0  0
  3 48  1  0  0  0  0
  4 49  1  0  0  0  0
  5 50  1  0  0  0  0
  5 51  1  0  0  0  0
  6 52  1  0  0  0  0
  6 53  1  0  0  0  0
  8 54  1  0  0  0  0
  8 55  1  0  0  0  0
  9 56  1  0  0  0  0
  9 57  1  0  0  0  0
 14 58  1  0  0  0  0
 15 59  1  0  0  0  0
 16 60  1  0  0  0  0
 21 61  1  0  0  0  0
 22 62  1  0  0  0  0
 24 63  1  0  0  0  0
 25 64  1  0  0  0  0
 26 65  1  0  0  0  0
 27 66  1  0  0  0  0
 30 67  1  0  0  0  0
 33 68  1  0  0  0  0
 38 69  1  0  0  0  0
 39 70  1  0  0  0  0
 40 71  1  0  0  0  0
 41 72  1  0  0  0  0
M  END
>  <type>
systematic

$$$$
