# Supplementary material for: Similarity-Based Profiling of Hydrazone-Containing Scaffolds Active Against Leishmania Amastigotes
Source: ACS Omega. 2025 Oct 22;10(43):50679–94. doi: 10.1021/acsomega.5c05276 (PMC12593058; doi:10.1021/acsomega.5c05276)
Supplement: Supplementary file 1 [file ao5c05276_si_001.zip › SDF/781_2.sdf]

  Mrv0541 10172308443D             125.82000

 72 77  0  0  0  0            999 V2000
   -1.1086   -2.7040    2.9158 C   0  0  1  0  0  0  0  0  0  0  0  0
   -1.3962   -2.8657    4.4283 C   0  0  2  0  0  0  0  0  0  0  0  0
   -2.4022   -1.8000    4.9471 C   0  0  2  0  0  0  0  0  0  0  0  0
   -0.1504   -2.7677    5.1219 O   0  0  0  0  0  0  0  0  0  0  0  0
   -2.9033   -2.9590    7.1384 C   0  0  2  0  0  0  0  0  0  0  0  0
   -3.0269   -2.7445    8.6711 C   0  0  2  0  0  0  0  0  0  0  0  0
   -3.9115   -1.6401    8.9596 N   0  0  0  0  0  0  0  0  0  0  0  0
   -3.6435   -0.3793    8.3016 C   0  0  1  0  0  0  0  0  0  0  0  0
   -3.5247   -0.5892    6.7748 C   0  0  2  0  0  0  0  0  0  0  0  0
   -2.5545   -1.6834    6.4339 N   0  0  2  0  0  0  0  0  0  0  0  0
   -4.9701   -1.7465    9.8358 C   0  0  0  0  0  0  0  0  0  0  0  0
   -6.1011   -2.5807    9.6086 C   0  0  0  0  0  0  0  0  0  0  0  0
   -7.1958   -2.5513   10.5100 C   0  0  0  0  0  0  0  0  0  0  0  0
   -7.1610   -1.6955   11.6270 C   0  0  0  0  0  0  0  0  0  0  0  0
   -6.0337   -0.8984   11.8753 C   0  0  0  0  0  0  0  0  0  0  0  0
   -4.9410   -0.9347   10.9951 C   0  0  0  0  0  0  0  0  0  0  0  0
   -6.1922   -3.5821    8.2385 Cl  0  0  0  0  0  0  0  0  0  0  0  0
   -8.5917   -3.4967   10.2947 Cl  0  0  0  0  0  0  0  0  0  0  0  0
   -2.3305   -2.7318    2.1449 O   0  0  0  0  0  0  0  0  0  0  0  0
   -2.1287   -2.4726    0.8145 C   0  0  0  0  0  0  0  0  0  0  0  0
   -2.2807   -1.1655    0.3083 C   0  0  0  0  0  0  0  0  0  0  0  0
   -2.0581   -0.9023   -1.0571 C   0  0  0  0  0  0  0  0  0  0  0  0
   -1.6910   -1.9434   -1.9456 C   0  0  0  0  0  0  0  0  0  0  0  0
   -1.5414   -3.2519   -1.4231 C   0  0  0  0  0  0  0  0  0  0  0  0
   -1.7722   -3.5158   -0.0610 C   0  0  0  0  0  0  0  0  0  0  0  0
    1.2618   -2.7089   -7.1838 C   0  0  0  0  0  0  0  0  0  0  0  0
    0.9628   -2.8304   -5.8157 C   0  0  0  0  0  0  0  0  0  0  0  0
   -0.1450   -2.1558   -5.2673 C   0  0  0  0  0  0  0  0  0  0  0  0
   -0.9737   -1.3430   -6.0895 C   0  0  0  0  0  0  0  0  0  0  0  0
   -0.6614   -1.2421   -7.4709 C   0  0  0  0  0  0  0  0  0  0  0  0
    0.4486   -1.9170   -8.0149 C   0  0  0  0  0  0  0  0  0  0  0  0
   -2.0823   -0.6922   -5.4811 C   0  0  0  0  0  0  0  0  0  0  0  0
   -2.3246   -0.8705   -4.1000 C   0  0  0  0  0  0  0  0  0  0  0  0
   -1.4788   -1.6993   -3.3294 C   0  0  0  0  0  0  0  0  0  0  0  0
   -0.4283   -2.2984   -3.9478 N   0  0  0  0  0  0  0  0  0  0  0  0
   -2.9757    0.1168   -6.2281 C   0  0  0  0  0  0  0  0  0  0  0  0
   -4.2524   -0.3556   -6.6334 C   0  0  0  0  0  0  0  0  0  0  0  0
   -5.0799    0.4667   -7.4238 C   0  0  0  0  0  0  0  0  0  0  0  0
   -4.6426    1.7441   -7.8166 C   0  0  0  0  0  0  0  0  0  0  0  0
   -3.3812    2.2160   -7.4142 C   0  0  0  0  0  0  0  0  0  0  0  0
   -2.5542    1.4105   -6.6134 C   0  0  0  0  0  0  0  0  0  0  0  0
   -4.8250   -1.9026   -6.2269 Cl  0  0  0  0  0  0  0  0  0  0  0  0
    0.7953   -1.7867   -9.6678 Cl  0  0  0  0  0  0  0  0  0  0  0  0
   -0.5847   -1.7557    2.7666 H   0  0  0  0  0  0  0  0  0  0  0  0
   -0.4460   -3.5162    2.6045 H   0  0  0  0  0  0  0  0  0  0  0  0
   -1.8090   -3.8639    4.5954 H   0  0  0  0  0  0  0  0  0  0  0  0
   -3.3801   -1.9996    4.4963 H   0  0  0  0  0  0  0  0  0  0  0  0
   -2.0612   -0.8289    4.5760 H   0  0  0  0  0  0  0  0  0  0  0  0
   -0.3432   -2.9943    6.0555 H   0  0  0  0  0  0  0  0  0  0  0  0
   -3.8392   -3.3552    6.7394 H   0  0  0  0  0  0  0  0  0  0  0  0
   -2.1297   -3.7119    6.9786 H   0  0  0  0  0  0  0  0  0  0  0  0
   -2.0372   -2.5112    9.0751 H   0  0  0  0  0  0  0  0  0  0  0  0
   -3.3555   -3.6775    9.1402 H   0  0  0  0  0  0  0  0  0  0  0  0
   -4.4325    0.3623    8.4824 H   0  0  0  0  0  0  0  0  0  0  0  0
   -2.7051    0.0344    8.6827 H   0  0  0  0  0  0  0  0  0  0  0  0
   -3.1990    0.3581    6.3318 H   0  0  0  0  0  0  0  0  0  0  0  0
   -4.5195   -0.8260    6.3790 H   0  0  0  0  0  0  0  0  0  0  0  0
   -7.9563   -1.6458   12.2685 H   0  0  0  0  0  0  0  0  0  0  0  0
   -6.0120   -0.2871   12.6947 H   0  0  0  0  0  0  0  0  0  0  0  0
   -4.1242   -0.3500   11.2024 H   0  0  0  0  0  0  0  0  0  0  0  0
   -2.5481   -0.4008    0.9352 H   0  0  0  0  0  0  0  0  0  0  0  0
   -2.1599    0.0597   -1.3938 H   0  0  0  0  0  0  0  0  0  0  0  0
   -1.2758   -4.0313   -2.0328 H   0  0  0  0  0  0  0  0  0  0  0  0
   -1.6769   -4.4701    0.2957 H   0  0  0  0  0  0  0  0  0  0  0  0
    2.0677   -3.2071   -7.5724 H   0  0  0  0  0  0  0  0  0  0  0  0
    1.5528   -3.4194   -5.2244 H   0  0  0  0  0  0  0  0  0  0  0  0
   -1.2436   -0.6809   -8.0977 H   0  0  0  0  0  0  0  0  0  0  0  0
   -3.1264   -0.4104   -3.6598 H   0  0  0  0  0  0  0  0  0  0  0  0
   -6.0010    0.1387   -7.7257 H   0  0  0  0  0  0  0  0  0  0  0  0
   -5.2415    2.3293   -8.4004 H   0  0  0  0  0  0  0  0  0  0  0  0
   -3.0616    3.1416   -7.7085 H   0  0  0  0  0  0  0  0  0  0  0  0
   -1.6385    1.7671   -6.3239 H   0  0  0  0  0  0  0  0  0  0  0  0
  1  2  1  0  0  0  0
  2  3  1  0  0  0  0
  2  4  1  0  0  0  0
  5  6  1  0  0  0  0
  6  7  1  0  0  0  0
  7  8  1  0  0  0  0
  8  9  1  0  0  0  0
  9 10  1  0  0  0  0
  5 10  1  0  0  0  0
 11 12  2  0  0  0  0
 12 13  1  0  0  0  0
 13 14  2  0  0  0  0
 14 15  1  0  0  0  0
 15 16  2  0  0  0  0
 11 16  1  0  0  0  0
 12 17  1  0  0  0  0
 13 18  1  0  0  0  0
  7 11  1  0  0  0  0
  3 10  1  0  0  0  0
 19 20  1  0  0  0  0
 20 21  2  0  0  0  0
 21 22  1  0  0  0  0
 22 23  2  0  0  0  0
 23 24  1  0  0  0  0
 24 25  2  0  0  0  0
 20 25  1  0  0  0  0
 26 27  1  0  0  0  0
 27 28  2  0  0  0  0
 28 29  1  0  0  0  0
 29 30  2  0  0  0  0
 30 31  1  0  0  0  0
 26 31  2  0  0  0  0
 29 32  1  0  0  0  0
 32 33  2  0  0  0  0
 33 34  1  0  0  0  0
 34 35  2  0  0  0  0
 28 35  1  0  0  0  0
 36 37  2  0  0  0  0
 37 38  1  0  0  0  0
 38 39  2  0  0  0  0
 39 40  1  0  0  0  0
 40 41  2  0  0  0  0
 36 41  1  0  0  0  0
 37 42  1  0  0  0  0
 32 36  1  0  0  0  0
 31 43  1  0  0  0  0
 23 34  1  0  0  0  0
  1 19  1  0  0  0  0
  1 44  1  0  0  0  0
  1 45  1  0  0  0  0
  2 46  1  0  0  0  0
  3 47  1  0  0  0  0
  3 48  1  0  0  0  0
  4 49  1  0  0  0  0
  5 50  1  0  0  0  0
  5 51  1  0  0  0  0
  6 52  1  0  0  0  0
  6 53  1  0  0  0  0
  8 54  1  0  0  0  0
  8 55  1  0  0  0  0
  9 56  1  0  0  0  0
  9 57  1  0  0  0  0
 14 58  1  0  0  0  0
 15 59  1  0  0  0  0
 16 60  1  0  0  0  0
 21 61  1  0  0  0  0
 22 62  1  0  0  0  0
 24 63  1  0  0  0  0
 25 64  1  0  0  0  0
 26 65  1  0  0  0  0
 27 66  1  0  0  0  0
 30 67  1  0  0  0  0
 33 68  1  0  0  0  0
 38 69  1  0  0  0  0
 39 70  1  0  0  0  0
 40 71  1  0  0  0  0
 41 72  1  0  0  0  0
M  END
>  <type>
systematic

$$$$
