# Supplementary material for: Similarity-Based Profiling of Hydrazone-Containing Scaffolds Active Against Leishmania Amastigotes
Source: ACS Omega. 2025 Oct 22;10(43):50679–94. doi: 10.1021/acsomega.5c05276 (PMC12593058; doi:10.1021/acsomega.5c05276)
Supplement: Supplementary file 1 [file ao5c05276_si_001.zip › SDF/784.sdf]

(E)?3?(4?(allyloxy)?3?bromo?5?methoxyphenyl)?1?(benzo[d][1,3]dioxol?5?yl)prop?2?en?1?one
  Mrv0541 11162313473D              69.31000

 43 45  0  0  0  0            999 V2000
   -0.3903    0.6365    0.0685 C   0  0  0  0  0  0  0  0  0  0  0  0
    0.0116   -0.6862   -0.1677 C   0  0  0  0  0  0  0  0  0  0  0  0
   -0.7852   -1.7754   -0.0815 C   0  0  0  0  0  0  0  0  0  0  0  0
   -1.6164    0.8373    0.2564 O   0  0  0  0  0  0  0  0  0  0  0  0
    4.0380    2.9016   -0.2252 O   0  0  0  0  0  0  0  0  0  0  0  0
    4.2930    4.3141   -0.0986 C   0  0  2  0  0  0  0  0  0  0  0  0
    3.0919    5.0584    0.1867 O   0  0  0  0  0  0  0  0  0  0  0  0
    2.1574    4.0899    0.1788 C   0  0  0  0  0  0  0  0  0  0  0  0
    2.7042    2.8427   -0.0576 C   0  0  0  0  0  0  0  0  0  0  0  0
    1.8980    1.6933   -0.0996 C   0  0  0  0  0  0  0  0  0  0  0  0
    0.4890    1.7819    0.0971 C   0  0  0  0  0  0  0  0  0  0  0  0
   -0.0414    3.0856    0.3349 C   0  0  0  0  0  0  0  0  0  0  0  0
    0.7771    4.2330    0.3779 C   0  0  0  0  0  0  0  0  0  0  0  0
   -0.4275   -3.1125   -0.3303 C   0  0  0  0  0  0  0  0  0  0  0  0
    0.9029   -3.5387   -0.5778 C   0  0  0  0  0  0  0  0  0  0  0  0
    1.2151   -4.8853   -0.8264 C   0  0  0  0  0  0  0  0  0  0  0  0
    0.1964   -5.8576   -0.8506 C   0  0  0  0  0  0  0  0  0  0  0  0
   -1.1346   -5.4714   -0.5766 C   0  0  0  0  0  0  0  0  0  0  0  0
   -1.4364   -4.1133   -0.3341 C   0  0  0  0  0  0  0  0  0  0  0  0
   -2.1367   -6.4072   -0.5702 O   0  0  0  0  0  0  0  0  0  0  0  0
   -2.2566   -7.0861    0.6929 C   0  0  0  0  0  0  0  0  0  0  0  0
    2.9931   -5.3597   -1.1200 Br  0  0  0  0  0  0  0  0  0  0  0  0
    0.5073   -7.1699   -1.1069 O   0  0  0  0  0  0  0  0  0  0  0  0
    0.5267   -7.4838   -2.5163 C   0  0  1  0  0  0  0  0  0  0  0  0
    1.0495   -8.8207   -2.7100 C   0  0  0  0  0  0  0  0  0  0  0  0
    0.4370   -9.9239   -2.2664 C   0  0  0  0  0  0  0  0  0  0  0  0
    0.9498   -0.8283   -0.4263 H   0  0  0  0  0  0  0  0  0  0  0  0
   -1.7314   -1.6173    0.1837 H   0  0  0  0  0  0  0  0  0  0  0  0
    4.7337    4.6847   -1.0270 H   0  0  0  0  0  0  0  0  0  0  0  0
    5.0156    4.4774    0.7032 H   0  0  0  0  0  0  0  0  0  0  0  0
    2.3693    0.8099   -0.2739 H   0  0  0  0  0  0  0  0  0  0  0  0
   -1.0442    3.2255    0.4842 H   0  0  0  0  0  0  0  0  0  0  0  0
    0.3688    5.1536    0.5526 H   0  0  0  0  0  0  0  0  0  0  0  0
    1.6780   -2.8798   -0.5828 H   0  0  0  0  0  0  0  0  0  0  0  0
   -2.4138   -3.8608   -0.1580 H   0  0  0  0  0  0  0  0  0  0  0  0
   -2.9974   -7.8772    0.5826 H   0  0  0  0  0  0  0  0  0  0  0  0
   -1.3139   -7.5484    0.9956 H   0  0  0  0  0  0  0  0  0  0  0  0
   -2.5947   -6.4043    1.4767 H   0  0  0  0  0  0  0  0  0  0  0  0
   -0.4792   -7.4193   -2.9458 H   0  0  0  0  0  0  0  0  0  0  0  0
    1.1716   -6.7851   -3.0610 H   0  0  0  0  0  0  0  0  0  0  0  0
    1.9100   -8.9272   -3.1972 H   0  0  0  0  0  0  0  0  0  0  0  0
   -0.4195   -9.8720   -1.7666 H   0  0  0  0  0  0  0  0  0  0  0  0
    0.8370  -10.8173   -2.4364 H   0  0  0  0  0  0  0  0  0  0  0  0
  1  2  1  0  0  0  0
  2  3  2  0  0  0  0
  1  4  2  0  0  0  0
  5  6  1  0  0  0  0
  6  7  1  0  0  0  0
  7  8  1  0  0  0  0
  5  9  1  0  0  0  0
  8  9  2  0  0  0  0
  9 10  1  0  0  0  0
 10 11  2  0  0  0  0
 11 12  1  0  0  0  0
 12 13  2  0  0  0  0
  8 13  1  0  0  0  0
  1 11  1  0  0  0  0
 14 15  2  0  0  0  0
 15 16  1  0  0  0  0
 16 17  2  0  0  0  0
 17 18  1  0  0  0  0
 18 19  2  0  0  0  0
 14 19  1  0  0  0  0
 20 21  1  0  0  0  0
 18 20  1  0  0  0  0
 16 22  1  0  0  0  0
 24 25  1  0  0  0  0
 25 26  2  0  0  0  0
 23 24  1  0  0  0  0
 17 23  1  0  0  0  0
  3 14  1  0  0  0  0
  2 27  1  0  0  0  0
  3 28  1  0  0  0  0
  6 29  1  0  0  0  0
  6 30  1  0  0  0  0
 10 31  1  0  0  0  0
 12 32  1  0  0  0  0
 13 33  1  0  0  0  0
 15 34  1  0  0  0  0
 19 35  1  0  0  0  0
 21 36  1  0  0  0  0
 21 37  1  0  0  0  0
 21 38  1  0  0  0  0
 24 39  1  0  0  0  0
 24 40  1  0  0  0  0
 25 41  1  0  0  0  0
 26 42  1  0  0  0  0
 26 43  1  0  0  0  0
M  END
>  <type>
systematic

$$$$
