# Supplementary material for: Similarity-Based Profiling of Hydrazone-Containing Scaffolds Active Against Leishmania Amastigotes
Source: ACS Omega. 2025 Oct 22;10(43):50679–94. doi: 10.1021/acsomega.5c05276 (PMC12593058; doi:10.1021/acsomega.5c05276)
Supplement: Supplementary file 1 [file ao5c05276_si_001.zip › SDF/783.sdf]

  Mrv0541 11162313443D              94.86000

 43 45  0  0  0  0            999 V2000
   -4.7353   -3.8948    2.1826 C   0  0  0  0  0  0  0  0  0  0  0  0
   -5.2419   -4.0823    0.8754 C   0  0  0  0  0  0  0  0  0  0  0  0
   -4.3657   -3.9763   -0.2338 C   0  0  0  0  0  0  0  0  0  0  0  0
   -3.0055   -3.6500   -0.0514 C   0  0  0  0  0  0  0  0  0  0  0  0
   -2.5222   -3.4141    1.2527 C   0  0  0  0  0  0  0  0  0  0  0  0
   -3.3788   -3.5530    2.3337 C   0  0  0  0  0  0  0  0  0  0  0  0
   -1.3029   -3.0382    1.7164 N   0  0  0  0  0  0  0  0  0  0  0  0
   -1.3634   -2.9415    3.0377 N   0  0  0  0  0  0  0  0  0  0  0  0
   -2.6171   -3.2706    3.4500 C   0  0  0  0  0  0  0  0  0  0  0  0
   -6.5252   -4.3361    0.6956 N   0  0  0  0  0  0  0  0  0  0  0  0
   -7.2754   -3.4652    0.4913 O   0  0  0  0  0  0  0  0  0  0  0  0
   -6.9299   -5.4291    0.7482 O   0  0  0  0  0  0  0  0  0  0  0  0
   -3.0569   -3.3174    4.6219 O   0  0  0  0  0  0  0  0  0  0  0  0
   -0.3155   -2.5707    3.9723 C   0  0  1  0  0  0  0  0  0  0  0  0
   -0.6001   -1.2936    4.6907 C   0  0  0  0  0  0  0  0  0  0  0  0
   -0.2389   -0.0470    4.1250 C   0  0  0  0  0  0  0  0  0  0  0  0
   -0.5141    1.1606    4.7944 C   0  0  0  0  0  0  0  0  0  0  0  0
   -1.1541    1.1424    6.0452 C   0  0  0  0  0  0  0  0  0  0  0  0
   -1.5154   -0.0851    6.6255 C   0  0  0  0  0  0  0  0  0  0  0  0
   -1.2274   -1.2912    5.9606 C   0  0  0  0  0  0  0  0  0  0  0  0
   -0.1810   -2.7676    0.8450 C   0  0  2  0  0  0  0  0  0  0  0  0
   -0.2458   -1.3404    0.2474 C   0  0  1  0  0  0  0  0  0  0  0  0
    0.9691   -1.0596   -0.4591 O   0  0  0  0  0  0  0  0  0  0  0  0
    1.3013    0.1489   -0.9891 C   0  0  0  0  0  0  0  0  0  0  0  0
    2.2343    0.7860   -0.4489 O   0  0  0  0  0  0  0  0  0  0  0  0
    0.6663    0.6586   -2.2146 C   0  0  0  0  0  0  0  0  0  0  0  0
   -5.3438   -3.9869    2.9995 H   0  0  0  0  0  0  0  0  0  0  0  0
   -4.7153   -4.1304   -1.1825 H   0  0  0  0  0  0  0  0  0  0  0  0
   -2.3894   -3.5778   -0.8623 H   0  0  0  0  0  0  0  0  0  0  0  0
   -0.1927   -3.3851    4.6926 H   0  0  0  0  0  0  0  0  0  0  0  0
    0.6599   -2.4729    3.4979 H   0  0  0  0  0  0  0  0  0  0  0  0
    0.2425   -0.0065    3.2255 H   0  0  0  0  0  0  0  0  0  0  0  0
   -0.2434    2.0520    4.3723 H   0  0  0  0  0  0  0  0  0  0  0  0
   -1.3568    2.0183    6.5292 H   0  0  0  0  0  0  0  0  0  0  0  0
   -1.9893   -0.1035    7.5306 H   0  0  0  0  0  0  0  0  0  0  0  0
   -1.4863   -2.1704    6.4135 H   0  0  0  0  0  0  0  0  0  0  0  0
   -0.1528   -3.4945    0.0303 H   0  0  0  0  0  0  0  0  0  0  0  0
    0.7675   -2.8928    1.3629 H   0  0  0  0  0  0  0  0  0  0  0  0
   -1.0999   -1.2499   -0.4306 H   0  0  0  0  0  0  0  0  0  0  0  0
   -0.3652   -0.6154    1.0545 H   0  0  0  0  0  0  0  0  0  0  0  0
    1.1434    1.5849   -2.5416 H   0  0  0  0  0  0  0  0  0  0  0  0
    0.7611   -0.0800   -3.0117 H   0  0  0  0  0  0  0  0  0  0  0  0
   -0.3905    0.8562   -2.0297 H   0  0  0  0  0  0  0  0  0  0  0  0
  1  2  2  0  0  0  0
  1  6  1  0  0  0  0
  2  3  1  0  0  0  0
  3  4  2  0  0  0  0
  4  5  1  0  0  0  0
  5  7  1  0  0  0  0
  5  6  2  0  0  0  0
  6  9  1  0  0  0  0
  7  8  1  0  0  0  0
  8  9  1  0  0  0  0
  2 10  1  0  0  0  0
 10 11  2  0  0  0  0
 10 12  2  0  0  0  0
  9 13  2  0  0  0  0
  8 14  1  0  0  0  0
 14 15  1  0  0  0  0
 15 16  1  0  0  0  0
 15 20  2  0  0  0  0
 16 17  2  0  0  0  0
 17 18  1  0  0  0  0
 18 19  2  0  0  0  0
 19 20  1  0  0  0  0
  7 21  1  0  0  0  0
 21 22  1  0  0  0  0
 22 23  1  0  0  0  0
 23 24  1  0  0  0  0
 24 25  2  0  0  0  0
 24 26  1  0  0  0  0
  1 27  1  0  0  0  0
  3 28  1  0  0  0  0
  4 29  1  0  0  0  0
 14 30  1  0  0  0  0
 14 31  1  0  0  0  0
 16 32  1  0  0  0  0
 17 33  1  0  0  0  0
 18 34  1  0  0  0  0
 19 35  1  0  0  0  0
 20 36  1  0  0  0  0
 21 37  1  0  0  0  0
 21 38  1  0  0  0  0
 22 39  1  0  0  0  0
 22 40  1  0  0  0  0
 26 41  1  0  0  0  0
 26 42  1  0  0  0  0
 26 43  1  0  0  0  0
M  END
$$$$
