# Supplementary material for: Similarity-Based Profiling of Hydrazone-Containing Scaffolds Active Against Leishmania Amastigotes
Source: ACS Omega. 2025 Oct 22;10(43):50679–94. doi: 10.1021/acsomega.5c05276 (PMC12593058; doi:10.1021/acsomega.5c05276)
Supplement: Supplementary file 1 [file ao5c05276_si_001.zip › SDF/787.sdf]

  Mrv0541 11272312353D              38.38000

 30 31  0  0  0  0            999 V2000
    1.5107   -2.8004   -0.5343 C   0  0  0  0  0  0  0  0  0  0  0  0
    2.0597   -3.8422   -1.2955 C   0  0  0  0  0  0  0  0  0  0  0  0
    3.4171   -4.1009   -1.2705 C   0  0  0  0  0  0  0  0  0  0  0  0
    4.2866   -3.3373   -0.4715 C   0  0  0  0  0  0  0  0  0  0  0  0
    3.7545   -2.2624    0.2852 C   0  0  0  0  0  0  0  0  0  0  0  0
    2.3530   -1.9967    0.2765 C   0  0  0  0  0  0  0  0  0  0  0  0
    3.7397   -5.1351   -2.0715 O   0  0  0  0  0  0  0  0  0  0  0  0
    2.4643   -5.4914   -2.6373 C   0  0  2  0  0  0  0  0  0  0  0  0
    1.3953   -4.6924   -2.0990 O   0  0  0  0  0  0  0  0  0  0  0  0
    5.6237   -3.6336   -0.4563 O   0  0  0  0  0  0  0  0  0  0  0  0
    5.9601   -4.6204    0.5343 C   0  0  0  0  0  0  0  0  0  0  0  0
    4.6156   -1.5217    1.0531 O   0  0  0  0  0  0  0  0  0  0  0  0
    5.2391   -0.4442    0.3303 C   0  0  0  0  0  0  0  0  0  0  0  0
    1.7264   -0.9343    1.1156 C   0  0  2  0  0  0  0  0  0  0  0  0
    1.1734    0.1501    0.3162 C   0  0  0  0  0  0  0  0  0  0  0  0
   -0.1343    0.3061    0.0727 C   0  0  0  0  0  0  0  0  0  0  0  0
    0.5026   -2.6406   -0.5662 H   0  0  0  0  0  0  0  0  0  0  0  0
    2.2628   -6.5463   -2.4348 H   0  0  0  0  0  0  0  0  0  0  0  0
    2.5018   -5.3495   -3.7194 H   0  0  0  0  0  0  0  0  0  0  0  0
    7.0291   -4.8229    0.4689 H   0  0  0  0  0  0  0  0  0  0  0  0
    5.7444   -4.2598    1.5434 H   0  0  0  0  0  0  0  0  0  0  0  0
    5.4267   -5.5589    0.3602 H   0  0  0  0  0  0  0  0  0  0  0  0
    5.9288    0.0655    1.0033 H   0  0  0  0  0  0  0  0  0  0  0  0
    5.8153   -0.8113   -0.5229 H   0  0  0  0  0  0  0  0  0  0  0  0
    4.5002    0.2829   -0.0163 H   0  0  0  0  0  0  0  0  0  0  0  0
    2.4460   -0.4987    1.8135 H   0  0  0  0  0  0  0  0  0  0  0  0
    0.9578   -1.4036    1.7399 H   0  0  0  0  0  0  0  0  0  0  0  0
    1.8040    0.8166   -0.0690 H   0  0  0  0  0  0  0  0  0  0  0  0
   -0.8076   -0.3317    0.4302 H   0  0  0  0  0  0  0  0  0  0  0  0
   -0.4497    1.0716   -0.4750 H   0  0  0  0  0  0  0  0  0  0  0  0
  1  2  2  0  0  0  0
  1  6  1  0  0  0  0
  3  4  2  0  0  0  0
  4  5  1  0  0  0  0
  5  6  2  0  0  0  0
  2  9  1  0  0  0  0
  2  3  1  0  0  0  0
  3  7  1  0  0  0  0
  7  8  1  0  0  0  0
  8  9  1  0  0  0  0
  4 10  1  0  0  0  0
 10 11  1  0  0  0  0
  5 12  1  0  0  0  0
 12 13  1  0  0  0  0
  6 14  1  0  0  0  0
 14 15  1  0  0  0  0
 15 16  2  0  0  0  0
  1 17  1  0  0  0  0
  8 18  1  0  0  0  0
  8 19  1  0  0  0  0
 11 20  1  0  0  0  0
 11 21  1  0  0  0  0
 11 22  1  0  0  0  0
 13 23  1  0  0  0  0
 13 24  1  0  0  0  0
 13 25  1  0  0  0  0
 14 26  1  0  0  0  0
 14 27  1  0  0  0  0
 15 28  1  0  0  0  0
 16 29  1  0  0  0  0
 16 30  1  0  0  0  0
M  END
$$$$
