# Supplementary material for: Similarity-Based Profiling of Hydrazone-Containing Scaffolds Active Against Leishmania Amastigotes
Source: ACS Omega. 2025 Oct 22;10(43):50679–94. doi: 10.1021/acsomega.5c05276 (PMC12593058; doi:10.1021/acsomega.5c05276)
Supplement: Supplementary file 1 [file ao5c05276_si_001.zip › SDF/786.sdf]

  Mrv0541 11272312353D              94.26000

 43 46  0  0  0  0            999 V2000
    4.2850  -10.1263   -3.1295 C   0  0  0  0  0  0  0  0  0  0  0  0
    4.7524   -8.7369   -3.2642 C   0  0  0  0  0  0  0  0  0  0  0  0
    5.7523   -8.4938   -3.9790 O   0  0  0  0  0  0  0  0  0  0  0  0
    4.0521   -7.7910   -2.5774 N   0  0  0  0  0  0  0  0  0  0  0  0
    4.1879   -6.4289   -2.5208 C   0  0  0  0  0  0  0  0  0  0  0  0
    3.3235   -5.7705   -1.6184 C   0  0  0  0  0  0  0  0  0  0  0  0
    3.3154   -4.3681   -1.5000 C   0  0  0  0  0  0  0  0  0  0  0  0
    4.1884   -3.5707   -2.2785 C   0  0  0  0  0  0  0  0  0  0  0  0
    5.0807   -4.2320   -3.1579 C   0  0  0  0  0  0  0  0  0  0  0  0
    5.0812   -5.6356   -3.2796 C   0  0  0  0  0  0  0  0  0  0  0  0
    4.1682   -2.1807   -2.1963 C   0  0  0  0  0  0  0  0  0  0  0  0
    3.2953   -1.4759   -1.5752 N   0  0  0  0  0  0  0  0  0  0  0  0
    3.5288   -0.2171   -1.6719 C   0  0  0  0  0  0  0  0  0  0  0  0
    2.8270    0.8196   -1.1607 C   0  0  0  0  0  0  0  0  0  0  0  0
    1.6492    0.8524   -0.3623 C   0  0  0  0  0  0  0  0  0  0  0  0
    1.0336   -0.3563    0.0696 C   0  0  0  0  0  0  0  0  0  0  0  0
   -0.0747   -0.3772    0.9244 C   0  0  0  0  0  0  0  0  0  0  0  0
   -0.6317    0.8189    1.3759 C   0  0  0  0  0  0  0  0  0  0  0  0
   -0.0977    2.0506    0.9527 C   0  0  0  0  0  0  0  0  0  0  0  0
    1.0358    2.0872    0.0710 C   0  0  0  0  0  0  0  0  0  0  0  0
    1.4757    3.3870   -0.3207 C   0  0  0  0  0  0  0  0  0  0  0  0
    0.8540    4.5628    0.1384 C   0  0  0  0  0  0  0  0  0  0  0  0
   -0.2380    4.4899    1.0107 C   0  0  0  0  0  0  0  0  0  0  0  0
   -0.7129    3.2376    1.4185 C   0  0  0  0  0  0  0  0  0  0  0  0
    4.6768   -0.1347   -2.4209 C   0  0  0  0  0  0  0  0  0  0  0  0
    5.3075    0.8951   -2.7485 O   0  0  0  0  0  0  0  0  0  0  0  0
    5.0548   -1.3774   -2.7607 O   0  0  0  0  0  0  0  0  0  0  0  0
    4.9320  -10.8183   -3.6696 H   0  0  0  0  0  0  0  0  0  0  0  0
    4.2848  -10.4029   -2.0748 H   0  0  0  0  0  0  0  0  0  0  0  0
    3.2691  -10.2191   -3.5222 H   0  0  0  0  0  0  0  0  0  0  0  0
    3.3276   -8.1461   -2.0379 H   0  0  0  0  0  0  0  0  0  0  0  0
    2.6841   -6.3132   -1.0307 H   0  0  0  0  0  0  0  0  0  0  0  0
    2.6607   -3.9386   -0.8378 H   0  0  0  0  0  0  0  0  0  0  0  0
    5.7366   -3.6978   -3.7368 H   0  0  0  0  0  0  0  0  0  0  0  0
    5.7349   -6.0560   -3.9397 H   0  0  0  0  0  0  0  0  0  0  0  0
    3.2319    1.6901   -1.3840 H   0  0  0  0  0  0  0  0  0  0  0  0
    1.3709   -1.2711   -0.2144 H   0  0  0  0  0  0  0  0  0  0  0  0
   -0.4753   -1.2700    1.2229 H   0  0  0  0  0  0  0  0  0  0  0  0
   -1.4341    0.7768    2.0113 H   0  0  0  0  0  0  0  0  0  0  0  0
    2.2566    3.5256   -0.9585 H   0  0  0  0  0  0  0  0  0  0  0  0
    1.1957    5.4783   -0.1643 H   0  0  0  0  0  0  0  0  0  0  0  0
   -0.6875    5.3461    1.3453 H   0  0  0  0  0  0  0  0  0  0  0  0
   -1.5144    3.2049    2.0559 H   0  0  0  0  0  0  0  0  0  0  0  0
  1  2  1  0  0  0  0
  2  3  2  0  0  0  0
  2  4  1  0  0  0  0
  4  5  1  0  0  0  0
  5  6  2  0  0  0  0
  6  7  1  0  0  0  0
  7  8  2  0  0  0  0
  8  9  1  0  0  0  0
  9 10  2  0  0  0  0
  5 10  1  0  0  0  0
  8 11  1  0  0  0  0
 11 12  2  0  0  0  0
 12 13  1  0  0  0  0
 13 14  2  0  0  0  0
 14 15  1  0  0  0  0
 15 16  2  0  0  0  0
 16 17  1  0  0  0  0
 17 18  2  0  0  0  0
 18 19  1  0  0  0  0
 19 20  2  0  0  0  0
 15 20  1  0  0  0  0
 20 21  1  0  0  0  0
 21 22  2  0  0  0  0
 22 23  1  0  0  0  0
 23 24  2  0  0  0  0
 19 24  1  0  0  0  0
 13 25  1  0  0  0  0
 25 26  2  0  0  0  0
 25 27  1  0  0  0  0
 11 27  1  0  0  0  0
  1 28  1  0  0  0  0
  1 29  1  0  0  0  0
  1 30  1  0  0  0  0
  4 31  1  0  0  0  0
  6 32  1  0  0  0  0
  7 33  1  0  0  0  0
  9 34  1  0  0  0  0
 10 35  1  0  0  0  0
 14 36  1  0  0  0  0
 16 37  1  0  0  0  0
 17 38  1  0  0  0  0
 18 39  1  0  0  0  0
 21 40  1  0  0  0  0
 22 41  1  0  0  0  0
 23 42  1  0  0  0  0
 24 43  1  0  0  0  0
M  END
$$$$
