# Supplementary material for: Similarity-Based Profiling of Hydrazone-Containing Scaffolds Active Against Leishmania Amastigotes
Source: ACS Omega. 2025 Oct 22;10(43):50679–94. doi: 10.1021/acsomega.5c05276 (PMC12593058; doi:10.1021/acsomega.5c05276)
Supplement: Supplementary file 1 [file ao5c05276_si_001.zip › SDF/788_S.sdf]

  Mrv0541 11282309083D             102.33000

 55 58  0  0  0  0            999 V2000
   -5.0914   10.3856   -2.8659 C   0  0  0  0  0  0  0  0  0  0  0  0
   -4.4362   10.7172   -1.6621 C   0  0  0  0  0  0  0  0  0  0  0  0
   -3.0827   10.7895   -1.7127 N   0  0  0  0  0  0  0  0  0  0  0  0
   -2.3589   10.4848   -2.7647 N   0  0  0  0  0  0  0  0  0  0  0  0
   -2.9944   10.2182   -3.9518 C   0  0  0  0  0  0  0  0  0  0  0  0
   -4.3500   10.1670   -3.9802 N   0  0  0  0  0  0  0  0  0  0  0  0
   -0.9330   10.3783   -2.5885 C   0  0  1  0  0  0  0  0  0  0  0  0
   -0.5454    8.9362   -2.5740 C   0  0  0  0  0  0  0  0  0  0  0  0
   -0.7708    8.1062   -1.4376 C   0  0  0  0  0  0  0  0  0  0  0  0
    0.0081    8.3707   -3.7443 C   0  0  0  0  0  0  0  0  0  0  0  0
    0.2662    6.9962   -3.8184 C   0  0  0  0  0  0  0  0  0  0  0  0
   -0.0442    6.1659   -2.7321 C   0  0  0  0  0  0  0  0  0  0  0  0
   -0.5830    6.6930   -1.5335 C   0  0  0  0  0  0  0  0  0  0  0  0
   -0.9782    5.7238   -0.4576 C   0  0  1  0  0  0  0  0  0  0  0  0
   -2.0633    4.8688   -0.8053 N   0  0  0  0  0  0  0  0  0  0  0  0
   -1.6790    3.6759   -0.7521 N   0  0  0  0  0  0  0  0  0  0  0  0
   -0.4624    3.5986   -0.3677 C   0  0  0  0  0  0  0  0  0  0  0  0
    0.0786    4.8024   -0.1465 O   0  0  0  0  0  0  0  0  0  0  0  0
    0.2325    2.3990   -0.1977 C   0  0  0  0  0  0  0  0  0  0  0  0
    1.5985    2.4033    0.1837 C   0  0  0  0  0  0  0  0  0  0  0  0
    2.2982    1.2000    0.3892 C   0  0  0  0  0  0  0  0  0  0  0  0
    1.6485   -0.0328    0.2160 C   0  0  0  0  0  0  0  0  0  0  0  0
    0.2971   -0.0642   -0.1712 C   0  0  0  0  0  0  0  0  0  0  0  0
   -0.3995    1.1417   -0.3853 C   0  0  0  0  0  0  0  0  0  0  0  0
   -3.3534    5.2566   -1.0751 C   0  0  0  0  0  0  0  0  0  0  0  0
   -3.6474    6.4765   -1.0857 O   0  0  0  0  0  0  0  0  0  0  0  0
   -4.4357    4.2810   -1.3352 C   0  0  0  0  0  0  0  0  0  0  0  0
   -1.1885    8.7438   -0.2940 O   0  0  0  0  0  0  0  0  0  0  0  0
   -0.6576    8.7090    0.9678 C   0  0  0  0  0  0  0  0  0  0  0  0
    0.3683    8.0413    1.2365 O   0  0  0  0  0  0  0  0  0  0  0  0
   -1.2826    9.5045    2.0326 C   0  0  0  0  0  0  0  0  0  0  0  0
   -2.3811    9.9822   -5.0186 O   0  0  0  0  0  0  0  0  0  0  0  0
   -6.3373   10.2924   -2.9436 O   0  0  0  0  0  0  0  0  0  0  0  0
   -5.1362   10.9910   -0.3941 C   0  0  0  0  0  0  0  0  0  0  0  0
   -0.4904   -1.5491   -0.3715 Cl  0  0  0  0  0  0  0  0  0  0  0  0
   -4.7975    9.9552   -4.8160 H   0  0  0  0  0  0  0  0  0  0  0  0
   -0.4313   10.9296   -3.3897 H   0  0  0  0  0  0  0  0  0  0  0  0
   -0.6045   10.8505   -1.6573 H   0  0  0  0  0  0  0  0  0  0  0  0
    0.2046    8.9511   -4.5661 H   0  0  0  0  0  0  0  0  0  0  0  0
    0.6627    6.5977   -4.6731 H   0  0  0  0  0  0  0  0  0  0  0  0
    0.1256    5.1618   -2.8310 H   0  0  0  0  0  0  0  0  0  0  0  0
   -1.2604    6.2227    0.4668 H   0  0  0  0  0  0  0  0  0  0  0  0
    2.1031    3.2834    0.3197 H   0  0  0  0  0  0  0  0  0  0  0  0
    3.2810    1.2206    0.6689 H   0  0  0  0  0  0  0  0  0  0  0  0
    2.1630   -0.9017    0.3744 H   0  0  0  0  0  0  0  0  0  0  0  0
   -1.3796    1.0929   -0.6766 H   0  0  0  0  0  0  0  0  0  0  0  0
   -5.3801    4.7858   -1.5501 H   0  0  0  0  0  0  0  0  0  0  0  0
   -4.5788    3.6472   -0.4570 H   0  0  0  0  0  0  0  0  0  0  0  0
   -4.1778    3.6541   -2.1912 H   0  0  0  0  0  0  0  0  0  0  0  0
   -0.5295   10.1108    2.5361 H   0  0  0  0  0  0  0  0  0  0  0  0
   -2.0439   10.1689    1.6233 H   0  0  0  0  0  0  0  0  0  0  0  0
   -1.7511    8.8368    2.7564 H   0  0  0  0  0  0  0  0  0  0  0  0
   -4.4236   11.1995    0.4070 H   0  0  0  0  0  0  0  0  0  0  0  0
   -5.7277   10.1190   -0.1107 H   0  0  0  0  0  0  0  0  0  0  0  0
   -5.7949   11.8530   -0.5100 H   0  0  0  0  0  0  0  0  0  0  0  0
  1  2  1  0  0  0  0
  1  6  1  0  0  0  0
  2  3  2  0  0  0  0
  3  4  1  0  0  0  0
  4  5  1  0  0  0  0
  5  6  1  0  0  0  0
  4  7  1  0  0  0  0
  7  8  1  0  0  0  0
  9  8  1  0  0  0  0
  8 10  2  0  0  0  0
  9 13  2  0  0  0  0
 10 11  1  0  0  0  0
 11 12  2  0  0  0  0
 12 13  1  0  0  0  0
 14 13  1  0  0  0  0
 14 15  1  0  0  0  0
 14 18  1  0  0  0  0
 15 16  1  0  0  0  0
 16 17  2  0  0  0  0
 17 18  1  0  0  0  0
 17 19  1  0  0  0  0
 19 20  1  0  0  0  0
 19 24  2  0  0  0  0
 20 21  2  0  0  0  0
 21 22  1  0  0  0  0
 22 23  2  0  0  0  0
 23 24  1  0  0  0  0
 15 25  1  0  0  0  0
 25 26  2  0  0  0  0
 25 27  1  0  0  0  0
  9 28  1  0  0  0  0
 28 29  1  0  0  0  0
 29 30  2  0  0  0  0
 29 31  1  0  0  0  0
  5 32  2  0  0  0  0
  1 33  2  0  0  0  0
  2 34  1  0  0  0  0
 23 35  1  0  0  0  0
  6 36  1  0  0  0  0
  7 37  1  0  0  0  0
  7 38  1  0  0  0  0
 10 39  1  0  0  0  0
 11 40  1  0  0  0  0
 12 41  1  0  0  0  0
 14 42  1  0  0  0  0
 20 43  1  0  0  0  0
 21 44  1  0  0  0  0
 22 45  1  0  0  0  0
 24 46  1  0  0  0  0
 27 47  1  0  0  0  0
 27 48  1  0  0  0  0
 27 49  1  0  0  0  0
 31 50  1  0  0  0  0
 31 51  1  0  0  0  0
 31 52  1  0  0  0  0
 34 53  1  0  0  0  0
 34 54  1  0  0  0  0
 34 55  1  0  0  0  0
M  END
$$$$
