# Supplementary material for: Similarity-Based Profiling of Hydrazone-Containing Scaffolds Active Against Leishmania Amastigotes
Source: ACS Omega. 2025 Oct 22;10(43):50679–94. doi: 10.1021/acsomega.5c05276 (PMC12593058; doi:10.1021/acsomega.5c05276)
Supplement: Supplementary file 1 [file ao5c05276_si_001.zip › SDF/788_R.sdf]

  Mrv0541 11282309093D             108.61000

 55 58  0  0  0  0            999 V2000
   -2.3062    4.5945    7.1059 C   0  0  0  0  0  0  0  0  0  0  0  0
   -1.2430    3.9524    6.4380 C   0  0  0  0  0  0  0  0  0  0  0  0
   -0.4293    4.7484    5.6955 N   0  0  0  0  0  0  0  0  0  0  0  0
   -0.5418    6.0557    5.5987 N   0  0  0  0  0  0  0  0  0  0  0  0
   -1.5809    6.6760    6.2453 C   0  0  0  0  0  0  0  0  0  0  0  0
   -2.4492    5.9358    6.9780 N   0  0  0  0  0  0  0  0  0  0  0  0
    0.4748    6.7631    4.8579 C   0  0  1  0  0  0  0  0  0  0  0  0
    0.0212    7.1803    3.4928 C   0  0  0  0  0  0  0  0  0  0  0  0
    0.2504    6.3883    2.3276 C   0  0  0  0  0  0  0  0  0  0  0  0
   -0.6606    8.4093    3.3447 C   0  0  0  0  0  0  0  0  0  0  0  0
   -1.1206    8.8314    2.0917 C   0  0  0  0  0  0  0  0  0  0  0  0
   -0.9391    8.0122    0.9714 C   0  0  0  0  0  0  0  0  0  0  0  0
   -0.3129    6.7472    1.0665 C   0  0  0  0  0  0  0  0  0  0  0  0
   -0.2881    5.8921   -0.1725 C   0  0  2  0  0  0  0  0  0  0  0  0
   -1.5327    5.2241   -0.4200 N   0  0  0  0  0  0  0  0  0  0  0  0
   -1.3784    3.9937   -0.2490 N   0  0  0  0  0  0  0  0  0  0  0  0
   -0.1407    3.7033   -0.1468 C   0  0  0  0  0  0  0  0  0  0  0  0
    0.6350    4.7914   -0.1521 O   0  0  0  0  0  0  0  0  0  0  0  0
    0.3458    2.4013   -0.0393 C   0  0  0  0  0  0  0  0  0  0  0  0
    1.7400    2.1505   -0.0855 C   0  0  0  0  0  0  0  0  0  0  0  0
    2.2440    0.8395   -0.0043 C   0  0  0  0  0  0  0  0  0  0  0  0
    1.3654   -0.2498    0.1205 C   0  0  0  0  0  0  0  0  0  0  0  0
   -0.0227   -0.0259    0.1710 C   0  0  0  0  0  0  0  0  0  0  0  0
   -0.5252    1.2880    0.0953 C   0  0  0  0  0  0  0  0  0  0  0  0
   -2.7156    5.7551   -0.8843 C   0  0  0  0  0  0  0  0  0  0  0  0
   -2.7904    6.9590   -1.2211 O   0  0  0  0  0  0  0  0  0  0  0  0
   -3.9485    4.9487   -1.0310 C   0  0  0  0  0  0  0  0  0  0  0  0
    1.0767    5.3018    2.4212 O   0  0  0  0  0  0  0  0  0  0  0  0
    2.4480    5.3789    2.3499 C   0  0  0  0  0  0  0  0  0  0  0  0
    3.0345    6.4666    2.1293 O   0  0  0  0  0  0  0  0  0  0  0  0
    3.2764    4.1773    2.5203 C   0  0  0  0  0  0  0  0  0  0  0  0
   -1.7674    7.9135    6.2286 O   0  0  0  0  0  0  0  0  0  0  0  0
   -3.1220    3.9662    7.8188 O   0  0  0  0  0  0  0  0  0  0  0  0
   -0.9972    2.4974    6.5170 C   0  0  0  0  0  0  0  0  0  0  0  0
   -1.0871   -1.3354    0.3133 Cl  0  0  0  0  0  0  0  0  0  0  0  0
   -3.1834    6.3796    7.4324 H   0  0  0  0  0  0  0  0  0  0  0  0
    0.8073    7.6297    5.4375 H   0  0  0  0  0  0  0  0  0  0  0  0
    1.3672    6.1394    4.7740 H   0  0  0  0  0  0  0  0  0  0  0  0
   -0.8226    9.0215    4.1454 H   0  0  0  0  0  0  0  0  0  0  0  0
   -1.5956    9.7332    1.9960 H   0  0  0  0  0  0  0  0  0  0  0  0
   -1.2690    8.3651    0.0738 H   0  0  0  0  0  0  0  0  0  0  0  0
   -0.0078    6.5062   -1.0354 H   0  0  0  0  0  0  0  0  0  0  0  0
    2.4074    2.9195   -0.1866 H   0  0  0  0  0  0  0  0  0  0  0  0
    3.2519    0.6776   -0.0379 H   0  0  0  0  0  0  0  0  0  0  0  0
    1.7416   -1.1997    0.1740 H   0  0  0  0  0  0  0  0  0  0  0  0
   -1.5392    1.4245    0.1372 H   0  0  0  0  0  0  0  0  0  0  0  0
   -4.8099    5.5800   -1.2664 H   0  0  0  0  0  0  0  0  0  0  0  0
   -4.1609    4.4198   -0.0992 H   0  0  0  0  0  0  0  0  0  0  0  0
   -3.8220    4.2236   -1.8368 H   0  0  0  0  0  0  0  0  0  0  0  0
    3.8723    4.0140    1.6204 H   0  0  0  0  0  0  0  0  0  0  0  0
    3.9508    4.3050    3.3689 H   0  0  0  0  0  0  0  0  0  0  0  0
    2.6550    3.2977    2.6958 H   0  0  0  0  0  0  0  0  0  0  0  0
   -0.1352    2.2091    5.9111 H   0  0  0  0  0  0  0  0  0  0  0  0
   -1.8703    1.9500    6.1571 H   0  0  0  0  0  0  0  0  0  0  0  0
   -0.8017    2.2109    7.5523 H   0  0  0  0  0  0  0  0  0  0  0  0
  1  2  1  0  0  0  0
  1  6  1  0  0  0  0
  2  3  2  0  0  0  0
  3  4  1  0  0  0  0
  4  5  1  0  0  0  0
  5  6  1  0  0  0  0
  4  7  1  0  0  0  0
  7  8  1  0  0  0  0
  9  8  1  0  0  0  0
  8 10  2  0  0  0  0
  9 13  2  0  0  0  0
 10 11  1  0  0  0  0
 11 12  2  0  0  0  0
 12 13  1  0  0  0  0
 14 13  1  0  0  0  0
 14 15  1  0  0  0  0
 14 18  1  0  0  0  0
 15 16  1  0  0  0  0
 16 17  2  0  0  0  0
 17 18  1  0  0  0  0
 17 19  1  0  0  0  0
 19 20  1  0  0  0  0
 19 24  2  0  0  0  0
 20 21  2  0  0  0  0
 21 22  1  0  0  0  0
 22 23  2  0  0  0  0
 23 24  1  0  0  0  0
 15 25  1  0  0  0  0
 25 26  2  0  0  0  0
 25 27  1  0  0  0  0
  9 28  1  0  0  0  0
 28 29  1  0  0  0  0
 29 30  2  0  0  0  0
 29 31  1  0  0  0  0
  5 32  2  0  0  0  0
  1 33  2  0  0  0  0
  2 34  1  0  0  0  0
 23 35  1  0  0  0  0
  6 36  1  0  0  0  0
  7 37  1  0  0  0  0
  7 38  1  0  0  0  0
 10 39  1  0  0  0  0
 11 40  1  0  0  0  0
 12 41  1  0  0  0  0
 14 42  1  0  0  0  0
 20 43  1  0  0  0  0
 21 44  1  0  0  0  0
 22 45  1  0  0  0  0
 24 46  1  0  0  0  0
 27 47  1  0  0  0  0
 27 48  1  0  0  0  0
 27 49  1  0  0  0  0
 31 50  1  0  0  0  0
 31 51  1  0  0  0  0
 31 52  1  0  0  0  0
 34 53  1  0  0  0  0
 34 54  1  0  0  0  0
 34 55  1  0  0  0  0
M  END
$$$$
