# Supplementary material for: Similarity-Based Profiling of Hydrazone-Containing Scaffolds Active Against Leishmania Amastigotes
Source: ACS Omega. 2025 Oct 22;10(43):50679–94. doi: 10.1021/acsomega.5c05276 (PMC12593058; doi:10.1021/acsomega.5c05276)
Supplement: Supplementary file 1 [file ao5c05276_si_001.zip › SDF/789.sdf]

  Mrv0541 11282309333D             256.90000

161163  0  0  0  0            999 V2000
   -1.2341    2.3740   -1.5039 C   0  0  0  0  0  0  0  0  0  0  0  0
    0.0012    2.1888   -1.4054 O   0  0  0  0  0  0  0  0  0  0  0  0
   -1.8338    2.2429   -2.7254 N   0  0  0  0  0  0  0  0  0  0  0  0
   -1.1569    1.8781   -3.9425 C   0  0  1  0  0  0  0  0  0  0  0  0
   -2.1856    1.3478   -4.9899 C   0  0  1  0  0  0  0  0  0  0  0  0
   -0.2413    2.9466   -4.4469 C   0  0  0  0  0  0  0  0  0  0  0  0
    0.2989    2.7803   -5.5639 O   0  0  0  0  0  0  0  0  0  0  0  0
    0.0862    3.9925   -3.6288 N   0  0  0  0  0  0  0  0  0  0  0  0
    1.2346    4.8495   -3.5960 C   0  0  2  0  0  0  0  0  0  0  0  0
    0.7568    6.1964   -3.2160 C   0  0  0  0  0  0  0  0  0  0  0  0
    0.0239    6.8315   -4.0130 O   0  0  0  0  0  0  0  0  0  0  0  0
    1.1360    6.7351   -2.0159 O   0  0  0  0  0  0  0  0  0  0  0  0
    2.2142    4.9154   -4.8129 C   0  0  1  0  0  0  0  0  0  0  0  0
    3.5289    5.4832   -4.3992 C   0  0  0  0  0  0  0  0  0  0  0  0
    3.7326    6.8817   -4.3285 C   0  0  0  0  0  0  0  0  0  0  0  0
    4.5792    4.6219   -4.0020 C   0  0  0  0  0  0  0  0  0  0  0  0
    5.8052    5.1437   -3.5524 C   0  0  0  0  0  0  0  0  0  0  0  0
    5.9944    6.5351   -3.4867 C   0  0  0  0  0  0  0  0  0  0  0  0
    4.9557    7.4035   -3.8662 C   0  0  0  0  0  0  0  0  0  0  0  0
    0.7792    8.0214   -1.4895 C   0  0  2  0  0  0  0  0  0  0  0  0
    0.0140    7.8876   -0.1471 C   0  0  1  0  0  0  0  0  0  0  0  0
    0.5253    7.0318    0.9775 C   0  0  0  0  0  0  0  0  0  0  0  0
   -0.2324    9.2053    0.3656 N   0  0  0  0  0  0  0  0  0  0  0  0
   -1.4539    9.7826    0.5696 C   0  0  0  0  0  0  0  0  0  0  0  0
   -2.5045    9.1191    0.4065 O   0  0  0  0  0  0  0  0  0  0  0  0
   -1.5598   11.2050    1.0075 C   0  0  2  0  0  0  0  0  0  0  0  0
   -2.4153   11.3661    2.3254 C   0  0  1  0  0  0  0  0  0  0  0  0
   -1.9740   12.1070   -0.1286 N   0  0  1  0  0  0  0  0  0  0  0  0
   -3.2881   11.8422   -0.7923 C   0  0  0  0  0  0  0  0  0  0  0  0
   -1.7232   13.5609    0.1098 C   0  0  0  0  0  0  0  0  0  0  0  0
   -1.7670   11.9411    3.6459 C   0  0  1  0  0  0  0  0  0  0  0  0
   -2.3194   11.1957    4.8998 C   0  0  0  0  0  0  0  0  0  0  0  0
   -0.2140   11.9968    3.7173 C   0  0  0  0  0  0  0  0  0  0  0  0
   -0.3098    6.1996    1.4056 O   0  0  0  0  0  0  0  0  0  0  0  0
    1.7169    7.1251    1.6965 N   0  0  0  0  0  0  0  0  0  0  0  0
    1.6369    7.1304    3.1524 C   0  0  0  0  0  0  0  0  0  0  0  0
    3.0270    7.1087    1.0457 C   0  0  1  0  0  0  0  0  0  0  0  0
    4.1048    8.0656    1.6720 C   0  0  1  0  0  0  0  0  0  0  0  0
    3.8403    9.6117    1.6085 C   0  0  2  0  0  0  0  0  0  0  0  0
    4.1345   10.2243    0.2083 C   0  0  0  0  0  0  0  0  0  0  0  0
    4.6923   10.3529    2.6821 C   0  0  0  0  0  0  0  0  0  0  0  0
    3.5111    5.7008    0.8038 C   0  0  0  0  0  0  0  0  0  0  0  0
    3.7353    5.3025   -0.4672 C   0  0  0  0  0  0  0  0  0  0  0  0
    3.8069    4.7890    1.7986 N   0  0  0  0  0  0  0  0  0  0  0  0
    4.9063    5.1008    2.6974 C   0  0  0  0  0  0  0  0  0  0  0  0
    3.1978    3.4313    1.8465 C   0  0  1  0  0  0  0  0  0  0  0  0
    3.6674    2.4649    3.0071 C   0  0  1  0  0  0  0  0  0  0  0  0
    1.7090    3.3889    1.8610 C   0  0  0  0  0  0  0  0  0  0  0  0
    3.0222    1.1146    3.0434 C   0  0  0  0  0  0  0  0  0  0  0  0
    2.1410    0.7540    4.0925 C   0  0  0  0  0  0  0  0  0  0  0  0
    1.4903   -0.4931    4.0884 C   0  0  0  0  0  0  0  0  0  0  0  0
    1.7153   -1.4020    3.0394 C   0  0  0  0  0  0  0  0  0  0  0  0
    2.5988   -1.0666    1.9985 C   0  0  0  0  0  0  0  0  0  0  0  0
    3.2520    0.1795    2.0041 C   0  0  0  0  0  0  0  0  0  0  0  0
    1.0757    4.0832    2.6886 O   0  0  0  0  0  0  0  0  0  0  0  0
    1.0859    2.3974    1.1350 O   0  0  0  0  0  0  0  0  0  0  0  0
   -0.1937    1.7738    1.3874 C   0  0  1  0  0  0  0  0  0  0  0  0
   -1.4233    2.6750    1.1151 C   0  0  1  0  0  0  0  0  0  0  0  0
   -2.0578    2.7373   -0.3265 C   0  0  1  0  0  0  0  0  0  0  0  0
   -2.4976    4.0963   -0.4446 N   0  0  0  0  0  0  0  0  0  0  0  0
   -3.1255    0.1830   -4.5135 C   0  0  2  0  0  0  0  0  0  0  0  0
   -2.3844   -1.0095   -3.8390 C   0  0  0  0  0  0  0  0  0  0  0  0
   -3.9989   -0.3376   -5.6907 C   0  0  0  0  0  0  0  0  0  0  0  0
   -3.7542    4.5304   -0.1750 C   0  0  0  0  0  0  0  0  0  0  0  0
   -4.7535    3.8067   -0.3959 O   0  0  0  0  0  0  0  0  0  0  0  0
   -3.9087    5.8058    0.5805 C   0  0  1  0  0  0  0  0  0  0  0  0
   -4.7442    6.8510   -0.1131 N   0  0  2  0  0  0  0  0  0  0  0  0
   -6.2258    6.6755   -0.0981 C   0  0  0  0  0  0  0  0  0  0  0  0
   -4.2501    7.2230   -1.4745 C   0  0  0  0  0  0  0  0  0  0  0  0
   -4.3253    5.4200    2.0459 C   0  0  1  0  0  0  0  0  0  0  0  0
   -4.2859    6.5410    3.1395 C   0  0  2  0  0  0  0  0  0  0  0  0
   -2.8421    6.9875    3.5121 C   0  0  0  0  0  0  0  0  0  0  0  0
   -5.0240    6.0742    4.4293 C   0  0  0  0  0  0  0  0  0  0  0  0
   -2.7877    2.4126   -2.7758 H   0  0  0  0  0  0  0  0  0  0  0  0
   -0.4954    1.0366   -3.7194 H   0  0  0  0  0  0  0  0  0  0  0  0
   -2.8091    2.1891   -5.3076 H   0  0  0  0  0  0  0  0  0  0  0  0
   -1.6324    1.0029   -5.8691 H   0  0  0  0  0  0  0  0  0  0  0  0
   -0.5034    4.1148   -2.8697 H   0  0  0  0  0  0  0  0  0  0  0  0
    1.8056    4.4494   -2.7496 H   0  0  0  0  0  0  0  0  0  0  0  0
    2.3929    3.9159   -5.2065 H   0  0  0  0  0  0  0  0  0  0  0  0
    1.7846    5.4965   -5.6346 H   0  0  0  0  0  0  0  0  0  0  0  0
    2.9890    7.5293   -4.6002 H   0  0  0  0  0  0  0  0  0  0  0  0
    4.4535    3.6060   -4.0230 H   0  0  0  0  0  0  0  0  0  0  0  0
    6.5547    4.5103   -3.2665 H   0  0  0  0  0  0  0  0  0  0  0  0
    6.8863    6.9146   -3.1614 H   0  0  0  0  0  0  0  0  0  0  0  0
    5.0875    8.4150   -3.8025 H   0  0  0  0  0  0  0  0  0  0  0  0
    0.1392    8.5650   -2.1925 H   0  0  0  0  0  0  0  0  0  0  0  0
    1.6741    8.6266   -1.3913 H   0  0  0  0  0  0  0  0  0  0  0  0
   -0.9309    7.4407   -0.4728 H   0  0  0  0  0  0  0  0  0  0  0  0
    0.5456    9.7502    0.5590 H   0  0  0  0  0  0  0  0  0  0  0  0
   -0.5343   11.4955    1.2135 H   0  0  0  0  0  0  0  0  0  0  0  0
   -3.2648   12.0121    2.0968 H   0  0  0  0  0  0  0  0  0  0  0  0
   -2.8730   10.4023    2.5594 H   0  0  0  0  0  0  0  0  0  0  0  0
   -3.4546   12.5462   -1.6088 H   0  0  0  0  0  0  0  0  0  0  0  0
   -4.1198   11.9275   -0.0923 H   0  0  0  0  0  0  0  0  0  0  0  0
   -3.3082   10.8494   -1.2392 H   0  0  0  0  0  0  0  0  0  0  0  0
   -1.8518   14.1288   -0.8114 H   0  0  0  0  0  0  0  0  0  0  0  0
   -0.6980   13.7274    0.4366 H   0  0  0  0  0  0  0  0  0  0  0  0
   -2.3999   13.9626    0.8642 H   0  0  0  0  0  0  0  0  0  0  0  0
   -2.0946   12.9826    3.7425 H   0  0  0  0  0  0  0  0  0  0  0  0
   -1.8993   11.6037    5.8222 H   0  0  0  0  0  0  0  0  0  0  0  0
   -3.4060   11.3009    4.9540 H   0  0  0  0  0  0  0  0  0  0  0  0
   -2.0697   10.1319    4.8482 H   0  0  0  0  0  0  0  0  0  0  0  0
    0.1158   12.3666    4.6929 H   0  0  0  0  0  0  0  0  0  0  0  0
    0.1763   12.6921    2.9715 H   0  0  0  0  0  0  0  0  0  0  0  0
    0.2128   11.0059    3.5461 H   0  0  0  0  0  0  0  0  0  0  0  0
    2.2221    6.3161    3.5806 H   0  0  0  0  0  0  0  0  0  0  0  0
    0.6191    7.0395    3.5416 H   0  0  0  0  0  0  0  0  0  0  0  0
    2.0198    8.0734    3.5470 H   0  0  0  0  0  0  0  0  0  0  0  0
    2.8970    7.5743    0.0792 H   0  0  0  0  0  0  0  0  0  0  0  0
    4.2209    7.7911    2.7197 H   0  0  0  0  0  0  0  0  0  0  0  0
    5.0679    7.8770    1.1849 H   0  0  0  0  0  0  0  0  0  0  0  0
    2.7875    9.8020    1.8425 H   0  0  0  0  0  0  0  0  0  0  0  0
    4.0118   11.3096    0.2316 H   0  0  0  0  0  0  0  0  0  0  0  0
    3.4534    9.8298   -0.5396 H   0  0  0  0  0  0  0  0  0  0  0  0
    5.1537   10.0001   -0.1100 H   0  0  0  0  0  0  0  0  0  0  0  0
    4.5259   11.4313    2.6339 H   0  0  0  0  0  0  0  0  0  0  0  0
    4.4192   10.0169    3.6846 H   0  0  0  0  0  0  0  0  0  0  0  0
    5.7565   10.1560    2.5313 H   0  0  0  0  0  0  0  0  0  0  0  0
    4.0963    4.4042   -0.6794 H   0  0  0  0  0  0  0  0  0  0  0  0
    3.5625    5.9003   -1.2382 H   0  0  0  0  0  0  0  0  0  0  0  0
    4.5262    5.2875    3.7037 H   0  0  0  0  0  0  0  0  0  0  0  0
    5.5120    5.9487    2.3894 H   0  0  0  0  0  0  0  0  0  0  0  0
    5.6283    4.2879    2.7372 H   0  0  0  0  0  0  0  0  0  0  0  0
    3.5167    2.9220    0.9343 H   0  0  0  0  0  0  0  0  0  0  0  0
    4.7378    2.2716    2.9192 H   0  0  0  0  0  0  0  0  0  0  0  0
    3.5152    2.9768    3.9621 H   0  0  0  0  0  0  0  0  0  0  0  0
    1.9524    1.4034    4.8599 H   0  0  0  0  0  0  0  0  0  0  0  0
    0.8461   -0.7354    4.8439 H   0  0  0  0  0  0  0  0  0  0  0  0
    1.2361   -2.3050    3.0335 H   0  0  0  0  0  0  0  0  0  0  0  0
    2.7617   -1.7285    1.2356 H   0  0  0  0  0  0  0  0  0  0  0  0
    3.8916    0.4052    1.2383 H   0  0  0  0  0  0  0  0  0  0  0  0
   -0.2657    0.8590    0.7949 H   0  0  0  0  0  0  0  0  0  0  0  0
   -0.2092    1.4652    2.4359 H   0  0  0  0  0  0  0  0  0  0  0  0
   -2.2173    2.3436    1.7929 H   0  0  0  0  0  0  0  0  0  0  0  0
   -1.1484    3.6720    1.4660 H   0  0  0  0  0  0  0  0  0  0  0  0
   -2.9050    2.0412   -0.3358 H   0  0  0  0  0  0  0  0  0  0  0  0
   -1.8047    4.7705   -0.5310 H   0  0  0  0  0  0  0  0  0  0  0  0
   -3.8133    0.5952   -3.7688 H   0  0  0  0  0  0  0  0  0  0  0  0
   -3.0813   -1.8227   -3.6229 H   0  0  0  0  0  0  0  0  0  0  0  0
   -1.9447   -0.7006   -2.8886 H   0  0  0  0  0  0  0  0  0  0  0  0
   -1.5933   -1.3916   -4.4882 H   0  0  0  0  0  0  0  0  0  0  0  0
   -4.7167   -1.0797   -5.3338 H   0  0  0  0  0  0  0  0  0  0  0  0
   -4.5600    0.4821   -6.1433 H   0  0  0  0  0  0  0  0  0  0  0  0
   -3.3749   -0.8012   -6.4585 H   0  0  0  0  0  0  0  0  0  0  0  0
   -2.9162    6.2493    0.6843 H   0  0  0  0  0  0  0  0  0  0  0  0
   -6.6036    6.5977    0.9203 H   0  0  0  0  0  0  0  0  0  0  0  0
   -6.7115    7.5450   -0.5460 H   0  0  0  0  0  0  0  0  0  0  0  0
   -6.5254    5.7864   -0.6556 H   0  0  0  0  0  0  0  0  0  0  0  0
   -4.6801    8.1775   -1.7826 H   0  0  0  0  0  0  0  0  0  0  0  0
   -3.1690    7.3437   -1.4877 H   0  0  0  0  0  0  0  0  0  0  0  0
   -4.5130    6.4606   -2.2108 H   0  0  0  0  0  0  0  0  0  0  0  0
   -5.3293    4.9911    2.0090 H   0  0  0  0  0  0  0  0  0  0  0  0
   -3.6761    4.6091    2.3958 H   0  0  0  0  0  0  0  0  0  0  0  0
   -4.8177    7.4177    2.7620 H   0  0  0  0  0  0  0  0  0  0  0  0
   -2.8506    7.6306    4.3952 H   0  0  0  0  0  0  0  0  0  0  0  0
   -2.3914    7.5520    2.6985 H   0  0  0  0  0  0  0  0  0  0  0  0
   -2.2103    6.1233    3.7229 H   0  0  0  0  0  0  0  0  0  0  0  0
   -5.1038    6.8944    5.1434 H   0  0  0  0  0  0  0  0  0  0  0  0
   -6.0397    5.7465    4.2068 H   0  0  0  0  0  0  0  0  0  0  0  0
   -4.4879    5.2484    4.9027 H   0  0  0  0  0  0  0  0  0  0  0  0
  1  2  2  0  0  0  0
  1  3  1  0  0  0  0
  3  4  1  0  0  0  0
  4  5  1  0  0  0  0
  4  6  1  0  0  0  0
  6  7  2  0  0  0  0
  6  8  1  0  0  0  0
  8  9  1  0  0  0  0
  9 10  1  0  0  0  0
 10 11  2  0  0  0  0
 10 12  1  0  0  0  0
  9 13  1  0  0  0  0
 13 14  1  0  0  0  0
 15 14  1  0  0  0  0
 14 16  2  0  0  0  0
 15 19  2  0  0  0  0
 16 17  1  0  0  0  0
 17 18  2  0  0  0  0
 18 19  1  0  0  0  0
 12 20  1  0  0  0  0
 21 20  1  0  0  0  0
 21 22  1  0  0  0  0
 21 23  1  0  0  0  0
 23 24  1  0  0  0  0
 24 25  2  0  0  0  0
 24 26  1  0  0  0  0
 26 27  1  0  0  0  0
 26 28  1  0  0  0  0
 28 29  1  0  0  0  0
 28 30  1  0  0  0  0
 27 31  1  0  0  0  0
 31 32  1  0  0  0  0
 31 33  1  0  0  0  0
 22 34  2  0  0  0  0
 22 35  1  0  0  0  0
 35 36  1  0  0  0  0
 35 37  1  0  0  0  0
 37 38  1  0  0  0  0
 38 39  1  0  0  0  0
 39 40  1  0  0  0  0
 39 41  1  0  0  0  0
 37 42  1  0  0  0  0
 42 43  2  0  0  0  0
 42 44  1  0  0  0  0
 44 45  1  0  0  0  0
 44 46  1  0  0  0  0
 46 47  1  0  0  0  0
 46 48  1  0  0  0  0
 47 49  1  0  0  0  0
 54 49  1  0  0  0  0
 50 49  2  0  0  0  0
 50 51  1  0  0  0  0
 51 52  2  0  0  0  0
 52 53  1  0  0  0  0
 53 54  2  0  0  0  0
 48 55  2  0  0  0  0
 48 56  1  0  0  0  0
 56 57  1  0  0  0  0
 57 58  1  0  0  0  0
 59 58  1  0  0  0  0
 59  1  1  0  0  0  0
 59 60  1  0  0  0  0
  5 61  1  0  0  0  0
 61 62  1  0  0  0  0
 61 63  1  0  0  0  0
 60 64  1  0  0  0  0
 64 65  2  0  0  0  0
 64 66  1  0  0  0  0
 66 67  1  0  0  0  0
 67 68  1  0  0  0  0
 67 69  1  0  0  0  0
 66 70  1  0  0  0  0
 70 71  1  0  0  0  0
 71 72  1  0  0  0  0
 71 73  1  0  0  0  0
  3 74  1  0  0  0  0
  4 75  1  0  0  0  0
  5 76  1  0  0  0  0
  5 77  1  0  0  0  0
  8 78  1  0  0  0  0
  9 79  1  0  0  0  0
 13 80  1  0  0  0  0
 13 81  1  0  0  0  0
 15 82  1  0  0  0  0
 16 83  1  0  0  0  0
 17 84  1  0  0  0  0
 18 85  1  0  0  0  0
 19 86  1  0  0  0  0
 20 87  1  0  0  0  0
 20 88  1  0  0  0  0
 21 89  1  0  0  0  0
 23 90  1  0  0  0  0
 26 91  1  0  0  0  0
 27 92  1  0  0  0  0
 27 93  1  0  0  0  0
 29 94  1  0  0  0  0
 29 95  1  0  0  0  0
 29 96  1  0  0  0  0
 30 97  1  0  0  0  0
 30 98  1  0  0  0  0
 30 99  1  0  0  0  0
 31100  1  0  0  0  0
 32101  1  0  0  0  0
 32102  1  0  0  0  0
 32103  1  0  0  0  0
 33104  1  0  0  0  0
 33105  1  0  0  0  0
 33106  1  0  0  0  0
 36107  1  0  0  0  0
 36108  1  0  0  0  0
 36109  1  0  0  0  0
 37110  1  0  0  0  0
 38111  1  0  0  0  0
 38112  1  0  0  0  0
 39113  1  0  0  0  0
 40114  1  0  0  0  0
 40115  1  0  0  0  0
 40116  1  0  0  0  0
 41117  1  0  0  0  0
 41118  1  0  0  0  0
 41119  1  0  0  0  0
 43120  1  0  0  0  0
 43121  1  0  0  0  0
 45122  1  0  0  0  0
 45123  1  0  0  0  0
 45124  1  0  0  0  0
 46125  1  0  0  0  0
 47126  1  0  0  0  0
 47127  1  0  0  0  0
 50128  1  0  0  0  0
 51129  1  0  0  0  0
 52130  1  0  0  0  0
 53131  1  0  0  0  0
 54132  1  0  0  0  0
 57133  1  0  0  0  0
 57134  1  0  0  0  0
 58135  1  0  0  0  0
 58136  1  0  0  0  0
 59137  1  0  0  0  0
 60138  1  0  0  0  0
 61139  1  0  0  0  0
 62140  1  0  0  0  0
 62141  1  0  0  0  0
 62142  1  0  0  0  0
 63143  1  0  0  0  0
 63144  1  0  0  0  0
 63145  1  0  0  0  0
 66146  1  0  0  0  0
 68147  1  0  0  0  0
 68148  1  0  0  0  0
 68149  1  0  0  0  0
 69150  1  0  0  0  0
 69151  1  0  0  0  0
 69152  1  0  0  0  0
 70153  1  0  0  0  0
 70154  1  0  0  0  0
 71155  1  0  0  0  0
 72156  1  0  0  0  0
 72157  1  0  0  0  0
 72158  1  0  0  0  0
 73159  1  0  0  0  0
 73160  1  0  0  0  0
 73161  1  0  0  0  0
M  END
$$$$
