# Supplementary material for: Similarity-Based Profiling of Hydrazone-Containing Scaffolds Active Against Leishmania Amastigotes
Source: ACS Omega. 2025 Oct 22;10(43):50679–94. doi: 10.1021/acsomega.5c05276 (PMC12593058; doi:10.1021/acsomega.5c05276)
Supplement: Supplementary file 1 [file ao5c05276_si_001.zip › SDF/856.sdf]

  Mrv0541 06182416193D              23.54000

 20 20  0  0  0  0            999 V2000
   -2.9565   -2.1218   -3.7540 C   0  0  0  0  0  0  0  0  0  0  0  0
   -2.1043   -1.5808   -2.7724 C   0  0  0  0  0  0  0  0  0  0  0  0
   -2.4658   -0.4198   -2.0548 C   0  0  0  0  0  0  0  0  0  0  0  0
   -3.7049    0.1964   -2.3503 C   0  0  0  0  0  0  0  0  0  0  0  0
   -4.5585   -0.3405   -3.3331 C   0  0  0  0  0  0  0  0  0  0  0  0
   -4.1844   -1.4985   -4.0367 C   0  0  0  0  0  0  0  0  0  0  0  0
   -5.3175   -2.1968   -5.3361 Br  0  0  0  0  0  0  0  0  0  0  0  0
   -1.5630    0.0176   -1.1162 O   0  0  0  0  0  0  0  0  0  0  0  0
   -1.5274    1.0887   -0.2562 C   0  0  0  0  0  0  0  0  0  0  0  0
   -2.4557    1.9286   -0.2069 O   0  0  0  0  0  0  0  0  0  0  0  0
   -0.4392    1.2821    0.5818 C   0  0  0  0  0  0  0  0  0  0  0  0
    0.6163    0.4503    0.6434 C   0  0  0  0  0  0  0  0  0  0  0  0
    1.6086    0.6568    1.4098 C   0  0  0  0  0  0  0  0  0  0  0  0
    2.5107    0.8448    2.0948 N   0  0  0  0  0  0  0  0  0  0  0  0
   -2.6816   -2.9676   -4.2603 H   0  0  0  0  0  0  0  0  0  0  0  0
   -1.2119   -2.0431   -2.5832 H   0  0  0  0  0  0  0  0  0  0  0  0
   -4.0061    1.0366   -1.8603 H   0  0  0  0  0  0  0  0  0  0  0  0
   -5.4529    0.1119   -3.5355 H   0  0  0  0  0  0  0  0  0  0  0  0
   -0.4532    2.0910    1.1691 H   0  0  0  0  0  0  0  0  0  0  0  0
    0.6521   -0.3652    0.0795 H   0  0  0  0  0  0  0  0  0  0  0  0
  1  2  1  0  0  0  0
  1  6  2  0  0  0  0
  2  3  2  0  0  0  0
  3  4  1  0  0  0  0
  4  5  2  0  0  0  0
  5  6  1  0  0  0  0
  6  7  1  0  0  0  0
  3  8  1  0  0  0  0
  8  9  1  0  0  0  0
  9 10  2  0  0  0  0
  9 11  1  0  0  0  0
 11 12  2  0  0  0  0
 12 13  1  0  0  0  0
 13 14  3  0  0  0  0
  1 15  1  0  0  0  0
  2 16  1  0  0  0  0
  4 17  1  0  0  0  0
  5 18  1  0  0  0  0
 11 19  1  0  0  0  0
 12 20  1  0  0  0  0
M  END
$$$$
