# Supplementary material for: Similarity-Based Profiling of Hydrazone-Containing Scaffolds Active Against Leishmania Amastigotes
Source: ACS Omega. 2025 Oct 22;10(43):50679–94. doi: 10.1021/acsomega.5c05276 (PMC12593058; doi:10.1021/acsomega.5c05276)
Supplement: Supplementary file 1 [file ao5c05276_si_001.zip › SDF/797.sdf]

  Mrv0541 01252413303D              64.59000

 36 39  0  0  0  0            999 V2000
    1.2359    0.0058    0.0308 N   0  0  0  0  0  0  0  0  0  0  0  0
    0.0879   -0.0071   -0.0010 C   0  0  0  0  0  0  0  0  0  0  0  0
   -1.2136   -0.0152   -0.0369 C   0  0  0  0  0  0  0  0  0  0  0  0
   -1.9342    1.1077   -0.5053 C   0  0  0  0  0  0  0  0  0  0  0  0
   -3.3438    1.0964   -0.5233 C   0  0  0  0  0  0  0  0  0  0  0  0
   -4.0619   -0.0302   -0.0612 C   0  0  0  0  0  0  0  0  0  0  0  0
   -5.4704   -0.0284   -0.0321 C   0  0  0  0  0  0  0  0  0  0  0  0
   -6.3170   -0.8960   -0.7431 C   0  0  0  0  0  0  0  0  0  0  0  0
   -5.9406   -1.9774   -1.6731 C   0  0  0  0  0  0  0  0  0  0  0  0
   -7.5936   -0.5705   -0.4708 N   0  0  0  0  0  0  0  0  0  0  0  0
   -7.6148    0.4720    0.3675 C   0  0  0  0  0  0  0  0  0  0  0  0
   -8.6855    1.1284    0.8750 N   0  0  0  0  0  0  0  0  0  0  0  0
   -8.4847    2.1657    1.7306 C   0  0  0  0  0  0  0  0  0  0  0  0
   -9.5215    2.8554    2.2255 N   0  0  0  0  0  0  0  0  0  0  0  0
   -7.2217    2.5227    2.0842 N   0  0  0  0  0  0  0  0  0  0  0  0
   -6.1109    1.8893    1.6139 C   0  0  0  0  0  0  0  0  0  0  0  0
   -4.8061    2.3491    2.1268 C   0  0  0  0  0  0  0  0  0  0  0  0
   -6.3063    0.8336    0.6883 C   0  0  0  0  0  0  0  0  0  0  0  0
   -3.3289   -1.1516    0.3770 C   0  0  0  0  0  0  0  0  0  0  0  0
   -1.9401   -1.1464    0.3878 C   0  0  0  0  0  0  0  0  0  0  0  0
   -1.4463   -2.3161    0.8439 O   0  0  0  0  0  0  0  0  0  0  0  0
   -2.6390   -3.0751    1.1055 C   0  0  2  0  0  0  0  0  0  0  0  0
   -3.8287   -2.3121    0.8443 O   0  0  0  0  0  0  0  0  0  0  0  0
   -1.4479    1.9451   -0.8370 H   0  0  0  0  0  0  0  0  0  0  0  0
   -3.8404    1.9196   -0.8728 H   0  0  0  0  0  0  0  0  0  0  0  0
   -5.8242   -2.9164   -1.1305 H   0  0  0  0  0  0  0  0  0  0  0  0
   -5.0071   -1.7448   -2.1878 H   0  0  0  0  0  0  0  0  0  0  0  0
   -6.7226   -2.0981   -2.4231 H   0  0  0  0  0  0  0  0  0  0  0  0
   -8.3741   -1.0200   -0.8286 H   0  0  0  0  0  0  0  0  0  0  0  0
  -10.4263    2.6179    1.9756 H   0  0  0  0  0  0  0  0  0  0  0  0
   -9.3642    3.6026    2.8233 H   0  0  0  0  0  0  0  0  0  0  0  0
   -4.9282    2.8640    3.0829 H   0  0  0  0  0  0  0  0  0  0  0  0
   -4.1378    1.5042    2.2909 H   0  0  0  0  0  0  0  0  0  0  0  0
   -4.3533    3.0476    1.4222 H   0  0  0  0  0  0  0  0  0  0  0  0
   -2.6376   -3.3840    2.1525 H   0  0  0  0  0  0  0  0  0  0  0  0
   -2.6393   -3.9703    0.4785 H   0  0  0  0  0  0  0  0  0  0  0  0
  1  2  3  0  0  0  0
  2  3  1  0  0  0  0
  3  4  2  0  0  0  0
  4  5  1  0  0  0  0
  5  6  2  0  0  0  0
  6  7  1  0  0  0  0
  7  8  2  0  0  0  0
  8  9  1  0  0  0  0
  8 10  1  0  0  0  0
 10 11  1  0  0  0  0
 11 12  2  0  0  0  0
 12 13  1  0  0  0  0
 13 14  1  0  0  0  0
 13 15  2  0  0  0  0
 15 16  1  0  0  0  0
 16 17  1  0  0  0  0
 16 18  2  0  0  0  0
 11 18  1  0  0  0  0
  7 18  1  0  0  0  0
  6 19  1  0  0  0  0
 19 20  2  0  0  0  0
  3 20  1  0  0  0  0
 20 21  1  0  0  0  0
 21 22  1  0  0  0  0
 22 23  1  0  0  0  0
 19 23  1  0  0  0  0
  4 24  1  0  0  0  0
  5 25  1  0  0  0  0
  9 26  1  0  0  0  0
  9 27  1  0  0  0  0
  9 28  1  0  0  0  0
 10 29  1  0  0  0  0
 14 30  1  0  0  0  0
 14 31  1  0  0  0  0
 17 32  1  0  0  0  0
 17 33  1  0  0  0  0
 17 34  1  0  0  0  0
 22 35  1  0  0  0  0
 22 36  1  0  0  0  0
M  END
$$$$
