# Supplementary material for: Similarity-Based Profiling of Hydrazone-Containing Scaffolds Active Against Leishmania Amastigotes
Source: ACS Omega. 2025 Oct 22;10(43):50679–94. doi: 10.1021/acsomega.5c05276 (PMC12593058; doi:10.1021/acsomega.5c05276)
Supplement: Supplementary file 1 [file ao5c05276_si_001.zip › SDF/796.sdf]

  Mrv0541 01252413313D             104.49000

 48 49  0  0  1  0            999 V2000
   35.7876    6.3554   44.0550 C   0  0  0  0  0  0  0  0  0  0  0  0
   35.4128    6.4474   45.5675 C   0  0  1  0  0  0  0  0  0  0  0  0
   36.7593    6.4973   46.3645 C   0  0  0  0  0  0  0  0  0  0  0  0
   34.4618    7.6552   45.9600 C   0  0  1  0  0  0  0  0  0  0  0  0
   33.3839    8.0351   44.8797 C   0  0  1  0  0  0  0  0  0  0  0  0
   32.6027    9.3451   45.2052 C   0  0  1  0  0  0  0  0  0  0  0  0
   32.0846    9.5372   46.6820 C   0  0  1  0  0  0  0  0  0  0  0  0
   31.7769   11.0614   46.8881 C   0  0  1  0  0  0  0  0  0  0  0  0
   30.8647   11.5813   45.9253 O   0  0  0  0  0  0  0  0  0  0  0  0
   30.7721    8.9247   46.7794 O   0  0  0  0  0  0  0  0  0  0  0  0
   30.1644    8.0121   47.6039 C   0  0  0  0  0  0  0  0  0  0  0  0
   28.7273    7.7567   47.4234 C   0  0  0  0  0  0  0  0  0  0  0  0
   30.7510    7.3970   48.5230 O   0  0  0  0  0  0  0  0  0  0  0  0
   33.2042    9.0441   47.6894 C   0  0  2  0  0  0  0  0  0  0  0  0
   33.6804    7.5720   47.3493 C   0  0  2  0  0  0  0  0  0  0  0  0
   34.2017    6.6363   48.3796 C   0  0  0  0  0  0  0  0  0  0  0  0
   34.5131    6.7285   49.7015 C   0  0  0  0  0  0  0  0  0  0  0  0
   34.4376    7.9446   50.5214 C   0  0  2  0  0  0  0  0  0  0  0  0
   34.1044    9.1531   49.8663 O   0  0  0  0  0  0  0  0  0  0  0  0
   32.9876    9.2730   49.1275 C   0  0  0  0  0  0  0  0  0  0  0  0
   31.9152    9.6202   49.6715 O   0  0  0  0  0  0  0  0  0  0  0  0
   34.9150    5.5608   50.3942 C   0  0  0  0  0  0  0  0  0  0  0  0
   34.7814    4.3083   49.8813 O   0  0  0  0  0  0  0  0  0  0  0  0
   35.4093    5.5918   51.5461 O   0  0  0  0  0  0  0  0  0  0  0  0
   34.9138    6.1045   43.4522 H   0  0  0  0  0  0  0  0  0  0  0  0
   36.5315    5.5738   43.8827 H   0  0  0  0  0  0  0  0  0  0  0  0
   36.2019    7.3029   43.7042 H   0  0  0  0  0  0  0  0  0  0  0  0
   34.9049    5.5102   45.8048 H   0  0  0  0  0  0  0  0  0  0  0  0
   37.3274    5.5766   46.2183 H   0  0  0  0  0  0  0  0  0  0  0  0
   36.6113    6.6191   47.4345 H   0  0  0  0  0  0  0  0  0  0  0  0
   37.3694    7.3371   46.0249 H   0  0  0  0  0  0  0  0  0  0  0  0
   35.1421    8.5135   45.9891 H   0  0  0  0  0  0  0  0  0  0  0  0
   33.8567    8.1996   43.9070 H   0  0  0  0  0  0  0  0  0  0  0  0
   32.6772    7.2090   44.7594 H   0  0  0  0  0  0  0  0  0  0  0  0
   33.2725   10.1745   44.9550 H   0  0  0  0  0  0  0  0  0  0  0  0
   31.7584    9.4084   44.5106 H   0  0  0  0  0  0  0  0  0  0  0  0
   31.3273   11.2387   47.8646 H   0  0  0  0  0  0  0  0  0  0  0  0
   32.6942   11.6502   46.8230 H   0  0  0  0  0  0  0  0  0  0  0  0
   30.8167   12.5391   46.1306 H   0  0  0  0  0  0  0  0  0  0  0  0
   28.1987    8.0143   48.3434 H   0  0  0  0  0  0  0  0  0  0  0  0
   28.3295    8.3701   46.6129 H   0  0  0  0  0  0  0  0  0  0  0  0
   28.5447    6.7055   47.1903 H   0  0  0  0  0  0  0  0  0  0  0  0
   34.0534    9.7110   47.5018 H   0  0  0  0  0  0  0  0  0  0  0  0
   32.7586    7.0311   47.1170 H   0  0  0  0  0  0  0  0  0  0  0  0
   34.3026    5.7234   47.9992 H   0  0  0  0  0  0  0  0  0  0  0  0
   35.4117    8.1278   50.9812 H   0  0  0  0  0  0  0  0  0  0  0  0
   33.7059    7.7899   51.3199 H   0  0  0  0  0  0  0  0  0  0  0  0
   35.0694    3.5164   50.3864 H   0  0  0  0  0  0  0  0  0  0  0  0
  1  2  1  0  0  0  0
  2  3  1  0  0  0  0
  4  2  1  0  0  0  0
  4  5  1  0  0  0  0
  5  6  1  0  0  0  0
  6  7  1  0  0  0  0
  7  8  1  0  0  0  0
  8  9  1  0  0  0  0
  7 10  1  0  0  0  0
 10 11  1  0  0  0  0
 11 12  1  0  0  0  0
 11 13  2  0  0  0  0
  7 14  1  0  0  0  0
 14 15  1  0  0  0  0
  4 15  1  0  0  0  0
 15 16  1  0  0  0  0
 16 17  2  0  0  0  0
 17 18  1  0  0  0  0
 18 19  1  0  0  0  0
 19 20  1  0  0  0  0
 14 20  1  0  0  0  0
 20 21  2  0  0  0  0
 17 22  1  0  0  0  0
 22 23  1  0  0  0  0
 22 24  2  0  0  0  0
  1 25  1  0  0  0  0
  1 26  1  0  0  0  0
  1 27  1  0  0  0  0
  2 28  1  0  0  0  0
  3 29  1  0  0  0  0
  3 30  1  0  0  0  0
  3 31  1  0  0  0  0
  4 32  1  0  0  0  0
  5 33  1  0  0  0  0
  5 34  1  0  0  0  0
  6 35  1  0  0  0  0
  6 36  1  0  0  0  0
  8 37  1  0  0  0  0
  8 38  1  0  0  0  0
  9 39  1  0  0  0  0
 12 40  1  0  0  0  0
 12 41  1  0  0  0  0
 12 42  1  0  0  0  0
 14 43  1  0  0  0  0
 15 44  1  0  0  0  0
 16 45  1  0  0  0  0
 18 46  1  0  0  0  0
 18 47  1  0  0  0  0
 23 48  1  0  0  0  0
M  END
$$$$
