# Supplementary material for: Similarity-Based Profiling of Hydrazone-Containing Scaffolds Active Against Leishmania Amastigotes
Source: ACS Omega. 2025 Oct 22;10(43):50679–94. doi: 10.1021/acsomega.5c05276 (PMC12593058; doi:10.1021/acsomega.5c05276)
Supplement: Supplementary file 1 [file ao5c05276_si_001.zip › SDF/798.sdf]

  Mrv0541 01252413363D             137.77000

 58 63  0  0  0  0            999 V2000
   -4.6898   -2.6517    3.7448 C   0  0  0  0  0  0  0  0  0  0  0  0
   -5.7610   -3.3871    4.1243 N   0  0  0  0  0  0  0  0  0  0  0  0
   -6.6376   -2.9650    5.0655 C   0  0  0  0  0  0  0  0  0  0  0  0
   -6.4395   -1.7285    5.7152 C   0  0  0  0  0  0  0  0  0  0  0  0
   -5.3354   -0.9393    5.3188 C   0  0  0  0  0  0  0  0  0  0  0  0
   -4.4414   -1.3744    4.3052 C   0  0  0  0  0  0  0  0  0  0  0  0
   -2.7426   -2.5288    2.3735 C   0  0  0  0  0  0  0  0  0  0  0  0
   -3.8525   -3.1669    2.8206 N   0  0  0  0  0  0  0  0  0  0  0  0
   -3.3239   -0.6338    3.8230 C   0  0  0  0  0  0  0  0  0  0  0  0
   -2.4476   -1.2293    2.8660 C   0  0  0  0  0  0  0  0  0  0  0  0
   -0.8806   -2.3861    0.7794 C   0  0  0  0  0  0  0  0  0  0  0  0
   -1.8789   -3.1652    1.4330 C   0  0  0  0  0  0  0  0  0  0  0  0
   -1.1944   -0.5832    2.3710 C   0  0  2  0  0  0  0  0  0  0  0  0
   -0.8320   -1.0299    1.0466 N   0  0  0  0  0  0  0  0  0  0  0  0
   -1.9756   -4.5513    1.1553 C   0  0  0  0  0  0  0  0  0  0  0  0
   -1.0807   -5.1678    0.2654 C   0  0  0  0  0  0  0  0  0  0  0  0
   -0.0695   -4.4109   -0.3459 C   0  0  0  0  0  0  0  0  0  0  0  0
    0.0319   -3.0328   -0.0890 C   0  0  0  0  0  0  0  0  0  0  0  0
   -7.3751   -1.2882    6.7736 C   0  0  0  0  0  0  0  0  0  0  0  0
   -0.3359    0.1588   -0.1118 S   0  0  1  0  0  0  0  0  0  0  0  0
   -3.1160    0.7004    4.2715 C   0  0  0  0  0  0  0  0  0  0  0  0
   -2.0618    1.0294    5.1547 C   0  0  0  0  0  0  0  0  0  0  0  0
   -3.9840    1.7247    3.8257 C   0  0  0  0  0  0  0  0  0  0  0  0
   -3.8049    3.0514    4.2559 C   0  0  0  0  0  0  0  0  0  0  0  0
   -2.7496    3.3691    5.1288 C   0  0  0  0  0  0  0  0  0  0  0  0
   -1.8801    2.3593    5.5797 C   0  0  0  0  0  0  0  0  0  0  0  0
    1.1509    0.6165    0.2835 O   0  0  0  0  0  0  0  0  0  0  0  0
   -0.3028   -0.4462   -1.5982 O   0  0  0  0  0  0  0  0  0  0  0  0
   -1.4217    1.5662   -0.1245 C   0  0  0  0  0  0  0  0  0  0  0  0
   -1.7742    3.9734   -0.3781 C   0  0  0  0  0  0  0  0  0  0  0  0
   -0.9114    2.8626   -0.3405 C   0  0  0  0  0  0  0  0  0  0  0  0
   -2.8099    1.3987    0.0569 C   0  0  0  0  0  0  0  0  0  0  0  0
   -3.6714    2.5104    0.0339 C   0  0  0  0  0  0  0  0  0  0  0  0
   -3.1672    3.8087   -0.2055 C   0  0  0  0  0  0  0  0  0  0  0  0
   -4.1036    4.9550   -0.2891 C   0  0  0  0  0  0  0  0  0  0  0  0
   -7.4336   -3.5628    5.3008 H   0  0  0  0  0  0  0  0  0  0  0  0
   -5.1881   -0.0389    5.7809 H   0  0  0  0  0  0  0  0  0  0  0  0
   -0.3891   -0.8512    3.0595 H   0  0  0  0  0  0  0  0  0  0  0  0
   -1.2833    0.5013    2.4009 H   0  0  0  0  0  0  0  0  0  0  0  0
   -2.6872   -5.1309    1.6074 H   0  0  0  0  0  0  0  0  0  0  0  0
   -1.1585   -6.1704    0.0727 H   0  0  0  0  0  0  0  0  0  0  0  0
    0.5957   -4.8635   -0.9766 H   0  0  0  0  0  0  0  0  0  0  0  0
    0.7882   -2.5117   -0.5350 H   0  0  0  0  0  0  0  0  0  0  0  0
   -7.5991   -2.1178    7.4473 H   0  0  0  0  0  0  0  0  0  0  0  0
   -6.9575   -0.4760    7.3716 H   0  0  0  0  0  0  0  0  0  0  0  0
   -8.3029   -0.9428    6.3156 H   0  0  0  0  0  0  0  0  0  0  0  0
   -1.4220    0.3066    5.4922 H   0  0  0  0  0  0  0  0  0  0  0  0
   -4.7546    1.5116    3.1863 H   0  0  0  0  0  0  0  0  0  0  0  0
   -4.4442    3.7826    3.9350 H   0  0  0  0  0  0  0  0  0  0  0  0
   -2.6166    4.3343    5.4366 H   0  0  0  0  0  0  0  0  0  0  0  0
   -1.1170    2.5923    6.2187 H   0  0  0  0  0  0  0  0  0  0  0  0
   -1.3772    4.9028   -0.5329 H   0  0  0  0  0  0  0  0  0  0  0  0
    0.0895    3.0079   -0.4827 H   0  0  0  0  0  0  0  0  0  0  0  0
   -3.2031    0.4671    0.2046 H   0  0  0  0  0  0  0  0  0  0  0  0
   -4.6746    2.3653    0.1785 H   0  0  0  0  0  0  0  0  0  0  0  0
   -4.6172    5.0865    0.6646 H   0  0  0  0  0  0  0  0  0  0  0  0
   -3.5938    5.8886   -0.5358 H   0  0  0  0  0  0  0  0  0  0  0  0
   -4.8483    4.7660   -1.0653 H   0  0  0  0  0  0  0  0  0  0  0  0
  1  2  2  0  0  0  0
  2  3  1  0  0  0  0
  3  4  2  0  0  0  0
  4  5  1  0  0  0  0
  5  6  2  0  0  0  0
  8  1  1  0  0  0  0
  1  6  1  0  0  0  0
  6  9  1  0  0  0  0
  7  8  2  0  0  0  0
  9 10  2  0  0  0  0
 12  7  1  0  0  0  0
  7 10  1  0  0  0  0
 10 13  1  0  0  0  0
 13 14  1  0  0  0  0
 11 14  1  0  0  0  0
 12 15  2  0  0  0  0
 11 12  1  0  0  0  0
 11 18  2  0  0  0  0
 15 16  1  0  0  0  0
 16 17  2  0  0  0  0
 17 18  1  0  0  0  0
  4 19  1  0  0  0  0
 14 20  1  0  0  0  0
  9 21  1  0  0  0  0
 22 21  1  0  0  0  0
 21 23  2  0  0  0  0
 23 24  1  0  0  0  0
 24 25  2  0  0  0  0
 25 26  1  0  0  0  0
 22 26  2  0  0  0  0
 20 27  2  0  0  0  0
 20 28  2  0  0  0  0
 20 29  1  0  0  0  0
 31 29  2  0  0  0  0
 29 32  1  0  0  0  0
 30 31  1  0  0  0  0
 32 33  2  0  0  0  0
 33 34  1  0  0  0  0
 30 34  2  0  0  0  0
 34 35  1  0  0  0  0
  3 36  1  0  0  0  0
  5 37  1  0  0  0  0
 13 38  1  0  0  0  0
 13 39  1  0  0  0  0
 15 40  1  0  0  0  0
 16 41  1  0  0  0  0
 17 42  1  0  0  0  0
 18 43  1  0  0  0  0
 19 44  1  0  0  0  0
 19 45  1  0  0  0  0
 19 46  1  0  0  0  0
 22 47  1  0  0  0  0
 23 48  1  0  0  0  0
 24 49  1  0  0  0  0
 25 50  1  0  0  0  0
 26 51  1  0  0  0  0
 30 52  1  0  0  0  0
 31 53  1  0  0  0  0
 32 54  1  0  0  0  0
 33 55  1  0  0  0  0
 35 56  1  0  0  0  0
 35 57  1  0  0  0  0
 35 58  1  0  0  0  0
M  END
$$$$
