# Supplementary material for: Similarity-Based Profiling of Hydrazone-Containing Scaffolds Active Against Leishmania Amastigotes
Source: ACS Omega. 2025 Oct 22;10(43):50679–94. doi: 10.1021/acsomega.5c05276 (PMC12593058; doi:10.1021/acsomega.5c05276)
Supplement: Supplementary file 1 [file ao5c05276_si_001.zip › SDF/799.sdf]

  Mrv0541 01252413393D              71.81000

 43 46  0  0  0  0            999 V2000
    2.5359   -2.7560    1.6419 C   0  0  0  0  0  0  0  0  0  0  0  0
    3.1184   -3.9047    1.0728 C   0  0  0  0  0  0  0  0  0  0  0  0
    4.4946   -3.9063    0.7346 C   0  0  0  0  0  0  0  0  0  0  0  0
    5.2770   -2.7570    1.0058 C   0  0  0  0  0  0  0  0  0  0  0  0
    4.6367   -1.6476    1.5785 C   0  0  0  0  0  0  0  0  0  0  0  0
    3.3154   -1.6612    1.8531 N   0  0  0  0  0  0  0  0  0  0  0  0
    5.1890   -0.4899    1.9596 N   0  0  0  0  0  0  0  0  0  0  0  0
    4.1925    0.2488    2.4746 C   0  0  0  0  0  0  0  0  0  0  0  0
    2.9949   -0.4667    2.3768 C   0  0  0  0  0  0  0  0  0  0  0  0
    5.0916   -5.1114    0.1209 C   0  0  0  0  0  0  0  0  0  0  0  0
    1.2618    0.0524    2.9936 Se  0  0  0  0  0  0  0  0  0  0  0  0
    0.7294    1.0621    1.4599 C   0  0  0  0  0  0  0  0  0  0  0  0
    4.4116    1.5003    3.0720 C   0  0  0  0  0  0  0  0  0  0  0  0
    3.8562    2.6804    2.5335 C   0  0  0  0  0  0  0  0  0  0  0  0
    5.2249    1.5848    4.2254 C   0  0  0  0  0  0  0  0  0  0  0  0
    5.4587    2.8265    4.8442 C   0  0  0  0  0  0  0  0  0  0  0  0
    4.8876    3.9953    4.3087 C   0  0  0  0  0  0  0  0  0  0  0  0
    4.0844    3.9221    3.1554 C   0  0  0  0  0  0  0  0  0  0  0  0
    0.0984    1.2847   -0.8906 C   0  0  0  0  0  0  0  0  0  0  0  0
   -0.0666    2.6695   -0.7177 C   0  0  0  0  0  0  0  0  0  0  0  0
    0.1547    3.2536    0.5406 C   0  0  0  0  0  0  0  0  0  0  0  0
    0.5364    2.4485    1.6278 C   0  0  0  0  0  0  0  0  0  0  0  0
    0.4879    0.4710    0.1958 C   0  0  0  0  0  0  0  0  0  0  0  0
    0.6397   -0.8746   -0.0033 O   0  0  0  0  0  0  0  0  0  0  0  0
   -0.6021   -1.6003    0.0688 C   0  0  0  0  0  0  0  0  0  0  0  0
    1.5472   -2.7639    1.8991 H   0  0  0  0  0  0  0  0  0  0  0  0
    2.5419   -4.7324    0.9079 H   0  0  0  0  0  0  0  0  0  0  0  0
    6.2819   -2.7288    0.8102 H   0  0  0  0  0  0  0  0  0  0  0  0
    5.1559   -5.9081    0.8625 H   0  0  0  0  0  0  0  0  0  0  0  0
    6.0924   -4.9122   -0.2641 H   0  0  0  0  0  0  0  0  0  0  0  0
    4.4699   -5.4533   -0.7081 H   0  0  0  0  0  0  0  0  0  0  0  0
    3.2943    2.6495    1.6806 H   0  0  0  0  0  0  0  0  0  0  0  0
    5.6468    0.7426    4.6304 H   0  0  0  0  0  0  0  0  0  0  0  0
    6.0406    2.8773    5.6843 H   0  0  0  0  0  0  0  0  0  0  0  0
    5.0577    4.8978    4.7573 H   0  0  0  0  0  0  0  0  0  0  0  0
    3.6683    4.7708    2.7664 H   0  0  0  0  0  0  0  0  0  0  0  0
   -0.0682    0.8666   -1.8094 H   0  0  0  0  0  0  0  0  0  0  0  0
   -0.3545    3.2496   -1.5066 H   0  0  0  0  0  0  0  0  0  0  0  0
    0.0368    4.2623    0.6642 H   0  0  0  0  0  0  0  0  0  0  0  0
    0.6835    2.8786    2.5440 H   0  0  0  0  0  0  0  0  0  0  0  0
   -0.4001   -2.6415   -0.1856 H   0  0  0  0  0  0  0  0  0  0  0  0
   -1.0160   -1.5662    1.0809 H   0  0  0  0  0  0  0  0  0  0  0  0
   -1.3428   -1.2217   -0.6418 H   0  0  0  0  0  0  0  0  0  0  0  0
  1  2  2  0  0  0  0
  2  3  1  0  0  0  0
  3  4  2  0  0  0  0
  4  5  1  0  0  0  0
  1  6  1  0  0  0  0
  5  7  2  0  0  0  0
  5  6  1  0  0  0  0
  6  9  1  0  0  0  0
  7  8  1  0  0  0  0
  8  9  2  0  0  0  0
  3 10  1  0  0  0  0
  9 11  1  0  0  0  0
 11 12  1  0  0  0  0
  8 13  1  0  0  0  0
 14 13  1  0  0  0  0
 13 15  2  0  0  0  0
 15 16  1  0  0  0  0
 16 17  2  0  0  0  0
 17 18  1  0  0  0  0
 14 18  2  0  0  0  0
 22 12  2  0  0  0  0
 12 23  1  0  0  0  0
 19 20  1  0  0  0  0
 20 21  2  0  0  0  0
 21 22  1  0  0  0  0
 19 23  2  0  0  0  0
 23 24  1  0  0  0  0
 24 25  1  0  0  0  0
  1 26  1  0  0  0  0
  2 27  1  0  0  0  0
  4 28  1  0  0  0  0
 10 29  1  0  0  0  0
 10 30  1  0  0  0  0
 10 31  1  0  0  0  0
 14 32  1  0  0  0  0
 15 33  1  0  0  0  0
 16 34  1  0  0  0  0
 17 35  1  0  0  0  0
 18 36  1  0  0  0  0
 19 37  1  0  0  0  0
 20 38  1  0  0  0  0
 21 39  1  0  0  0  0
 22 40  1  0  0  0  0
 25 41  1  0  0  0  0
 25 42  1  0  0  0  0
 25 43  1  0  0  0  0
M  END
$$$$
