# Supplementary material for: Similarity-Based Profiling of Hydrazone-Containing Scaffolds Active Against Leishmania Amastigotes
Source: ACS Omega. 2025 Oct 22;10(43):50679–94. doi: 10.1021/acsomega.5c05276 (PMC12593058; doi:10.1021/acsomega.5c05276)
Supplement: Supplementary file 1 [file ao5c05276_si_001.zip › SDF/800.sdf]

  Mrv0541 01252413433D              34.61000

 24 25  0  0  0  0            999 V2000
    1.3879    2.3574    0.0274 C   0  0  0  0  0  0  0  0  0  0  0  0
   -0.0043    2.4477    0.1954 C   0  0  0  0  0  0  0  0  0  0  0  0
   -0.8075    1.3027    0.0511 C   0  0  0  0  0  0  0  0  0  0  0  0
   -0.2191    0.0584   -0.2497 C   0  0  0  0  0  0  0  0  0  0  0  0
    1.1872   -0.0507   -0.4148 C   0  0  0  0  0  0  0  0  0  0  0  0
    1.9751    1.1200   -0.2874 C   0  0  0  0  0  0  0  0  0  0  0  0
    1.8642   -1.3419   -0.7237 C   0  0  1  0  0  0  0  0  0  0  0  0
    2.7697   -1.7280    0.3192 N   0  0  0  0  0  0  0  0  0  0  0  0
    2.4674   -2.4699    1.4041 C   0  0  0  0  0  0  0  0  0  0  0  0
    3.6259   -2.6170    2.1486 C   0  0  0  0  0  0  0  0  0  0  0  0
    4.5967   -1.9138    1.4556 C   0  0  0  0  0  0  0  0  0  0  0  0
    4.0302   -1.4019    0.3503 N   0  0  0  0  0  0  0  0  0  0  0  0
    3.7816   -3.3107    3.2870 N   0  0  0  0  0  0  0  0  0  0  0  0
   -1.0127   -0.9734   -0.3693 F   0  0  0  0  0  0  0  0  0  0  0  0
    1.9742    3.1889    0.1331 H   0  0  0  0  0  0  0  0  0  0  0  0
   -0.4332    3.3483    0.4200 H   0  0  0  0  0  0  0  0  0  0  0  0
   -1.8216    1.3791    0.1663 H   0  0  0  0  0  0  0  0  0  0  0  0
    2.9886    1.0819   -0.4224 H   0  0  0  0  0  0  0  0  0  0  0  0
    1.1487   -2.1499   -0.8939 H   0  0  0  0  0  0  0  0  0  0  0  0
    2.4128   -1.2261   -1.6615 H   0  0  0  0  0  0  0  0  0  0  0  0
    1.5535   -2.8637    1.6401 H   0  0  0  0  0  0  0  0  0  0  0  0
    5.5744   -1.8060    1.7325 H   0  0  0  0  0  0  0  0  0  0  0  0
    4.6517   -3.3571    3.7119 H   0  0  0  0  0  0  0  0  0  0  0  0
    3.0255   -3.7737    3.6792 H   0  0  0  0  0  0  0  0  0  0  0  0
  1  2  2  0  0  0  0
  2  3  1  0  0  0  0
  3  4  2  0  0  0  0
  4  5  1  0  0  0  0
  5  6  2  0  0  0  0
  1  6  1  0  0  0  0
  5  7  1  0  0  0  0
  7  8  1  0  0  0  0
  8  9  1  0  0  0  0
  9 10  2  0  0  0  0
 10 11  1  0  0  0  0
 11 12  2  0  0  0  0
  8 12  1  0  0  0  0
 10 13  1  0  0  0  0
  4 14  1  0  0  0  0
  1 15  1  0  0  0  0
  2 16  1  0  0  0  0
  3 17  1  0  0  0  0
  6 18  1  0  0  0  0
  7 19  1  0  0  0  0
  7 20  1  0  0  0  0
  9 21  1  0  0  0  0
 11 22  1  0  0  0  0
 13 23  1  0  0  0  0
 13 24  1  0  0  0  0
M  END
$$$$
