# Supplementary material for: Similarity-Based Profiling of Hydrazone-Containing Scaffolds Active Against Leishmania Amastigotes
Source: ACS Omega. 2025 Oct 22;10(43):50679–94. doi: 10.1021/acsomega.5c05276 (PMC12593058; doi:10.1021/acsomega.5c05276)
Supplement: Supplementary file 1 [file ao5c05276_si_001.zip › SDF/801.sdf]

  Mrv0541 01252413443D              74.90000

 47 49  0  0  0  0            999 V2000
   10.4214   -0.6774    2.5706 C   0  0  0  0  0  0  0  0  0  0  0  0
    9.6791   -1.7811    3.3682 C   0  0  1  0  0  0  0  0  0  0  0  0
    9.9096   -1.6370    4.8928 C   0  0  0  0  0  0  0  0  0  0  0  0
    8.2508   -1.7353    3.1624 O   0  0  0  0  0  0  0  0  0  0  0  0
    7.7558   -2.1581    1.8775 C   0  0  2  0  0  0  0  0  0  0  0  0
    6.2093   -2.1169    1.9100 C   0  0  1  0  0  0  0  0  0  0  0  0
    5.5622   -2.4637    0.5428 C   0  0  1  0  0  0  0  0  0  0  0  0
    4.0978   -2.3866    0.5967 N   0  0  0  0  0  0  0  0  0  0  0  0
    3.3644   -3.5185    0.8902 C   0  0  0  0  0  0  0  0  0  0  0  0
    1.9499   -3.4835    0.9575 C   0  0  0  0  0  0  0  0  0  0  0  0
    1.3070   -2.2517    0.7395 C   0  0  0  0  0  0  0  0  0  0  0  0
    2.0222   -1.0752    0.4214 C   0  0  0  0  0  0  0  0  0  0  0  0
    3.4430   -1.1887    0.3622 C   0  0  0  0  0  0  0  0  0  0  0  0
    4.1401   -0.1182    0.0566 N   0  0  0  0  0  0  0  0  0  0  0  0
    1.3108    0.1180    0.1795 C   0  0  0  0  0  0  0  0  0  0  0  0
   -0.2484    0.1457   -0.5136 S   0  0  0  0  0  0  0  0  0  0  0  0
    1.7846    1.3186    0.4605 N   0  0  0  0  0  0  0  0  0  0  0  0
    1.2455   -4.6833    1.2406 C   0  0  0  0  0  0  0  0  0  0  0  0
   -0.0099   -4.6512    1.2897 O   0  0  0  0  0  0  0  0  0  0  0  0
    1.9221   -5.8626    1.4474 N   0  0  0  0  0  0  0  0  0  0  0  0
    1.2594   -7.0437    1.6880 C   0  0  0  0  0  0  0  0  0  0  0  0
    1.9578   -8.2467    1.8895 C   0  0  0  0  0  0  0  0  0  0  0  0
    3.3605   -8.2333    1.8739 C   0  0  0  0  0  0  0  0  0  0  0  0
    4.0440   -7.0299    1.6410 C   0  0  0  0  0  0  0  0  0  0  0  0
    3.3004   -5.8568    1.4066 C   0  0  0  0  0  0  0  0  0  0  0  0
    3.9685   -4.7117    1.1311 N   0  0  0  0  0  0  0  0  0  0  0  0
   10.3398   -0.8660    1.4998 H   0  0  0  0  0  0  0  0  0  0  0  0
   11.4828   -0.6661    2.8242 H   0  0  0  0  0  0  0  0  0  0  0  0
    9.9926    0.3036    2.7858 H   0  0  0  0  0  0  0  0  0  0  0  0
   10.0759   -2.7566    3.0737 H   0  0  0  0  0  0  0  0  0  0  0  0
    9.3677   -2.4207    5.4271 H   0  0  0  0  0  0  0  0  0  0  0  0
   10.9701   -1.7312    5.1359 H   0  0  0  0  0  0  0  0  0  0  0  0
    9.5527   -0.6683    5.2494 H   0  0  0  0  0  0  0  0  0  0  0  0
    8.0904   -3.1739    1.6558 H   0  0  0  0  0  0  0  0  0  0  0  0
    8.1111   -1.4898    1.0912 H   0  0  0  0  0  0  0  0  0  0  0  0
    5.8538   -2.8243    2.6639 H   0  0  0  0  0  0  0  0  0  0  0  0
    5.8942   -1.1155    2.2150 H   0  0  0  0  0  0  0  0  0  0  0  0
    5.9647   -1.7910   -0.2193 H   0  0  0  0  0  0  0  0  0  0  0  0
    5.9128   -3.4552    0.2415 H   0  0  0  0  0  0  0  0  0  0  0  0
    0.2878   -2.2187    0.8279 H   0  0  0  0  0  0  0  0  0  0  0  0
    4.7795    0.2116    0.6534 H   0  0  0  0  0  0  0  0  0  0  0  0
    2.6470    1.4275    0.8918 H   0  0  0  0  0  0  0  0  0  0  0  0
    1.2618    2.1066    0.2366 H   0  0  0  0  0  0  0  0  0  0  0  0
    0.2358   -7.0810    1.7257 H   0  0  0  0  0  0  0  0  0  0  0  0
    1.4490   -9.1194    2.0489 H   0  0  0  0  0  0  0  0  0  0  0  0
    3.8820   -9.0987    2.0301 H   0  0  0  0  0  0  0  0  0  0  0  0
    5.0672   -7.0157    1.6398 H   0  0  0  0  0  0  0  0  0  0  0  0
  1  2  1  0  0  0  0
  2  3  1  0  0  0  0
  2  4  1  0  0  0  0
  4  5  1  0  0  0  0
  5  6  1  0  0  0  0
  6  7  1  0  0  0  0
  7  8  1  0  0  0  0
  8  9  1  0  0  0  0
  9 10  2  0  0  0  0
 10 11  1  0  0  0  0
 11 12  2  0  0  0  0
 12 13  1  0  0  0  0
  8 13  1  0  0  0  0
 13 14  2  0  0  0  0
 12 15  1  0  0  0  0
 15 16  2  0  0  0  0
 15 17  1  0  0  0  0
 10 18  1  0  0  0  0
 18 19  2  0  0  0  0
 18 20  1  0  0  0  0
 20 21  1  0  0  0  0
 21 22  2  0  0  0  0
 22 23  1  0  0  0  0
 23 24  2  0  0  0  0
 24 25  1  0  0  0  0
 20 25  1  0  0  0  0
 25 26  2  0  0  0  0
  9 26  1  0  0  0  0
  1 27  1  0  0  0  0
  1 28  1  0  0  0  0
  1 29  1  0  0  0  0
  2 30  1  0  0  0  0
  3 31  1  0  0  0  0
  3 32  1  0  0  0  0
  3 33  1  0  0  0  0
  5 34  1  0  0  0  0
  5 35  1  0  0  0  0
  6 36  1  0  0  0  0
  6 37  1  0  0  0  0
  7 38  1  0  0  0  0
  7 39  1  0  0  0  0
 11 40  1  0  0  0  0
 14 41  1  0  0  0  0
 17 42  1  0  0  0  0
 17 43  1  0  0  0  0
 21 44  1  0  0  0  0
 22 45  1  0  0  0  0
 23 46  1  0  0  0  0
 24 47  1  0  0  0  0
M  END
$$$$
