# Supplementary material for: Similarity-Based Profiling of Hydrazone-Containing Scaffolds Active Against Leishmania Amastigotes
Source: ACS Omega. 2025 Oct 22;10(43):50679–94. doi: 10.1021/acsomega.5c05276 (PMC12593058; doi:10.1021/acsomega.5c05276)
Supplement: Supplementary file 1 [file ao5c05276_si_001.zip › SDF/802.sdf]

  Mrv0541 01252413453D              66.03000

 43 45  0  0  0  0            999 V2000
    0.9747    3.0587    1.7392 C   0  0  0  0  0  0  0  0  0  0  0  0
    1.1064    1.9620    0.7365 N   0  0  1  0  0  0  0  0  0  0  0  0
    0.1802    0.8237    1.0155 C   0  0  1  0  0  0  0  0  0  0  0  0
    0.3812   -0.3264    0.0028 C   0  0  1  0  0  0  0  0  0  0  0  0
    0.2436    0.1700   -1.3999 N   0  0  1  0  0  0  0  0  0  0  0  0
    1.1856    1.2960   -1.6927 C   0  0  2  0  0  0  0  0  0  0  0  0
    1.0085    2.4478   -0.6723 C   0  0  1  0  0  0  0  0  0  0  0  0
    0.0722   -0.9353   -2.4075 C   0  0  2  0  0  0  0  0  0  0  0  0
    0.7062   -0.7512   -3.7469 C   0  0  0  0  0  0  0  0  0  0  0  0
    2.0252   -1.2382   -3.9269 C   0  0  0  0  0  0  0  0  0  0  0  0
    2.6714   -1.1420   -5.1697 C   0  0  0  0  0  0  0  0  0  0  0  0
    2.0012   -0.5617   -6.2568 C   0  0  0  0  0  0  0  0  0  0  0  0
    0.6999   -0.0564   -6.0937 C   0  0  0  0  0  0  0  0  0  0  0  0
    0.0523   -0.1139   -4.8395 C   0  0  0  0  0  0  0  0  0  0  0  0
   -1.5576    0.6023   -4.6986 S   0  0  0  0  0  0  0  0  0  0  0  0
   -1.3448    2.3460   -4.8297 C   0  0  0  0  0  0  0  0  0  0  0  0
   -1.1379    2.9443   -6.0910 C   0  0  0  0  0  0  0  0  0  0  0  0
   -0.9528    4.3349   -6.1963 C   0  0  0  0  0  0  0  0  0  0  0  0
   -0.9935    5.1419   -5.0461 C   0  0  0  0  0  0  0  0  0  0  0  0
   -1.2249    4.5570   -3.7875 C   0  0  0  0  0  0  0  0  0  0  0  0
   -1.4049    3.1641   -3.6810 C   0  0  0  0  0  0  0  0  0  0  0  0
   -0.0241    3.5018    1.7180 H   0  0  0  0  0  0  0  0  0  0  0  0
    1.7057    3.8455    1.5464 H   0  0  0  0  0  0  0  0  0  0  0  0
    1.1628    2.6736    2.7431 H   0  0  0  0  0  0  0  0  0  0  0  0
    0.3705    0.4280    2.0171 H   0  0  0  0  0  0  0  0  0  0  0  0
   -0.8622    1.1552    0.9702 H   0  0  0  0  0  0  0  0  0  0  0  0
    1.3735   -0.7690    0.1474 H   0  0  0  0  0  0  0  0  0  0  0  0
   -0.3709   -1.0957    0.2075 H   0  0  0  0  0  0  0  0  0  0  0  0
    0.9939    1.7088   -2.6833 H   0  0  0  0  0  0  0  0  0  0  0  0
    2.2179    0.9406   -1.6751 H   0  0  0  0  0  0  0  0  0  0  0  0
    0.0367    2.9184   -0.8403 H   0  0  0  0  0  0  0  0  0  0  0  0
    1.7852    3.1936   -0.8605 H   0  0  0  0  0  0  0  0  0  0  0  0
   -1.0028   -1.0804   -2.5327 H   0  0  0  0  0  0  0  0  0  0  0  0
    0.4250   -1.8911   -2.0017 H   0  0  0  0  0  0  0  0  0  0  0  0
    2.5290   -1.6700   -3.1478 H   0  0  0  0  0  0  0  0  0  0  0  0
    3.6235   -1.4975   -5.2834 H   0  0  0  0  0  0  0  0  0  0  0  0
    2.4596   -0.5102   -7.1685 H   0  0  0  0  0  0  0  0  0  0  0  0
    0.2287    0.3474   -6.9053 H   0  0  0  0  0  0  0  0  0  0  0  0
   -1.1239    2.3765   -6.9403 H   0  0  0  0  0  0  0  0  0  0  0  0
   -0.7931    4.7615   -7.1098 H   0  0  0  0  0  0  0  0  0  0  0  0
   -0.8624    6.1531   -5.1275 H   0  0  0  0  0  0  0  0  0  0  0  0
   -1.2654    5.1461   -2.9522 H   0  0  0  0  0  0  0  0  0  0  0  0
   -1.5832    2.7509   -2.7646 H   0  0  0  0  0  0  0  0  0  0  0  0
  1  2  1  0  0  0  0
  2  3  1  0  0  0  0
  3  4  1  0  0  0  0
  4  5  1  0  0  0  0
  5  6  1  0  0  0  0
  6  7  1  0  0  0  0
  2  7  1  0  0  0  0
  5  8  1  0  0  0  0
  8  9  1  0  0  0  0
  9 10  2  0  0  0  0
 10 11  1  0  0  0  0
 11 12  2  0  0  0  0
 12 13  1  0  0  0  0
 13 14  2  0  0  0  0
  9 14  1  0  0  0  0
 14 15  1  0  0  0  0
 15 16  1  0  0  0  0
 16 17  2  0  0  0  0
 17 18  1  0  0  0  0
 18 19  2  0  0  0  0
 19 20  1  0  0  0  0
 20 21  2  0  0  0  0
 16 21  1  0  0  0  0
  1 22  1  0  0  0  0
  1 23  1  0  0  0  0
  1 24  1  0  0  0  0
  3 25  1  0  0  0  0
  3 26  1  0  0  0  0
  4 27  1  0  0  0  0
  4 28  1  0  0  0  0
  6 29  1  0  0  0  0
  6 30  1  0  0  0  0
  7 31  1  0  0  0  0
  7 32  1  0  0  0  0
  8 33  1  0  0  0  0
  8 34  1  0  0  0  0
 10 35  1  0  0  0  0
 11 36  1  0  0  0  0
 12 37  1  0  0  0  0
 13 38  1  0  0  0  0
 17 39  1  0  0  0  0
 18 40  1  0  0  0  0
 19 41  1  0  0  0  0
 20 42  1  0  0  0  0
 21 43  1  0  0  0  0
M  END
$$$$
