# Supplementary material for: Similarity-Based Profiling of Hydrazone-Containing Scaffolds Active Against Leishmania Amastigotes
Source: ACS Omega. 2025 Oct 22;10(43):50679–94. doi: 10.1021/acsomega.5c05276 (PMC12593058; doi:10.1021/acsomega.5c05276)
Supplement: Supplementary file 1 [file ao5c05276_si_001.zip › SDF/803.sdf]

  Mrv0541 01252413463D              81.86000

 42 44  0  0  0  0            999 V2000
    4.8731    1.4611   -1.8611 C   0  0  2  0  0  0  0  0  0  0  0  0
    3.6990    1.4020   -0.8472 C   0  0  2  0  0  0  0  0  0  0  0  0
    3.4368    0.0602   -0.3437 N   0  0  0  0  0  0  0  0  0  0  0  0
    4.6063   -0.7271    0.0050 C   0  0  1  0  0  0  0  0  0  0  0  0
    5.7159   -0.6352   -1.0751 C   0  0  2  0  0  0  0  0  0  0  0  0
    6.0403    0.7672   -1.3256 N   0  0  0  0  0  0  0  0  0  0  0  0
    7.2989    1.3670   -1.0742 C   0  0  0  0  0  0  0  0  0  0  0  0
    7.5557    2.7551   -1.2978 C   0  0  0  0  0  0  0  0  0  0  0  0
    8.8222    3.3381   -1.1119 C   0  0  0  0  0  0  0  0  0  0  0  0
    9.8966    2.5593   -0.6633 C   0  0  0  0  0  0  0  0  0  0  0  0
    9.6882    1.2025   -0.3876 C   0  0  0  0  0  0  0  0  0  0  0  0
    8.4187    0.6298   -0.5800 C   0  0  0  0  0  0  0  0  0  0  0  0
    2.1337   -0.3950   -0.1538 C   0  0  0  0  0  0  0  0  0  0  0  0
    1.1685    0.3223   -0.5148 O   0  0  0  0  0  0  0  0  0  0  0  0
    1.7852   -1.6806    0.5196 C   0  0  2  0  0  0  0  0  0  0  0  0
    0.3707   -1.8676    0.7403 N   0  0  0  0  0  0  0  0  0  0  0  0
   -0.2552   -1.5504    1.8907 C   0  0  0  0  0  0  0  0  0  0  0  0
   -1.6143   -1.7958    1.7454 C   0  0  0  0  0  0  0  0  0  0  0  0
   -1.7740   -2.2877    0.5058 N   0  0  0  0  0  0  0  0  0  0  0  0
   -0.5768   -2.3296   -0.1185 C   0  0  0  0  0  0  0  0  0  0  0  0
   -0.4376   -2.7515   -1.3778 N   0  3  0  0  0  0  0  0  0  0  0  0
   -1.3416   -3.1934   -1.9699 O   0  0  0  0  0  0  0  0  0  0  0  0
    0.6551   -2.6895   -2.0151 O   0  5  0  0  0  0  0  0  0  0  0  0
   -2.5738   -1.5739    2.6356 N   0  3  0  0  0  0  0  0  0  0  0  0
   -3.6885   -1.8265    2.3970 O   0  0  0  0  0  0  0  0  0  0  0  0
   -2.3279   -1.0653    3.7735 O   0  5  0  0  0  0  0  0  0  0  0  0
    5.0207    2.5030   -2.1197 H   0  0  0  0  0  0  0  0  0  0  0  0
    4.5634    0.9848   -2.7962 H   0  0  0  0  0  0  0  0  0  0  0  0
    2.8305    1.8525   -1.3368 H   0  0  0  0  0  0  0  0  0  0  0  0
    3.9527    2.0352    0.0071 H   0  0  0  0  0  0  0  0  0  0  0  0
    5.0068   -0.3521    0.9516 H   0  0  0  0  0  0  0  0  0  0  0  0
    4.3844   -1.7863    0.1440 H   0  0  0  0  0  0  0  0  0  0  0  0
    5.3587   -1.1058   -1.9969 H   0  0  0  0  0  0  0  0  0  0  0  0
    6.5352   -1.2643   -0.7477 H   0  0  0  0  0  0  0  0  0  0  0  0
    6.8362    3.4011   -1.6042 H   0  0  0  0  0  0  0  0  0  0  0  0
    8.9625    4.3331   -1.3017 H   0  0  0  0  0  0  0  0  0  0  0  0
   10.8211    2.9771   -0.5339 H   0  0  0  0  0  0  0  0  0  0  0  0
   10.4620    0.6292   -0.0447 H   0  0  0  0  0  0  0  0  0  0  0  0
    8.3626   -0.3538   -0.3409 H   0  0  0  0  0  0  0  0  0  0  0  0
    2.3033   -1.7001    1.4833 H   0  0  0  0  0  0  0  0  0  0  0  0
    2.1780   -2.5182   -0.0564 H   0  0  0  0  0  0  0  0  0  0  0  0
    0.1904   -1.1731    2.7304 H   0  0  0  0  0  0  0  0  0  0  0  0
  1  2  1  0  0  0  0
  2  3  1  0  0  0  0
  3  4  1  0  0  0  0
  4  5  1  0  0  0  0
  5  6  1  0  0  0  0
  1  6  1  0  0  0  0
  6  7  1  0  0  0  0
  7  8  2  0  0  0  0
  8  9  1  0  0  0  0
  9 10  2  0  0  0  0
 10 11  1  0  0  0  0
 11 12  2  0  0  0  0
  7 12  1  0  0  0  0
  3 13  1  0  0  0  0
 13 14  2  0  0  0  0
 13 15  1  0  0  0  0
 15 16  1  0  0  0  0
 16 17  1  0  0  0  0
 17 18  2  0  0  0  0
 18 19  1  0  0  0  0
 19 20  2  0  0  0  0
 16 20  1  0  0  0  0
 20 21  1  0  0  0  0
 21 22  2  0  0  0  0
 21 23  1  0  0  0  0
 18 24  1  0  0  0  0
 24 25  2  0  0  0  0
 24 26  1  0  0  0  0
  1 27  1  0  0  0  0
  1 28  1  0  0  0  0
  2 29  1  0  0  0  0
  2 30  1  0  0  0  0
  4 31  1  0  0  0  0
  4 32  1  0  0  0  0
  5 33  1  0  0  0  0
  5 34  1  0  0  0  0
  8 35  1  0  0  0  0
  9 36  1  0  0  0  0
 10 37  1  0  0  0  0
 11 38  1  0  0  0  0
 12 39  1  0  0  0  0
 15 40  1  0  0  0  0
 15 41  1  0  0  0  0
 17 42  1  0  0  0  0
M  CHG  4  21   1  23  -1  24   1  26  -1
M  END
$$$$
