# Supplementary material for: Similarity-Based Profiling of Hydrazone-Containing Scaffolds Active Against Leishmania Amastigotes
Source: ACS Omega. 2025 Oct 22;10(43):50679–94. doi: 10.1021/acsomega.5c05276 (PMC12593058; doi:10.1021/acsomega.5c05276)
Supplement: Supplementary file 1 [file ao5c05276_si_001.zip › SDF/804.sdf]

  Mrv0541 01252413503D             156.70000

 83 87  0  0  0  0            999 V2000
   -8.4555   -0.7792   -5.4391 C   0  0  2  0  0  0  0  0  0  0  0  0
   -7.0352   -1.1975   -5.9195 C   0  0  2  0  0  0  0  0  0  0  0  0
   -5.9565   -0.5826   -5.1666 N   0  0  0  0  0  0  0  0  0  0  0  0
   -6.1063    0.8315   -4.8296 C   0  0  1  0  0  0  0  0  0  0  0  0
   -7.5428    1.2159   -4.3736 C   0  0  2  0  0  0  0  0  0  0  0  0
   -8.6375    0.7199   -5.3009 N   0  3  1  0  0  0  0  0  0  0  0  0
   -8.5712    1.4804   -6.6261 C   0  0  2  0  0  0  0  0  0  0  0  0
   -9.5876    1.1331   -7.7558 C   0  0  2  0  0  0  0  0  0  0  0  0
   -9.4857    2.1198   -8.9506 C   0  0  1  0  0  0  0  0  0  0  0  0
  -10.3497    1.6998  -10.0848 C   0  0  0  0  0  0  0  0  0  0  0  0
   -9.8441    0.8505  -11.0980 C   0  0  0  0  0  0  0  0  0  0  0  0
  -10.6556    0.4653  -12.1814 C   0  0  0  0  0  0  0  0  0  0  0  0
  -11.9843    0.9188  -12.2613 C   0  0  0  0  0  0  0  0  0  0  0  0
  -12.5070    1.7425  -11.2483 C   0  0  0  0  0  0  0  0  0  0  0  0
  -11.6959    2.1284  -10.1647 C   0  0  0  0  0  0  0  0  0  0  0  0
   -9.9689    0.9942   -4.6318 C   0  0  0  0  0  0  0  0  0  0  0  0
   -4.8179   -1.2972   -4.7693 C   0  0  0  0  0  0  0  0  0  0  0  0
   -4.0300   -0.7231   -3.9811 O   0  0  0  0  0  0  0  0  0  0  0  0
   -4.4127   -2.5680   -5.2006 N   0  0  0  0  0  0  0  0  0  0  0  0
   -4.5813   -2.9364   -6.5290 C   0  0  0  0  0  0  0  0  0  0  0  0
   -4.1330   -2.0835   -7.5693 C   0  0  0  0  0  0  0  0  0  0  0  0
   -4.2351   -2.4662   -8.9204 C   0  0  0  0  0  0  0  0  0  0  0  0
   -4.8043   -3.7068   -9.2624 C   0  0  0  0  0  0  0  0  0  0  0  0
   -5.2862   -4.5518   -8.2488 C   0  0  0  0  0  0  0  0  0  0  0  0
   -5.1721   -4.1721   -6.8980 C   0  0  0  0  0  0  0  0  0  0  0  0
   -4.8809   -4.0724  -10.5141 F   0  0  0  0  0  0  0  0  0  0  0  0
   -3.6309   -3.4814   -4.3589 C   0  0  1  0  0  0  0  0  0  0  0  0
   -2.8446   -2.3839   -2.2505 O   0  0  0  0  0  0  0  0  0  0  0  0
   -3.6656   -3.2454   -2.8993 C   0  0  0  0  0  0  0  0  0  0  0  0
   -4.5672   -3.7800   -1.9827 C   0  0  0  0  0  0  0  0  0  0  0  0
   -4.2883   -3.1906   -0.7588 C   0  0  0  0  0  0  0  0  0  0  0  0
   -3.2229   -2.3101   -0.9530 C   0  0  0  0  0  0  0  0  0  0  0  0
   -2.6390   -1.4443   -0.0082 C   0  0  0  0  0  0  0  0  0  0  0  0
   -3.0546   -1.4511    1.1749 O   0  0  0  0  0  0  0  0  0  0  0  0
   -1.6533   -0.5859   -0.3936 N   0  0  0  0  0  0  0  0  0  0  0  0
   -1.0324    0.3705    0.4698 C   0  0  1  0  0  0  0  0  0  0  0  0
    0.0397    1.1960   -0.2851 C   0  0  2  0  0  0  0  0  0  0  0  0
    0.6417    2.2552    0.5750 C   0  0  0  0  0  0  0  0  0  0  0  0
    1.6519    1.9343    1.5139 C   0  0  0  0  0  0  0  0  0  0  0  0
    2.2249    2.9334    2.3261 C   0  0  0  0  0  0  0  0  0  0  0  0
    1.7866    4.2665    2.2210 C   0  0  0  0  0  0  0  0  0  0  0  0
    0.7819    4.5991    1.2937 C   0  0  0  0  0  0  0  0  0  0  0  0
    0.2121    3.6009    0.4790 C   0  0  0  0  0  0  0  0  0  0  0  0
    2.3084    5.1910    2.9821 F   0  0  0  0  0  0  0  0  0  0  0  0
   -8.5542   -1.2392   -4.3974 H   0  0  0  0  0  0  0  0  0  0  0  0
   -9.1836   -1.1706   -6.2204 H   0  0  0  0  0  0  0  0  0  0  0  0
   -6.9114   -0.9535   -6.9762 H   0  0  0  0  0  0  0  0  0  0  0  0
   -7.0184   -2.2847   -5.8321 H   0  0  0  0  0  0  0  0  0  0  0  0
   -5.4388    1.1580   -4.0271 H   0  0  0  0  0  0  0  0  0  0  0  0
   -5.8219    1.4228   -5.7014 H   0  0  0  0  0  0  0  0  0  0  0  0
   -7.5920    2.3051   -4.2607 H   0  0  0  0  0  0  0  0  0  0  0  0
   -7.6729    0.8016   -3.3651 H   0  0  0  0  0  0  0  0  0  0  0  0
   -7.5910    1.3507   -7.0880 H   0  0  0  0  0  0  0  0  0  0  0  0
   -8.6624    2.5542   -6.4213 H   0  0  0  0  0  0  0  0  0  0  0  0
  -10.6108    1.1562   -7.3771 H   0  0  0  0  0  0  0  0  0  0  0  0
   -9.3797    0.1246   -8.1206 H   0  0  0  0  0  0  0  0  0  0  0  0
   -9.7692    3.1228   -8.6171 H   0  0  0  0  0  0  0  0  0  0  0  0
   -8.4454    2.1841   -9.2833 H   0  0  0  0  0  0  0  0  0  0  0  0
   -8.8814    0.5060  -11.0540 H   0  0  0  0  0  0  0  0  0  0  0  0
  -10.2793   -0.1441  -12.9113 H   0  0  0  0  0  0  0  0  0  0  0  0
  -12.5700    0.6497  -13.0554 H   0  0  0  0  0  0  0  0  0  0  0  0
  -13.4770    2.0617  -11.2999 H   0  0  0  0  0  0  0  0  0  0  0  0
  -12.0947    2.7247   -9.4350 H   0  0  0  0  0  0  0  0  0  0  0  0
  -10.1557    2.0696   -4.5452 H   0  0  0  0  0  0  0  0  0  0  0  0
  -10.0170    0.5777   -3.6207 H   0  0  0  0  0  0  0  0  0  0  0  0
  -10.8003    0.5538   -5.1851 H   0  0  0  0  0  0  0  0  0  0  0  0
   -3.7154   -1.1740   -7.3504 H   0  0  0  0  0  0  0  0  0  0  0  0
   -3.8883   -1.8408   -9.6519 H   0  0  0  0  0  0  0  0  0  0  0  0
   -5.7201   -5.4456   -8.4921 H   0  0  0  0  0  0  0  0  0  0  0  0
   -5.5311   -4.8048   -6.1826 H   0  0  0  0  0  0  0  0  0  0  0  0
   -3.9603   -4.5151   -4.4881 H   0  0  0  0  0  0  0  0  0  0  0  0
   -2.5882   -3.4415   -4.6821 H   0  0  0  0  0  0  0  0  0  0  0  0
   -5.3049   -4.4611   -2.1742 H   0  0  0  0  0  0  0  0  0  0  0  0
   -4.7908   -3.3614    0.1146 H   0  0  0  0  0  0  0  0  0  0  0  0
   -1.3597   -0.6169   -1.3185 H   0  0  0  0  0  0  0  0  0  0  0  0
   -1.7985    1.0448    0.8653 H   0  0  0  0  0  0  0  0  0  0  0  0
   -0.5670   -0.1528    1.3086 H   0  0  0  0  0  0  0  0  0  0  0  0
   -0.4239    1.6432   -1.1693 H   0  0  0  0  0  0  0  0  0  0  0  0
    0.8266    0.5286   -0.6496 H   0  0  0  0  0  0  0  0  0  0  0  0
    1.9777    0.9688    1.6113 H   0  0  0  0  0  0  0  0  0  0  0  0
    2.9606    2.6891    2.9935 H   0  0  0  0  0  0  0  0  0  0  0  0
    0.4627    5.5672    1.2110 H   0  0  0  0  0  0  0  0  0  0  0  0
   -0.5249    3.8628   -0.1814 H   0  0  0  0  0  0  0  0  0  0  0  0
  1  2  1  0  0  0  0
  1  6  1  0  0  0  0
  2  3  1  0  0  0  0
  3  4  1  0  0  0  0
  3 17  1  0  0  0  0
  4  5  1  0  0  0  0
  5  6  1  0  0  0  0
  6  7  1  0  0  0  0
  6 16  1  0  0  0  0
  7  8  1  0  0  0  0
  8  9  1  0  0  0  0
  9 10  1  0  0  0  0
 10 11  2  0  0  0  0
 10 15  1  0  0  0  0
 11 12  1  0  0  0  0
 12 13  2  0  0  0  0
 13 14  1  0  0  0  0
 14 15  2  0  0  0  0
 17 18  2  0  0  0  0
 17 19  1  0  0  0  0
 19 20  1  0  0  0  0
 19 27  1  0  0  0  0
 20 21  2  0  0  0  0
 20 25  1  0  0  0  0
 21 22  1  0  0  0  0
 22 23  2  0  0  0  0
 23 24  1  0  0  0  0
 23 26  1  0  0  0  0
 24 25  2  0  0  0  0
 27 29  1  0  0  0  0
 28 29  1  0  0  0  0
 28 32  1  0  0  0  0
 29 30  2  0  0  0  0
 30 31  1  0  0  0  0
 31 32  2  0  0  0  0
 32 33  1  0  0  0  0
 33 34  2  0  0  0  0
 33 35  1  0  0  0  0
 35 36  1  0  0  0  0
 36 37  1  0  0  0  0
 37 38  1  0  0  0  0
 38 39  2  0  0  0  0
 38 43  1  0  0  0  0
 39 40  1  0  0  0  0
 40 41  2  0  0  0  0
 41 42  1  0  0  0  0
 41 44  1  0  0  0  0
 42 43  2  0  0  0  0
  1 45  1  0  0  0  0
  1 46  1  0  0  0  0
  2 47  1  0  0  0  0
  2 48  1  0  0  0  0
  4 49  1  0  0  0  0
  4 50  1  0  0  0  0
  5 51  1  0  0  0  0
  5 52  1  0  0  0  0
  7 53  1  0  0  0  0
  7 54  1  0  0  0  0
  8 55  1  0  0  0  0
  8 56  1  0  0  0  0
  9 57  1  0  0  0  0
  9 58  1  0  0  0  0
 11 59  1  0  0  0  0
 12 60  1  0  0  0  0
 13 61  1  0  0  0  0
 14 62  1  0  0  0  0
 15 63  1  0  0  0  0
 16 64  1  0  0  0  0
 16 65  1  0  0  0  0
 16 66  1  0  0  0  0
 21 67  1  0  0  0  0
 22 68  1  0  0  0  0
 24 69  1  0  0  0  0
 25 70  1  0  0  0  0
 27 71  1  0  0  0  0
 27 72  1  0  0  0  0
 30 73  1  0  0  0  0
 31 74  1  0  0  0  0
 35 75  1  0  0  0  0
 36 76  1  0  0  0  0
 36 77  1  0  0  0  0
 37 78  1  0  0  0  0
 37 79  1  0  0  0  0
 39 80  1  0  0  0  0
 40 81  1  0  0  0  0
 42 82  1  0  0  0  0
 43 83  1  0  0  0  0
M  CHG  1   6   1
M  END
$$$$
