# Supplementary material for: Similarity-Based Profiling of Hydrazone-Containing Scaffolds Active Against Leishmania Amastigotes
Source: ACS Omega. 2025 Oct 22;10(43):50679–94. doi: 10.1021/acsomega.5c05276 (PMC12593058; doi:10.1021/acsomega.5c05276)
Supplement: Supplementary file 1 [file ao5c05276_si_001.zip › SDF/805.sdf]

N-(2-methoxyphenyl)-1-methyl-1H-benzimidazol-2-amine
  Mrv0541 01252413523D              57.80000

 34 36  0  0  0  0            999 V2000
   -0.9394    1.1158   -0.4712 C   0  0  0  0  0  0  0  0  0  0  0  0
   -0.1254    0.0565   -0.2817 N   0  0  0  0  0  0  0  0  0  0  0  0
   -0.8858   -0.9403    0.2372 C   0  0  0  0  0  0  0  0  0  0  0  0
   -2.1664   -0.5370    0.3635 N   0  0  0  0  0  0  0  0  0  0  0  0
   -2.2167    0.7231   -0.0799 C   0  0  0  0  0  0  0  0  0  0  0  0
   -3.3173    1.5909   -0.1767 C   0  0  0  0  0  0  0  0  0  0  0  0
   -3.1030    2.8958   -0.6646 C   0  0  0  0  0  0  0  0  0  0  0  0
   -1.8077    3.3120   -1.0452 C   0  0  0  0  0  0  0  0  0  0  0  0
   -0.7151    2.4212   -0.9560 C   0  0  0  0  0  0  0  0  0  0  0  0
   -0.3696   -2.1502    0.5870 N   0  0  0  0  0  0  0  0  0  0  0  0
    1.2777   -0.0372   -0.5617 C   0  0  0  0  0  0  0  0  0  0  0  0
   -0.9458   -3.2140    1.2259 C   0  0  0  0  0  0  0  0  0  0  0  0
   -0.0511   -4.1547    1.7977 C   0  0  0  0  0  0  0  0  0  0  0  0
   -0.5459   -5.2687    2.5075 C   0  0  0  0  0  0  0  0  0  0  0  0
   -1.9286   -5.4754    2.6338 C   0  0  0  0  0  0  0  0  0  0  0  0
   -2.8247   -4.5632    2.0526 C   0  0  0  0  0  0  0  0  0  0  0  0
   -2.3397   -3.4435    1.3508 C   0  0  0  0  0  0  0  0  0  0  0  0
    1.3083   -3.9789    1.7053 O   0  0  0  0  0  0  0  0  0  0  0  0
    1.9061   -4.7345    0.6353 C   0  0  0  0  0  0  0  0  0  0  0  0
   -4.2492    1.2826    0.1034 H   0  0  0  0  0  0  0  0  0  0  0  0
   -3.8892    3.5439   -0.7407 H   0  0  0  0  0  0  0  0  0  0  0  0
   -1.6621    4.2649   -1.3885 H   0  0  0  0  0  0  0  0  0  0  0  0
    0.2148    2.7301   -1.2402 H   0  0  0  0  0  0  0  0  0  0  0  0
    0.5741   -2.2520    0.3926 H   0  0  0  0  0  0  0  0  0  0  0  0
    1.6859    0.8862   -0.9695 H   0  0  0  0  0  0  0  0  0  0  0  0
    1.4513   -0.8325   -1.2880 H   0  0  0  0  0  0  0  0  0  0  0  0
    1.8235   -0.2774    0.3531 H   0  0  0  0  0  0  0  0  0  0  0  0
    0.1053   -5.9317    2.9353 H   0  0  0  0  0  0  0  0  0  0  0  0
   -2.2807   -6.2877    3.1449 H   0  0  0  0  0  0  0  0  0  0  0  0
   -3.8315   -4.7172    2.1431 H   0  0  0  0  0  0  0  0  0  0  0  0
   -3.0211   -2.8148    0.9290 H   0  0  0  0  0  0  0  0  0  0  0  0
    2.9572   -4.4524    0.5658 H   0  0  0  0  0  0  0  0  0  0  0  0
    1.8529   -5.8067    0.8395 H   0  0  0  0  0  0  0  0  0  0  0  0
    1.4331   -4.5198   -0.3269 H   0  0  0  0  0  0  0  0  0  0  0  0
  1  2  1  0  0  0  0
  2  3  1  0  0  0  0
  3  4  2  0  0  0  0
  4  5  1  0  0  0  0
  1  5  1  0  0  0  0
  5  6  2  0  0  0  0
  6  7  1  0  0  0  0
  7  8  2  0  0  0  0
  8  9  1  0  0  0  0
  1  9  2  0  0  0  0
  3 10  1  0  0  0  0
  2 11  1  0  0  0  0
 12 13  2  0  0  0  0
 13 14  1  0  0  0  0
 14 15  2  0  0  0  0
 15 16  1  0  0  0  0
 16 17  2  0  0  0  0
 12 17  1  0  0  0  0
 18 19  1  0  0  0  0
 13 18  1  0  0  0  0
 10 12  1  0  0  0  0
  6 20  1  0  0  0  0
  7 21  1  0  0  0  0
  8 22  1  0  0  0  0
  9 23  1  0  0  0  0
 10 24  1  0  0  0  0
 11 25  1  0  0  0  0
 11 26  1  0  0  0  0
 11 27  1  0  0  0  0
 14 28  1  0  0  0  0
 15 29  1  0  0  0  0
 16 30  1  0  0  0  0
 17 31  1  0  0  0  0
 19 32  1  0  0  0  0
 19 33  1  0  0  0  0
 19 34  1  0  0  0  0
M  END
>  <type>
systematic

$$$$
