# Supplementary material for: Similarity-Based Profiling of Hydrazone-Containing Scaffolds Active Against Leishmania Amastigotes
Source: ACS Omega. 2025 Oct 22;10(43):50679–94. doi: 10.1021/acsomega.5c05276 (PMC12593058; doi:10.1021/acsomega.5c05276)
Supplement: Supplementary file 1 [file ao5c05276_si_001.zip › SDF/794.sdf]

5452
  -OEChem-12122309563D

 51 54  0     1  0  0  0  0  0999 V2000
   -3.7686   -1.2561   -0.1060 S   0  0  0  0  0  0  0  0  0  0  0  0
    1.8999   -4.0273    0.6462 S   0  0  0  0  0  0  0  0  0  0  0  0
    3.2614    2.5755    0.3773 N   0  0  2  0  0  0  0  0  0  0  0  0
   -1.0269    0.1574   -0.4924 N   0  0  0  0  0  0  0  0  0  0  0  0
    2.3530    1.9435   -0.5987 C   0  0  1  0  0  0  0  0  0  0  0  0
    3.1376    0.9323   -1.4567 C   0  0  0  0  0  0  0  0  0  0  0  0
    1.0950    1.2965    0.0012 C   0  0  0  0  0  0  0  0  0  0  0  0
    3.8808   -0.0983   -0.6120 C   0  0  0  0  0  0  0  0  0  0  0  0
    3.9444    1.6114    1.2473 C   0  0  0  0  0  0  0  0  0  0  0  0
    4.7460    0.5967    0.4317 C   0  0  0  0  0  0  0  0  0  0  0  0
    0.1764    0.7512   -1.0894 C   0  0  0  0  0  0  0  0  0  0  0  0
    2.6197    3.6270    1.1610 C   0  0  0  0  0  0  0  0  0  0  0  0
   -0.9669   -1.2111   -0.1265 C   0  0  0  0  0  0  0  0  0  0  0  0
   -2.1337    1.0140   -0.2650 C   0  0  0  0  0  0  0  0  0  0  0  0
   -2.1422   -1.9542    0.1005 C   0  0  0  0  0  0  0  0  0  0  0  0
   -3.4247    0.4913   -0.0520 C   0  0  0  0  0  0  0  0  0  0  0  0
    0.2615   -1.8815    0.0625 C   0  0  0  0  0  0  0  0  0  0  0  0
   -1.9928    2.4178   -0.2050 C   0  0  0  0  0  0  0  0  0  0  0  0
   -2.0769   -3.3091    0.4715 C   0  0  0  0  0  0  0  0  0  0  0  0
   -4.5175    1.3451    0.1809 C   0  0  0  0  0  0  0  0  0  0  0  0
    0.3208   -3.2269    0.4363 C   0  0  0  0  0  0  0  0  0  0  0  0
   -3.0815    3.2615    0.0319 C   0  0  0  0  0  0  0  0  0  0  0  0
   -0.8496   -3.9422    0.6380 C   0  0  0  0  0  0  0  0  0  0  0  0
   -4.3457    2.7247    0.2219 C   0  0  0  0  0  0  0  0  0  0  0  0
    2.6306   -3.8394   -1.0045 C   0  0  0  0  0  0  0  0  0  0  0  0
    2.0199    2.7343   -1.2852 H   0  0  0  0  0  0  0  0  0  0  0  0
    3.8878    1.4938   -2.0330 H   0  0  0  0  0  0  0  0  0  0  0  0
    2.5304    0.4349   -2.2152 H   0  0  0  0  0  0  0  0  0  0  0  0
    0.5619    2.0343    0.6055 H   0  0  0  0  0  0  0  0  0  0  0  0
    1.3707    0.5212    0.7204 H   0  0  0  0  0  0  0  0  0  0  0  0
    4.5094   -0.7234   -1.2561 H   0  0  0  0  0  0  0  0  0  0  0  0
    3.1848   -0.7649   -0.1032 H   0  0  0  0  0  0  0  0  0  0  0  0
    3.2340    1.0883    1.8991 H   0  0  0  0  0  0  0  0  0  0  0  0
    4.6458    2.1400    1.9048 H   0  0  0  0  0  0  0  0  0  0  0  0
    5.1897   -0.1491    1.1011 H   0  0  0  0  0  0  0  0  0  0  0  0
    5.5780    1.1080   -0.0694 H   0  0  0  0  0  0  0  0  0  0  0  0
    0.6600   -0.0016   -1.7182 H   0  0  0  0  0  0  0  0  0  0  0  0
   -0.0867    1.5429   -1.8038 H   0  0  0  0  0  0  0  0  0  0  0  0
    2.0987    4.3382    0.5106 H   0  0  0  0  0  0  0  0  0  0  0  0
    3.3757    4.2029    1.7070 H   0  0  0  0  0  0  0  0  0  0  0  0
    1.9067    3.2362    1.8946 H   0  0  0  0  0  0  0  0  0  0  0  0
    1.1993   -1.3727   -0.0967 H   0  0  0  0  0  0  0  0  0  0  0  0
   -1.0431    2.9165   -0.3653 H   0  0  0  0  0  0  0  0  0  0  0  0
   -2.9845   -3.8867    0.6352 H   0  0  0  0  0  0  0  0  0  0  0  0
   -5.5171    0.9428    0.3335 H   0  0  0  0  0  0  0  0  0  0  0  0
   -2.9370    4.3376    0.0613 H   0  0  0  0  0  0  0  0  0  0  0  0
   -0.8296   -4.9900    0.9256 H   0  0  0  0  0  0  0  0  0  0  0  0
   -5.1954    3.3758    0.4029 H   0  0  0  0  0  0  0  0  0  0  0  0
    2.7533   -2.7884   -1.2708 H   0  0  0  0  0  0  0  0  0  0  0  0
    1.9983   -4.3268   -1.7517 H   0  0  0  0  0  0  0  0  0  0  0  0
    3.6140   -4.3168   -1.0160 H   0  0  0  0  0  0  0  0  0  0  0  0
  1 15  1  0  0  0  0
  1 16  1  0  0  0  0
  2 21  1  0  0  0  0
  2 25  1  0  0  0  0
  3  5  1  0  0  0  0
  3  9  1  0  0  0  0
  3 12  1  0  0  0  0
  4 11  1  0  0  0  0
  4 13  1  0  0  0  0
  4 14  1  0  0  0  0
  5  6  1  0  0  0  0
  5  7  1  0  0  0  0
  5 26  1  0  0  0  0
  6  8  1  0  0  0  0
  6 27  1  0  0  0  0
  6 28  1  0  0  0  0
  7 11  1  0  0  0  0
  7 29  1  0  0  0  0
  7 30  1  0  0  0  0
  8 10  1  0  0  0  0
  8 31  1  0  0  0  0
  8 32  1  0  0  0  0
  9 10  1  0  0  0  0
  9 33  1  0  0  0  0
  9 34  1  0  0  0  0
 10 35  1  0  0  0  0
 10 36  1  0  0  0  0
 11 37  1  0  0  0  0
 11 38  1  0  0  0  0
 12 39  1  0  0  0  0
 12 40  1  0  0  0  0
 12 41  1  0  0  0  0
 13 15  2  0  0  0  0
 13 17  1  0  0  0  0
 14 16  1  0  0  0  0
 14 18  2  0  0  0  0
 15 19  1  0  0  0  0
 16 20  2  0  0  0  0
 17 21  2  0  0  0  0
 17 42  1  0  0  0  0
 18 22  1  0  0  0  0
 18 43  1  0  0  0  0
 19 23  2  0  0  0  0
 19 44  1  0  0  0  0
 20 24  1  0  0  0  0
 20 45  1  0  0  0  0
 21 23  1  0  0  0  0
 22 24  2  0  0  0  0
 22 46  1  0  0  0  0
 23 47  1  0  0  0  0
 24 48  1  0  0  0  0
 25 49  1  0  0  0  0
 25 50  1  0  0  0  0
 25 51  1  0  0  0  0
M  END
> <PUBCHEM_COMPOUND_CID>
5452

> <PUBCHEM_CONFORMER_RMSD>
0.8

> <PUBCHEM_CONFORMER_DIVERSEORDER>
1
64
23
59
49
37
62
45
26
53
63
40
57
44
61
3
48
33
20
6
5
27
46
12
2
47
54
7
29
36
4
52
15
21
22
50
11
55
43
56
24
14
13
18
32
35
31
10
16
19
9
51
34
58
25
8
60
17
30
39
41
42
28
38

> <PUBCHEM_MMFF94_PARTIAL_CHARGES>
28
1 -0.2
11 0.37
12 0.27
13 0.1
14 0.1
15 0.1
16 0.1
17 -0.15
18 -0.15
19 -0.15
2 -0.33
20 -0.15
21 0.1
22 -0.15
23 -0.15
24 -0.15
25 0.23
3 -0.81
4 -0.57
42 0.15
43 0.15
44 0.15
45 0.15
46 0.15
47 0.15
48 0.15
5 0.27
9 0.27

> <PUBCHEM_EFFECTIVE_ROTOR_COUNT>
5.6

> <PUBCHEM_PHARMACOPHORE_FEATURES>
7
1 25 hydrophobe
1 3 cation
1 4 cation
6 1 4 13 14 15 16 rings
6 13 15 17 19 21 23 rings
6 14 16 18 20 22 24 rings
6 3 5 6 8 9 10 rings

> <PUBCHEM_HEAVY_ATOM_COUNT>
25

> <PUBCHEM_ATOM_DEF_STEREO_COUNT>
0

> <PUBCHEM_ATOM_UDEF_STEREO_COUNT>
1

> <PUBCHEM_BOND_DEF_STEREO_COUNT>
0

> <PUBCHEM_BOND_UDEF_STEREO_COUNT>
0

> <PUBCHEM_ISOTOPIC_ATOM_COUNT>
0

> <PUBCHEM_COMPONENT_COUNT>
1

> <PUBCHEM_CACTVS_TAUTO_COUNT>
1

> <PUBCHEM_CONFORMER_ID>
0000154C00000001

> <PUBCHEM_MMFF94_ENERGY>
77.8809

> <PUBCHEM_FEATURE_SELFOVERLAP>
35.553

> <PUBCHEM_SHAPE_FINGERPRINT>
10319926 262 18196920271058060848
1100329 8 18050006584590390075
11049842 53 18189637049958011060
11370993 70 18411414033663103752
11513181 2 18272929380246282983
12173636 292 18266174113832174325
12422481 6 17899951886741731818
12553582 1 17112141192164861406
12788726 201 17683815684484488618
12925494 130 18122626051083505881
13140716 1 18048321334012947027
138480 1 17616813232404589555
14081887 123 17763458813495595920
14178342 30 18119519093094725952
14466204 15 18412257316601524624
14790565 3 17904494999567129958
14844126 61 17687731058217944256
14866123 147 18408882945111567834
14955137 171 17547877160942651603
15042514 8 18119251911742614363
15230672 131 18334580102113677126
15927050 60 18411703149276280174
16110190 28 18117534316167360138
19591789 44 18120378661599015183
20028762 73 17550399866035686863
20510252 161 18197220462889946905
20642791 178 17828503374468330388
20642791 35 17979077076713742110
23558518 356 18262801907327364582
23559900 14 18341901826735426516
25147074 1 17985537855095778805
3084891 72 18121777498335945455
3091708 16 9266996775979704787
3298306 158 18411983516193035348
338550 245 18261682475968421510
350125 39 18264497187349802045
352729 6 18118129297121710951
469060 322 18192454037582433345
5265222 85 18264222447293567452
5309563 4 16753250735339186384
532947 4 18194396693327385359
58807428 26 18408611353118056977
59755656 215 18409449155060899693
6443956 14 17977950077474301388
653340 110 18195520622340169978
79837 15 18335425698704549075
9709674 26 18270684306566867980
9981440 41 18335419050453916585

> <PUBCHEM_SHAPE_MULTIPOLES>
512.23
8.39
6.1
1.02
0.18
4.28
-0.06
-6.07
0.53
-1.54
1.42
-0.89
-0.17
0.86

> <PUBCHEM_SHAPE_SELFOVERLAP>
1064.011

> <PUBCHEM_SHAPE_VOLUME>
293.1

> <PUBCHEM_COORDINATE_TYPE>
2
5
10

$$$$
