# Supplementary material for: Similarity-Based Profiling of Hydrazone-Containing Scaffolds Active Against Leishmania Amastigotes
Source: ACS Omega. 2025 Oct 22;10(43):50679–94. doi: 10.1021/acsomega.5c05276 (PMC12593058; doi:10.1021/acsomega.5c05276)
Supplement: Supplementary file 1 [file ao5c05276_si_001.zip › SDF/790.sdf]

  Mrv0541 12072315403D             154.76000

 65 68  0  0  0  0            999 V2000
   -0.6141   -9.6110   -1.1980 O   0  0  0  0  0  0  0  0  0  0  0  0
   -0.8823   -8.0320   -1.1005 S   0  0  2  0  0  0  0  0  0  0  0  0
    0.0307   -7.3385    0.2526 C   0  0  0  0  0  0  0  0  0  0  0  0
    1.0744   -6.4134    0.0460 C   0  0  0  0  0  0  0  0  0  0  0  0
    1.6680   -5.7601    1.1429 C   0  0  0  0  0  0  0  0  0  0  0  0
    1.2218   -6.0188    2.4606 C   0  0  0  0  0  0  0  0  0  0  0  0
    1.7481   -5.2995    3.5627 C   0  0  0  0  0  0  0  0  0  0  0  0
    0.8858   -4.5507    4.4014 C   0  0  0  0  0  0  0  0  0  0  0  0
    1.4026   -3.8224    5.4888 C   0  0  0  0  0  0  0  0  0  0  0  0
    2.7831   -3.8407    5.7560 C   0  0  0  0  0  0  0  0  0  0  0  0
    3.6479   -4.5871    4.9348 C   0  0  0  0  0  0  0  0  0  0  0  0
    3.1352   -5.3091    3.8405 C   0  0  0  0  0  0  0  0  0  0  0  0
    0.2122   -6.9877    2.6613 C   0  0  0  0  0  0  0  0  0  0  0  0
   -0.3667   -7.6514    1.5674 C   0  0  0  0  0  0  0  0  0  0  0  0
   -2.5662   -7.8100   -0.8194 N   0  0  0  0  0  0  0  0  0  0  0  0
   -3.1133   -6.7814   -0.1154 C   0  0  0  0  0  0  0  0  0  0  0  0
   -4.2551   -7.0477    0.6679 C   0  0  0  0  0  0  0  0  0  0  0  0
   -4.8724   -6.0429    1.4372 C   0  0  0  0  0  0  0  0  0  0  0  0
   -4.3170   -4.7127    1.3815 C   0  0  0  0  0  0  0  0  0  0  0  0
   -3.1761   -4.4202    0.5993 C   0  0  0  0  0  0  0  0  0  0  0  0
   -2.6994   -3.1127    0.5345 C   0  0  0  0  0  0  0  0  0  0  0  0
   -1.4024   -2.7667    0.4256 C   0  0  0  0  0  0  0  0  0  0  0  0
   -0.9560   -1.4644    0.2284 C   0  0  0  0  0  0  0  0  0  0  0  0
    0.1763   -1.1275   -0.6003 C   0  0  0  0  0  0  0  0  0  0  0  0
    0.6500   -2.0060   -1.6271 C   0  0  0  0  0  0  0  0  0  0  0  0
    0.0692   -3.2150   -1.9216 O   0  0  0  0  0  0  0  0  0  0  0  0
   -0.9384   -3.1388   -2.9446 C   0  0  0  0  0  0  0  0  0  0  0  0
    1.7843   -1.6795   -2.3962 C   0  0  0  0  0  0  0  0  0  0  0  0
    2.4577   -0.4627   -2.2090 C   0  0  0  0  0  0  0  0  0  0  0  0
    3.5755   -0.1662   -2.9450 O   0  0  0  0  0  0  0  0  0  0  0  0
    3.2809    0.4071   -4.2315 C   0  0  0  0  0  0  0  0  0  0  0  0
    1.9902    0.4280   -1.2275 C   0  0  0  0  0  0  0  0  0  0  0  0
    0.8583    0.1182   -0.4411 C   0  0  0  0  0  0  0  0  0  0  0  0
    0.4893    1.0524    0.4991 O   0  0  0  0  0  0  0  0  0  0  0  0
   -0.3158    2.1222   -0.0379 C   0  0  0  0  0  0  0  0  0  0  0  0
   -1.6080   -0.5628    0.8091 O   0  0  0  0  0  0  0  0  0  0  0  0
   -2.5881   -5.4707   -0.1459 C   0  0  0  0  0  0  0  0  0  0  0  0
   -0.4913   -7.3482   -2.4982 O   0  0  0  0  0  0  0  0  0  0  0  0
    1.3893   -6.1887   -0.8998 H   0  0  0  0  0  0  0  0  0  0  0  0
    2.4066   -5.0723    0.9701 H   0  0  0  0  0  0  0  0  0  0  0  0
   -0.1230   -4.5214    4.2210 H   0  0  0  0  0  0  0  0  0  0  0  0
    0.7735   -3.2772    6.0833 H   0  0  0  0  0  0  0  0  0  0  0  0
    3.1576   -3.3111    6.5465 H   0  0  0  0  0  0  0  0  0  0  0  0
    4.6506   -4.6052    5.1324 H   0  0  0  0  0  0  0  0  0  0  0  0
    3.7795   -5.8466    3.2530 H   0  0  0  0  0  0  0  0  0  0  0  0
   -0.1185   -7.2094    3.6046 H   0  0  0  0  0  0  0  0  0  0  0  0
   -1.1020   -8.3415    1.7369 H   0  0  0  0  0  0  0  0  0  0  0  0
   -3.1638   -8.5047   -1.1342 H   0  0  0  0  0  0  0  0  0  0  0  0
   -4.6413   -7.9963    0.6970 H   0  0  0  0  0  0  0  0  0  0  0  0
   -5.7179   -6.3671    2.0162 H   0  0  0  0  0  0  0  0  0  0  0  0
   -4.7765   -3.9795    1.9317 H   0  0  0  0  0  0  0  0  0  0  0  0
   -3.3831   -2.3891    0.5533 H   0  0  0  0  0  0  0  0  0  0  0  0
   -0.7096   -3.4790    0.4565 H   0  0  0  0  0  0  0  0  0  0  0  0
   -1.3114   -4.1476   -3.1275 H   0  0  0  0  0  0  0  0  0  0  0  0
   -1.7799   -2.5152   -2.6297 H   0  0  0  0  0  0  0  0  0  0  0  0
   -0.5256   -2.7532   -3.8796 H   0  0  0  0  0  0  0  0  0  0  0  0
    2.1254   -2.3362   -3.1040 H   0  0  0  0  0  0  0  0  0  0  0  0
    4.2278    0.6226   -4.7262 H   0  0  0  0  0  0  0  0  0  0  0  0
    2.7203   -0.2853   -4.8655 H   0  0  0  0  0  0  0  0  0  0  0  0
    2.7270    1.3437   -4.1299 H   0  0  0  0  0  0  0  0  0  0  0  0
    2.4843    1.3114   -1.0781 H   0  0  0  0  0  0  0  0  0  0  0  0
   -0.5246    2.8271    0.7683 H   0  0  0  0  0  0  0  0  0  0  0  0
    0.2034    2.6610   -0.8355 H   0  0  0  0  0  0  0  0  0  0  0  0
   -1.2694    1.7480   -0.4196 H   0  0  0  0  0  0  0  0  0  0  0  0
   -1.7790   -5.2767   -0.7415 H   0  0  0  0  0  0  0  0  0  0  0  0
  1  2  2  0  0  0  0
  2  3  1  0  0  0  0
  3  4  2  0  0  0  0
  4  5  1  0  0  0  0
  5  6  2  0  0  0  0
  6  7  1  0  0  0  0
  7  8  2  0  0  0  0
  8  9  1  0  0  0  0
  9 10  2  0  0  0  0
 10 11  1  0  0  0  0
 11 12  2  0  0  0  0
  7 12  1  0  0  0  0
  6 13  1  0  0  0  0
 13 14  2  0  0  0  0
  3 14  1  0  0  0  0
  2 15  1  0  0  0  0
 15 16  1  0  0  0  0
 16 17  2  0  0  0  0
 17 18  1  0  0  0  0
 18 19  2  0  0  0  0
 19 20  1  0  0  0  0
 20 21  1  0  0  0  0
 21 22  2  0  0  0  0
 22 23  1  0  0  0  0
 23 24  1  0  0  0  0
 24 25  2  0  0  0  0
 25 26  1  0  0  0  0
 26 27  1  0  0  0  0
 25 28  1  0  0  0  0
 28 29  2  0  0  0  0
 29 30  1  0  0  0  0
 30 31  1  0  0  0  0
 29 32  1  0  0  0  0
 32 33  2  0  0  0  0
 24 33  1  0  0  0  0
 33 34  1  0  0  0  0
 34 35  1  0  0  0  0
 23 36  2  0  0  0  0
 20 37  2  0  0  0  0
 16 37  1  0  0  0  0
  2 38  2  0  0  0  0
  4 39  1  0  0  0  0
  5 40  1  0  0  0  0
  8 41  1  0  0  0  0
  9 42  1  0  0  0  0
 10 43  1  0  0  0  0
 11 44  1  0  0  0  0
 12 45  1  0  0  0  0
 13 46  1  0  0  0  0
 14 47  1  0  0  0  0
 15 48  1  0  0  0  0
 17 49  1  0  0  0  0
 18 50  1  0  0  0  0
 19 51  1  0  0  0  0
 21 52  1  0  0  0  0
 22 53  1  0  0  0  0
 27 54  1  0  0  0  0
 27 55  1  0  0  0  0
 27 56  1  0  0  0  0
 28 57  1  0  0  0  0
 31 58  1  0  0  0  0
 31 59  1  0  0  0  0
 31 60  1  0  0  0  0
 32 61  1  0  0  0  0
 35 62  1  0  0  0  0
 35 63  1  0  0  0  0
 35 64  1  0  0  0  0
 37 65  1  0  0  0  0
M  END
$$$$
