# Supplementary material for: Similarity-Based Profiling of Hydrazone-Containing Scaffolds Active Against Leishmania Amastigotes
Source: ACS Omega. 2025 Oct 22;10(43):50679–94. doi: 10.1021/acsomega.5c05276 (PMC12593058; doi:10.1021/acsomega.5c05276)
Supplement: Supplementary file 1 [file ao5c05276_si_001.zip › SDF/791_sr.sdf]

  Mrv0541 12072315443D              65.45000

 46 47  0  0  0  0            999 V2000
    0.0274    1.3814    0.7268 C   0  0  2  0  0  0  0  0  0  0  0  0
    1.2543    1.5756    1.5082 C   0  0  0  0  0  0  0  0  0  0  0  0
    2.2033    0.6160    1.5657 C   0  0  0  0  0  0  0  0  0  0  0  0
    2.0968   -0.7062    0.9606 C   0  0  2  0  0  0  0  0  0  0  0  0
    0.8276   -0.9746    0.0757 C   0  0  2  0  0  0  0  0  0  0  0  0
   -0.3752   -0.1132    0.5756 C   0  0  1  0  0  0  0  0  0  0  0  0
    0.4837   -2.5064   -0.1134 C   0  0  2  0  0  0  0  0  0  0  0  0
   -0.7567   -2.6508   -0.8438 O   0  0  0  0  0  0  0  0  0  0  0  0
    0.2925   -3.2992    1.2190 C   0  0  2  0  0  0  0  0  0  0  0  0
   -0.8945   -4.2226    0.9378 C   0  0  1  0  0  0  0  0  0  0  0  0
   -1.7168   -3.3893   -0.0632 C   0  0  2  0  0  0  0  0  0  0  0  0
    1.4956    2.8565    2.1715 C   0  0  0  0  0  0  0  0  0  0  0  0
    0.2898    1.9356   -0.5753 O   0  0  0  0  0  0  0  0  0  0  0  0
   -0.2385    3.0264   -1.2092 C   0  0  0  0  0  0  0  0  0  0  0  0
    0.2782    3.3306   -2.3092 O   0  0  0  0  0  0  0  0  0  0  0  0
   -1.3374    3.8532   -0.6800 C   0  0  0  0  0  0  0  0  0  0  0  0
    1.5531   -3.1972   -1.0184 C   0  0  0  0  0  0  0  0  0  0  0  0
   -2.6318   -4.2161   -0.8619 C   0  0  0  0  0  0  0  0  0  0  0  0
   -3.8120   -4.5996   -0.3374 C   0  0  0  0  0  0  0  0  0  0  0  0
   -2.2380   -4.6464   -2.2022 C   0  0  0  0  0  0  0  0  0  0  0  0
   -0.8133    1.8886    1.2092 H   0  0  0  0  0  0  0  0  0  0  0  0
    3.0437    0.8022    2.0689 H   0  0  0  0  0  0  0  0  0  0  0  0
    2.1442   -1.4192    1.7852 H   0  0  0  0  0  0  0  0  0  0  0  0
    2.9913   -0.8621    0.3488 H   0  0  0  0  0  0  0  0  0  0  0  0
    1.0594   -0.5803   -0.9209 H   0  0  0  0  0  0  0  0  0  0  0  0
   -0.7314   -0.4813    1.5413 H   0  0  0  0  0  0  0  0  0  0  0  0
   -1.2041   -0.1740   -0.1356 H   0  0  0  0  0  0  0  0  0  0  0  0
    0.0311   -2.6438    2.0526 H   0  0  0  0  0  0  0  0  0  0  0  0
    1.1782   -3.8728    1.5075 H   0  0  0  0  0  0  0  0  0  0  0  0
   -0.5403   -5.1582    0.4925 H   0  0  0  0  0  0  0  0  0  0  0  0
   -1.4606   -4.4435    1.8478 H   0  0  0  0  0  0  0  0  0  0  0  0
   -2.2989   -2.6410    0.4883 H   0  0  0  0  0  0  0  0  0  0  0  0
    2.2591    3.4128    1.6221 H   0  0  0  0  0  0  0  0  0  0  0  0
    1.8429    2.6994    3.1977 H   0  0  0  0  0  0  0  0  0  0  0  0
    0.5959    3.4740    2.2219 H   0  0  0  0  0  0  0  0  0  0  0  0
   -1.0637    4.2464    0.2984 H   0  0  0  0  0  0  0  0  0  0  0  0
   -2.2449    3.2545   -0.5932 H   0  0  0  0  0  0  0  0  0  0  0  0
   -1.5429    4.6942   -1.3427 H   0  0  0  0  0  0  0  0  0  0  0  0
    2.5337   -3.1912   -0.5396 H   0  0  0  0  0  0  0  0  0  0  0  0
    1.2813   -4.2365   -1.2199 H   0  0  0  0  0  0  0  0  0  0  0  0
    1.6363   -2.6829   -1.9793 H   0  0  0  0  0  0  0  0  0  0  0  0
   -4.0798   -4.3227    0.5784 H   0  0  0  0  0  0  0  0  0  0  0  0
   -4.4467   -5.1673   -0.8467 H   0  0  0  0  0  0  0  0  0  0  0  0
   -2.9711   -5.3056   -2.6746 H   0  0  0  0  0  0  0  0  0  0  0  0
   -1.2903   -5.1861   -2.1545 H   0  0  0  0  0  0  0  0  0  0  0  0
   -2.1137   -3.7730   -2.8451 H   0  0  0  0  0  0  0  0  0  0  0  0
  1  2  1  0  0  0  0
  1  6  1  0  0  0  0
  2  3  2  0  0  0  0
  3  4  1  0  0  0  0
  4  5  1  0  0  0  0
  5  6  1  0  0  0  0
  5  7  1  0  0  0  0
  8  7  1  0  0  0  0
  7  9  1  0  0  0  0
  8 11  1  0  0  0  0
  9 10  1  0  0  0  0
 10 11  1  0  0  0  0
  2 12  1  0  0  0  0
  1 13  1  0  0  0  0
 13 14  1  0  0  0  0
 14 15  2  0  0  0  0
 14 16  1  0  0  0  0
  7 17  1  0  0  0  0
 11 18  1  0  0  0  0
 18 19  2  0  0  0  0
 18 20  1  0  0  0  0
  1 21  1  0  0  0  0
  3 22  1  0  0  0  0
  4 23  1  0  0  0  0
  4 24  1  0  0  0  0
  5 25  1  0  0  0  0
  6 26  1  0  0  0  0
  6 27  1  0  0  0  0
  9 28  1  0  0  0  0
  9 29  1  0  0  0  0
 10 30  1  0  0  0  0
 10 31  1  0  0  0  0
 11 32  1  0  0  0  0
 12 33  1  0  0  0  0
 12 34  1  0  0  0  0
 12 35  1  0  0  0  0
 16 36  1  0  0  0  0
 16 37  1  0  0  0  0
 16 38  1  0  0  0  0
 17 39  1  0  0  0  0
 17 40  1  0  0  0  0
 17 41  1  0  0  0  0
 19 42  1  0  0  0  0
 19 43  1  0  0  0  0
 20 44  1  0  0  0  0
 20 45  1  0  0  0  0
 20 46  1  0  0  0  0
M  END
$$$$
