# Supplementary material for: Similarity-Based Profiling of Hydrazone-Containing Scaffolds Active Against Leishmania Amastigotes
Source: ACS Omega. 2025 Oct 22;10(43):50679–94. doi: 10.1021/acsomega.5c05276 (PMC12593058; doi:10.1021/acsomega.5c05276)
Supplement: Supplementary file 1 [file ao5c05276_si_001.zip › SDF/791_ss.sdf]

  Mrv0541 12072315453D              67.18000

 46 47  0  0  0  0            999 V2000
    0.0024    1.2176    0.6699 C   0  0  2  0  0  0  0  0  0  0  0  0
    1.1721    1.4906    1.5123 C   0  0  0  0  0  0  0  0  0  0  0  0
    2.1478    0.5709    1.6772 C   0  0  0  0  0  0  0  0  0  0  0  0
    2.1348   -0.7714    1.1045 C   0  0  2  0  0  0  0  0  0  0  0  0
    0.9723   -1.0833    0.1008 C   0  0  2  0  0  0  0  0  0  0  0  0
   -0.3044   -0.2961    0.5255 C   0  0  1  0  0  0  0  0  0  0  0  0
    0.6958   -2.6185   -0.1765 C   0  0  1  0  0  0  0  0  0  0  0  0
   -0.3051   -2.7035   -1.2101 O   0  0  0  0  0  0  0  0  0  0  0  0
    1.9132   -3.3695   -0.7874 C   0  0  2  0  0  0  0  0  0  0  0  0
    1.8123   -3.0696   -2.2833 C   0  0  1  0  0  0  0  0  0  0  0  0
    0.2856   -2.9427   -2.5027 C   0  0  1  0  0  0  0  0  0  0  0  0
    1.3050    2.8040    2.1420 C   0  0  0  0  0  0  0  0  0  0  0  0
    0.2684    1.7685   -0.6323 O   0  0  0  0  0  0  0  0  0  0  0  0
   -0.3315    2.7995   -1.2959 C   0  0  0  0  0  0  0  0  0  0  0  0
    0.0792    3.0244   -2.4572 O   0  0  0  0  0  0  0  0  0  0  0  0
   -1.3845    3.6542   -0.7209 C   0  0  0  0  0  0  0  0  0  0  0  0
    0.1260   -3.3972    1.0520 C   0  0  0  0  0  0  0  0  0  0  0  0
   -0.3112   -4.1147   -3.1656 C   0  0  0  0  0  0  0  0  0  0  0  0
   -0.1300   -4.2892   -4.4876 C   0  0  0  0  0  0  0  0  0  0  0  0
   -1.0631   -5.0987   -2.3851 C   0  0  0  0  0  0  0  0  0  0  0  0
   -0.8887    1.6686    1.1141 H   0  0  0  0  0  0  0  0  0  0  0  0
    2.9358    0.8006    2.2420 H   0  0  0  0  0  0  0  0  0  0  0  0
    2.1034   -1.4703    1.9400 H   0  0  0  0  0  0  0  0  0  0  0  0
    3.0892   -0.9129    0.5912 H   0  0  0  0  0  0  0  0  0  0  0  0
    1.2787   -0.6453   -0.8557 H   0  0  0  0  0  0  0  0  0  0  0  0
   -0.6674   -0.6621    1.4901 H   0  0  0  0  0  0  0  0  0  0  0  0
   -1.0996   -0.4281   -0.2141 H   0  0  0  0  0  0  0  0  0  0  0  0
    1.8329   -4.4517   -0.6468 H   0  0  0  0  0  0  0  0  0  0  0  0
    2.8700   -3.0490   -0.3765 H   0  0  0  0  0  0  0  0  0  0  0  0
    2.3131   -2.1226   -2.5049 H   0  0  0  0  0  0  0  0  0  0  0  0
    2.2825   -3.8578   -2.8788 H   0  0  0  0  0  0  0  0  0  0  0  0
    0.0815   -2.0499   -3.1036 H   0  0  0  0  0  0  0  0  0  0  0  0
    2.0420    3.3978    1.5980 H   0  0  0  0  0  0  0  0  0  0  0  0
    1.6297    2.7096    3.1806 H   0  0  0  0  0  0  0  0  0  0  0  0
    0.3606    3.3534    2.1492 H   0  0  0  0  0  0  0  0  0  0  0  0
   -1.0086    4.1585    0.1721 H   0  0  0  0  0  0  0  0  0  0  0  0
   -2.2431    3.0367   -0.4565 H   0  0  0  0  0  0  0  0  0  0  0  0
   -1.7114    4.4130   -1.4352 H   0  0  0  0  0  0  0  0  0  0  0  0
   -0.0441   -4.4455    0.7996 H   0  0  0  0  0  0  0  0  0  0  0  0
    0.8146   -3.3686    1.8957 H   0  0  0  0  0  0  0  0  0  0  0  0
   -0.8337   -2.9879    1.3674 H   0  0  0  0  0  0  0  0  0  0  0  0
    0.3926   -3.6375   -5.0247 H   0  0  0  0  0  0  0  0  0  0  0  0
   -0.5068   -5.0738   -4.9650 H   0  0  0  0  0  0  0  0  0  0  0  0
   -1.4292   -5.9385   -2.9804 H   0  0  0  0  0  0  0  0  0  0  0  0
   -1.9297   -4.6222   -1.9233 H   0  0  0  0  0  0  0  0  0  0  0  0
   -0.4271   -5.5057   -1.5977 H   0  0  0  0  0  0  0  0  0  0  0  0
  1  2  1  0  0  0  0
  1  6  1  0  0  0  0
  2  3  2  0  0  0  0
  3  4  1  0  0  0  0
  4  5  1  0  0  0  0
  5  6  1  0  0  0  0
  5  7  1  0  0  0  0
  8  7  1  0  0  0  0
  7  9  1  0  0  0  0
  8 11  1  0  0  0  0
  9 10  1  0  0  0  0
 10 11  1  0  0  0  0
  2 12  1  0  0  0  0
  1 13  1  0  0  0  0
 13 14  1  0  0  0  0
 14 15  2  0  0  0  0
 14 16  1  0  0  0  0
  7 17  1  0  0  0  0
 11 18  1  0  0  0  0
 18 19  2  0  0  0  0
 18 20  1  0  0  0  0
  1 21  1  0  0  0  0
  3 22  1  0  0  0  0
  4 23  1  0  0  0  0
  4 24  1  0  0  0  0
  5 25  1  0  0  0  0
  6 26  1  0  0  0  0
  6 27  1  0  0  0  0
  9 28  1  0  0  0  0
  9 29  1  0  0  0  0
 10 30  1  0  0  0  0
 10 31  1  0  0  0  0
 11 32  1  0  0  0  0
 12 33  1  0  0  0  0
 12 34  1  0  0  0  0
 12 35  1  0  0  0  0
 16 36  1  0  0  0  0
 16 37  1  0  0  0  0
 16 38  1  0  0  0  0
 17 39  1  0  0  0  0
 17 40  1  0  0  0  0
 17 41  1  0  0  0  0
 19 42  1  0  0  0  0
 19 43  1  0  0  0  0
 20 44  1  0  0  0  0
 20 45  1  0  0  0  0
 20 46  1  0  0  0  0
M  END
$$$$
