# Supplementary material for: Similarity-Based Profiling of Hydrazone-Containing Scaffolds Active Against Leishmania Amastigotes
Source: ACS Omega. 2025 Oct 22;10(43):50679–94. doi: 10.1021/acsomega.5c05276 (PMC12593058; doi:10.1021/acsomega.5c05276)
Supplement: Supplementary file 1 [file ao5c05276_si_001.zip › SDF/791_rs.sdf]

  Mrv0541 12072315453D              72.21000

 46 47  0  0  0  0            999 V2000
    0.4407   -1.9236   -0.1239 C   0  0  1  0  0  0  0  0  0  0  0  0
    0.2649   -1.2530    1.1731 C   0  0  0  0  0  0  0  0  0  0  0  0
    0.2902   -1.9415    2.3353 C   0  0  0  0  0  0  0  0  0  0  0  0
    0.4984   -3.3763    2.4609 C   0  0  2  0  0  0  0  0  0  0  0  0
    0.8441   -4.1462    1.1430 C   0  0  2  0  0  0  0  0  0  0  0  0
    0.1464   -3.4516   -0.0675 C   0  0  1  0  0  0  0  0  0  0  0  0
    0.5972   -5.7134    1.2051 C   0  0  1  0  0  0  0  0  0  0  0  0
    1.1322   -6.3210    0.0132 O   0  0  0  0  0  0  0  0  0  0  0  0
    1.3739   -6.4473    2.3367 C   0  0  2  0  0  0  0  0  0  0  0  0
    2.7645   -6.6845    1.7456 C   0  0  1  0  0  0  0  0  0  0  0  0
    2.4923   -6.7604    0.2201 C   0  0  1  0  0  0  0  0  0  0  0  0
    0.0214    0.1909    1.2066 C   0  0  0  0  0  0  0  0  0  0  0  0
   -0.4081   -1.2913   -1.1047 O   0  0  0  0  0  0  0  0  0  0  0  0
   -0.5421   -1.6208   -2.4191 C   0  0  0  0  0  0  0  0  0  0  0  0
   -1.4573   -2.4072   -2.7541 O   0  0  0  0  0  0  0  0  0  0  0  0
    0.3112   -0.9829   -3.4295 C   0  0  0  0  0  0  0  0  0  0  0  0
   -0.9163   -6.1004    1.2525 C   0  0  0  0  0  0  0  0  0  0  0  0
    2.7572   -8.0823   -0.3771 C   0  0  0  0  0  0  0  0  0  0  0  0
    4.0197   -8.5493   -0.4096 C   0  0  0  0  0  0  0  0  0  0  0  0
    1.6637   -8.8802   -0.9294 C   0  0  0  0  0  0  0  0  0  0  0  0
    1.4810   -1.7800   -0.4316 H   0  0  0  0  0  0  0  0  0  0  0  0
    0.1427   -1.4524    3.1897 H   0  0  0  0  0  0  0  0  0  0  0  0
   -0.4091   -3.7851    2.9017 H   0  0  0  0  0  0  0  0  0  0  0  0
    1.3074   -3.5267    3.1830 H   0  0  0  0  0  0  0  0  0  0  0  0
    1.9173   -4.0021    0.9825 H   0  0  0  0  0  0  0  0  0  0  0  0
   -0.9356   -3.5712    0.0120 H   0  0  0  0  0  0  0  0  0  0  0  0
    0.4746   -3.9159   -1.0020 H   0  0  0  0  0  0  0  0  0  0  0  0
    0.9268   -7.4212    2.5585 H   0  0  0  0  0  0  0  0  0  0  0  0
    1.4219   -5.8797    3.2653 H   0  0  0  0  0  0  0  0  0  0  0  0
    3.4197   -5.8378    1.9719 H   0  0  0  0  0  0  0  0  0  0  0  0
    3.2154   -7.5908    2.1625 H   0  0  0  0  0  0  0  0  0  0  0  0
    3.1279   -6.0278   -0.2898 H   0  0  0  0  0  0  0  0  0  0  0  0
   -1.0553    0.3666    1.1946 H   0  0  0  0  0  0  0  0  0  0  0  0
    0.4604    0.6923    0.3419 H   0  0  0  0  0  0  0  0  0  0  0  0
    0.4416    0.6636    2.0967 H   0  0  0  0  0  0  0  0  0  0  0  0
    1.3437   -1.3008   -3.2738 H   0  0  0  0  0  0  0  0  0  0  0  0
    0.2574    0.1040   -3.3292 H   0  0  0  0  0  0  0  0  0  0  0  0
    0.0034   -1.2617   -4.4407 H   0  0  0  0  0  0  0  0  0  0  0  0
   -1.0382   -7.1836    1.2710 H   0  0  0  0  0  0  0  0  0  0  0  0
   -1.4057   -5.6927    2.1368 H   0  0  0  0  0  0  0  0  0  0  0  0
   -1.4436   -5.7446    0.3692 H   0  0  0  0  0  0  0  0  0  0  0  0
    4.7717   -8.0190   -0.0377 H   0  0  0  0  0  0  0  0  0  0  0  0
    4.2349   -9.4324   -0.8066 H   0  0  0  0  0  0  0  0  0  0  0  0
    1.9797   -9.8685   -1.2710 H   0  0  0  0  0  0  0  0  0  0  0  0
    1.2269   -8.3593   -1.7833 H   0  0  0  0  0  0  0  0  0  0  0  0
    0.8913   -9.0258   -0.1728 H   0  0  0  0  0  0  0  0  0  0  0  0
  1  2  1  0  0  0  0
  1  6  1  0  0  0  0
  2  3  2  0  0  0  0
  3  4  1  0  0  0  0
  4  5  1  0  0  0  0
  5  6  1  0  0  0  0
  5  7  1  0  0  0  0
  8  7  1  0  0  0  0
  7  9  1  0  0  0  0
  8 11  1  0  0  0  0
  9 10  1  0  0  0  0
 10 11  1  0  0  0  0
  2 12  1  0  0  0  0
  1 13  1  0  0  0  0
 13 14  1  0  0  0  0
 14 15  2  0  0  0  0
 14 16  1  0  0  0  0
  7 17  1  0  0  0  0
 11 18  1  0  0  0  0
 18 19  2  0  0  0  0
 18 20  1  0  0  0  0
  1 21  1  0  0  0  0
  3 22  1  0  0  0  0
  4 23  1  0  0  0  0
  4 24  1  0  0  0  0
  5 25  1  0  0  0  0
  6 26  1  0  0  0  0
  6 27  1  0  0  0  0
  9 28  1  0  0  0  0
  9 29  1  0  0  0  0
 10 30  1  0  0  0  0
 10 31  1  0  0  0  0
 11 32  1  0  0  0  0
 12 33  1  0  0  0  0
 12 34  1  0  0  0  0
 12 35  1  0  0  0  0
 16 36  1  0  0  0  0
 16 37  1  0  0  0  0
 16 38  1  0  0  0  0
 17 39  1  0  0  0  0
 17 40  1  0  0  0  0
 17 41  1  0  0  0  0
 19 42  1  0  0  0  0
 19 43  1  0  0  0  0
 20 44  1  0  0  0  0
 20 45  1  0  0  0  0
 20 46  1  0  0  0  0
M  END
$$$$
