# Supplementary material for: Similarity-Based Profiling of Hydrazone-Containing Scaffolds Active Against Leishmania Amastigotes
Source: ACS Omega. 2025 Oct 22;10(43):50679–94. doi: 10.1021/acsomega.5c05276 (PMC12593058; doi:10.1021/acsomega.5c05276)
Supplement: Supplementary file 1 [file ao5c05276_si_001.zip › SDF/791_rr.sdf]

  Mrv0541 12072315463D              69.13000

 46 47  0  0  0  0            999 V2000
    0.4481   -1.8285   -0.0709 C   0  0  1  0  0  0  0  0  0  0  0  0
    0.3299   -1.2007    1.2587 C   0  0  0  0  0  0  0  0  0  0  0  0
    0.2997   -1.9461    2.3869 C   0  0  0  0  0  0  0  0  0  0  0  0
    0.3591   -3.4033    2.4348 C   0  0  2  0  0  0  0  0  0  0  0  0
    0.7003   -4.1044    1.0799 C   0  0  2  0  0  0  0  0  0  0  0  0
    0.0176   -3.3267   -0.0819 C   0  0  1  0  0  0  0  0  0  0  0  0
    0.4541   -5.6638    1.0590 C   0  0  2  0  0  0  0  0  0  0  0  0
    0.7701   -6.1813   -0.2526 O   0  0  0  0  0  0  0  0  0  0  0  0
   -1.0094   -6.1142    1.3537 C   0  0  2  0  0  0  0  0  0  0  0  0
   -1.2916   -7.1735    0.2832 C   0  0  1  0  0  0  0  0  0  0  0  0
   -0.4148   -6.6966   -0.8872 C   0  0  2  0  0  0  0  0  0  0  0  0
    0.2744    0.2587    1.3682 C   0  0  0  0  0  0  0  0  0  0  0  0
   -0.2044   -1.0606   -1.1083 O   0  0  0  0  0  0  0  0  0  0  0  0
   -0.3584   -1.4463   -2.4093 C   0  0  0  0  0  0  0  0  0  0  0  0
   -1.1739   -2.3519   -2.6938 O   0  0  0  0  0  0  0  0  0  0  0  0
    0.4042   -0.7857   -3.4770 C   0  0  0  0  0  0  0  0  0  0  0  0
    1.4515   -6.3891    2.0148 C   0  0  0  0  0  0  0  0  0  0  0  0
   -0.1563   -7.7386   -1.8919 C   0  0  0  0  0  0  0  0  0  0  0  0
   -1.1243   -8.0737   -2.7662 C   0  0  0  0  0  0  0  0  0  0  0  0
    1.1345   -8.4239   -1.9251 C   0  0  0  0  0  0  0  0  0  0  0  0
    1.5157   -1.8004   -0.3093 H   0  0  0  0  0  0  0  0  0  0  0  0
    0.2298   -1.4840    3.2657 H   0  0  0  0  0  0  0  0  0  0  0  0
   -0.6045   -3.7549    2.8104 H   0  0  0  0  0  0  0  0  0  0  0  0
    1.1183   -3.6829    3.1700 H   0  0  0  0  0  0  0  0  0  0  0  0
    1.7755   -3.9689    0.9193 H   0  0  0  0  0  0  0  0  0  0  0  0
   -1.0709   -3.3841   -0.0020 H   0  0  0  0  0  0  0  0  0  0  0  0
    0.3250   -3.7687   -1.0325 H   0  0  0  0  0  0  0  0  0  0  0  0
   -1.7216   -5.2933    1.2423 H   0  0  0  0  0  0  0  0  0  0  0  0
   -1.1341   -6.5330    2.3558 H   0  0  0  0  0  0  0  0  0  0  0  0
   -0.9758   -8.1596    0.6394 H   0  0  0  0  0  0  0  0  0  0  0  0
   -2.3508   -7.1996    0.0163 H   0  0  0  0  0  0  0  0  0  0  0  0
   -0.9068   -5.8527   -1.3865 H   0  0  0  0  0  0  0  0  0  0  0  0
   -0.7689    0.5827    1.3564 H   0  0  0  0  0  0  0  0  0  0  0  0
    0.8039    0.7381    0.5420 H   0  0  0  0  0  0  0  0  0  0  0  0
    0.7364    0.6240    2.2898 H   0  0  0  0  0  0  0  0  0  0  0  0
    1.4715   -0.9300   -3.2993 H   0  0  0  0  0  0  0  0  0  0  0  0
    0.1861    0.2814   -3.4898 H   0  0  0  0  0  0  0  0  0  0  0  0
    0.1574   -1.2082   -4.4545 H   0  0  0  0  0  0  0  0  0  0  0  0
    1.2645   -6.1096    3.0526 H   0  0  0  0  0  0  0  0  0  0  0  0
    1.3497   -7.4733    1.9317 H   0  0  0  0  0  0  0  0  0  0  0  0
    2.4820   -6.1282    1.7658 H   0  0  0  0  0  0  0  0  0  0  0  0
   -2.0124   -7.6283   -2.7498 H   0  0  0  0  0  0  0  0  0  0  0  0
   -0.9781   -8.7745   -3.4541 H   0  0  0  0  0  0  0  0  0  0  0  0
    1.1940   -9.1985   -2.6951 H   0  0  0  0  0  0  0  0  0  0  0  0
    1.3220   -8.9015   -0.9612 H   0  0  0  0  0  0  0  0  0  0  0  0
    1.9291   -7.7029   -2.1249 H   0  0  0  0  0  0  0  0  0  0  0  0
  1  2  1  0  0  0  0
  1  6  1  0  0  0  0
  2  3  2  0  0  0  0
  3  4  1  0  0  0  0
  4  5  1  0  0  0  0
  5  6  1  0  0  0  0
  5  7  1  0  0  0  0
  8  7  1  0  0  0  0
  7  9  1  0  0  0  0
  8 11  1  0  0  0  0
  9 10  1  0  0  0  0
 10 11  1  0  0  0  0
  2 12  1  0  0  0  0
  1 13  1  0  0  0  0
 13 14  1  0  0  0  0
 14 15  2  0  0  0  0
 14 16  1  0  0  0  0
  7 17  1  0  0  0  0
 11 18  1  0  0  0  0
 18 19  2  0  0  0  0
 18 20  1  0  0  0  0
  1 21  1  0  0  0  0
  3 22  1  0  0  0  0
  4 23  1  0  0  0  0
  4 24  1  0  0  0  0
  5 25  1  0  0  0  0
  6 26  1  0  0  0  0
  6 27  1  0  0  0  0
  9 28  1  0  0  0  0
  9 29  1  0  0  0  0
 10 30  1  0  0  0  0
 10 31  1  0  0  0  0
 11 32  1  0  0  0  0
 12 33  1  0  0  0  0
 12 34  1  0  0  0  0
 12 35  1  0  0  0  0
 16 36  1  0  0  0  0
 16 37  1  0  0  0  0
 16 38  1  0  0  0  0
 17 39  1  0  0  0  0
 17 40  1  0  0  0  0
 17 41  1  0  0  0  0
 19 42  1  0  0  0  0
 19 43  1  0  0  0  0
 20 44  1  0  0  0  0
 20 45  1  0  0  0  0
 20 46  1  0  0  0  0
M  END
$$$$
