# Supplementary material for: Similarity-Based Profiling of Hydrazone-Containing Scaffolds Active Against Leishmania Amastigotes
Source: ACS Omega. 2025 Oct 22;10(43):50679–94. doi: 10.1021/acsomega.5c05276 (PMC12593058; doi:10.1021/acsomega.5c05276)
Supplement: Supplementary file 1 [file ao5c05276_si_001.zip › SDF/792.sdf]

  Mrv0541 12072315513D              87.49000

 50 53  0  0  0  0            999 V2000
   -6.1740   -9.9017    5.2421 O   0  0  0  0  0  0  0  0  0  0  0  0
   -5.2389  -10.3886    4.5641 C   0  0  0  0  0  0  0  0  0  0  0  0
   -5.5407  -11.1585    3.4769 N   0  0  0  0  0  0  0  0  0  0  0  0
   -6.8715  -11.5041    3.0743 C   0  0  1  0  0  0  0  0  0  0  0  0
   -6.8858  -12.3335    1.7695 C   0  0  2  0  0  0  0  0  0  0  0  0
   -8.2267  -12.9196    1.5443 N   0  3  1  0  0  0  0  0  0  0  0  0
   -8.3408  -13.7551    0.3340 C   0  0  0  0  0  0  0  0  0  0  0  0
   -3.8288  -10.2022    5.0083 C   0  0  2  0  0  0  0  0  0  0  0  0
   -3.3400   -8.8201    5.1039 N   0  0  0  0  0  0  0  0  0  0  0  0
   -2.1958   -8.4548    4.3822 C   0  0  0  0  0  0  0  0  0  0  0  0
   -1.0502   -9.2908    4.4788 C   0  0  0  0  0  0  0  0  0  0  0  0
    0.1004   -9.0741    3.6997 C   0  0  0  0  0  0  0  0  0  0  0  0
    1.4251  -10.1224    3.8173 Cl  0  0  0  0  0  0  0  0  0  0  0  0
    0.1426   -7.9825    2.8203 C   0  0  0  0  0  0  0  0  0  0  0  0
   -0.9394   -7.0913    2.7589 C   0  0  0  0  0  0  0  0  0  0  0  0
   -2.0989   -7.2965    3.5479 C   0  0  0  0  0  0  0  0  0  0  0  0
   -3.1115   -6.3065    3.4969 C   0  0  0  0  0  0  0  0  0  0  0  0
   -3.4172   -5.5384    2.4306 N   0  0  0  0  0  0  0  0  0  0  0  0
   -3.9179   -5.9157    4.5717 C   0  0  0  0  0  0  0  0  0  0  0  0
   -3.7733   -6.4476    5.9424 C   0  0  1  0  0  0  0  0  0  0  0  0
   -3.9755   -7.9167    5.9568 C   0  0  0  0  0  0  0  0  0  0  0  0
   -4.7773   -8.3249    6.8315 O   0  0  0  0  0  0  0  0  0  0  0  0
   -4.7704   -4.9215    4.0833 C   0  0  0  0  0  0  0  0  0  0  0  0
   -4.4089   -4.6997    2.7541 C   0  0  0  0  0  0  0  0  0  0  0  0
   -5.0420   -3.7210    1.9721 C   0  0  0  0  0  0  0  0  0  0  0  0
   -6.0762   -2.9625    2.5576 C   0  0  0  0  0  0  0  0  0  0  0  0
   -6.4651   -3.1942    3.8972 C   0  0  0  0  0  0  0  0  0  0  0  0
   -7.9951   -2.0932    4.7115 I   0  0  0  0  0  0  0  0  0  0  0  0
   -5.8132   -4.1792    4.6736 C   0  0  0  0  0  0  0  0  0  0  0  0
   -4.8040  -11.5357    2.9709 H   0  0  0  0  0  0  0  0  0  0  0  0
   -7.3363  -12.0902    3.8731 H   0  0  0  0  0  0  0  0  0  0  0  0
   -7.4615  -10.5961    2.9252 H   0  0  0  0  0  0  0  0  0  0  0  0
   -6.1537  -13.1415    1.8492 H   0  0  0  0  0  0  0  0  0  0  0  0
   -6.6191  -11.6898    0.9259 H   0  0  0  0  0  0  0  0  0  0  0  0
   -8.4637  -13.5028    2.3496 H   0  0  0  0  0  0  0  0  0  0  0  0
   -8.9151  -12.1662    1.4800 H   0  0  0  0  0  0  0  0  0  0  0  0
   -9.3229  -14.2267    0.3199 H   0  0  0  0  0  0  0  0  0  0  0  0
   -7.5833  -14.5405    0.3276 H   0  0  0  0  0  0  0  0  0  0  0  0
   -8.2341  -13.1443   -0.5626 H   0  0  0  0  0  0  0  0  0  0  0  0
   -3.2107  -10.7891    4.3204 H   0  0  0  0  0  0  0  0  0  0  0  0
   -3.7214  -10.6740    5.9890 H   0  0  0  0  0  0  0  0  0  0  0  0
   -1.0550  -10.0823    5.1272 H   0  0  0  0  0  0  0  0  0  0  0  0
    0.9660   -7.8207    2.2364 H   0  0  0  0  0  0  0  0  0  0  0  0
   -0.8554   -6.2764    2.1431 H   0  0  0  0  0  0  0  0  0  0  0  0
   -2.9820   -5.5804    1.5638 H   0  0  0  0  0  0  0  0  0  0  0  0
   -2.7659   -6.2220    6.3022 H   0  0  0  0  0  0  0  0  0  0  0  0
   -4.4802   -5.9479    6.6126 H   0  0  0  0  0  0  0  0  0  0  0  0
   -4.7588   -3.5657    1.0018 H   0  0  0  0  0  0  0  0  0  0  0  0
   -6.5495   -2.2453    2.0039 H   0  0  0  0  0  0  0  0  0  0  0  0
   -6.1007   -4.3473    5.6382 H   0  0  0  0  0  0  0  0  0  0  0  0
  1  2  2  0  0  0  0
  2  3  1  0  0  0  0
  3  4  1  0  0  0  0
  4  5  1  0  0  0  0
  5  6  1  0  0  0  0
  6  7  1  0  0  0  0
  2  8  1  0  0  0  0
  8  9  1  0  0  0  0
  9 10  1  0  0  0  0
 10 11  2  0  0  0  0
 11 12  1  0  0  0  0
 12 13  1  0  0  0  0
 12 14  2  0  0  0  0
 14 15  1  0  0  0  0
 15 16  2  0  0  0  0
 10 16  1  0  0  0  0
 16 17  1  0  0  0  0
 17 18  1  0  0  0  0
 17 19  2  0  0  0  0
 19 20  1  0  0  0  0
 20 21  1  0  0  0  0
  9 21  1  0  0  0  0
 21 22  2  0  0  0  0
 19 23  1  0  0  0  0
 23 24  2  0  0  0  0
 18 24  1  0  0  0  0
 24 25  1  0  0  0  0
 25 26  2  0  0  0  0
 26 27  1  0  0  0  0
 27 28  1  0  0  0  0
 27 29  2  0  0  0  0
 23 29  1  0  0  0  0
  3 30  1  0  0  0  0
  4 31  1  0  0  0  0
  4 32  1  0  0  0  0
  5 33  1  0  0  0  0
  5 34  1  0  0  0  0
  6 35  1  0  0  0  0
  6 36  1  0  0  0  0
  7 37  1  0  0  0  0
  7 38  1  0  0  0  0
  7 39  1  0  0  0  0
  8 40  1  0  0  0  0
  8 41  1  0  0  0  0
 11 42  1  0  0  0  0
 14 43  1  0  0  0  0
 15 44  1  0  0  0  0
 18 45  1  0  0  0  0
 20 46  1  0  0  0  0
 20 47  1  0  0  0  0
 25 48  1  0  0  0  0
 26 49  1  0  0  0  0
 29 50  1  0  0  0  0
M  CHG  1   6   1
M  END
$$$$
