# Supplementary material for: Similarity-Based Profiling of Hydrazone-Containing Scaffolds Active Against Leishmania Amastigotes
Source: ACS Omega. 2025 Oct 22;10(43):50679–94. doi: 10.1021/acsomega.5c05276 (PMC12593058; doi:10.1021/acsomega.5c05276)
Supplement: Supplementary file 1 [file ao5c05276_si_001.zip › SDF/807.sdf]

  Mrv0541 01252414023D              68.81000

 56 58  0  0  0  0            999 V2000
   10.5708    7.5671    0.8860 C   0  0  0  0  0  0  0  0  0  0  0  0
   11.3934    8.6046    0.5921 N   0  0  0  0  0  0  0  0  0  0  0  0
   11.1329    9.3989   -0.4778 C   0  0  0  0  0  0  0  0  0  0  0  0
   10.0321    9.1650   -1.2433 N   0  0  0  0  0  0  0  0  0  0  0  0
    9.1761    8.1384   -0.9827 C   0  0  0  0  0  0  0  0  0  0  0  0
    9.4580    7.2698    0.0967 C   0  0  0  0  0  0  0  0  0  0  0  0
   10.6975    6.6960    2.0441 C   0  0  1  0  0  0  0  0  0  0  0  0
    9.5786    5.6510    1.8239 C   0  0  1  0  0  0  0  0  0  0  0  0
    8.7112    6.1010    0.6020 C   0  0  2  0  0  0  0  0  0  0  0  0
    8.0735    8.0230   -1.7446 N   0  0  0  0  0  0  0  0  0  0  0  0
   11.9472   10.4278   -0.7570 N   0  0  0  0  0  0  0  0  0  0  0  0
    8.4762    4.9491   -0.4296 C   0  0  2  0  0  0  0  0  0  0  0  0
    7.5843    3.8172    0.1510 C   0  0  2  0  0  0  0  0  0  0  0  0
    7.4018    2.7358   -0.7663 N   0  0  0  0  0  0  0  0  0  0  0  0
    6.6704    1.6216   -0.4793 C   0  0  0  0  0  0  0  0  0  0  0  0
    4.6655    0.5002    0.3598 C   0  0  0  0  0  0  0  0  0  0  0  0
    5.3500    1.6801    0.0138 C   0  0  0  0  0  0  0  0  0  0  0  0
    7.2709    0.3601   -0.6562 C   0  0  0  0  0  0  0  0  0  0  0  0
    6.5892   -0.8179   -0.2937 C   0  0  0  0  0  0  0  0  0  0  0  0
    5.2765   -0.7768    0.2421 C   0  0  0  0  0  0  0  0  0  0  0  0
    4.5968   -1.9614    0.6761 C   0  0  0  0  0  0  0  0  0  0  0  0
    3.4435   -1.8652    1.1628 O   0  0  0  0  0  0  0  0  0  0  0  0
    5.1613   -3.2099    0.6037 N   0  0  0  0  0  0  0  0  0  0  0  0
    4.5753   -4.4316    1.0794 C   0  0  1  0  0  0  0  0  0  0  0  0
    3.5378   -4.8737    0.1223 C   0  0  0  0  0  0  0  0  0  0  0  0
    5.6423   -5.5518    1.2692 C   0  0  2  0  0  0  0  0  0  0  0  0
    6.6598   -5.2659    2.4062 C   0  0  2  0  0  0  0  0  0  0  0  0
    7.6203   -6.3746    2.5707 C   0  0  0  0  0  0  0  0  0  0  0  0
    3.8687   -5.2340   -1.1386 O   0  5  0  0  0  0  0  0  0  0  0  0
    2.3325   -4.9313    0.4532 O   0  0  0  0  0  0  0  0  0  0  0  0
    7.4026   -7.3021    3.3833 O   0  0  0  0  0  0  0  0  0  0  0  0
    8.7517   -6.4178    1.8296 O   0  5  0  0  0  0  0  0  0  0  0  0
   11.6865    6.2311    2.0746 H   0  0  0  0  0  0  0  0  0  0  0  0
   10.5297    7.2744    2.9559 H   0  0  0  0  0  0  0  0  0  0  0  0
   10.0535    4.6805    1.6422 H   0  0  0  0  0  0  0  0  0  0  0  0
    8.9555    5.5557    2.7192 H   0  0  0  0  0  0  0  0  0  0  0  0
    7.7414    6.4686    0.9512 H   0  0  0  0  0  0  0  0  0  0  0  0
    7.4298    7.3196   -1.5714 H   0  0  0  0  0  0  0  0  0  0  0  0
    7.9085    8.6600   -2.4580 H   0  0  0  0  0  0  0  0  0  0  0  0
   11.7532   11.0083   -1.5092 H   0  0  0  0  0  0  0  0  0  0  0  0
   12.7228   10.5985   -0.1983 H   0  0  0  0  0  0  0  0  0  0  0  0
    9.4387    4.5306   -0.7366 H   0  0  0  0  0  0  0  0  0  0  0  0
    7.9825    5.3391   -1.3208 H   0  0  0  0  0  0  0  0  0  0  0  0
    6.6184    4.2365    0.4421 H   0  0  0  0  0  0  0  0  0  0  0  0
    8.0569    3.4055    1.0464 H   0  0  0  0  0  0  0  0  0  0  0  0
    7.9126    2.7500   -1.5902 H   0  0  0  0  0  0  0  0  0  0  0  0
    3.7090    0.5910    0.7102 H   0  0  0  0  0  0  0  0  0  0  0  0
    4.8760    2.5787    0.1205 H   0  0  0  0  0  0  0  0  0  0  0  0
    8.2212    0.2923   -1.0278 H   0  0  0  0  0  0  0  0  0  0  0  0
    7.0764   -1.7073   -0.4192 H   0  0  0  0  0  0  0  0  0  0  0  0
    6.0317   -3.2839    0.1899 H   0  0  0  0  0  0  0  0  0  0  0  0
    4.1099   -4.2510    2.0539 H   0  0  0  0  0  0  0  0  0  0  0  0
    6.1868   -5.6923    0.3306 H   0  0  0  0  0  0  0  0  0  0  0  0
    5.1284   -6.4913    1.5019 H   0  0  0  0  0  0  0  0  0  0  0  0
    6.1266   -5.1127    3.3490 H   0  0  0  0  0  0  0  0  0  0  0  0
    7.2147   -4.3509    2.1852 H   0  0  0  0  0  0  0  0  0  0  0  0
  1  2  2  0  0  0  0
  2  3  1  0  0  0  0
  3  4  2  0  0  0  0
  4  5  1  0  0  0  0
  5  6  2  0  0  0  0
  1  7  1  0  0  0  0
  1  6  1  0  0  0  0
  6  9  1  0  0  0  0
  7  8  1  0  0  0  0
  8  9  1  0  0  0  0
  5 10  1  0  0  0  0
  3 11  1  0  0  0  0
  9 12  1  0  0  0  0
 12 13  1  0  0  0  0
 13 14  1  0  0  0  0
 14 15  1  0  0  0  0
 17 15  2  0  0  0  0
 15 18  1  0  0  0  0
 16 17  1  0  0  0  0
 18 19  2  0  0  0  0
 19 20  1  0  0  0  0
 16 20  2  0  0  0  0
 20 21  1  0  0  0  0
 21 22  2  0  0  0  0
 21 23  1  0  0  0  0
 24 23  1  0  0  0  0
 24 25  1  0  0  0  0
 24 26  1  0  0  0  0
 26 27  1  0  0  0  0
 27 28  1  0  0  0  0
 25 29  1  0  0  0  0
 25 30  2  0  0  0  0
 28 31  2  0  0  0  0
 28 32  1  0  0  0  0
  7 33  1  0  0  0  0
  7 34  1  0  0  0  0
  8 35  1  0  0  0  0
  8 36  1  0  0  0  0
  9 37  1  0  0  0  0
 10 38  1  0  0  0  0
 10 39  1  0  0  0  0
 11 40  1  0  0  0  0
 11 41  1  0  0  0  0
 12 42  1  0  0  0  0
 12 43  1  0  0  0  0
 13 44  1  0  0  0  0
 13 45  1  0  0  0  0
 14 46  1  0  0  0  0
 16 47  1  0  0  0  0
 17 48  1  0  0  0  0
 18 49  1  0  0  0  0
 19 50  1  0  0  0  0
 23 51  1  0  0  0  0
 24 52  1  0  0  0  0
 26 53  1  0  0  0  0
 26 54  1  0  0  0  0
 27 55  1  0  0  0  0
 27 56  1  0  0  0  0
M  CHG  2  29  -1  32  -1
M  END
>  <type>
systematic

$$$$
