# Supplementary material for: Similarity-Based Profiling of Hydrazone-Containing Scaffolds Active Against Leishmania Amastigotes
Source: ACS Omega. 2025 Oct 22;10(43):50679–94. doi: 10.1021/acsomega.5c05276 (PMC12593058; doi:10.1021/acsomega.5c05276)
Supplement: Supplementary file 1 [file ao5c05276_si_001.zip › SDF/808.sdf]

5281035
  -OEChem-01252412043D

 57 60  0     0  0  0  0  0  0999 V2000
   -4.3575    0.2076   -0.1446 N   0  0  0  0  0  0  0  0  0  0  0  0
    2.4148    0.1249   -0.7368 N   0  3  0  0  0  0  0  0  0  0  0  0
    7.8045   -0.6596    0.3286 N   0  0  0  0  0  0  0  0  0  0  0  0
   -3.1900   -0.2709    0.3902 C   0  0  0  0  0  0  0  0  0  0  0  0
   -2.2132    0.4851   -0.1354 C   0  0  0  0  0  0  0  0  0  0  0  0
    3.7230   -0.0706   -0.4852 C   0  0  0  0  0  0  0  0  0  0  0  0
   -4.0818    1.2505   -0.9901 C   0  0  0  0  0  0  0  0  0  0  0  0
    4.3066    0.5615    0.6351 C   0  0  0  0  0  0  0  0  0  0  0  0
    1.6316    0.8959    0.0292 C   0  0  0  0  0  0  0  0  0  0  0  0
   -2.7175    1.4398   -0.9955 C   0  0  0  0  0  0  0  0  0  0  0  0
   -5.6351   -0.2907    0.1299 C   0  0  0  0  0  0  0  0  0  0  0  0
   -0.7856    0.3015    0.1807 C   0  0  0  0  0  0  0  0  0  0  0  0
    0.2220    1.0659   -0.2988 C   0  0  0  0  0  0  0  0  0  0  0  0
    5.6707    0.3557    0.8946 C   0  0  0  0  0  0  0  0  0  0  0  0
    6.4343   -0.4605    0.0573 C   0  0  0  0  0  0  0  0  0  0  0  0
    3.4976    1.3706    1.4443 C   0  0  0  0  0  0  0  0  0  0  0  0
    2.1512    1.5393    1.1400 C   0  0  0  0  0  0  0  0  0  0  0  0
    4.4938   -0.8865   -1.3193 C   0  0  0  0  0  0  0  0  0  0  0  0
   -3.1648   -1.4030    1.3461 C   0  0  0  0  0  0  0  0  0  0  0  0
   -5.1336    1.9851   -1.7265 C   0  0  0  0  0  0  0  0  0  0  0  0
    5.8472   -1.0795   -1.0459 C   0  0  0  0  0  0  0  0  0  0  0  0
    1.7925   -0.5291   -1.9032 C   0  0  0  0  0  0  0  0  0  0  0  0
   -6.1537   -1.3079   -0.6577 C   0  0  0  0  0  0  0  0  0  0  0  0
   -6.3617    0.2399    1.1855 C   0  0  0  0  0  0  0  0  0  0  0  0
    8.4533   -1.9004   -0.0449 C   0  0  0  0  0  0  0  0  0  0  0  0
    8.5833    0.3796    0.9715 C   0  0  0  0  0  0  0  0  0  0  0  0
   -7.4277   -1.8057   -0.3836 C   0  0  0  0  0  0  0  0  0  0  0  0
   -7.6356   -0.2578    1.4597 C   0  0  0  0  0  0  0  0  0  0  0  0
   -8.1685   -1.2806    0.6751 C   0  0  0  0  0  0  0  0  0  0  0  0
   -2.1997    2.1938   -1.5721 H   0  0  0  0  0  0  0  0  0  0  0  0
   -0.5215   -0.5058    0.8593 H   0  0  0  0  0  0  0  0  0  0  0  0
    0.0258    1.8875   -0.9823 H   0  0  0  0  0  0  0  0  0  0  0  0
    6.1153    0.8331    1.7651 H   0  0  0  0  0  0  0  0  0  0  0  0
    3.9107    1.8738    2.3154 H   0  0  0  0  0  0  0  0  0  0  0  0
    1.5330    2.1691    1.7732 H   0  0  0  0  0  0  0  0  0  0  0  0
    4.0931   -1.3988   -2.1875 H   0  0  0  0  0  0  0  0  0  0  0  0
   -3.7789   -1.1838    2.2260 H   0  0  0  0  0  0  0  0  0  0  0  0
   -3.5483   -2.3144    0.8753 H   0  0  0  0  0  0  0  0  0  0  0  0
   -2.1598   -1.6285    1.7107 H   0  0  0  0  0  0  0  0  0  0  0  0
   -4.6962    2.7778   -2.3430 H   0  0  0  0  0  0  0  0  0  0  0  0
   -5.6867    1.3172   -2.3947 H   0  0  0  0  0  0  0  0  0  0  0  0
   -5.8406    2.4577   -1.0372 H   0  0  0  0  0  0  0  0  0  0  0  0
    6.4202   -1.7108   -1.7194 H   0  0  0  0  0  0  0  0  0  0  0  0
    1.8203   -1.6106   -1.7371 H   0  0  0  0  0  0  0  0  0  0  0  0
    0.7618   -0.2418   -2.1002 H   0  0  0  0  0  0  0  0  0  0  0  0
    2.3587   -0.2450   -2.7963 H   0  0  0  0  0  0  0  0  0  0  0  0
   -5.5860   -1.7254   -1.4853 H   0  0  0  0  0  0  0  0  0  0  0  0
   -5.9573    1.0369    1.8041 H   0  0  0  0  0  0  0  0  0  0  0  0
    8.7066   -1.9008   -1.1103 H   0  0  0  0  0  0  0  0  0  0  0  0
    7.8194   -2.7671    0.1742 H   0  0  0  0  0  0  0  0  0  0  0  0
    9.3844   -2.0427    0.5150 H   0  0  0  0  0  0  0  0  0  0  0  0
    9.6560    0.2283    0.8065 H   0  0  0  0  0  0  0  0  0  0  0  0
    8.3402    1.3701    0.5705 H   0  0  0  0  0  0  0  0  0  0  0  0
    8.4140    0.3787    2.0533 H   0  0  0  0  0  0  0  0  0  0  0  0
   -7.8426   -2.6021   -0.9944 H   0  0  0  0  0  0  0  0  0  0  0  0
   -8.2126    0.1509    2.2841 H   0  0  0  0  0  0  0  0  0  0  0  0
   -9.1603   -1.6681    0.8887 H   0  0  0  0  0  0  0  0  0  0  0  0
  1  4  1  0  0  0  0
  1  7  1  0  0  0  0
  1 11  1  0  0  0  0
  2  6  1  0  0  0  0
  2  9  2  0  0  0  0
  2 22  1  0  0  0  0
  3 15  1  0  0  0  0
  3 25  1  0  0  0  0
  3 26  1  0  0  0  0
  4  5  2  0  0  0  0
  4 19  1  0  0  0  0
  5 10  1  0  0  0  0
  5 12  1  0  0  0  0
  6  8  2  0  0  0  0
  6 18  1  0  0  0  0
  7 10  2  0  0  0  0
  7 20  1  0  0  0  0
  8 14  1  0  0  0  0
  8 16  1  0  0  0  0
  9 13  1  0  0  0  0
  9 17  1  0  0  0  0
 10 30  1  0  0  0  0
 11 23  2  0  0  0  0
 11 24  1  0  0  0  0
 12 13  2  0  0  0  0
 12 31  1  0  0  0  0
 13 32  1  0  0  0  0
 14 15  2  0  0  0  0
 14 33  1  0  0  0  0
 15 21  1  0  0  0  0
 16 17  2  0  0  0  0
 16 34  1  0  0  0  0
 17 35  1  0  0  0  0
 18 21  2  0  0  0  0
 18 36  1  0  0  0  0
 19 37  1  0  0  0  0
 19 38  1  0  0  0  0
 19 39  1  0  0  0  0
 20 40  1  0  0  0  0
 20 41  1  0  0  0  0
 20 42  1  0  0  0  0
 21 43  1  0  0  0  0
 22 44  1  0  0  0  0
 22 45  1  0  0  0  0
 22 46  1  0  0  0  0
 23 27  1  0  0  0  0
 23 47  1  0  0  0  0
 24 28  2  0  0  0  0
 24 48  1  0  0  0  0
 25 49  1  0  0  0  0
 25 50  1  0  0  0  0
 25 51  1  0  0  0  0
 26 52  1  0  0  0  0
 26 53  1  0  0  0  0
 26 54  1  0  0  0  0
 27 29  2  0  0  0  0
 27 55  1  0  0  0  0
 28 29  1  0  0  0  0
 28 56  1  0  0  0  0
 29 57  1  0  0  0  0
M  CHG  1   2   1
M  END
> <PUBCHEM_COMPOUND_CID>
5281035

> <PUBCHEM_CONFORMER_RMSD>
0.8

> <PUBCHEM_CONFORMER_DIVERSEORDER>
1
7
3
6
5
4
8
2

> <PUBCHEM_MMFF94_PARTIAL_CHARGES>
41
1 0.33
10 -0.15
11 -0.02
12 -0.1
13 -0.18
14 -0.15
15 0.1
16 -0.15
17 -0.15
18 -0.15
19 0.18
2 -0.21
20 0.18
21 -0.15
22 0.49
23 -0.15
24 -0.15
25 0.37
26 0.37
27 -0.15
28 -0.15
29 -0.15
3 -0.84
30 0.15
31 0.15
32 0.15
33 0.15
34 0.15
35 0.15
36 0.15
4 -0.33
43 0.15
47 0.15
48 0.15
5 -0.05
55 0.15
56 0.15
57 0.15
6 0.36
7 -0.33
9 0.39

> <PUBCHEM_EFFECTIVE_ROTOR_COUNT>
4

> <PUBCHEM_PHARMACOPHORE_FEATURES>
6
1 1 cation
1 3 cation
5 1 4 5 7 10 rings
6 11 23 24 27 28 29 rings
6 2 6 8 9 16 17 rings
6 6 8 14 15 18 21 rings

> <PUBCHEM_HEAVY_ATOM_COUNT>
29

> <PUBCHEM_ATOM_DEF_STEREO_COUNT>
0

> <PUBCHEM_ATOM_UDEF_STEREO_COUNT>
0

> <PUBCHEM_BOND_DEF_STEREO_COUNT>
1

> <PUBCHEM_BOND_UDEF_STEREO_COUNT>
0

> <PUBCHEM_ISOTOPIC_ATOM_COUNT>
0

> <PUBCHEM_COMPONENT_COUNT>
1

> <PUBCHEM_CACTVS_TAUTO_COUNT>
1

> <PUBCHEM_CONFORMER_ID>
0050950B00000001

> <PUBCHEM_MMFF94_ENERGY>
133.2474

> <PUBCHEM_FEATURE_SELFOVERLAP>
30.478

> <PUBCHEM_SHAPE_FINGERPRINT>
10 15 14692575411901263479
10100884 174 17344614076175849607
10162869 55 16056589963924390845
10299344 5 18342179981042501312
106641 1 17703788141842301666
10670039 82 17240759562974765413
11135926 11 16988839454191244421
11456790 92 16773794771546122394
11524674 6 17846501461320445503
12089408 11 16877942707841559764
12166972 35 17967535692141151405
12236239 1 15195561308221336084
12616971 3 16200429187176575837
12643181 29 18040718103896490859
12741549 16 18201718444542677257
13673619 4 18333730225625412853
13685833 64 18272371970704837064
13782708 43 18411136970092546715
14118638 360 17095795538615183281
14251764 18 16845570924818922976
14294032 229 17314218961878182693
14394314 77 14979958064741097203
14849402 71 16199857480042990032
15183329 4 14923941245350052604
15247644 1 18113620097163819211
15352257 5 18410294705019638475
15419008 47 18411694379101196257
15510794 2 18412821374540275285
1577012 14 16153699882623856621
18335252 114 12468641630049256238
18608769 82 18408886260852719851
18681886 176 17095240345404775276
19301679 30 17059788694007433918
19841028 212 18129387008349528814
2026 5 18189333473164900218
21150785 3 14417851453960096273
21267235 1 17676490562311960961
21623969 137 17775570840070821310
22224240 67 17203608190380045694
23559900 14 18334007302972259228
23576562 1 11819861633466893219
246663 6 18259705600968632394
249057 3 16081093705487750338
3004659 81 16371005243476604525
3178227 256 17703789228500559102
3383291 50 18186523232944162507
34797466 226 18260274079088744012
4073 2 18129660949182955667
4093350 32 14620521099561164102
504579 68 15574432124341983219
5758199 1 15626501692741719990
58083652 198 17131536298232894609
5937810 71 11675143858076355391
59682541 35 17846775235309491658
59755656 215 18040714766553777899
636775 8 16805332110825709195
9962374 69 18189332527522001847

> <PUBCHEM_SHAPE_MULTIPOLES>
581.86
27.47
1.67
1.47
7.81
0.05
0.17
12.13
-5.46
-0.81
0.22
-0.5
-0.2
2.15

> <PUBCHEM_SHAPE_SELFOVERLAP>
1279.377

> <PUBCHEM_SHAPE_VOLUME>
317.2

> <PUBCHEM_COORDINATE_TYPE>
2
5
10

$$$$
