# Supplementary material for: Similarity-Based Profiling of Hydrazone-Containing Scaffolds Active Against Leishmania Amastigotes
Source: ACS Omega. 2025 Oct 22;10(43):50679–94. doi: 10.1021/acsomega.5c05276 (PMC12593058; doi:10.1021/acsomega.5c05276)
Supplement: Supplementary file 1 [file ao5c05276_si_001.zip › SDF/815.sdf]

  Mrv0541 02262420133D             203.33000

 87 89  0  0  0  0            999 V2000
    1.3100    0.6009    4.1103 C   0  0  0  0  0  0  0  0  0  0  0  0
    0.7352    0.8903    5.3631 C   0  0  0  0  0  0  0  0  0  0  0  0
    1.5519    0.9910    6.5050 C   0  0  0  0  0  0  0  0  0  0  0  0
    2.9422    0.8023    6.3996 C   0  0  0  0  0  0  0  0  0  0  0  0
    3.5235    0.5046    5.1528 C   0  0  0  0  0  0  0  0  0  0  0  0
    2.7140    0.4063    3.9990 C   0  0  0  0  0  0  0  0  0  0  0  0
    3.2505    0.1287    2.7236 C   0  0  0  0  0  0  0  0  0  0  0  0
    2.4062    0.0630    1.6010 C   0  0  0  0  0  0  0  0  0  0  0  0
    1.0194    0.2816    1.7557 C   0  0  0  0  0  0  0  0  0  0  0  0
    0.5296    0.5264    3.0001 N   0  0  0  0  0  0  0  0  0  0  0  0
    0.0958    0.2980    0.6043 C   0  0  1  0  0  0  0  0  0  0  0  0
   -0.7725   -0.8565    0.6262 O   0  0  0  0  0  0  0  0  0  0  0  0
   -1.6407   -0.9332   -0.5250 C   0  0  2  0  0  0  0  0  0  0  0  0
   -2.4636   -2.2432   -0.5562 C   0  0  2  0  0  0  0  0  0  0  0  0
   -3.1399   -2.3588   -1.8152 N   0  0  0  0  0  0  0  0  0  0  0  0
   -4.5117   -1.9408   -3.3813 N   0  0  0  0  0  0  0  0  0  0  0  0
   -4.1922   -1.6861   -2.1522 N   0  0  0  0  0  0  0  0  0  0  0  0
   -2.7703   -3.1036   -2.8681 C   0  0  0  0  0  0  0  0  0  0  0  0
   -3.6467   -2.8227   -3.9189 C   0  0  0  0  0  0  0  0  0  0  0  0
   -3.6370   -3.2902   -5.3569 C   0  0  2  0  0  0  0  0  0  0  0  0
   -5.1912   -4.0030   -5.7249 P   0  0  1  0  0  0  0  0  0  0  0  0
   -2.4291   -4.2871   -5.6285 C   0  0  1  0  0  0  0  0  0  0  0  0
   -6.2803   -3.2031   -5.1384 O   0  0  0  0  0  0  0  0  0  0  0  0
   -5.5357   -4.0132   -7.3033 O   0  0  0  0  0  0  0  0  0  0  0  0
   -5.3871   -5.5229   -5.2585 O   0  0  0  0  0  0  0  0  0  0  0  0
   -4.8219   -4.8014   -8.2795 C   0  0  1  0  0  0  0  0  0  0  0  0
   -4.8633   -6.3391   -8.0643 C   0  0  0  0  0  0  0  0  0  0  0  0
   -5.4666   -4.4277   -9.6351 C   0  0  0  0  0  0  0  0  0  0  0  0
   -5.5530   -5.9098   -3.8761 C   0  0  1  0  0  0  0  0  0  0  0  0
   -6.8385   -5.3807   -3.1803 C   0  0  0  0  0  0  0  0  0  0  0  0
   -5.5805   -7.4611   -3.9199 C   0  0  0  0  0  0  0  0  0  0  0  0
   -2.3516   -5.4562   -4.9159 C   0  0  0  0  0  0  0  0  0  0  0  0
   -2.2303   -6.4639   -4.2857 C   0  0  0  0  0  0  0  0  0  0  0  0
   -3.3748   -1.8709   -6.3568 P   0  0  2  0  0  0  0  0  0  0  0  0
   -2.4743   -2.1712   -7.4833 O   0  0  0  0  0  0  0  0  0  0  0  0
   -2.7645   -0.6181   -5.5547 O   0  0  0  0  0  0  0  0  0  0  0  0
   -4.7263   -1.3560   -7.0786 O   0  0  0  0  0  0  0  0  0  0  0  0
   -1.3992   -0.6237   -5.0657 C   0  0  1  0  0  0  0  0  0  0  0  0
   -0.3222   -0.4510   -6.1729 C   0  0  0  0  0  0  0  0  0  0  0  0
   -1.3218    0.5556   -4.0633 C   0  0  0  0  0  0  0  0  0  0  0  0
   -5.6105   -0.3803   -6.4801 C   0  0  1  0  0  0  0  0  0  0  0  0
   -5.1047    1.0721   -6.6994 C   0  0  0  0  0  0  0  0  0  0  0  0
   -6.9794   -0.5732   -7.1885 C   0  0  0  0  0  0  0  0  0  0  0  0
   -0.2742    1.0347    5.4472 H   0  0  0  0  0  0  0  0  0  0  0  0
    1.1336    1.2044    7.4123 H   0  0  0  0  0  0  0  0  0  0  0  0
    3.5321    0.8839    7.2303 H   0  0  0  0  0  0  0  0  0  0  0  0
    4.5359    0.3645    5.0932 H   0  0  0  0  0  0  0  0  0  0  0  0
    4.2565   -0.0184    2.5990 H   0  0  0  0  0  0  0  0  0  0  0  0
    2.8071   -0.1341    0.6807 H   0  0  0  0  0  0  0  0  0  0  0  0
   -0.4909    1.2186    0.6505 H   0  0  0  0  0  0  0  0  0  0  0  0
    0.6704    0.3184   -0.3260 H   0  0  0  0  0  0  0  0  0  0  0  0
   -1.0371   -0.9016   -1.4359 H   0  0  0  0  0  0  0  0  0  0  0  0
   -2.3239   -0.0781   -0.5288 H   0  0  0  0  0  0  0  0  0  0  0  0
   -3.1943   -2.2467    0.2550 H   0  0  0  0  0  0  0  0  0  0  0  0
   -1.7933   -3.0924   -0.4007 H   0  0  0  0  0  0  0  0  0  0  0  0
   -1.9544   -3.7196   -2.8917 H   0  0  0  0  0  0  0  0  0  0  0  0
   -2.3827   -4.5898   -6.6709 H   0  0  0  0  0  0  0  0  0  0  0  0
   -1.4837   -3.7769   -5.4261 H   0  0  0  0  0  0  0  0  0  0  0  0
   -3.7879   -4.4763   -8.3476 H   0  0  0  0  0  0  0  0  0  0  0  0
   -4.4972   -6.8657   -8.9473 H   0  0  0  0  0  0  0  0  0  0  0  0
   -5.8846   -6.6678   -7.8625 H   0  0  0  0  0  0  0  0  0  0  0  0
   -4.2249   -6.6238   -7.2274 H   0  0  0  0  0  0  0  0  0  0  0  0
   -4.9472   -4.9216  -10.4593 H   0  0  0  0  0  0  0  0  0  0  0  0
   -5.4013   -3.3483   -9.7895 H   0  0  0  0  0  0  0  0  0  0  0  0
   -6.5185   -4.7218   -9.6517 H   0  0  0  0  0  0  0  0  0  0  0  0
   -4.6869   -5.6033   -3.2824 H   0  0  0  0  0  0  0  0  0  0  0  0
   -6.7317   -4.3207   -2.9419 H   0  0  0  0  0  0  0  0  0  0  0  0
   -7.7036   -5.5155   -3.8333 H   0  0  0  0  0  0  0  0  0  0  0  0
   -7.0215   -5.9150   -2.2428 H   0  0  0  0  0  0  0  0  0  0  0  0
   -6.4654   -7.8172   -4.4568 H   0  0  0  0  0  0  0  0  0  0  0  0
   -4.6955   -7.8459   -4.4330 H   0  0  0  0  0  0  0  0  0  0  0  0
   -5.5969   -7.8725   -2.9091 H   0  0  0  0  0  0  0  0  0  0  0  0
   -2.1402   -7.2351   -3.7910 H   0  0  0  0  0  0  0  0  0  0  0  0
   -1.1802   -1.5383   -4.5083 H   0  0  0  0  0  0  0  0  0  0  0  0
    0.6481   -0.1991   -5.7352 H   0  0  0  0  0  0  0  0  0  0  0  0
   -0.6133    0.3429   -6.8654 H   0  0  0  0  0  0  0  0  0  0  0  0
   -0.1959   -1.3804   -6.7279 H   0  0  0  0  0  0  0  0  0  0  0  0
   -0.3509    0.5781   -3.5621 H   0  0  0  0  0  0  0  0  0  0  0  0
   -2.0985    0.4455   -3.3062 H   0  0  0  0  0  0  0  0  0  0  0  0
   -1.4745    1.5075   -4.5776 H   0  0  0  0  0  0  0  0  0  0  0  0
   -5.7545   -0.5606   -5.4110 H   0  0  0  0  0  0  0  0  0  0  0  0
   -4.2720    1.2967   -6.0342 H   0  0  0  0  0  0  0  0  0  0  0  0
   -4.7756    1.2017   -7.7339 H   0  0  0  0  0  0  0  0  0  0  0  0
   -5.8939    1.7992   -6.4915 H   0  0  0  0  0  0  0  0  0  0  0  0
   -6.8879   -0.3764   -8.2605 H   0  0  0  0  0  0  0  0  0  0  0  0
   -7.3316   -1.5977   -7.0599 H   0  0  0  0  0  0  0  0  0  0  0  0
   -7.7334    0.1002   -6.7743 H   0  0  0  0  0  0  0  0  0  0  0  0
  1  2  1  0  0  0  0
  2  3  2  0  0  0  0
  3  4  1  0  0  0  0
  4  5  2  0  0  0  0
  5  6  1  0  0  0  0
  7  8  2  0  0  0  0
  8  9  1  0  0  0  0
  9 10  2  0  0  0  0
  1  6  2  0  0  0  0
  1 10  1  0  0  0  0
  6  7  1  0  0  0  0
  9 11  1  0  0  0  0
 11 12  1  0  0  0  0
 12 13  1  0  0  0  0
 13 14  1  0  0  0  0
 14 15  1  0  0  0  0
 17 15  1  0  0  0  0
 15 18  1  0  0  0  0
 16 17  2  0  0  0  0
 18 19  2  0  0  0  0
 16 19  1  0  0  0  0
 19 20  1  0  0  0  0
 20 21  1  0  0  0  0
 20 22  1  0  0  0  0
 21 23  2  0  0  0  0
 21 24  1  0  0  0  0
 21 25  1  0  0  0  0
 24 26  1  0  0  0  0
 26 27  1  0  0  0  0
 26 28  1  0  0  0  0
 25 29  1  0  0  0  0
 29 30  1  0  0  0  0
 29 31  1  0  0  0  0
 22 32  1  0  0  0  0
 32 33  3  0  0  0  0
 20 34  1  0  0  0  0
 34 35  2  0  0  0  0
 34 36  1  0  0  0  0
 34 37  1  0  0  0  0
 36 38  1  0  0  0  0
 38 39  1  0  0  0  0
 38 40  1  0  0  0  0
 37 41  1  0  0  0  0
 41 42  1  0  0  0  0
 41 43  1  0  0  0  0
  2 44  1  0  0  0  0
  3 45  1  0  0  0  0
  4 46  1  0  0  0  0
  5 47  1  0  0  0  0
  7 48  1  0  0  0  0
  8 49  1  0  0  0  0
 11 50  1  0  0  0  0
 11 51  1  0  0  0  0
 13 52  1  0  0  0  0
 13 53  1  0  0  0  0
 14 54  1  0  0  0  0
 14 55  1  0  0  0  0
 18 56  1  0  0  0  0
 22 57  1  0  0  0  0
 22 58  1  0  0  0  0
 26 59  1  0  0  0  0
 27 60  1  0  0  0  0
 27 61  1  0  0  0  0
 27 62  1  0  0  0  0
 28 63  1  0  0  0  0
 28 64  1  0  0  0  0
 28 65  1  0  0  0  0
 29 66  1  0  0  0  0
 30 67  1  0  0  0  0
 30 68  1  0  0  0  0
 30 69  1  0  0  0  0
 31 70  1  0  0  0  0
 31 71  1  0  0  0  0
 31 72  1  0  0  0  0
 33 73  1  0  0  0  0
 38 74  1  0  0  0  0
 39 75  1  0  0  0  0
 39 76  1  0  0  0  0
 39 77  1  0  0  0  0
 40 78  1  0  0  0  0
 40 79  1  0  0  0  0
 40 80  1  0  0  0  0
 41 81  1  0  0  0  0
 42 82  1  0  0  0  0
 42 83  1  0  0  0  0
 42 84  1  0  0  0  0
 43 85  1  0  0  0  0
 43 86  1  0  0  0  0
 43 87  1  0  0  0  0
M  END
>  <type>
systematic

$$$$
