# Supplementary material for: Similarity-Based Profiling of Hydrazone-Containing Scaffolds Active Against Leishmania Amastigotes
Source: ACS Omega. 2025 Oct 22;10(43):50679–94. doi: 10.1021/acsomega.5c05276 (PMC12593058; doi:10.1021/acsomega.5c05276)
Supplement: Supplementary file 1 [file ao5c05276_si_001.zip › SDF/813.sdf]

  Mrv0541 02262420013D              59.31000

 38 40  0  0  0  0            999 V2000
    3.1305    4.6039   -1.4933 C   0  0  0  0  0  0  0  0  0  0  0  0
    3.7119    5.6161   -2.2928 C   0  0  0  0  0  0  0  0  0  0  0  0
    4.6441    5.2975   -3.2991 C   0  0  0  0  0  0  0  0  0  0  0  0
    5.0116    3.9539   -3.5165 C   0  0  0  0  0  0  0  0  0  0  0  0
    4.4185    2.9322   -2.7553 C   0  0  0  0  0  0  0  0  0  0  0  0
    3.4682    3.2491   -1.7658 C   0  0  0  0  0  0  0  0  0  0  0  0
    2.8656    2.2489   -1.0746 N   0  0  0  0  0  0  0  0  0  0  0  0
    1.9478    2.4549   -0.0924 C   0  0  0  0  0  0  0  0  0  0  0  0
    1.6364    3.7855    0.2592 C   0  0  0  0  0  0  0  0  0  0  0  0
    2.2200    4.8667   -0.4351 C   0  0  0  0  0  0  0  0  0  0  0  0
    5.3198    6.5420   -4.2278 Cl  0  0  0  0  0  0  0  0  0  0  0  0
    5.8915    3.6325   -4.4264 F   0  0  0  0  0  0  0  0  0  0  0  0
    1.8722    6.1301   -0.0255 N   0  0  0  0  0  0  0  0  0  0  0  0
    1.3740    8.8839    0.1729 O   0  0  0  0  0  0  0  0  0  0  0  0
    2.7391    8.4262    0.2522 C   0  0  2  0  0  0  0  0  0  0  0  0
    2.8091    6.9475    0.7113 C   0  0  2  0  0  0  0  0  0  0  0  0
    0.5272    6.6160   -0.2295 C   0  0  2  0  0  0  0  0  0  0  0  0
    0.5566    8.0857   -0.7076 C   0  0  2  0  0  0  0  0  0  0  0  0
    1.3281    1.3985    0.5627 C   0  0  0  0  0  0  0  0  0  0  0  0
    1.2970    0.1283    0.1239 C   0  0  0  0  0  0  0  0  0  0  0  0
    0.6171   -0.9181    0.8596 C   0  0  2  0  0  0  0  0  0  0  0  0
    1.2315   -1.0914    2.1312 O   0  0  0  0  0  0  0  0  0  0  0  0
    3.4586    6.5951   -2.1546 H   0  0  0  0  0  0  0  0  0  0  0  0
    4.6822    1.9582   -2.9260 H   0  0  0  0  0  0  0  0  0  0  0  0
    0.9815    3.9728    1.0265 H   0  0  0  0  0  0  0  0  0  0  0  0
    3.2681    9.0500    0.9751 H   0  0  0  0  0  0  0  0  0  0  0  0
    3.2300    8.5544   -0.7174 H   0  0  0  0  0  0  0  0  0  0  0  0
    3.8388    6.5940    0.6003 H   0  0  0  0  0  0  0  0  0  0  0  0
    2.5536    6.8931    1.7743 H   0  0  0  0  0  0  0  0  0  0  0  0
   -0.0168    6.5559    0.7180 H   0  0  0  0  0  0  0  0  0  0  0  0
   -0.0202    6.0207   -0.9680 H   0  0  0  0  0  0  0  0  0  0  0  0
    0.9311    8.1390   -1.7348 H   0  0  0  0  0  0  0  0  0  0  0  0
   -0.4569    8.4913   -0.6945 H   0  0  0  0  0  0  0  0  0  0  0  0
    0.8601    1.6005    1.4200 H   0  0  0  0  0  0  0  0  0  0  0  0
    1.7432   -0.1158   -0.7320 H   0  0  0  0  0  0  0  0  0  0  0  0
    0.6649   -1.8620    0.3133 H   0  0  0  0  0  0  0  0  0  0  0  0
   -0.4341   -0.6583    1.0051 H   0  0  0  0  0  0  0  0  0  0  0  0
    0.6997   -1.7812    2.5796 H   0  0  0  0  0  0  0  0  0  0  0  0
  1  2  1  0  0  0  0
  1  6  2  0  0  0  0
  1 10  1  0  0  0  0
  2  3  2  0  0  0  0
  3  4  1  0  0  0  0
  4  5  2  0  0  0  0
  5  6  1  0  0  0  0
  6  7  1  0  0  0  0
  7  8  2  0  0  0  0
  8  9  1  0  0  0  0
  9 10  2  0  0  0  0
  3 11  1  0  0  0  0
  4 12  1  0  0  0  0
 10 13  1  0  0  0  0
 16 13  1  0  0  0  0
 13 17  1  0  0  0  0
 14 15  1  0  0  0  0
 14 18  1  0  0  0  0
 15 16  1  0  0  0  0
 17 18  1  0  0  0  0
  8 19  1  0  0  0  0
 19 20  2  0  0  0  0
 20 21  1  0  0  0  0
 21 22  1  0  0  0  0
  2 23  1  0  0  0  0
  5 24  1  0  0  0  0
  9 25  1  0  0  0  0
 15 26  1  0  0  0  0
 15 27  1  0  0  0  0
 16 28  1  0  0  0  0
 16 29  1  0  0  0  0
 17 30  1  0  0  0  0
 17 31  1  0  0  0  0
 18 32  1  0  0  0  0
 18 33  1  0  0  0  0
 19 34  1  0  0  0  0
 20 35  1  0  0  0  0
 21 36  1  0  0  0  0
 21 37  1  0  0  0  0
 22 38  1  0  0  0  0
M  END
$$$$
