# Supplementary material for: Similarity-Based Profiling of Hydrazone-Containing Scaffolds Active Against Leishmania Amastigotes
Source: ACS Omega. 2025 Oct 22;10(43):50679–94. doi: 10.1021/acsomega.5c05276 (PMC12593058; doi:10.1021/acsomega.5c05276)
Supplement: Supplementary file 1 [file ao5c05276_si_001.zip › SDF/819.sdf]

  Mrv0541 02272408313D             128.80000

 55 59  0  0  0  0            999 V2000
    0.8399   -5.7479   -6.1477 C   0  0  0  0  0  0  0  0  0  0  0  0
   -0.2671   -5.8881   -5.2713 C   0  0  0  0  0  0  0  0  0  0  0  0
   -0.4147   -5.0597   -4.1421 C   0  0  0  0  0  0  0  0  0  0  0  0
    0.5519   -4.0788   -3.8365 C   0  0  0  0  0  0  0  0  0  0  0  0
    1.6480   -3.9124   -4.7123 C   0  0  0  0  0  0  0  0  0  0  0  0
    1.7737   -4.7088   -5.8680 C   0  0  0  0  0  0  0  0  0  0  0  0
    2.8007   -4.4690   -6.7218 N   0  0  0  0  0  0  0  0  0  0  0  0
    2.9895   -5.1837   -7.8526 C   0  0  0  0  0  0  0  0  0  0  0  0
    2.1310   -6.2510   -8.1552 C   0  0  0  0  0  0  0  0  0  0  0  0
    1.0723   -6.5905   -7.2756 C   0  0  0  0  0  0  0  0  0  0  0  0
    0.2786   -7.7021   -7.4428 N   0  0  0  0  0  0  0  0  0  0  0  0
    0.5661   -8.9016   -8.0334 C   0  0  0  0  0  0  0  0  0  0  0  0
    0.0313  -11.2205   -8.2979 N   0  0  0  0  0  0  0  0  0  0  0  0
   -0.2576  -10.0128   -7.7455 C   0  0  0  0  0  0  0  0  0  0  0  0
    1.6175   -9.1094   -8.8733 N   0  0  0  0  0  0  0  0  0  0  0  0
    1.9060  -10.3072   -9.4390 C   0  0  0  0  0  0  0  0  0  0  0  0
    1.0878  -11.4066   -9.1296 C   0  0  0  0  0  0  0  0  0  0  0  0
    0.4252   -3.2542   -2.6900 C   0  0  0  0  0  0  0  0  0  0  0  0
   -0.6836   -2.4010   -2.5086 C   0  0  0  0  0  0  0  0  0  0  0  0
   -0.7297   -1.5638   -1.4426 N   0  0  0  0  0  0  0  0  0  0  0  0
    0.2587   -1.4960   -0.5056 C   0  0  0  0  0  0  0  0  0  0  0  0
    1.3150   -2.3425   -0.6554 N   0  0  0  0  0  0  0  0  0  0  0  0
    1.4240   -3.2086   -1.6941 C   0  0  0  0  0  0  0  0  0  0  0  0
    0.2171   -0.5573    0.5106 N   0  0  0  0  0  0  0  0  0  0  0  0
   -0.9955    0.1449    0.8712 C   0  0  1  0  0  0  0  0  0  0  0  0
   -0.8391    1.6187    0.4207 C   0  0  2  0  0  0  0  0  0  0  0  0
    0.4117    2.2312    0.9605 N   0  0  1  0  0  0  0  0  0  0  0  0
    1.6295    1.3961    0.7263 C   0  0  1  0  0  0  0  0  0  0  0  0
    1.4130   -0.0756    1.1685 C   0  0  1  0  0  0  0  0  0  0  0  0
    0.6075    3.8652    0.3026 S   0  0  1  0  0  0  0  0  0  0  0  0
    0.8150    3.7719   -1.2847 O   0  0  0  0  0  0  0  0  0  0  0  0
   -0.7106    4.7247    0.6118 O   0  0  0  0  0  0  0  0  0  0  0  0
    2.0492    4.6932    1.0561 C   0  0  0  0  0  0  0  0  0  0  0  0
   -0.9912   -6.5884   -5.4453 H   0  0  0  0  0  0  0  0  0  0  0  0
   -1.2295   -5.1852   -3.5353 H   0  0  0  0  0  0  0  0  0  0  0  0
    2.3562   -3.1965   -4.5164 H   0  0  0  0  0  0  0  0  0  0  0  0
    3.7615   -4.9419   -8.4742 H   0  0  0  0  0  0  0  0  0  0  0  0
    2.2925   -6.7579   -9.0228 H   0  0  0  0  0  0  0  0  0  0  0  0
   -0.5818   -7.6689   -7.0001 H   0  0  0  0  0  0  0  0  0  0  0  0
   -1.0627   -9.9292   -7.1195 H   0  0  0  0  0  0  0  0  0  0  0  0
    2.7023  -10.4003  -10.0718 H   0  0  0  0  0  0  0  0  0  0  0  0
    1.2792  -12.3311   -9.5188 H   0  0  0  0  0  0  0  0  0  0  0  0
   -1.4525   -2.3795   -3.1829 H   0  0  0  0  0  0  0  0  0  0  0  0
    2.2410   -3.8214   -1.7425 H   0  0  0  0  0  0  0  0  0  0  0  0
   -1.8899   -0.2795    0.4111 H   0  0  0  0  0  0  0  0  0  0  0  0
   -1.1550    0.1043    1.9534 H   0  0  0  0  0  0  0  0  0  0  0  0
   -1.7013    2.1850    0.7785 H   0  0  0  0  0  0  0  0  0  0  0  0
   -0.8405    1.6507   -0.6748 H   0  0  0  0  0  0  0  0  0  0  0  0
    1.8988    1.4087   -0.3350 H   0  0  0  0  0  0  0  0  0  0  0  0
    2.4656    1.8074    1.2937 H   0  0  0  0  0  0  0  0  0  0  0  0
    1.2920   -0.1197    2.2544 H   0  0  0  0  0  0  0  0  0  0  0  0
    2.3065   -0.6547    0.9274 H   0  0  0  0  0  0  0  0  0  0  0  0
    2.9704    4.2094    0.7291 H   0  0  0  0  0  0  0  0  0  0  0  0
    2.0671    5.7408    0.7530 H   0  0  0  0  0  0  0  0  0  0  0  0
    1.9721    4.6294    2.1411 H   0  0  0  0  0  0  0  0  0  0  0  0
  1  2  1  0  0  0  0
  2  3  2  0  0  0  0
  3  4  1  0  0  0  0
  4  5  2  0  0  0  0
  5  6  1  0  0  0  0
  7  8  2  0  0  0  0
  8  9  1  0  0  0  0
  9 10  2  0  0  0  0
  1  6  2  0  0  0  0
  1 10  1  0  0  0  0
  6  7  1  0  0  0  0
 10 11  1  0  0  0  0
 11 12  1  0  0  0  0
 14 12  2  0  0  0  0
 12 15  1  0  0  0  0
 13 14  1  0  0  0  0
 15 16  2  0  0  0  0
 16 17  1  0  0  0  0
 13 17  2  0  0  0  0
  4 18  1  0  0  0  0
 23 18  1  0  0  0  0
 19 18  2  0  0  0  0
 19 20  1  0  0  0  0
 20 21  2  0  0  0  0
 21 22  1  0  0  0  0
 22 23  2  0  0  0  0
 21 24  1  0  0  0  0
 29 24  1  0  0  0  0
 25 24  1  0  0  0  0
 25 26  1  0  0  0  0
 26 27  1  0  0  0  0
 27 28  1  0  0  0  0
 28 29  1  0  0  0  0
 27 30  1  0  0  0  0
 30 31  2  0  0  0  0
 30 32  2  0  0  0  0
 30 33  1  0  0  0  0
  2 34  1  0  0  0  0
  3 35  1  0  0  0  0
  5 36  1  0  0  0  0
  8 37  1  0  0  0  0
  9 38  1  0  0  0  0
 11 39  1  0  0  0  0
 14 40  1  0  0  0  0
 16 41  1  0  0  0  0
 17 42  1  0  0  0  0
 19 43  1  0  0  0  0
 23 44  1  0  0  0  0
 25 45  1  0  0  0  0
 25 46  1  0  0  0  0
 26 47  1  0  0  0  0
 26 48  1  0  0  0  0
 28 49  1  0  0  0  0
 28 50  1  0  0  0  0
 29 51  1  0  0  0  0
 29 52  1  0  0  0  0
 33 53  1  0  0  0  0
 33 54  1  0  0  0  0
 33 55  1  0  0  0  0
M  END
>  <type>
systematic

$$$$
