# Supplementary material for: Similarity-Based Profiling of Hydrazone-Containing Scaffolds Active Against Leishmania Amastigotes
Source: ACS Omega. 2025 Oct 22;10(43):50679–94. doi: 10.1021/acsomega.5c05276 (PMC12593058; doi:10.1021/acsomega.5c05276)
Supplement: Supplementary file 1 [file ao5c05276_si_001.zip › SDF/823-s.sdf]

  Mrv0541 03042420263D             127.03000

 73 77  0  0  0  0            999 V2000
   -1.5487    6.2298    0.4205 C   0  0  0  0  0  0  0  0  0  0  0  0
   -2.1895    7.5393    0.6971 C   0  0  2  0  0  0  0  0  0  0  0  0
   -3.5730    7.6845   -0.0164 C   0  0  2  0  0  0  0  0  0  0  0  0
   -4.4107    6.3869    0.2493 C   0  0  1  0  0  0  0  0  0  0  0  0
   -3.6562    5.1468    0.0983 C   0  0  0  0  0  0  0  0  0  0  0  0
   -2.3060    5.0709    0.1727 C   0  0  0  0  0  0  0  0  0  0  0  0
   -1.6623    3.7459    0.0035 C   0  0  1  0  0  0  0  0  0  0  0  0
   -4.3811    4.0455   -0.0741 N   0  0  0  0  0  0  0  0  0  0  0  0
   -3.9163    2.7909   -0.0517 C   0  0  0  0  0  0  0  0  0  0  0  0
   -2.5723    2.5618    0.0039 C   0  0  0  0  0  0  0  0  0  0  0  0
   -3.3472    7.9091   -1.5816 C   0  0  0  0  0  0  0  0  0  0  0  0
   -4.3264    8.9291    0.5503 C   0  0  0  0  0  0  0  0  0  0  0  0
   -0.2961    6.1897    0.4771 O   0  0  0  0  0  0  0  0  0  0  0  0
   -0.7757    3.7697   -1.2137 C   0  0  0  0  0  0  0  0  0  0  0  0
   -4.9700    1.7813   -0.0470 C   0  0  0  0  0  0  0  0  0  0  0  0
   -1.9926    1.2732    0.0952 C   0  0  0  0  0  0  0  0  0  0  0  0
   -2.6747    0.2239    0.1778 O   0  0  0  0  0  0  0  0  0  0  0  0
   -0.6294    1.1032    0.1110 O   0  0  0  0  0  0  0  0  0  0  0  0
    0.0780   -0.1475    0.1686 C   0  0  1  0  0  0  0  0  0  0  0  0
    1.5983    0.0828    0.0601 C   0  0  0  0  0  0  0  0  0  0  0  0
    0.9438    3.7980   -3.4871 C   0  0  0  0  0  0  0  0  0  0  0  0
   -0.4453    3.9865   -3.6408 C   0  0  0  0  0  0  0  0  0  0  0  0
   -1.2962    3.9692   -2.5177 C   0  0  0  0  0  0  0  0  0  0  0  0
    0.6243    3.6037   -1.0734 C   0  0  0  0  0  0  0  0  0  0  0  0
    1.4695    3.5959   -2.1941 C   0  0  0  0  0  0  0  0  0  0  0  0
    1.7572    3.7857   -4.5941 O   0  0  0  0  0  0  0  0  0  0  0  0
    2.6449    4.9196   -4.6743 C   0  0  1  0  0  0  0  0  0  0  0  0
    3.4337    4.8189   -5.9101 C   0  0  0  0  0  0  0  0  0  0  0  0
    3.1682    5.4127   -7.1334 C   0  0  0  0  0  0  0  0  0  0  0  0
    4.5717    4.1257   -6.0633 N   0  0  0  0  0  0  0  0  0  0  0  0
    4.9841    4.2858   -7.2822 N   0  0  0  0  0  0  0  0  0  0  0  0
    4.1693    5.0479   -7.9488 N   0  0  0  0  0  0  0  0  0  0  0  0
    4.3445    5.4169   -9.3187 C   0  0  1  0  0  0  0  0  0  0  0  0
    5.5452    6.2813   -9.4591 C   0  0  0  0  0  0  0  0  0  0  0  0
    5.4542    7.6780   -9.2490 C   0  0  0  0  0  0  0  0  0  0  0  0
    6.5995    8.4921   -9.3345 C   0  0  0  0  0  0  0  0  0  0  0  0
    7.8510    7.9200   -9.6249 C   0  0  0  0  0  0  0  0  0  0  0  0
    7.9550    6.5345   -9.8402 C   0  0  0  0  0  0  0  0  0  0  0  0
    6.8095    5.7208   -9.7607 C   0  0  0  0  0  0  0  0  0  0  0  0
   -1.5273    8.3577    0.3947 H   0  0  0  0  0  0  0  0  0  0  0  0
   -2.3222    7.6055    1.7811 H   0  0  0  0  0  0  0  0  0  0  0  0
   -4.8071    6.3922    1.2688 H   0  0  0  0  0  0  0  0  0  0  0  0
   -5.2703    6.3774   -0.4259 H   0  0  0  0  0  0  0  0  0  0  0  0
   -1.0552    3.6254    0.9097 H   0  0  0  0  0  0  0  0  0  0  0  0
   -5.3364    4.1648   -0.1880 H   0  0  0  0  0  0  0  0  0  0  0  0
   -2.9040    6.9562   -2.0078 H   0  0  0  0  0  0  0  0  0  0  0  0
   -2.8016    8.8940   -1.8737 H   0  0  0  0  0  0  0  0  0  0  0  0
   -4.3309    7.9936   -2.0500 H   0  0  0  0  0  0  0  0  0  0  0  0
   -4.4751    8.8407    1.6278 H   0  0  0  0  0  0  0  0  0  0  0  0
   -3.7589    9.8420    0.3622 H   0  0  0  0  0  0  0  0  0  0  0  0
   -5.3068    9.0325    0.0827 H   0  0  0  0  0  0  0  0  0  0  0  0
   -4.9534    1.2371    0.8991 H   0  0  0  0  0  0  0  0  0  0  0  0
   -4.8343    1.0908   -0.8763 H   0  0  0  0  0  0  0  0  0  0  0  0
   -5.9699    2.2119   -0.1488 H   0  0  0  0  0  0  0  0  0  0  0  0
   -0.1486   -0.6591    1.1099 H   0  0  0  0  0  0  0  0  0  0  0  0
   -0.2482   -0.7821   -0.6607 H   0  0  0  0  0  0  0  0  0  0  0  0
    2.1244   -0.8758    0.0848 H   0  0  0  0  0  0  0  0  0  0  0  0
    1.8325    0.5885   -0.8792 H   0  0  0  0  0  0  0  0  0  0  0  0
    1.9462    0.6978    0.8929 H   0  0  0  0  0  0  0  0  0  0  0  0
   -0.8425    4.1353   -4.5718 H   0  0  0  0  0  0  0  0  0  0  0  0
   -2.3006    4.1087   -2.6570 H   0  0  0  0  0  0  0  0  0  0  0  0
    1.0432    3.4798   -0.1488 H   0  0  0  0  0  0  0  0  0  0  0  0
    2.4723    3.4444   -2.0629 H   0  0  0  0  0  0  0  0  0  0  0  0
    2.0809    5.8580   -4.6766 H   0  0  0  0  0  0  0  0  0  0  0  0
    3.3431    4.9354   -3.8315 H   0  0  0  0  0  0  0  0  0  0  0  0
    2.3714    6.0116   -7.3622 H   0  0  0  0  0  0  0  0  0  0  0  0
    4.4489    4.5062   -9.9143 H   0  0  0  0  0  0  0  0  0  0  0  0
    3.4621    5.9381   -9.7031 H   0  0  0  0  0  0  0  0  0  0  0  0
    4.5541    8.1111   -9.0264 H   0  0  0  0  0  0  0  0  0  0  0  0
    6.5227    9.5004   -9.1824 H   0  0  0  0  0  0  0  0  0  0  0  0
    8.6841    8.5102   -9.6790 H   0  0  0  0  0  0  0  0  0  0  0  0
    8.8643    6.1172  -10.0515 H   0  0  0  0  0  0  0  0  0  0  0  0
    6.9078    4.7138   -9.9126 H   0  0  0  0  0  0  0  0  0  0  0  0
  1  2  1  0  0  0  0
  1  6  1  0  0  0  0
  2  3  1  0  0  0  0
  3  4  1  0  0  0  0
  4  5  1  0  0  0  0
  7  6  1  0  0  0  0
  6  5  2  0  0  0  0
  5  8  1  0  0  0  0
  7 10  1  0  0  0  0
  8  9  1  0  0  0  0
  9 10  2  0  0  0  0
  3 11  1  0  0  0  0
  3 12  1  0  0  0  0
  1 13  2  0  0  0  0
  7 14  1  0  0  0  0
  9 15  1  0  0  0  0
 10 16  1  0  0  0  0
 16 17  2  0  0  0  0
 16 18  1  0  0  0  0
 18 19  1  0  0  0  0
 19 20  1  0  0  0  0
 23 14  1  0  0  0  0
 14 24  2  0  0  0  0
 21 22  1  0  0  0  0
 21 25  2  0  0  0  0
 22 23  2  0  0  0  0
 24 25  1  0  0  0  0
 21 26  1  0  0  0  0
 26 27  1  0  0  0  0
 27 28  1  0  0  0  0
 29 28  2  0  0  0  0
 28 30  1  0  0  0  0
 29 32  1  0  0  0  0
 30 31  2  0  0  0  0
 31 32  1  0  0  0  0
 32 33  1  0  0  0  0
 33 34  1  0  0  0  0
 34 35  1  0  0  0  0
 34 39  2  0  0  0  0
 35 36  2  0  0  0  0
 36 37  1  0  0  0  0
 37 38  2  0  0  0  0
 38 39  1  0  0  0  0
  2 40  1  0  0  0  0
  2 41  1  0  0  0  0
  4 42  1  0  0  0  0
  4 43  1  0  0  0  0
  7 44  1  0  0  0  0
  8 45  1  0  0  0  0
 11 46  1  0  0  0  0
 11 47  1  0  0  0  0
 11 48  1  0  0  0  0
 12 49  1  0  0  0  0
 12 50  1  0  0  0  0
 12 51  1  0  0  0  0
 15 52  1  0  0  0  0
 15 53  1  0  0  0  0
 15 54  1  0  0  0  0
 19 55  1  0  0  0  0
 19 56  1  0  0  0  0
 20 57  1  0  0  0  0
 20 58  1  0  0  0  0
 20 59  1  0  0  0  0
 22 60  1  0  0  0  0
 23 61  1  0  0  0  0
 24 62  1  0  0  0  0
 25 63  1  0  0  0  0
 27 64  1  0  0  0  0
 27 65  1  0  0  0  0
 29 66  1  0  0  0  0
 33 67  1  0  0  0  0
 33 68  1  0  0  0  0
 35 69  1  0  0  0  0
 36 70  1  0  0  0  0
 37 71  1  0  0  0  0
 38 72  1  0  0  0  0
 39 73  1  0  0  0  0
M  END
$$$$
