# Supplementary material for: Similarity-Based Profiling of Hydrazone-Containing Scaffolds Active Against Leishmania Amastigotes
Source: ACS Omega. 2025 Oct 22;10(43):50679–94. doi: 10.1021/acsomega.5c05276 (PMC12593058; doi:10.1021/acsomega.5c05276)
Supplement: Supplementary file 1 [file ao5c05276_si_001.zip › SDF/810.sdf]

  Mrv0541 02062413313D              74.08000

 52 54  0  0  0  0            999 V2000
    1.0363   -0.7513   -1.5103 C   0  0  0  0  0  0  0  0  0  0  0  0
   -0.2432   -0.8699   -2.0788 C   0  0  0  0  0  0  0  0  0  0  0  0
   -0.9504    0.2819   -2.4690 C   0  0  0  0  0  0  0  0  0  0  0  0
   -0.4012    1.5750   -2.2862 C   0  0  0  0  0  0  0  0  0  0  0  0
    0.8826    1.6745   -1.6932 C   0  0  0  0  0  0  0  0  0  0  0  0
    1.6082    0.5221   -1.3206 C   0  0  0  0  0  0  0  0  0  0  0  0
    2.8793    0.6013   -0.8524 N   0  0  0  0  0  0  0  0  0  0  0  0
   -1.1584    2.7743   -2.7509 C   0  0  2  0  0  0  0  0  0  0  0  0
   -2.3619    2.8683   -2.0937 F   0  0  0  0  0  0  0  0  0  0  0  0
    3.2926    1.2089    0.2907 C   0  0  0  0  0  0  0  0  0  0  0  0
    4.5265    1.1671    0.5040 O   0  0  0  0  0  0  0  0  0  0  0  0
    2.4469    1.7926    1.1945 N   0  0  0  0  0  0  0  0  0  0  0  0
    2.8352    2.2784    2.4910 C   0  0  2  0  0  0  0  0  0  0  0  0
    2.9476    1.0966    3.4957 C   0  0  1  0  0  0  0  0  0  0  0  0
    1.8184    3.3309    3.0160 C   0  0  1  0  0  0  0  0  0  0  0  0
    2.1802    3.8269    4.4450 C   0  0  1  0  0  0  0  0  0  0  0  0
    2.2911    2.6612    5.4682 C   0  0  1  0  0  0  0  0  0  0  0  0
    3.2791    1.5740    4.9336 C   0  0  2  0  0  0  0  0  0  0  0  0
    2.6793    3.2178    6.7573 O   0  0  0  0  0  0  0  0  0  0  0  0
    2.7842    2.2830    7.7576 C   0  0  0  0  0  0  0  0  0  0  0  0
    1.7625    0.6265    9.2341 C   0  0  0  0  0  0  0  0  0  0  0  0
    1.6382    1.7289    8.3675 C   0  0  0  0  0  0  0  0  0  0  0  0
    4.0615    1.8250    8.1418 C   0  0  0  0  0  0  0  0  0  0  0  0
    4.1868    0.7359    9.0233 C   0  0  0  0  0  0  0  0  0  0  0  0
    3.0353    0.0865    9.5157 C   0  0  0  0  0  0  0  0  0  0  0  0
    3.1654   -1.0664   10.2486 O   0  0  0  0  0  0  0  0  0  0  0  0
    3.0914   -2.2723    9.4509 C   0  0  2  0  0  0  0  0  0  0  0  0
    4.0096   -2.3067    8.4249 F   0  0  0  0  0  0  0  0  0  0  0  0
    1.8320   -2.4763    8.9361 F   0  0  0  0  0  0  0  0  0  0  0  0
    3.3707   -3.3393   10.2651 F   0  0  0  0  0  0  0  0  0  0  0  0
   -1.4025    2.6703   -4.1003 F   0  0  0  0  0  0  0  0  0  0  0  0
   -0.5027    3.9708   -2.5624 F   0  0  0  0  0  0  0  0  0  0  0  0
    1.5474   -1.5963   -1.2418 H   0  0  0  0  0  0  0  0  0  0  0  0
   -0.6528   -1.7946   -2.2170 H   0  0  0  0  0  0  0  0  0  0  0  0
   -1.8701    0.1676   -2.9011 H   0  0  0  0  0  0  0  0  0  0  0  0
    1.3155    2.5910   -1.5540 H   0  0  0  0  0  0  0  0  0  0  0  0
    3.5577    0.1411   -1.3723 H   0  0  0  0  0  0  0  0  0  0  0  0
    1.5060    1.8464    0.9646 H   0  0  0  0  0  0  0  0  0  0  0  0
    3.8089    2.7702    2.4167 H   0  0  0  0  0  0  0  0  0  0  0  0
    2.0058    0.5383    3.5120 H   0  0  0  0  0  0  0  0  0  0  0  0
    3.7368    0.4140    3.1670 H   0  0  0  0  0  0  0  0  0  0  0  0
    1.8032    4.1886    2.3379 H   0  0  0  0  0  0  0  0  0  0  0  0
    0.8146    2.8953    3.0306 H   0  0  0  0  0  0  0  0  0  0  0  0
    3.1302    4.3670    4.4070 H   0  0  0  0  0  0  0  0  0  0  0  0
    1.4102    4.5275    4.7789 H   0  0  0  0  0  0  0  0  0  0  0  0
    1.2934    2.2160    5.5610 H   0  0  0  0  0  0  0  0  0  0  0  0
    4.2968    1.9732    4.9565 H   0  0  0  0  0  0  0  0  0  0  0  0
    3.2453    0.6994    5.5895 H   0  0  0  0  0  0  0  0  0  0  0  0
    0.9238    0.2027    9.6383 H   0  0  0  0  0  0  0  0  0  0  0  0
    0.7106    2.1043    8.1544 H   0  0  0  0  0  0  0  0  0  0  0  0
    4.9010    2.2578    7.7508 H   0  0  0  0  0  0  0  0  0  0  0  0
    5.1172    0.3960    9.2820 H   0  0  0  0  0  0  0  0  0  0  0  0
  1  2  1  0  0  0  0
  1  6  2  0  0  0  0
  2  3  2  0  0  0  0
  3  4  1  0  0  0  0
  4  5  2  0  0  0  0
  5  6  1  0  0  0  0
  6  7  1  0  0  0  0
  4  8  1  0  0  0  0
  8  9  1  0  0  0  0
  7 10  1  0  0  0  0
 10 11  2  0  0  0  0
 10 12  1  0  0  0  0
 13 12  1  0  0  0  0
 14 13  1  0  0  0  0
 13 15  1  0  0  0  0
 14 18  1  0  0  0  0
 15 16  1  0  0  0  0
 16 17  1  0  0  0  0
 17 18  1  0  0  0  0
 17 19  1  0  0  0  0
 19 20  1  0  0  0  0
 22 20  2  0  0  0  0
 20 23  1  0  0  0  0
 21 22  1  0  0  0  0
 21 25  2  0  0  0  0
 23 24  2  0  0  0  0
 24 25  1  0  0  0  0
 25 26  1  0  0  0  0
 26 27  1  0  0  0  0
 27 28  1  0  0  0  0
 27 29  1  0  0  0  0
 27 30  1  0  0  0  0
  8 31  1  0  0  0  0
  8 32  1  0  0  0  0
  1 33  1  0  0  0  0
  2 34  1  0  0  0  0
  3 35  1  0  0  0  0
  5 36  1  0  0  0  0
  7 37  1  0  0  0  0
 12 38  1  0  0  0  0
 13 39  1  0  0  0  0
 14 40  1  0  0  0  0
 14 41  1  0  0  0  0
 15 42  1  0  0  0  0
 15 43  1  0  0  0  0
 16 44  1  0  0  0  0
 16 45  1  0  0  0  0
 17 46  1  0  0  0  0
 18 47  1  0  0  0  0
 18 48  1  0  0  0  0
 21 49  1  0  0  0  0
 22 50  1  0  0  0  0
 23 51  1  0  0  0  0
 24 52  1  0  0  0  0
M  END
$$$$
