# Supplementary material for: Similarity-Based Profiling of Hydrazone-Containing Scaffolds Active Against Leishmania Amastigotes
Source: ACS Omega. 2025 Oct 22;10(43):50679–94. doi: 10.1021/acsomega.5c05276 (PMC12593058; doi:10.1021/acsomega.5c05276)
Supplement: Supplementary file 1 [file ao5c05276_si_001.zip › SDF/817.sdf]

  Mrv0541 02262420203D              65.90000

 41 42  0  0  0  0            999 V2000
    2.5200   -4.9405    6.8613 C   0  0  0  0  0  0  0  0  0  0  0  0
    1.5802   -5.2859    7.8524 C   0  0  0  0  0  0  0  0  0  0  0  0
    0.2070   -5.0671    7.6294 C   0  0  0  0  0  0  0  0  0  0  0  0
   -0.2259   -4.5326    6.4009 C   0  0  0  0  0  0  0  0  0  0  0  0
    0.7096   -4.1938    5.4062 C   0  0  0  0  0  0  0  0  0  0  0  0
    2.0991   -4.3649    5.6283 C   0  0  0  0  0  0  0  0  0  0  0  0
    3.0945   -3.9611    4.6968 C   0  0  0  0  0  0  0  0  0  0  0  0
    4.4544   -4.2236    4.9835 C   0  0  0  0  0  0  0  0  0  0  0  0
    4.8038   -4.8291    6.2015 C   0  0  0  0  0  0  0  0  0  0  0  0
    3.8392   -5.1526    7.0959 N   0  0  0  0  0  0  0  0  0  0  0  0
   -0.9171   -5.4398    8.8415 Cl  0  0  0  0  0  0  0  0  0  0  0  0
    2.7169   -3.3037    3.5601 N   0  0  0  0  0  0  0  0  0  0  0  0
    3.3552   -2.1426    3.0285 C   0  0  1  0  0  0  0  0  0  0  0  0
    2.6070   -1.6388    1.7596 C   0  0  2  0  0  0  0  0  0  0  0  0
    3.0107   -0.2829    1.1771 N   0  3  1  0  0  0  0  0  0  0  0  0
    2.5866    0.8338    2.1176 C   0  0  0  0  0  0  0  0  0  0  0  0
    4.5226   -0.1599    0.9984 C   0  0  1  0  0  0  0  0  0  0  0  0
    2.3279   -0.0840   -0.1800 C   0  0  2  0  0  0  0  0  0  0  0  0
    5.1221   -1.1089    0.2049 C   0  0  0  0  0  0  0  0  0  0  0  0
    5.6353   -1.9385   -0.4834 C   0  0  0  0  0  0  0  0  0  0  0  0
    0.9522   -0.0008   -0.1900 C   0  0  0  0  0  0  0  0  0  0  0  0
   -0.2386    0.0945   -0.1916 C   0  0  0  0  0  0  0  0  0  0  0  0
    1.8944   -5.6960    8.7367 H   0  0  0  0  0  0  0  0  0  0  0  0
   -1.2228   -4.3868    6.2238 H   0  0  0  0  0  0  0  0  0  0  0  0
    0.3598   -3.8176    4.5211 H   0  0  0  0  0  0  0  0  0  0  0  0
    5.1894   -3.9897    4.3137 H   0  0  0  0  0  0  0  0  0  0  0  0
    5.7808   -5.0263    6.4241 H   0  0  0  0  0  0  0  0  0  0  0  0
    1.8908   -3.5844    3.1371 H   0  0  0  0  0  0  0  0  0  0  0  0
    3.3523   -1.3717    3.8003 H   0  0  0  0  0  0  0  0  0  0  0  0
    4.3883   -2.3809    2.7710 H   0  0  0  0  0  0  0  0  0  0  0  0
    1.5364   -1.6271    1.9926 H   0  0  0  0  0  0  0  0  0  0  0  0
    2.7402   -2.4222    1.0040 H   0  0  0  0  0  0  0  0  0  0  0  0
    2.7643    1.8165    1.6735 H   0  0  0  0  0  0  0  0  0  0  0  0
    3.1277    0.8097    3.0653 H   0  0  0  0  0  0  0  0  0  0  0  0
    1.5240    0.7842    2.3645 H   0  0  0  0  0  0  0  0  0  0  0  0
    4.7800    0.8128    0.5699 H   0  0  0  0  0  0  0  0  0  0  0  0
    5.0365   -0.1982    1.9627 H   0  0  0  0  0  0  0  0  0  0  0  0
    2.5852   -0.9001   -0.8618 H   0  0  0  0  0  0  0  0  0  0  0  0
    2.6831    0.8360   -0.6544 H   0  0  0  0  0  0  0  0  0  0  0  0
    6.0303   -2.5776   -1.0153 H   0  0  0  0  0  0  0  0  0  0  0  0
   -1.1567    0.1755   -0.1889 H   0  0  0  0  0  0  0  0  0  0  0  0
  1  2  1  0  0  0  0
  2  3  2  0  0  0  0
  3  4  1  0  0  0  0
  4  5  2  0  0  0  0
  5  6  1  0  0  0  0
  7  8  2  0  0  0  0
  8  9  1  0  0  0  0
  9 10  2  0  0  0  0
  1  6  2  0  0  0  0
  1 10  1  0  0  0  0
  6  7  1  0  0  0  0
  3 11  1  0  0  0  0
  7 12  1  0  0  0  0
 12 13  1  0  0  0  0
 13 14  1  0  0  0  0
 14 15  1  0  0  0  0
 15 16  1  0  0  0  0
 15 17  1  0  0  0  0
 15 18  1  0  0  0  0
 17 19  1  0  0  0  0
 19 20  3  0  0  0  0
 18 21  1  0  0  0  0
 21 22  3  0  0  0  0
  2 23  1  0  0  0  0
  4 24  1  0  0  0  0
  5 25  1  0  0  0  0
  8 26  1  0  0  0  0
  9 27  1  0  0  0  0
 12 28  1  0  0  0  0
 13 29  1  0  0  0  0
 13 30  1  0  0  0  0
 14 31  1  0  0  0  0
 14 32  1  0  0  0  0
 16 33  1  0  0  0  0
 16 34  1  0  0  0  0
 16 35  1  0  0  0  0
 17 36  1  0  0  0  0
 17 37  1  0  0  0  0
 18 38  1  0  0  0  0
 18 39  1  0  0  0  0
 20 40  1  0  0  0  0
 22 41  1  0  0  0  0
M  CHG  1  15   1
M  END
>  <type>
systematic

$$$$
