# Supplementary material for: Similarity-Based Profiling of Hydrazone-Containing Scaffolds Active Against Leishmania Amastigotes
Source: ACS Omega. 2025 Oct 22;10(43):50679–94. doi: 10.1021/acsomega.5c05276 (PMC12593058; doi:10.1021/acsomega.5c05276)
Supplement: Supplementary file 1 [file ao5c05276_si_001.zip › SDF/821.sdf]

  Mrv0541 03042415423D              65.42000

 38 42  0  0  0  0            999 V2000
   -2.1705    0.6200    2.9734 C   0  0  2  0  0  0  0  0  0  0  0  0
   -3.1417    1.2314    2.1201 C   0  0  0  0  0  0  0  0  0  0  0  0
   -2.8203    2.2769    1.3386 C   0  0  0  0  0  0  0  0  0  0  0  0
   -1.4467    2.7801    1.2265 C   0  0  1  0  0  0  0  0  0  0  0  0
   -0.3501    2.0340    2.0821 C   0  0  2  0  0  0  0  0  0  0  0  0
   -0.7504    0.5435    2.3543 C   0  0  1  0  0  0  0  0  0  0  0  0
   -4.4218    0.5732    2.2323 C   0  0  2  0  0  0  0  0  0  0  0  0
   -4.1457   -0.5689    3.2450 C   0  0  2  0  0  0  0  0  0  0  0  0
   -2.6774   -0.7361    3.1782 N   0  0  2  0  0  0  0  0  0  0  0  0
   -1.9390   -1.4270    4.2729 C   0  0  2  0  0  0  0  0  0  0  0  0
   -0.4524   -1.2720    4.1329 C   0  0  0  0  0  0  0  0  0  0  0  0
    0.1251   -0.3354    3.2069 C   0  0  0  0  0  0  0  0  0  0  0  0
   -1.0962    2.7019   -0.1543 O   0  0  0  0  0  0  0  0  0  0  0  0
   -0.1311    2.7194    3.3181 O   0  0  0  0  0  0  0  0  0  0  0  0
    0.3924   -2.0721    4.9433 C   0  0  0  0  0  0  0  0  0  0  0  0
    1.5347   -0.3039    3.0567 C   0  0  0  0  0  0  0  0  0  0  0  0
    2.3430   -1.1196    3.8664 C   0  0  0  0  0  0  0  0  0  0  0  0
    1.7836   -1.9718    4.8017 C   0  0  0  0  0  0  0  0  0  0  0  0
    3.6885   -1.2068    3.8614 O   0  0  0  0  0  0  0  0  0  0  0  0
    3.9335   -2.0165    5.0283 C   0  0  2  0  0  0  0  0  0  0  0  0
    2.7242   -2.6499    5.4885 O   0  0  0  0  0  0  0  0  0  0  0  0
   -2.1570    1.1807    3.9211 H   0  0  0  0  0  0  0  0  0  0  0  0
   -3.5304    2.7018    0.7877 H   0  0  0  0  0  0  0  0  0  0  0  0
   -1.4512    3.8398    1.4928 H   0  0  0  0  0  0  0  0  0  0  0  0
    0.5970    2.0653    1.5395 H   0  0  0  0  0  0  0  0  0  0  0  0
   -0.8068    0.0427    1.3817 H   0  0  0  0  0  0  0  0  0  0  0  0
   -4.7143    0.1597    1.2627 H   0  0  0  0  0  0  0  0  0  0  0  0
   -5.1959    1.2540    2.5971 H   0  0  0  0  0  0  0  0  0  0  0  0
   -4.6505   -1.4926    2.9520 H   0  0  0  0  0  0  0  0  0  0  0  0
   -4.4700   -0.2759    4.2502 H   0  0  0  0  0  0  0  0  0  0  0  0
   -2.2058   -2.4853    4.2277 H   0  0  0  0  0  0  0  0  0  0  0  0
   -2.2418   -1.0402    5.2514 H   0  0  0  0  0  0  0  0  0  0  0  0
   -1.0964    1.7440   -0.3646 H   0  0  0  0  0  0  0  0  0  0  0  0
    0.1463    3.6254    3.0645 H   0  0  0  0  0  0  0  0  0  0  0  0
    0.0066   -2.7287    5.6261 H   0  0  0  0  0  0  0  0  0  0  0  0
    1.9797    0.3009    2.3655 H   0  0  0  0  0  0  0  0  0  0  0  0
    4.3414   -1.3870    5.8268 H   0  0  0  0  0  0  0  0  0  0  0  0
    4.6708   -2.7858    4.7904 H   0  0  0  0  0  0  0  0  0  0  0  0
  1  6  1  0  0  0  0
  2  3  2  0  0  0  0
  3  4  1  0  0  0  0
  4  5  1  0  0  0  0
  5  6  1  0  0  0  0
  1  9  1  0  0  0  0
  1  2  1  0  0  0  0
  2  7  1  0  0  0  0
  7  8  1  0  0  0  0
  8  9  1  0  0  0  0
  9 10  1  0  0  0  0
 10 11  1  0  0  0  0
  6 12  1  0  0  0  0
  4 13  1  0  0  0  0
  5 14  1  0  0  0  0
 12 16  2  0  0  0  0
 11 12  1  0  0  0  0
 15 11  2  0  0  0  0
 15 18  1  0  0  0  0
 16 17  1  0  0  0  0
 17 19  1  0  0  0  0
 17 18  2  0  0  0  0
 18 21  1  0  0  0  0
 19 20  1  0  0  0  0
 20 21  1  0  0  0  0
  1 22  1  0  0  0  0
  3 23  1  0  0  0  0
  4 24  1  0  0  0  0
  5 25  1  0  0  0  0
  6 26  1  0  0  0  0
  7 27  1  0  0  0  0
  7 28  1  0  0  0  0
  8 29  1  0  0  0  0
  8 30  1  0  0  0  0
 10 31  1  0  0  0  0
 10 32  1  0  0  0  0
 13 33  1  0  0  0  0
 14 34  1  0  0  0  0
 15 35  1  0  0  0  0
 16 36  1  0  0  0  0
 20 37  1  0  0  0  0
 20 38  1  0  0  0  0
M  END
$$$$
