# Supplementary material for: Similarity-Based Profiling of Hydrazone-Containing Scaffolds Active Against Leishmania Amastigotes
Source: ACS Omega. 2025 Oct 22;10(43):50679–94. doi: 10.1021/acsomega.5c05276 (PMC12593058; doi:10.1021/acsomega.5c05276)
Supplement: Supplementary file 1 [file ao5c05276_si_001.zip › SDF/823-r.sdf]

  Mrv0541 03042420253D             126.36000

 73 77  0  0  0  0            999 V2000
   -1.5410    6.2779   -0.1953 C   0  0  0  0  0  0  0  0  0  0  0  0
   -2.1134    7.5727    0.2434 C   0  0  2  0  0  0  0  0  0  0  0  0
   -3.5675    7.7510   -0.3093 C   0  0  2  0  0  0  0  0  0  0  0  0
   -4.3947    6.4423   -0.0149 C   0  0  1  0  0  0  0  0  0  0  0  0
   -3.6471    5.1818   -0.0488 C   0  0  0  0  0  0  0  0  0  0  0  0
   -2.2981    5.1016   -0.0927 C   0  0  0  0  0  0  0  0  0  0  0  0
   -1.6523    3.7690    0.0021 C   0  0  2  0  0  0  0  0  0  0  0  0
   -4.3791    4.0656    0.0082 N   0  0  0  0  0  0  0  0  0  0  0  0
   -3.9082    2.8103    0.0310 C   0  0  0  0  0  0  0  0  0  0  0  0
   -2.5642    2.5852    0.0296 C   0  0  0  0  0  0  0  0  0  0  0  0
   -3.5091    8.0542   -1.8764 C   0  0  0  0  0  0  0  0  0  0  0  0
   -4.2398    8.9811    0.3851 C   0  0  0  0  0  0  0  0  0  0  0  0
   -0.3784    6.2567   -0.6648 O   0  0  0  0  0  0  0  0  0  0  0  0
   -0.7508    3.7612    1.2117 C   0  0  0  0  0  0  0  0  0  0  0  0
   -4.9489    1.7845    0.0510 C   0  0  0  0  0  0  0  0  0  0  0  0
   -1.9790    1.3001    0.0583 C   0  0  0  0  0  0  0  0  0  0  0  0
   -2.6291    0.2597    0.3185 O   0  0  0  0  0  0  0  0  0  0  0  0
   -0.6340    1.1444   -0.1555 O   0  0  0  0  0  0  0  0  0  0  0  0
    0.1101   -0.0802   -0.1164 C   0  0  1  0  0  0  0  0  0  0  0  0
    1.6083    0.2049   -0.3047 C   0  0  0  0  0  0  0  0  0  0  0  0
    0.9494    3.7467    3.4948 C   0  0  0  0  0  0  0  0  0  0  0  0
   -0.4502    3.8140    3.6480 C   0  0  0  0  0  0  0  0  0  0  0  0
   -1.2894    3.8307    2.5213 C   0  0  0  0  0  0  0  0  0  0  0  0
    0.6586    3.6851    1.0732 C   0  0  0  0  0  0  0  0  0  0  0  0
    1.5011    3.6917    2.1995 C   0  0  0  0  0  0  0  0  0  0  0  0
    1.7692    3.7471    4.5958 O   0  0  0  0  0  0  0  0  0  0  0  0
    1.8844    2.4431    5.1987 C   0  0  1  0  0  0  0  0  0  0  0  0
    2.7788    2.4908    6.3660 C   0  0  0  0  0  0  0  0  0  0  0  0
    2.5298    3.0619    7.6051 C   0  0  0  0  0  0  0  0  0  0  0  0
    4.0000    1.9421    6.4412 N   0  0  0  0  0  0  0  0  0  0  0  0
    4.4666    2.1510    7.6322 N   0  0  0  0  0  0  0  0  0  0  0  0
    3.6118    2.8064    8.3590 N   0  0  0  0  0  0  0  0  0  0  0  0
    3.8292    3.1647    9.7274 C   0  0  1  0  0  0  0  0  0  0  0  0
    3.9514    1.9462   10.5711 C   0  0  0  0  0  0  0  0  0  0  0  0
    2.7969    1.3288   11.1074 C   0  0  0  0  0  0  0  0  0  0  0  0
    2.9025    0.1615   11.8867 C   0  0  0  0  0  0  0  0  0  0  0  0
    4.1639   -0.4077   12.1355 C   0  0  0  0  0  0  0  0  0  0  0  0
    5.3202    0.1924   11.6060 C   0  0  0  0  0  0  0  0  0  0  0  0
    5.2151    1.3625   10.8303 C   0  0  0  0  0  0  0  0  0  0  0  0
   -1.4741    8.4065   -0.0632 H   0  0  0  0  0  0  0  0  0  0  0  0
   -2.1265    7.5607    1.3376 H   0  0  0  0  0  0  0  0  0  0  0  0
   -4.8289    6.5028    0.9874 H   0  0  0  0  0  0  0  0  0  0  0  0
   -5.2284    6.3855   -0.7202 H   0  0  0  0  0  0  0  0  0  0  0  0
   -1.0619    3.6668   -0.9155 H   0  0  0  0  0  0  0  0  0  0  0  0
   -5.3433    4.1776    0.0302 H   0  0  0  0  0  0  0  0  0  0  0  0
   -3.1831    7.1032   -2.3981 H   0  0  0  0  0  0  0  0  0  0  0  0
   -2.9394    9.0200   -2.1799 H   0  0  0  0  0  0  0  0  0  0  0  0
   -4.5301    8.2239   -2.2246 H   0  0  0  0  0  0  0  0  0  0  0  0
   -4.2771    8.8483    1.4694 H   0  0  0  0  0  0  0  0  0  0  0  0
   -3.6860    9.9000    0.1770 H   0  0  0  0  0  0  0  0  0  0  0  0
   -5.2638    9.1107    0.0277 H   0  0  0  0  0  0  0  0  0  0  0  0
   -4.9126    1.2347    0.9934 H   0  0  0  0  0  0  0  0  0  0  0  0
   -4.8179    1.0915   -0.7826 H   0  0  0  0  0  0  0  0  0  0  0  0
   -5.9554    2.2008   -0.0429 H   0  0  0  0  0  0  0  0  0  0  0  0
   -0.0385   -0.5703    0.8480 H   0  0  0  0  0  0  0  0  0  0  0  0
   -0.2350   -0.7461   -0.9100 H   0  0  0  0  0  0  0  0  0  0  0  0
    2.1587   -0.7352   -0.3381 H   0  0  0  0  0  0  0  0  0  0  0  0
    1.7814    0.7468   -1.2355 H   0  0  0  0  0  0  0  0  0  0  0  0
    1.9863    0.8021    0.5266 H   0  0  0  0  0  0  0  0  0  0  0  0
   -0.8614    3.8456    4.5832 H   0  0  0  0  0  0  0  0  0  0  0  0
   -2.3009    3.8916    2.6656 H   0  0  0  0  0  0  0  0  0  0  0  0
    1.0860    3.6237    0.1456 H   0  0  0  0  0  0  0  0  0  0  0  0
    2.5155    3.6497    2.0706 H   0  0  0  0  0  0  0  0  0  0  0  0
    0.9095    2.0810    5.5373 H   0  0  0  0  0  0  0  0  0  0  0  0
    2.2888    1.7275    4.4760 H   0  0  0  0  0  0  0  0  0  0  0  0
    1.6828    3.5594    7.8873 H   0  0  0  0  0  0  0  0  0  0  0  0
    4.7388    3.7674    9.7896 H   0  0  0  0  0  0  0  0  0  0  0  0
    3.0159    3.7927   10.1024 H   0  0  0  0  0  0  0  0  0  0  0  0
    1.8699    1.7243   10.9317 H   0  0  0  0  0  0  0  0  0  0  0  0
    2.0612   -0.2745   12.2712 H   0  0  0  0  0  0  0  0  0  0  0  0
    4.2399   -1.2568   12.7002 H   0  0  0  0  0  0  0  0  0  0  0  0
    6.2376   -0.2237   11.7835 H   0  0  0  0  0  0  0  0  0  0  0  0
    6.0680    1.7803   10.4495 H   0  0  0  0  0  0  0  0  0  0  0  0
  1  2  1  0  0  0  0
  1  6  1  0  0  0  0
  2  3  1  0  0  0  0
  3  4  1  0  0  0  0
  4  5  1  0  0  0  0
  7  6  1  0  0  0  0
  6  5  2  0  0  0  0
  5  8  1  0  0  0  0
  7 10  1  0  0  0  0
  8  9  1  0  0  0  0
  9 10  2  0  0  0  0
  3 11  1  0  0  0  0
  3 12  1  0  0  0  0
  1 13  2  0  0  0  0
  7 14  1  0  0  0  0
  9 15  1  0  0  0  0
 10 16  1  0  0  0  0
 16 17  2  0  0  0  0
 16 18  1  0  0  0  0
 18 19  1  0  0  0  0
 19 20  1  0  0  0  0
 23 14  1  0  0  0  0
 14 24  2  0  0  0  0
 21 22  1  0  0  0  0
 21 25  2  0  0  0  0
 22 23  2  0  0  0  0
 24 25  1  0  0  0  0
 21 26  1  0  0  0  0
 26 27  1  0  0  0  0
 27 28  1  0  0  0  0
 29 28  2  0  0  0  0
 28 30  1  0  0  0  0
 29 32  1  0  0  0  0
 30 31  2  0  0  0  0
 31 32  1  0  0  0  0
 32 33  1  0  0  0  0
 33 34  1  0  0  0  0
 34 35  1  0  0  0  0
 34 39  2  0  0  0  0
 35 36  2  0  0  0  0
 36 37  1  0  0  0  0
 37 38  2  0  0  0  0
 38 39  1  0  0  0  0
  2 40  1  0  0  0  0
  2 41  1  0  0  0  0
  4 42  1  0  0  0  0
  4 43  1  0  0  0  0
  7 44  1  0  0  0  0
  8 45  1  0  0  0  0
 11 46  1  0  0  0  0
 11 47  1  0  0  0  0
 11 48  1  0  0  0  0
 12 49  1  0  0  0  0
 12 50  1  0  0  0  0
 12 51  1  0  0  0  0
 15 52  1  0  0  0  0
 15 53  1  0  0  0  0
 15 54  1  0  0  0  0
 19 55  1  0  0  0  0
 19 56  1  0  0  0  0
 20 57  1  0  0  0  0
 20 58  1  0  0  0  0
 20 59  1  0  0  0  0
 22 60  1  0  0  0  0
 23 61  1  0  0  0  0
 24 62  1  0  0  0  0
 25 63  1  0  0  0  0
 27 64  1  0  0  0  0
 27 65  1  0  0  0  0
 29 66  1  0  0  0  0
 33 67  1  0  0  0  0
 33 68  1  0  0  0  0
 35 69  1  0  0  0  0
 36 70  1  0  0  0  0
 37 71  1  0  0  0  0
 38 72  1  0  0  0  0
 39 73  1  0  0  0  0
M  END
$$$$
