# Supplementary material for: Similarity-Based Profiling of Hydrazone-Containing Scaffolds Active Against Leishmania Amastigotes
Source: ACS Omega. 2025 Oct 22;10(43):50679–94. doi: 10.1021/acsomega.5c05276 (PMC12593058; doi:10.1021/acsomega.5c05276)
Supplement: Supplementary file 1 [file ao5c05276_si_001.zip › SDF/818.sdf]

  Mrv0541 02272408273D              75.22000

 33 35  0  0  0  0            999 V2000
   -0.5400   -3.6405   -1.3141 C   0  0  0  0  0  0  0  0  0  0  0  0
    0.1761   -2.5604   -0.7553 C   0  0  0  0  0  0  0  0  0  0  0  0
   -0.5093   -1.4203   -0.2673 C   0  0  0  0  0  0  0  0  0  0  0  0
   -1.9106   -1.4300   -0.3404 C   0  0  0  0  0  0  0  0  0  0  0  0
   -2.6527   -2.4881   -0.8882 C   0  0  0  0  0  0  0  0  0  0  0  0
   -1.9492   -3.6053   -1.3791 C   0  0  0  0  0  0  0  0  0  0  0  0
    0.0464   -0.2717    0.2985 N   0  0  0  0  0  0  0  0  0  0  0  0
   -0.8336    0.5424    0.9573 C   0  0  0  0  0  0  0  0  0  0  0  0
   -2.4280    0.0654    0.4167 S   0  0  0  0  0  0  0  0  0  0  0  0
   -0.5194    1.5013    1.8565 C   0  0  0  0  0  0  0  0  0  0  0  0
   -1.3368    2.4016    2.5529 C   0  0  0  0  0  0  0  0  0  0  0  0
    1.4434    0.0523    0.1172 C   0  0  0  0  0  0  0  0  0  0  0  0
   -0.7951    3.6623    2.9105 C   0  0  0  0  0  0  0  0  0  0  0  0
   -1.5647    4.6024    3.6195 C   0  0  0  0  0  0  0  0  0  0  0  0
   -2.8583    4.3281    3.9689 N   0  3  0  0  0  0  0  0  0  0  0  0
   -3.4027    3.1127    3.6577 C   0  0  0  0  0  0  0  0  0  0  0  0
   -2.6607    2.1340    2.9724 C   0  0  0  0  0  0  0  0  0  0  0  0
   -3.6677    5.2941    4.6672 C   0  0  0  0  0  0  0  0  0  0  0  0
   -0.0332   -4.4552   -1.6688 H   0  0  0  0  0  0  0  0  0  0  0  0
    1.1949   -2.6212   -0.7026 H   0  0  0  0  0  0  0  0  0  0  0  0
   -3.6725   -2.4529   -0.9197 H   0  0  0  0  0  0  0  0  0  0  0  0
   -2.4610   -4.3957   -1.7788 H   0  0  0  0  0  0  0  0  0  0  0  0
    0.4485    1.5939    2.0497 H   0  0  0  0  0  0  0  0  0  0  0  0
    2.0236   -0.3725    0.9365 H   0  0  0  0  0  0  0  0  0  0  0  0
    1.6096    1.1310    0.0885 H   0  0  0  0  0  0  0  0  0  0  0  0
    1.8311   -0.3330   -0.8280 H   0  0  0  0  0  0  0  0  0  0  0  0
    0.1659    3.9125    2.6592 H   0  0  0  0  0  0  0  0  0  0  0  0
   -1.1301    5.4963    3.8669 H   0  0  0  0  0  0  0  0  0  0  0  0
   -4.3668    2.8937    3.9240 H   0  0  0  0  0  0  0  0  0  0  0  0
   -3.0996    1.2305    2.8106 H   0  0  0  0  0  0  0  0  0  0  0  0
   -4.5868    5.4809    4.1059 H   0  0  0  0  0  0  0  0  0  0  0  0
   -3.9347    4.9083    5.6541 H   0  0  0  0  0  0  0  0  0  0  0  0
   -3.1647    6.2549    4.8068 H   0  0  0  0  0  0  0  0  0  0  0  0
  1  2  2  0  0  0  0
  2  3  1  0  0  0  0
  4  5  1  0  0  0  0
  5  6  2  0  0  0  0
  1  6  1  0  0  0  0
  3  7  1  0  0  0  0
  3  4  2  0  0  0  0
  4  9  1  0  0  0  0
  7  8  1  0  0  0  0
  8  9  1  0  0  0  0
  8 10  2  0  0  0  0
 10 11  1  0  0  0  0
  7 12  1  0  0  0  0
 11 13  1  0  0  0  0
 11 17  2  0  0  0  0
 13 14  2  0  0  0  0
 14 15  1  0  0  0  0
 15 16  2  0  0  0  0
 16 17  1  0  0  0  0
 15 18  1  0  0  0  0
  1 19  1  0  0  0  0
  2 20  1  0  0  0  0
  5 21  1  0  0  0  0
  6 22  1  0  0  0  0
 10 23  1  0  0  0  0
 12 24  1  0  0  0  0
 12 25  1  0  0  0  0
 12 26  1  0  0  0  0
 13 27  1  0  0  0  0
 14 28  1  0  0  0  0
 16 29  1  0  0  0  0
 17 30  1  0  0  0  0
 18 31  1  0  0  0  0
 18 32  1  0  0  0  0
 18 33  1  0  0  0  0
M  CHG  1  15   1
M  END
>  <type>
systematic

$$$$
