# Supplementary material for: Similarity-Based Profiling of Hydrazone-Containing Scaffolds Active Against Leishmania Amastigotes
Source: ACS Omega. 2025 Oct 22;10(43):50679–94. doi: 10.1021/acsomega.5c05276 (PMC12593058; doi:10.1021/acsomega.5c05276)
Supplement: Supplementary file 1 [file ao5c05276_si_001.zip › SDF/812.sdf]

  Mrv0541 02262419583D              79.91000

 50 52  0  0  0  0            999 V2000
    1.5982   -4.3424   -1.1608 C   0  0  0  0  0  0  0  0  0  0  0  0
    1.2836   -5.0081    0.0685 C   0  0  0  0  0  0  0  0  0  0  0  0
    0.2937   -4.5005    0.9286 C   0  0  0  0  0  0  0  0  0  0  0  0
   -0.4630   -3.3817    0.5709 C   0  0  0  0  0  0  0  0  0  0  0  0
   -0.2526   -2.7317   -0.6612 C   0  0  0  0  0  0  0  0  0  0  0  0
    0.7636   -3.2298   -1.5363 C   0  0  0  0  0  0  0  0  0  0  0  0
    0.9667   -2.6492   -2.8126 C   0  0  0  0  0  0  0  0  0  0  0  0
    1.9811   -3.0939   -3.6607 C   0  0  0  0  0  0  0  0  0  0  0  0
    2.8217   -4.1157   -3.2189 C   0  0  0  0  0  0  0  0  0  0  0  0
    2.6510   -4.7165   -1.9969 N   0  3  0  0  0  0  0  0  0  0  0  0
   -1.0716   -1.5963   -0.9485 C   0  0  0  0  0  0  0  0  0  0  0  0
   -0.5062   -0.3063   -1.0787 C   0  0  0  0  0  0  0  0  0  0  0  0
   -1.3101    0.8019   -1.4092 C   0  0  0  0  0  0  0  0  0  0  0  0
   -2.7005    0.6510   -1.6173 C   0  0  0  0  0  0  0  0  0  0  0  0
   -3.2701   -0.6325   -1.4538 C   0  0  0  0  0  0  0  0  0  0  0  0
   -2.4683   -1.7403   -1.1169 C   0  0  0  0  0  0  0  0  0  0  0  0
   -3.5377    1.8004   -2.0433 C   0  0  0  0  0  0  0  0  0  0  0  0
    1.8980   -6.1615    0.4993 O   0  0  0  0  0  0  0  0  0  0  0  0
    1.1870   -7.3761    0.1691 C   0  0  2  0  0  0  0  0  0  0  0  0
    3.6274   -5.7385   -1.6685 C   0  0  0  0  0  0  0  0  0  0  0  0
    2.0811   -8.6061    0.4639 C   0  0  2  0  0  0  0  0  0  0  0  0
    1.5007   -9.9224   -0.1235 C   0  0  1  0  0  0  0  0  0  0  0  0
    2.3826  -11.1533    0.2136 C   0  0  1  0  0  0  0  0  0  0  0  0
    1.7967  -12.4836   -0.3096 C   0  0  0  0  0  0  0  0  0  0  0  0
    0.1125   -4.9526    1.8281 H   0  0  0  0  0  0  0  0  0  0  0  0
   -1.1738   -3.0480    1.2279 H   0  0  0  0  0  0  0  0  0  0  0  0
    0.3751   -1.8921   -3.1569 H   0  0  0  0  0  0  0  0  0  0  0  0
    2.1092   -2.6736   -4.5862 H   0  0  0  0  0  0  0  0  0  0  0  0
    3.5707   -4.4033   -3.8570 H   0  0  0  0  0  0  0  0  0  0  0  0
    0.4991   -0.1680   -0.9440 H   0  0  0  0  0  0  0  0  0  0  0  0
   -0.8703    1.7197   -1.5107 H   0  0  0  0  0  0  0  0  0  0  0  0
   -4.2744   -0.7722   -1.5913 H   0  0  0  0  0  0  0  0  0  0  0  0
   -2.9090   -2.6585   -1.0105 H   0  0  0  0  0  0  0  0  0  0  0  0
   -3.6148    1.8027   -3.1322 H   0  0  0  0  0  0  0  0  0  0  0  0
   -3.1077    2.7525   -1.7262 H   0  0  0  0  0  0  0  0  0  0  0  0
   -4.5439    1.7361   -1.6244 H   0  0  0  0  0  0  0  0  0  0  0  0
    0.9197   -7.3830   -0.8920 H   0  0  0  0  0  0  0  0  0  0  0  0
    0.2745   -7.4533    0.7688 H   0  0  0  0  0  0  0  0  0  0  0  0
    3.9822   -5.6313   -0.6433 H   0  0  0  0  0  0  0  0  0  0  0  0
    4.5291   -5.7111   -2.2861 H   0  0  0  0  0  0  0  0  0  0  0  0
    3.1793   -6.7209   -1.8121 H   0  0  0  0  0  0  0  0  0  0  0  0
    2.1928   -8.7103    1.5468 H   0  0  0  0  0  0  0  0  0  0  0  0
    3.0761   -8.4385    0.0430 H   0  0  0  0  0  0  0  0  0  0  0  0
    0.4957  -10.0818    0.2776 H   0  0  0  0  0  0  0  0  0  0  0  0
    1.4208   -9.8284   -1.2113 H   0  0  0  0  0  0  0  0  0  0  0  0
    3.3765  -11.0150   -0.2221 H   0  0  0  0  0  0  0  0  0  0  0  0
    2.4924  -11.2290    1.2988 H   0  0  0  0  0  0  0  0  0  0  0  0
    2.4517  -13.3091   -0.0237 H   0  0  0  0  0  0  0  0  0  0  0  0
    0.8079  -12.6605    0.1187 H   0  0  0  0  0  0  0  0  0  0  0  0
    1.7160  -12.4631   -1.3983 H   0  0  0  0  0  0  0  0  0  0  0  0
  1  2  1  0  0  0  0
  1  6  2  0  0  0  0
  1 10  1  0  0  0  0
  2  3  2  0  0  0  0
  3  4  1  0  0  0  0
  4  5  2  0  0  0  0
  5  6  1  0  0  0  0
  6  7  1  0  0  0  0
  7  8  2  0  0  0  0
  8  9  1  0  0  0  0
  9 10  2  0  0  0  0
  5 11  1  0  0  0  0
 11 12  1  0  0  0  0
 11 16  2  0  0  0  0
 12 13  2  0  0  0  0
 13 14  1  0  0  0  0
 14 15  2  0  0  0  0
 15 16  1  0  0  0  0
 14 17  1  0  0  0  0
  2 18  1  0  0  0  0
 18 19  1  0  0  0  0
 10 20  1  0  0  0  0
 19 21  1  0  0  0  0
 21 22  1  0  0  0  0
 22 23  1  0  0  0  0
 23 24  1  0  0  0  0
  3 25  1  0  0  0  0
  4 26  1  0  0  0  0
  7 27  1  0  0  0  0
  8 28  1  0  0  0  0
  9 29  1  0  0  0  0
 12 30  1  0  0  0  0
 13 31  1  0  0  0  0
 15 32  1  0  0  0  0
 16 33  1  0  0  0  0
 17 34  1  0  0  0  0
 17 35  1  0  0  0  0
 17 36  1  0  0  0  0
 19 37  1  0  0  0  0
 19 38  1  0  0  0  0
 20 39  1  0  0  0  0
 20 40  1  0  0  0  0
 20 41  1  0  0  0  0
 21 42  1  0  0  0  0
 21 43  1  0  0  0  0
 22 44  1  0  0  0  0
 22 45  1  0  0  0  0
 23 46  1  0  0  0  0
 23 47  1  0  0  0  0
 24 48  1  0  0  0  0
 24 49  1  0  0  0  0
 24 50  1  0  0  0  0
M  CHG  1  10   1
M  END
$$$$
