# Supplementary material for: Similarity-Based Profiling of Hydrazone-Containing Scaffolds Active Against Leishmania Amastigotes
Source: ACS Omega. 2025 Oct 22;10(43):50679–94. doi: 10.1021/acsomega.5c05276 (PMC12593058; doi:10.1021/acsomega.5c05276)
Supplement: Supplementary file 1 [file ao5c05276_si_001.zip › SDF/811.sdf]

  Mrv0541 02262419543D              50.21000

 33 35  0  0  0  0            999 V2000
    3.3723    1.7516   -1.7373 C   0  0  0  0  0  0  0  0  0  0  0  0
    4.4081    2.5493   -2.2631 C   0  0  0  0  0  0  0  0  0  0  0  0
    5.2032    3.3560   -1.4174 C   0  0  0  0  0  0  0  0  0  0  0  0
    4.9467    3.3426   -0.0253 C   0  0  0  0  0  0  0  0  0  0  0  0
    3.9184    2.5455    0.5102 C   0  0  0  0  0  0  0  0  0  0  0  0
    3.1305    1.7490   -0.3384 C   0  0  0  0  0  0  0  0  0  0  0  0
    2.1352    0.9773    0.1686 N   0  0  0  0  0  0  0  0  0  0  0  0
    1.3284    0.2039   -0.6049 C   0  0  0  0  0  0  0  0  0  0  0  0
    1.5317    0.1741   -2.0008 C   0  0  0  0  0  0  0  0  0  0  0  0
    2.5619    0.9451   -2.5612 C   0  0  0  0  0  0  0  0  0  0  0  0
    0.3040   -0.5490   -0.0001 C   0  0  0  0  0  0  0  0  0  0  0  0
    0.6122   -1.5155    0.9833 C   0  0  0  0  0  0  0  0  0  0  0  0
   -0.4093   -2.2839    1.5713 C   0  0  0  0  0  0  0  0  0  0  0  0
   -1.7488   -2.0831    1.1917 C   0  0  0  0  0  0  0  0  0  0  0  0
   -2.0675   -1.1170    0.2214 C   0  0  0  0  0  0  0  0  0  0  0  0
   -1.0461   -0.3553   -0.3739 C   0  0  0  0  0  0  0  0  0  0  0  0
    6.3178    4.1618   -1.9847 C   0  0  2  0  0  0  0  0  0  0  0  0
    7.6236    3.3346   -2.0157 C   0  0  0  0  0  0  0  0  0  0  0  0
    4.5933    2.5372   -3.2706 H   0  0  0  0  0  0  0  0  0  0  0  0
    5.5163    3.9066    0.6105 H   0  0  0  0  0  0  0  0  0  0  0  0
    3.7499    2.5470    1.5200 H   0  0  0  0  0  0  0  0  0  0  0  0
    0.9459   -0.4054   -2.6075 H   0  0  0  0  0  0  0  0  0  0  0  0
    2.7124    0.9133   -3.5721 H   0  0  0  0  0  0  0  0  0  0  0  0
    1.5811   -1.6785    1.2686 H   0  0  0  0  0  0  0  0  0  0  0  0
   -0.1775   -2.9911    2.2729 H   0  0  0  0  0  0  0  0  0  0  0  0
   -2.4900   -2.6390    1.6208 H   0  0  0  0  0  0  0  0  0  0  0  0
   -3.0415   -0.9684   -0.0528 H   0  0  0  0  0  0  0  0  0  0  0  0
   -1.2970    0.3436   -1.0777 H   0  0  0  0  0  0  0  0  0  0  0  0
    6.4771    5.0681   -1.3932 H   0  0  0  0  0  0  0  0  0  0  0  0
    6.0786    4.4875   -3.0022 H   0  0  0  0  0  0  0  0  0  0  0  0
    8.4359    3.9315   -2.4359 H   0  0  0  0  0  0  0  0  0  0  0  0
    7.4959    2.4399   -2.6316 H   0  0  0  0  0  0  0  0  0  0  0  0
    7.9037    3.0281   -1.0044 H   0  0  0  0  0  0  0  0  0  0  0  0
  1  2  1  0  0  0  0
  1  6  2  0  0  0  0
  1 10  1  0  0  0  0
  2  3  2  0  0  0  0
  3  4  1  0  0  0  0
  4  5  2  0  0  0  0
  5  6  1  0  0  0  0
  6  7  1  0  0  0  0
  7  8  2  0  0  0  0
  8  9  1  0  0  0  0
  9 10  2  0  0  0  0
  8 11  1  0  0  0  0
 11 12  1  0  0  0  0
 11 16  2  0  0  0  0
 12 13  2  0  0  0  0
 13 14  1  0  0  0  0
 14 15  2  0  0  0  0
 15 16  1  0  0  0  0
  3 17  1  0  0  0  0
 17 18  1  0  0  0  0
  2 19  1  0  0  0  0
  4 20  1  0  0  0  0
  5 21  1  0  0  0  0
  9 22  1  0  0  0  0
 10 23  1  0  0  0  0
 12 24  1  0  0  0  0
 13 25  1  0  0  0  0
 14 26  1  0  0  0  0
 15 27  1  0  0  0  0
 16 28  1  0  0  0  0
 17 29  1  0  0  0  0
 17 30  1  0  0  0  0
 18 31  1  0  0  0  0
 18 32  1  0  0  0  0
 18 33  1  0  0  0  0
M  END
$$$$
