# Supplementary material for: Similarity-Based Profiling of Hydrazone-Containing Scaffolds Active Against Leishmania Amastigotes
Source: ACS Omega. 2025 Oct 22;10(43):50679–94. doi: 10.1021/acsomega.5c05276 (PMC12593058; doi:10.1021/acsomega.5c05276)
Supplement: Supplementary file 1 [file ao5c05276_si_001.zip › SDF/816.sdf]

  Mrv0541 02262420163D              27.42000

 18 19  0  0  0  0            999 V2000
   -0.9397   -0.6096    0.8947 C   0  0  0  0  0  0  0  0  0  0  0  0
    0.3970   -0.1643    0.9756 C   0  0  0  0  0  0  0  0  0  0  0  0
    0.8290    0.5462    2.1109 C   0  0  0  0  0  0  0  0  0  0  0  0
   -0.0672    0.8073    3.1601 C   0  0  0  0  0  0  0  0  0  0  0  0
   -1.4033    0.3673    3.0944 C   0  0  0  0  0  0  0  0  0  0  0  0
   -1.8551   -0.3491    1.9556 C   0  0  0  0  0  0  0  0  0  0  0  0
   -3.1801   -0.8279    1.8115 C   0  0  0  0  0  0  0  0  0  0  0  0
   -3.5675   -1.5315    0.6586 C   0  0  0  0  0  0  0  0  0  0  0  0
   -2.6226   -1.7572   -0.3546 C   0  0  0  0  0  0  0  0  0  0  0  0
   -1.3569   -1.2951   -0.2051 N   0  0  0  0  0  0  0  0  0  0  0  0
    1.2717   -0.4228   -0.0284 O   0  0  0  0  0  0  0  0  0  0  0  0
    2.7645    1.2184    2.2727 I   0  0  0  0  0  0  0  0  0  0  0  0
   -2.4001    0.7310    4.4194 Cl  0  0  0  0  0  0  0  0  0  0  0  0
    0.2655    1.3224    3.9777 H   0  0  0  0  0  0  0  0  0  0  0  0
   -3.8805   -0.6737    2.5395 H   0  0  0  0  0  0  0  0  0  0  0  0
   -4.5248   -1.8755    0.5598 H   0  0  0  0  0  0  0  0  0  0  0  0
   -2.8859   -2.2681   -1.1997 H   0  0  0  0  0  0  0  0  0  0  0  0
    1.2137    0.3530   -0.6246 H   0  0  0  0  0  0  0  0  0  0  0  0
  1  2  1  0  0  0  0
  2  3  2  0  0  0  0
  3  4  1  0  0  0  0
  4  5  2  0  0  0  0
  5  6  1  0  0  0  0
  7  8  2  0  0  0  0
  8  9  1  0  0  0  0
  9 10  2  0  0  0  0
  1  6  2  0  0  0  0
  1 10  1  0  0  0  0
  6  7  1  0  0  0  0
  2 11  1  0  0  0  0
  3 12  1  0  0  0  0
  5 13  1  0  0  0  0
  4 14  1  0  0  0  0
  7 15  1  0  0  0  0
  8 16  1  0  0  0  0
  9 17  1  0  0  0  0
 11 18  1  0  0  0  0
M  END
>  <type>
systematic

$$$$
