# Supplementary material for: Similarity-Based Profiling of Hydrazone-Containing Scaffolds Active Against Leishmania Amastigotes
Source: ACS Omega. 2025 Oct 22;10(43):50679–94. doi: 10.1021/acsomega.5c05276 (PMC12593058; doi:10.1021/acsomega.5c05276)
Supplement: Supplementary file 1 [file ao5c05276_si_001.zip › SDF/820.sdf]

Methyl 4-(7-fluoro-8-methyl-3-([4-phenyl-1H-1,2,3-triazol-1-yl]methyl)quinolin-2-yl)piperazine-1-carboxylate
  Mrv0541 02272408413D             118.98000

 59 63  0  0  0  0            999 V2000
   -2.2136   -0.7435    0.5383 C   0  0  2  0  0  0  0  0  0  0  0  0
   -2.7977   -1.9368    1.3412 C   0  0  2  0  0  0  0  0  0  0  0  0
   -3.8052   -1.5029    2.2973 N   0  0  0  0  0  0  0  0  0  0  0  0
   -3.2686   -0.4778    3.2058 C   0  0  1  0  0  0  0  0  0  0  0  0
   -2.5513    0.6961    2.4848 C   0  0  2  0  0  0  0  0  0  0  0  0
   -1.6515    0.2255    1.4511 N   0  0  0  0  0  0  0  0  0  0  0  0
   -0.3457    0.6660    1.3418 C   0  0  0  0  0  0  0  0  0  0  0  0
    0.1248    1.4993    2.1537 O   0  0  0  0  0  0  0  0  0  0  0  0
    0.4713    0.2186    0.3368 O   0  0  0  0  0  0  0  0  0  0  0  0
   -8.6240   -2.0045    5.8769 C   0  0  0  0  0  0  0  0  0  0  0  0
   -7.3579   -1.5591    5.4138 C   0  0  0  0  0  0  0  0  0  0  0  0
   -6.8929   -2.0485    4.1636 C   0  0  0  0  0  0  0  0  0  0  0  0
   -7.6783   -2.9210    3.3824 C   0  0  0  0  0  0  0  0  0  0  0  0
   -8.9311   -3.3516    3.8675 C   0  0  0  0  0  0  0  0  0  0  0  0
   -9.3992   -2.8973    5.1107 C   0  0  0  0  0  0  0  0  0  0  0  0
   -7.1798   -3.3223    2.1315 C   0  0  0  0  0  0  0  0  0  0  0  0
   -5.9253   -2.8751    1.6240 C   0  0  0  0  0  0  0  0  0  0  0  0
   -5.1097   -2.0376    2.4699 C   0  0  0  0  0  0  0  0  0  0  0  0
   -5.6819   -1.7020    3.6666 N   0  0  0  0  0  0  0  0  0  0  0  0
   -5.6388   -3.3061    0.2141 C   0  0  2  0  0  0  0  0  0  0  0  0
   -5.7034   -2.2141   -0.7092 N   0  0  0  0  0  0  0  0  0  0  0  0
   -6.7632   -1.4786   -0.8722 N   0  0  0  0  0  0  0  0  0  0  0  0
   -6.5883   -0.5998   -1.8085 N   0  0  0  0  0  0  0  0  0  0  0  0
   -5.3518   -0.7625   -2.2965 C   0  0  0  0  0  0  0  0  0  0  0  0
   -4.7735   -1.8027   -1.5860 C   0  0  0  0  0  0  0  0  0  0  0  0
   -4.7765    0.0078   -3.3197 C   0  0  0  0  0  0  0  0  0  0  0  0
   -3.9733    1.1194   -2.9846 C   0  0  0  0  0  0  0  0  0  0  0  0
   -3.4315    1.9309   -3.9977 C   0  0  0  0  0  0  0  0  0  0  0  0
   -3.6826    1.6344   -5.3496 C   0  0  0  0  0  0  0  0  0  0  0  0
   -4.4657    0.5167   -5.6919 C   0  0  0  0  0  0  0  0  0  0  0  0
   -5.0125   -0.2963   -4.6801 C   0  0  0  0  0  0  0  0  0  0  0  0
   -6.5367   -0.6194    6.2248 C   0  0  0  0  0  0  0  0  0  0  0  0
   -9.1092   -1.6184    7.0290 F   0  0  0  0  0  0  0  0  0  0  0  0
    1.8188    0.6227    0.0805 C   0  0  0  0  0  0  0  0  0  0  0  0
   -3.0106   -0.2600   -0.0342 H   0  0  0  0  0  0  0  0  0  0  0  0
   -1.4898   -1.1304   -0.1863 H   0  0  0  0  0  0  0  0  0  0  0  0
   -1.9797   -2.4159    1.8844 H   0  0  0  0  0  0  0  0  0  0  0  0
   -3.1244   -2.6682    0.6327 H   0  0  0  0  0  0  0  0  0  0  0  0
   -4.0227   -0.0109    3.8437 H   0  0  0  0  0  0  0  0  0  0  0  0
   -2.5517   -0.9603    3.8759 H   0  0  0  0  0  0  0  0  0  0  0  0
   -2.0467    1.2916    3.2513 H   0  0  0  0  0  0  0  0  0  0  0  0
   -3.3032    1.3398    2.0208 H   0  0  0  0  0  0  0  0  0  0  0  0
   -9.5096   -3.9958    3.3235 H   0  0  0  0  0  0  0  0  0  0  0  0
  -10.3100   -3.2203    5.4541 H   0  0  0  0  0  0  0  0  0  0  0  0
   -7.7700   -3.9473    1.5754 H   0  0  0  0  0  0  0  0  0  0  0  0
   -6.3876   -4.0122   -0.1548 H   0  0  0  0  0  0  0  0  0  0  0  0
   -4.7270   -3.8925    0.1551 H   0  0  0  0  0  0  0  0  0  0  0  0
   -3.8309   -2.1762   -1.7154 H   0  0  0  0  0  0  0  0  0  0  0  0
   -3.7849    1.3508   -2.0054 H   0  0  0  0  0  0  0  0  0  0  0  0
   -2.8570    2.7376   -3.7496 H   0  0  0  0  0  0  0  0  0  0  0  0
   -3.2951    2.2304   -6.0827 H   0  0  0  0  0  0  0  0  0  0  0  0
   -4.6402    0.2955   -6.6753 H   0  0  0  0  0  0  0  0  0  0  0  0
   -5.5820   -1.1063   -4.9424 H   0  0  0  0  0  0  0  0  0  0  0  0
   -5.9634    0.0548    5.5890 H   0  0  0  0  0  0  0  0  0  0  0  0
   -7.1525    0.0052    6.8726 H   0  0  0  0  0  0  0  0  0  0  0  0
   -5.8459   -1.1908    6.8440 H   0  0  0  0  0  0  0  0  0  0  0  0
    2.4517    0.4041    0.9421 H   0  0  0  0  0  0  0  0  0  0  0  0
    2.1938    0.0728   -0.7825 H   0  0  0  0  0  0  0  0  0  0  0  0
    1.8530    1.6922   -0.1363 H   0  0  0  0  0  0  0  0  0  0  0  0
  1  2  1  0  0  0  0
  2  3  1  0  0  0  0
  3  4  1  0  0  0  0
  4  5  1  0  0  0  0
  5  6  1  0  0  0  0
  1  6  1  0  0  0  0
  7  8  2  0  0  0  0
  7  9  1  0  0  0  0
  6  7  1  0  0  0  0
 10 11  1  0  0  0  0
 11 12  2  0  0  0  0
 12 13  1  0  0  0  0
 13 14  2  0  0  0  0
 14 15  1  0  0  0  0
 10 15  2  0  0  0  0
 13 16  1  0  0  0  0
 16 17  2  0  0  0  0
 17 18  1  0  0  0  0
 18 19  2  0  0  0  0
 12 19  1  0  0  0  0
 21 22  1  0  0  0  0
 22 23  2  0  0  0  0
 23 24  1  0  0  0  0
 24 25  2  0  0  0  0
 21 25  1  0  0  0  0
 26 27  2  0  0  0  0
 27 28  1  0  0  0  0
 28 29  2  0  0  0  0
 29 30  1  0  0  0  0
 30 31  2  0  0  0  0
 26 31  1  0  0  0  0
 24 26  1  0  0  0  0
 20 21  1  0  0  0  0
 17 20  1  0  0  0  0
 11 32  1  0  0  0  0
 10 33  1  0  0  0  0
  3 18  1  0  0  0  0
  9 34  1  0  0  0  0
  1 35  1  0  0  0  0
  1 36  1  0  0  0  0
  2 37  1  0  0  0  0
  2 38  1  0  0  0  0
  4 39  1  0  0  0  0
  4 40  1  0  0  0  0
  5 41  1  0  0  0  0
  5 42  1  0  0  0  0
 14 43  1  0  0  0  0
 15 44  1  0  0  0  0
 16 45  1  0  0  0  0
 20 46  1  0  0  0  0
 20 47  1  0  0  0  0
 25 48  1  0  0  0  0
 27 49  1  0  0  0  0
 28 50  1  0  0  0  0
 29 51  1  0  0  0  0
 30 52  1  0  0  0  0
 31 53  1  0  0  0  0
 32 54  1  0  0  0  0
 32 55  1  0  0  0  0
 32 56  1  0  0  0  0
 34 57  1  0  0  0  0
 34 58  1  0  0  0  0
 34 59  1  0  0  0  0
M  END
>  <type>
systematic

$$$$
