# Supplementary material for: Similarity-Based Profiling of Hydrazone-Containing Scaffolds Active Against Leishmania Amastigotes
Source: ACS Omega. 2025 Oct 22;10(43):50679–94. doi: 10.1021/acsomega.5c05276 (PMC12593058; doi:10.1021/acsomega.5c05276)
Supplement: Supplementary file 1 [file ao5c05276_si_001.zip › SDF/822.sdf]

  Mrv0541 03042415463D              93.19000

 64 68  0  0  0  0            999 V2000
    3.9473   -3.8540    1.8343 C   0  0  0  0  0  0  0  0  0  0  0  0
    2.8671   -3.0276    1.7282 N   0  0  0  0  0  0  0  0  0  0  0  0
    2.5024   -2.3983    0.5883 C   0  0  0  0  0  0  0  0  0  0  0  0
    3.2890   -2.5409   -0.5035 N   0  0  0  0  0  0  0  0  0  0  0  0
    4.3730   -3.3471   -0.5049 C   0  0  0  0  0  0  0  0  0  0  0  0
    4.7083   -4.1066    0.6525 C   0  0  0  0  0  0  0  0  0  0  0  0
    5.7378   -5.0700    0.5235 C   0  0  0  0  0  0  0  0  0  0  0  0
    5.1356   -3.4279   -1.6805 C   0  0  0  0  0  0  0  0  0  0  0  0
    6.1794   -4.3641   -1.7846 C   0  0  0  0  0  0  0  0  0  0  0  0
    6.4548   -5.2184   -0.6894 C   0  0  0  0  0  0  0  0  0  0  0  0
    4.1947   -4.3443    3.1073 N   0  0  0  0  0  0  0  0  0  0  0  0
    1.3746   -1.6480    0.5748 N   0  0  0  0  0  0  0  0  0  0  0  0
    4.3633   -3.8572    5.9755 C   0  0  2  0  0  0  0  0  0  0  0  0
    5.5461   -3.5162    5.0304 C   0  0  2  0  0  0  0  0  0  0  0  0
    5.5168   -4.3307    3.7066 C   0  0  1  0  0  0  0  0  0  0  0  0
    3.1037   -4.7757    3.9656 C   0  0  2  0  0  0  0  0  0  0  0  0
    3.0153   -3.8579    5.2124 C   0  0  1  0  0  0  0  0  0  0  0  0
    7.3787   -6.2192   -0.8330 O   0  0  0  0  0  0  0  0  0  0  0  0
    6.9365   -4.3885   -2.9291 O   0  0  0  0  0  0  0  0  0  0  0  0
    8.6647   -5.9226   -0.2670 C   0  0  0  0  0  0  0  0  0  0  0  0
    6.4237   -5.1763   -4.0282 C   0  0  2  0  0  0  0  0  0  0  0  0
    0.8041   -1.0890   -0.6115 C   0  0  2  0  0  0  0  0  0  0  0  0
   -0.2252   -0.0706   -0.2915 C   0  0  0  0  0  0  0  0  0  0  0  0
   -1.3523   -0.4129    0.4929 C   0  0  0  0  0  0  0  0  0  0  0  0
   -2.3104    0.5595    0.8320 C   0  0  0  0  0  0  0  0  0  0  0  0
   -2.1669    1.8813    0.3733 C   0  0  0  0  0  0  0  0  0  0  0  0
   -1.0686    2.2277   -0.4357 C   0  0  0  0  0  0  0  0  0  0  0  0
   -0.1055    1.2577   -0.7667 C   0  0  0  0  0  0  0  0  0  0  0  0
   -3.4315    3.1626    0.8399 Br  0  0  0  0  0  0  0  0  0  0  0  0
    6.6615   -5.5683   -6.4361 C   0  0  2  0  0  0  0  0  0  0  0  0
    7.4494   -5.1534   -5.1782 C   0  0  2  0  0  0  0  0  0  0  0  0
    5.1494   -4.6412   -4.7249 C   0  0  2  0  0  0  0  0  0  0  0  0
    5.1865   -5.2033   -6.1610 C   0  0  1  0  0  0  0  0  0  0  0  0
    5.9648   -5.6850    1.3070 H   0  0  0  0  0  0  0  0  0  0  0  0
    4.9276   -2.8039   -2.4664 H   0  0  0  0  0  0  0  0  0  0  0  0
    0.8960   -1.5354    1.4126 H   0  0  0  0  0  0  0  0  0  0  0  0
    4.3184   -3.1235    6.7851 H   0  0  0  0  0  0  0  0  0  0  0  0
    4.5240   -4.8418    6.4266 H   0  0  0  0  0  0  0  0  0  0  0  0
    6.4866   -3.7062    5.5554 H   0  0  0  0  0  0  0  0  0  0  0  0
    5.5073   -2.4517    4.7886 H   0  0  0  0  0  0  0  0  0  0  0  0
    5.8218   -5.3586    3.9144 H   0  0  0  0  0  0  0  0  0  0  0  0
    6.2671   -3.8924    3.0447 H   0  0  0  0  0  0  0  0  0  0  0  0
    3.2773   -5.8062    4.2845 H   0  0  0  0  0  0  0  0  0  0  0  0
    2.1324   -4.7662    3.4626 H   0  0  0  0  0  0  0  0  0  0  0  0
    2.2165   -4.2006    5.8757 H   0  0  0  0  0  0  0  0  0  0  0  0
    2.7740   -2.8382    4.8943 H   0  0  0  0  0  0  0  0  0  0  0  0
    9.3297   -6.7554   -0.4989 H   0  0  0  0  0  0  0  0  0  0  0  0
    9.0916   -5.0132   -0.6959 H   0  0  0  0  0  0  0  0  0  0  0  0
    8.6085   -5.8240    0.8195 H   0  0  0  0  0  0  0  0  0  0  0  0
    6.2678   -6.2137   -3.7102 H   0  0  0  0  0  0  0  0  0  0  0  0
    0.3439   -1.8909   -1.1938 H   0  0  0  0  0  0  0  0  0  0  0  0
    1.5971   -0.6470   -1.2216 H   0  0  0  0  0  0  0  0  0  0  0  0
   -1.4769   -1.3726    0.8271 H   0  0  0  0  0  0  0  0  0  0  0  0
   -3.1111    0.3035    1.4136 H   0  0  0  0  0  0  0  0  0  0  0  0
   -0.9666    3.1834   -0.7836 H   0  0  0  0  0  0  0  0  0  0  0  0
    0.6859    1.5274   -1.3579 H   0  0  0  0  0  0  0  0  0  0  0  0
    6.7561   -6.6470   -6.5889 H   0  0  0  0  0  0  0  0  0  0  0  0
    7.0398   -5.0530   -7.3233 H   0  0  0  0  0  0  0  0  0  0  0  0
    8.2838   -5.8315   -4.9839 H   0  0  0  0  0  0  0  0  0  0  0  0
    7.8424   -4.1397   -5.3080 H   0  0  0  0  0  0  0  0  0  0  0  0
    5.1791   -3.5487   -4.7692 H   0  0  0  0  0  0  0  0  0  0  0  0
    4.2428   -4.9532   -4.1998 H   0  0  0  0  0  0  0  0  0  0  0  0
    4.8195   -4.4608   -6.8766 H   0  0  0  0  0  0  0  0  0  0  0  0
    4.5583   -6.0959   -6.2355 H   0  0  0  0  0  0  0  0  0  0  0  0
  1  2  1  0  0  0  0
  1  6  2  0  0  0  0
  2  3  2  0  0  0  0
  3  4  1  0  0  0  0
  4  5  2  0  0  0  0
  7  6  1  0  0  0  0
  5  6  1  0  0  0  0
  5  8  1  0  0  0  0
  7 10  2  0  0  0  0
  8  9  2  0  0  0  0
  9 10  1  0  0  0  0
  1 11  1  0  0  0  0
  3 12  1  0  0  0  0
 15 11  1  0  0  0  0
 11 16  1  0  0  0  0
 13 14  1  0  0  0  0
 13 17  1  0  0  0  0
 14 15  1  0  0  0  0
 16 17  1  0  0  0  0
 10 18  1  0  0  0  0
  9 19  1  0  0  0  0
 18 20  1  0  0  0  0
 19 21  1  0  0  0  0
 12 22  1  0  0  0  0
 22 23  1  0  0  0  0
 23 24  1  0  0  0  0
 23 28  2  0  0  0  0
 24 25  2  0  0  0  0
 25 26  1  0  0  0  0
 26 27  2  0  0  0  0
 27 28  1  0  0  0  0
 26 29  1  0  0  0  0
 31 21  1  0  0  0  0
 21 32  1  0  0  0  0
 30 31  1  0  0  0  0
 30 33  1  0  0  0  0
 32 33  1  0  0  0  0
  7 34  1  0  0  0  0
  8 35  1  0  0  0  0
 12 36  1  0  0  0  0
 13 37  1  0  0  0  0
 13 38  1  0  0  0  0
 14 39  1  0  0  0  0
 14 40  1  0  0  0  0
 15 41  1  0  0  0  0
 15 42  1  0  0  0  0
 16 43  1  0  0  0  0
 16 44  1  0  0  0  0
 17 45  1  0  0  0  0
 17 46  1  0  0  0  0
 20 47  1  0  0  0  0
 20 48  1  0  0  0  0
 20 49  1  0  0  0  0
 21 50  1  0  0  0  0
 22 51  1  0  0  0  0
 22 52  1  0  0  0  0
 24 53  1  0  0  0  0
 25 54  1  0  0  0  0
 27 55  1  0  0  0  0
 28 56  1  0  0  0  0
 30 57  1  0  0  0  0
 30 58  1  0  0  0  0
 31 59  1  0  0  0  0
 31 60  1  0  0  0  0
 32 61  1  0  0  0  0
 32 62  1  0  0  0  0
 33 63  1  0  0  0  0
 33 64  1  0  0  0  0
M  END
$$$$
