# Supplementary material for: Similarity-Based Profiling of Hydrazone-Containing Scaffolds Active Against Leishmania Amastigotes
Source: ACS Omega. 2025 Oct 22;10(43):50679–94. doi: 10.1021/acsomega.5c05276 (PMC12593058; doi:10.1021/acsomega.5c05276)
Supplement: Supplementary file 1 [file ao5c05276_si_001.zip › SDF/814.sdf]

N-(3-chloro-4-((3-fluorobenzyl)oxy)phenyl)-7-(4-((4-methyl-1,4-diazepan-1-yl)sulfonyl)phenyl)cinnolin-4-amine
  Mrv0541 02262420063D             163.54000

 75 80  0  0  0  0            999 V2000
    6.6362   -9.7357    0.3900 C   0  0  0  0  0  0  0  0  0  0  0  0
    6.2239  -11.0470    0.7201 C   0  0  0  0  0  0  0  0  0  0  0  0
    4.9584  -11.2126    1.3276 C   0  0  0  0  0  0  0  0  0  0  0  0
    4.1297  -10.1036    1.5851 C   0  0  0  0  0  0  0  0  0  0  0  0
    2.9075  -10.3115    2.1314 N   0  0  0  0  0  0  0  0  0  0  0  0
    2.0668   -9.3404    2.3448 N   0  0  0  0  0  0  0  0  0  0  0  0
    2.3569   -8.0525    2.0494 C   0  0  0  0  0  0  0  0  0  0  0  0
    3.6272   -7.7038    1.5240 C   0  0  0  0  0  0  0  0  0  0  0  0
    4.5334   -8.7779    1.2587 C   0  0  0  0  0  0  0  0  0  0  0  0
    5.8105   -8.6222    0.6578 C   0  0  0  0  0  0  0  0  0  0  0  0
    4.0042   -6.4082    1.2326 N   0  0  0  0  0  0  0  0  0  0  0  0
    7.0238  -12.1952    0.4381 C   0  0  0  0  0  0  0  0  0  0  0  0
    7.4759  -12.4758   -0.8747 C   0  0  0  0  0  0  0  0  0  0  0  0
    8.1419  -13.6834   -1.1655 C   0  0  0  0  0  0  0  0  0  0  0  0
    8.3823  -14.6266   -0.1468 C   0  0  0  0  0  0  0  0  0  0  0  0
    8.0003  -14.3241    1.1750 C   0  0  0  0  0  0  0  0  0  0  0  0
    7.3314  -13.1212    1.4632 C   0  0  0  0  0  0  0  0  0  0  0  0
    9.1663  -16.1725   -0.5311 S   0  0  1  0  0  0  0  0  0  0  0  0
    9.1242  -17.1747    0.7214 O   0  0  0  0  0  0  0  0  0  0  0  0
    8.4114  -16.8559   -1.7721 O   0  0  0  0  0  0  0  0  0  0  0  0
   11.5241  -17.1369   -1.4802 C   0  0  2  0  0  0  0  0  0  0  0  0
   10.8604  -15.8962   -0.9846 N   0  0  2  0  0  0  0  0  0  0  0  0
   11.6390  -15.0941    0.0032 C   0  0  2  0  0  0  0  0  0  0  0  0
   12.4841  -14.0425   -0.7547 C   0  0  2  0  0  0  0  0  0  0  0  0
   13.6763  -14.5993   -1.4716 N   0  0  1  0  0  0  0  0  0  0  0  0
   13.3724  -15.6169   -2.5316 C   0  0  1  0  0  0  0  0  0  0  0  0
   13.0081  -16.9910   -1.9122 C   0  0  2  0  0  0  0  0  0  0  0  0
   14.6008  -13.5257   -1.9455 C   0  0  0  0  0  0  0  0  0  0  0  0
    3.2634   -5.2555    1.1355 C   0  0  0  0  0  0  0  0  0  0  0  0
    2.2905   -4.8112    2.0636 C   0  0  0  0  0  0  0  0  0  0  0  0
    1.4820   -3.6874    1.7842 C   0  0  0  0  0  0  0  0  0  0  0  0
    1.6807   -2.9534    0.5924 C   0  0  0  0  0  0  0  0  0  0  0  0
    2.7348   -3.3127   -0.2693 C   0  0  0  0  0  0  0  0  0  0  0  0
    3.5204   -4.4462    0.0068 C   0  0  0  0  0  0  0  0  0  0  0  0
    0.8117   -1.9639    0.2130 O   0  0  0  0  0  0  0  0  0  0  0  0
    1.1618   -0.6196    0.5922 C   0  0  1  0  0  0  0  0  0  0  0  0
   -0.0227    0.2447    0.3437 C   0  0  0  0  0  0  0  0  0  0  0  0
    0.0482    1.3977   -0.4749 C   0  0  0  0  0  0  0  0  0  0  0  0
   -1.0973    2.1864   -0.7079 C   0  0  0  0  0  0  0  0  0  0  0  0
   -2.3283    1.8287   -0.1251 C   0  0  0  0  0  0  0  0  0  0  0  0
   -2.4114    0.6919    0.6980 C   0  0  0  0  0  0  0  0  0  0  0  0
   -1.2652   -0.0880    0.9357 C   0  0  0  0  0  0  0  0  0  0  0  0
   -1.0195    3.2472   -1.4646 F   0  0  0  0  0  0  0  0  0  0  0  0
    0.2670   -3.2531    2.8848 Cl  0  0  0  0  0  0  0  0  0  0  0  0
    7.5468   -9.5808   -0.0512 H   0  0  0  0  0  0  0  0  0  0  0  0
    4.6245  -12.1513    1.5692 H   0  0  0  0  0  0  0  0  0  0  0  0
    1.6257   -7.3694    2.2171 H   0  0  0  0  0  0  0  0  0  0  0  0
    6.1571   -7.6995    0.3892 H   0  0  0  0  0  0  0  0  0  0  0  0
    4.9244   -6.3044    0.9518 H   0  0  0  0  0  0  0  0  0  0  0  0
    7.2991  -11.8186   -1.6371 H   0  0  0  0  0  0  0  0  0  0  0  0
    8.4367  -13.8771   -2.1256 H   0  0  0  0  0  0  0  0  0  0  0  0
    8.1968  -14.9778    1.9352 H   0  0  0  0  0  0  0  0  0  0  0  0
    7.0596  -12.9337    2.4308 H   0  0  0  0  0  0  0  0  0  0  0  0
   10.9710  -17.4881   -2.3541 H   0  0  0  0  0  0  0  0  0  0  0  0
   11.4673  -17.9200   -0.7201 H   0  0  0  0  0  0  0  0  0  0  0  0
   12.2810  -15.7218    0.6271 H   0  0  0  0  0  0  0  0  0  0  0  0
   10.9785  -14.5505    0.6825 H   0  0  0  0  0  0  0  0  0  0  0  0
   12.8220  -13.3090   -0.0168 H   0  0  0  0  0  0  0  0  0  0  0  0
   11.8350  -13.5121   -1.4564 H   0  0  0  0  0  0  0  0  0  0  0  0
   12.5751  -15.2706   -3.1963 H   0  0  0  0  0  0  0  0  0  0  0  0
   14.2569  -15.7862   -3.1543 H   0  0  0  0  0  0  0  0  0  0  0  0
   13.2267  -17.7781   -2.6408 H   0  0  0  0  0  0  0  0  0  0  0  0
   13.6608  -17.1746   -1.0537 H   0  0  0  0  0  0  0  0  0  0  0  0
   14.8803  -12.8573   -1.1281 H   0  0  0  0  0  0  0  0  0  0  0  0
   15.5268  -13.9597   -2.3268 H   0  0  0  0  0  0  0  0  0  0  0  0
   14.1373  -12.9343   -2.7378 H   0  0  0  0  0  0  0  0  0  0  0  0
    2.1623   -5.3082    2.9471 H   0  0  0  0  0  0  0  0  0  0  0  0
    2.9201   -2.7600   -1.1088 H   0  0  0  0  0  0  0  0  0  0  0  0
    4.2731   -4.6903   -0.6407 H   0  0  0  0  0  0  0  0  0  0  0  0
    1.4157   -0.5561    1.6539 H   0  0  0  0  0  0  0  0  0  0  0  0
    2.0294   -0.2921    0.0129 H   0  0  0  0  0  0  0  0  0  0  0  0
    0.9359    1.6703   -0.9056 H   0  0  0  0  0  0  0  0  0  0  0  0
   -3.1645    2.3911   -0.2966 H   0  0  0  0  0  0  0  0  0  0  0  0
   -3.3045    0.4311    1.1232 H   0  0  0  0  0  0  0  0  0  0  0  0
   -1.3453   -0.9103    1.5391 H   0  0  0  0  0  0  0  0  0  0  0  0
  1  2  2  0  0  0  0
  2  3  1  0  0  0  0
  3  4  2  0  0  0  0
  4  5  1  0  0  0  0
  5  6  2  0  0  0  0
  6  7  1  0  0  0  0
  7  8  2  0  0  0  0
  8  9  1  0  0  0  0
  4  9  1  0  0  0  0
  9 10  2  0  0  0  0
  1 10  1  0  0  0  0
  8 11  1  0  0  0  0
 12 13  2  0  0  0  0
 13 14  1  0  0  0  0
 14 15  2  0  0  0  0
 15 16  1  0  0  0  0
 16 17  2  0  0  0  0
 12 17  1  0  0  0  0
 18 19  2  0  0  0  0
 18 20  2  0  0  0  0
 21 22  1  0  0  0  0
 22 23  1  0  0  0  0
 23 24  1  0  0  0  0
 24 25  1  0  0  0  0
 25 26  1  0  0  0  0
 26 27  1  0  0  0  0
 21 27  1  0  0  0  0
 25 28  1  0  0  0  0
 18 22  1  0  0  0  0
 15 18  1  0  0  0  0
  2 12  1  0  0  0  0
 29 30  2  0  0  0  0
 30 31  1  0  0  0  0
 31 32  2  0  0  0  0
 32 33  1  0  0  0  0
 33 34  2  0  0  0  0
 29 34  1  0  0  0  0
 36 37  1  0  0  0  0
 37 38  2  0  0  0  0
 38 39  1  0  0  0  0
 39 40  2  0  0  0  0
 40 41  1  0  0  0  0
 41 42  2  0  0  0  0
 37 42  1  0  0  0  0
 39 43  1  0  0  0  0
 35 36  1  0  0  0  0
 32 35  1  0  0  0  0
 31 44  1  0  0  0  0
 11 29  1  0  0  0  0
  1 45  1  0  0  0  0
  3 46  1  0  0  0  0
  7 47  1  0  0  0  0
 10 48  1  0  0  0  0
 11 49  1  0  0  0  0
 13 50  1  0  0  0  0
 14 51  1  0  0  0  0
 16 52  1  0  0  0  0
 17 53  1  0  0  0  0
 21 54  1  0  0  0  0
 21 55  1  0  0  0  0
 23 56  1  0  0  0  0
 23 57  1  0  0  0  0
 24 58  1  0  0  0  0
 24 59  1  0  0  0  0
 26 60  1  0  0  0  0
 26 61  1  0  0  0  0
 27 62  1  0  0  0  0
 27 63  1  0  0  0  0
 28 64  1  0  0  0  0
 28 65  1  0  0  0  0
 28 66  1  0  0  0  0
 30 67  1  0  0  0  0
 33 68  1  0  0  0  0
 34 69  1  0  0  0  0
 36 70  1  0  0  0  0
 36 71  1  0  0  0  0
 38 72  1  0  0  0  0
 40 73  1  0  0  0  0
 41 74  1  0  0  0  0
 42 75  1  0  0  0  0
M  END
>  <type>
systematic

$$$$
