# Supplementary material for: Similarity-Based Profiling of Hydrazone-Containing Scaffolds Active Against Leishmania Amastigotes
Source: ACS Omega. 2025 Oct 22;10(43):50679–94. doi: 10.1021/acsomega.5c05276 (PMC12593058; doi:10.1021/acsomega.5c05276)
Supplement: Supplementary file 1 [file ao5c05276_si_001.zip › SDF/827.sdf]

  Mrv0541 03252418153D              54.85000

 31 34  0  0  0  0            999 V2000
    3.9528    1.5722   -5.9374 O   0  0  0  0  0  0  0  0  0  0  0  0
    5.0549    2.5005   -5.9763 C   0  0  2  0  0  0  0  0  0  0  0  0
    5.4065    2.9822   -4.6702 O   0  0  0  0  0  0  0  0  0  0  0  0
    4.5068    2.3533   -3.8929 C   0  0  0  0  0  0  0  0  0  0  0  0
    3.6587    1.5374   -4.6239 C   0  0  0  0  0  0  0  0  0  0  0  0
    4.3886    2.4691   -2.4994 C   0  0  0  0  0  0  0  0  0  0  0  0
    3.3772    1.7350   -1.8263 C   0  0  0  0  0  0  0  0  0  0  0  0
    2.5052    0.9010   -2.5900 C   0  0  0  0  0  0  0  0  0  0  0  0
    2.6463    0.7966   -3.9916 C   0  0  0  0  0  0  0  0  0  0  0  0
    3.1815    1.7821   -0.4245 C   0  0  0  0  0  0  0  0  0  0  0  0
    2.1695    1.0258    0.1872 C   0  0  0  0  0  0  0  0  0  0  0  0
    1.3327    0.2159   -0.6015 C   0  0  0  0  0  0  0  0  0  0  0  0
    1.5244    0.1906   -1.9552 O   0  0  0  0  0  0  0  0  0  0  0  0
    5.2623    3.2847   -1.8620 O   0  0  0  0  0  0  0  0  0  0  0  0
    3.8919    2.4911    0.3255 O   0  0  0  0  0  0  0  0  0  0  0  0
    0.3087   -0.5573   -0.0148 C   0  0  0  0  0  0  0  0  0  0  0  0
    0.6144   -1.5274    0.9700 C   0  0  0  0  0  0  0  0  0  0  0  0
   -0.4094   -2.2885    1.5628 C   0  0  0  0  0  0  0  0  0  0  0  0
   -1.7473   -2.0813    1.1845 C   0  0  0  0  0  0  0  0  0  0  0  0
   -2.0629   -1.1153    0.2126 C   0  0  0  0  0  0  0  0  0  0  0  0
   -1.0400   -0.3587   -0.3893 C   0  0  0  0  0  0  0  0  0  0  0  0
    4.7879    3.3527   -6.6036 H   0  0  0  0  0  0  0  0  0  0  0  0
    5.9253    2.0086   -6.4132 H   0  0  0  0  0  0  0  0  0  0  0  0
    2.0325    0.1918   -4.5419 H   0  0  0  0  0  0  0  0  0  0  0  0
    2.0408    1.0745    1.2019 H   0  0  0  0  0  0  0  0  0  0  0  0
    4.7753    4.1267   -1.7410 H   0  0  0  0  0  0  0  0  0  0  0  0
    1.5835   -1.6925    1.2573 H   0  0  0  0  0  0  0  0  0  0  0  0
   -0.1783   -2.9916    2.2680 H   0  0  0  0  0  0  0  0  0  0  0  0
   -2.4897   -2.6313    1.6175 H   0  0  0  0  0  0  0  0  0  0  0  0
   -3.0363   -0.9602   -0.0567 H   0  0  0  0  0  0  0  0  0  0  0  0
   -1.2872    0.3456   -1.0899 H   0  0  0  0  0  0  0  0  0  0  0  0
  1  2  1  0  0  0  0
  2  3  1  0  0  0  0
  3  4  1  0  0  0  0
  1  5  1  0  0  0  0
  4  6  1  0  0  0  0
  5  4  2  0  0  0  0
  5  9  1  0  0  0  0
  6  7  2  0  0  0  0
  8  9  2  0  0  0  0
  7 10  1  0  0  0  0
  7  8  1  0  0  0  0
  8 13  1  0  0  0  0
 10 11  1  0  0  0  0
 11 12  2  0  0  0  0
 12 13  1  0  0  0  0
  6 14  1  0  0  0  0
 10 15  2  0  0  0  0
 12 16  1  0  0  0  0
 16 17  1  0  0  0  0
 16 21  2  0  0  0  0
 17 18  2  0  0  0  0
 18 19  1  0  0  0  0
 19 20  2  0  0  0  0
 20 21  1  0  0  0  0
  2 22  1  0  0  0  0
  2 23  1  0  0  0  0
  9 24  1  0  0  0  0
 11 25  1  0  0  0  0
 14 26  1  0  0  0  0
 17 27  1  0  0  0  0
 18 28  1  0  0  0  0
 19 29  1  0  0  0  0
 20 30  1  0  0  0  0
 21 31  1  0  0  0  0
M  END
>  <type>
systematic

$$$$
