# Supplementary material for: Similarity-Based Profiling of Hydrazone-Containing Scaffolds Active Against Leishmania Amastigotes
Source: ACS Omega. 2025 Oct 22;10(43):50679–94. doi: 10.1021/acsomega.5c05276 (PMC12593058; doi:10.1021/acsomega.5c05276)
Supplement: Supplementary file 1 [file ao5c05276_si_001.zip › SDF/795.sdf]

163184355
  -OEChem-12122310033D

 65 70  0     1  0  0  0  0  0999 V2000
   -1.2571    1.8419    1.2909 O   0  0  0  0  0  0  0  0  0  0  0  0
   -1.3317    0.0766   -0.2930 O   0  0  0  0  0  0  0  0  0  0  0  0
   -3.5695   -0.5844   -0.2850 O   0  0  0  0  0  0  0  0  0  0  0  0
    2.0765    4.8150   -0.3159 O   0  5  0  0  0  0  0  0  0  0  0  0
    2.0312    4.1819    1.8821 O   0  0  0  0  0  0  0  0  0  0  0  0
   -0.5896   -2.5094    0.5949 O   0  0  0  0  0  0  0  0  0  0  0  0
   -2.4872   -4.5463   -0.2200 O   0  0  0  0  0  0  0  0  0  0  0  0
   -5.2199   -3.7566    0.5031 O   0  0  0  0  0  0  0  0  0  0  0  0
   -6.1404    0.3398    0.0726 O   0  0  0  0  0  0  0  0  0  0  0  0
    1.0703    1.2441    1.1083 N   0  3  0  0  0  0  0  0  0  0  0  0
    3.2451   -0.3657   -1.3799 N   0  0  0  0  0  0  0  0  0  0  0  0
    0.1340    3.0166   -0.9591 C   0  0  2  0  0  0  0  0  0  0  0  0
    0.2726    3.5236    0.4690 C   0  0  1  0  0  0  0  0  0  0  0  0
   -1.2717    2.3855   -1.1545 C   0  0  1  0  0  0  0  0  0  0  0  0
    0.0831    2.3312    1.3833 C   0  0  1  0  0  0  0  0  0  0  0  0
    1.2666    2.0198   -1.2552 C   0  0  0  0  0  0  0  0  0  0  0  0
   -1.6895    1.4303   -0.0098 C   0  0  2  0  0  0  0  0  0  0  0  0
    1.6169    1.0889   -0.1253 C   0  0  0  0  0  0  0  0  0  0  0  0
    2.5271    0.0351   -0.2745 C   0  0  0  0  0  0  0  0  0  0  0  0
    1.5907    4.2452    0.7004 C   0  0  0  0  0  0  0  0  0  0  0  0
   -2.3002    3.4765   -1.3036 C   0  0  0  0  0  0  0  0  0  0  0  0
    1.3662    0.4163    2.1339 C   0  0  0  0  0  0  0  0  0  0  0  0
   -2.2777   -0.8356    0.2633 C   0  0  1  0  0  0  0  0  0  0  0  0
    2.8628   -0.8319    0.7593 C   0  0  0  0  0  0  0  0  0  0  0  0
   -1.8221   -2.2529   -0.0784 C   0  0  2  0  0  0  0  0  0  0  0  0
    2.2597   -0.6370    2.0061 C   0  0  0  0  0  0  0  0  0  0  0  0
   -2.8556   -3.2917    0.3551 C   0  0  1  0  0  0  0  0  0  0  0  0
   -4.2586   -2.9059   -0.1157 C   0  0  2  0  0  0  0  0  0  0  0  0
   -4.5705   -1.4516    0.2509 C   0  0  2  0  0  0  0  0  0  0  0  0
    3.8084   -1.7756    0.2482 C   0  0  0  0  0  0  0  0  0  0  0  0
    4.0269   -1.4581   -1.0913 C   0  0  0  0  0  0  0  0  0  0  0  0
   -3.0383    3.6642   -2.4027 C   0  0  0  0  0  0  0  0  0  0  0  0
   -5.9154   -1.0038   -0.3129 C   0  0  0  0  0  0  0  0  0  0  0  0
    4.4996   -2.8731    0.8029 C   0  0  0  0  0  0  0  0  0  0  0  0
    4.9026   -2.1815   -1.9088 C   0  0  0  0  0  0  0  0  0  0  0  0
    5.3788   -3.6069   -0.0015 C   0  0  0  0  0  0  0  0  0  0  0  0
    5.5759   -3.2643   -1.3371 C   0  0  0  0  0  0  0  0  0  0  0  0
    0.2322    3.8398   -1.6807 H   0  0  0  0  0  0  0  0  0  0  0  0
   -0.5079    4.2658    0.6787 H   0  0  0  0  0  0  0  0  0  0  0  0
   -1.2605    1.8073   -2.0892 H   0  0  0  0  0  0  0  0  0  0  0  0
    0.2264    2.6320    2.4280 H   0  0  0  0  0  0  0  0  0  0  0  0
    2.1795    2.5668   -1.5208 H   0  0  0  0  0  0  0  0  0  0  0  0
    1.0088    1.4251   -2.1405 H   0  0  0  0  0  0  0  0  0  0  0  0
   -2.7820    1.4915    0.0497 H   0  0  0  0  0  0  0  0  0  0  0  0
   -2.4708    4.1408   -0.4603 H   0  0  0  0  0  0  0  0  0  0  0  0
    0.8640    0.6087    3.0760 H   0  0  0  0  0  0  0  0  0  0  0  0
   -2.2964   -0.6874    1.3517 H   0  0  0  0  0  0  0  0  0  0  0  0
   -1.6174   -2.3389   -1.1523 H   0  0  0  0  0  0  0  0  0  0  0  0
    2.4751   -1.2827    2.8510 H   0  0  0  0  0  0  0  0  0  0  0  0
   -2.8345   -3.4362    1.4416 H   0  0  0  0  0  0  0  0  0  0  0  0
    3.2023    0.0837   -2.2840 H   0  0  0  0  0  0  0  0  0  0  0  0
   -4.3376   -3.0546   -1.1994 H   0  0  0  0  0  0  0  0  0  0  0  0
   -4.5984   -1.3180    1.3410 H   0  0  0  0  0  0  0  0  0  0  0  0
   -3.7709    4.4629   -2.4424 H   0  0  0  0  0  0  0  0  0  0  0  0
   -2.9282    3.0317   -3.2765 H   0  0  0  0  0  0  0  0  0  0  0  0
   -6.7360   -1.6194    0.0675 H   0  0  0  0  0  0  0  0  0  0  0  0
   -5.9114   -1.0410   -1.4074 H   0  0  0  0  0  0  0  0  0  0  0  0
    4.3562   -3.1526    1.8428 H   0  0  0  0  0  0  0  0  0  0  0  0
   -0.7429   -2.4168    1.5507 H   0  0  0  0  0  0  0  0  0  0  0  0
    5.0561   -1.9150   -2.9492 H   0  0  0  0  0  0  0  0  0  0  0  0
   -2.5158   -4.4554   -1.1878 H   0  0  0  0  0  0  0  0  0  0  0  0
   -5.1617   -3.6263    1.4650 H   0  0  0  0  0  0  0  0  0  0  0  0
    5.9130   -4.4531    0.4223 H   0  0  0  0  0  0  0  0  0  0  0  0
    6.2633   -3.8471   -1.9449 H   0  0  0  0  0  0  0  0  0  0  0  0
   -6.9979    0.6060   -0.3009 H   0  0  0  0  0  0  0  0  0  0  0  0
  1 15  1  0  0  0  0
  1 17  1  0  0  0  0
  2 17  1  0  0  0  0
  2 23  1  0  0  0  0
  3 23  1  0  0  0  0
  3 29  1  0  0  0  0
  4 20  1  0  0  0  0
  5 20  2  0  0  0  0
  6 25  1  0  0  0  0
  6 59  1  0  0  0  0
  7 27  1  0  0  0  0
  7 61  1  0  0  0  0
  8 28  1  0  0  0  0
  8 62  1  0  0  0  0
  9 33  1  0  0  0  0
  9 65  1  0  0  0  0
 10 15  1  0  0  0  0
 10 18  2  0  0  0  0
 10 22  1  0  0  0  0
 11 19  1  0  0  0  0
 11 31  1  0  0  0  0
 11 51  1  0  0  0  0
 12 13  1  0  0  0  0
 12 14  1  0  0  0  0
 12 16  1  0  0  0  0
 12 38  1  0  0  0  0
 13 15  1  0  0  0  0
 13 20  1  0  0  0  0
 13 39  1  0  0  0  0
 14 17  1  0  0  0  0
 14 21  1  0  0  0  0
 14 40  1  0  0  0  0
 15 41  1  0  0  0  0
 16 18  1  0  0  0  0
 16 42  1  0  0  0  0
 16 43  1  0  0  0  0
 17 44  1  0  0  0  0
 18 19  1  0  0  0  0
 19 24  2  0  0  0  0
 21 32  2  0  0  0  0
 21 45  1  0  0  0  0
 22 26  2  0  0  0  0
 22 46  1  0  0  0  0
 23 25  1  0  0  0  0
 23 47  1  0  0  0  0
 24 26  1  0  0  0  0
 24 30  1  0  0  0  0
 25 27  1  0  0  0  0
 25 48  1  0  0  0  0
 26 49  1  0  0  0  0
 27 28  1  0  0  0  0
 27 50  1  0  0  0  0
 28 29  1  0  0  0  0
 28 52  1  0  0  0  0
 29 33  1  0  0  0  0
 29 53  1  0  0  0  0
 30 31  1  0  0  0  0
 30 34  2  0  0  0  0
 31 35  2  0  0  0  0
 32 54  1  0  0  0  0
 32 55  1  0  0  0  0
 33 56  1  0  0  0  0
 33 57  1  0  0  0  0
 34 36  1  0  0  0  0
 34 58  1  0  0  0  0
 35 37  1  0  0  0  0
 35 60  1  0  0  0  0
 36 37  2  0  0  0  0
 36 63  1  0  0  0  0
 37 64  1  0  0  0  0
M  CHG  2   4  -1  10   1
M  END
> <PUBCHEM_COMPOUND_CID>
163184355

> <PUBCHEM_CONFORMER_RMSD>
1

> <PUBCHEM_CONFORMER_DIVERSEORDER>
1
7
9
12
11
3
6
5
2
4
10
8

> <PUBCHEM_MMFF94_PARTIAL_CHARGES>
48
1 -0.56
10 -0.21
11 0.03
13 -0.11
14 0.14
15 0.77
16 0.14
17 0.56
18 0.22
19 -0.15
2 -0.56
20 0.91
21 -0.29
22 0.21
23 0.56
25 0.28
26 -0.15
27 0.28
28 0.28
29 0.28
3 -0.56
31 -0.15
32 -0.3
33 0.28
34 -0.15
35 -0.15
36 -0.15
37 -0.15
4 -0.9
45 0.15
46 0.15
49 0.15
5 -0.9
51 0.27
54 0.15
55 0.15
58 0.15
59 0.4
6 -0.68
60 0.15
61 0.4
62 0.4
63 0.15
64 0.15
65 0.4
7 -0.68
8 -0.68
9 -0.68

> <PUBCHEM_EFFECTIVE_ROTOR_COUNT>
7.2

> <PUBCHEM_PHARMACOPHORE_FEATURES>
23
1 1 acceptor
1 11 cation
1 11 donor
1 2 acceptor
1 3 acceptor
1 32 hydrophobe
1 4 acceptor
1 5 acceptor
1 6 acceptor
1 6 donor
1 7 acceptor
1 7 donor
1 8 acceptor
1 8 donor
1 9 acceptor
1 9 donor
3 4 5 20 anion
5 11 19 24 30 31 rings
6 1 12 13 14 15 17 rings
6 10 12 13 15 16 18 rings
6 10 18 19 22 24 26 rings
6 3 23 25 27 28 29 rings
6 30 31 34 35 36 37 rings

> <PUBCHEM_HEAVY_ATOM_COUNT>
37

> <PUBCHEM_ATOM_DEF_STEREO_COUNT>
10

> <PUBCHEM_ATOM_UDEF_STEREO_COUNT>
0

> <PUBCHEM_BOND_DEF_STEREO_COUNT>
0

> <PUBCHEM_BOND_UDEF_STEREO_COUNT>
0

> <PUBCHEM_ISOTOPIC_ATOM_COUNT>
0

> <PUBCHEM_COMPONENT_COUNT>
1

> <PUBCHEM_CACTVS_TAUTO_COUNT>
-1

> <PUBCHEM_CONFORMER_ID>
09B9FEE300000001

> <PUBCHEM_MMFF94_ENERGY>
108.1224

> <PUBCHEM_FEATURE_SELFOVERLAP>
118.599

> <PUBCHEM_SHAPE_FINGERPRINT>
10032420 55 17677326105017532025
10169797 241 17753338852433652634
10483366 6 18191015708880016645
10622 236 17461711793254558690
11093857 51 17257364675255702037
11285246 1 18114192946583912258
12107183 9 18271825505632366707
12788726 201 18263376793586355738
131258 43 17987260927107284092
13140716 1 18191291866449948163
13911987 19 17758392972600615781
14068700 675 18130790023233589003
14117953 113 18265892467980035447
14863182 85 17615972544090938340
14866123 147 18198071279042658331
15324884 4 17985800719240301864
15664445 248 17827077621494363149
16090146 7 17763191241217778588
17909252 39 18193847156672913144
19958102 18 17691409608009176462
20567600 347 17544190940514447464
20764821 26 17687454673257429035
20775438 99 17906720754853126239
20775530 9 18413393154730660046
21133410 32 16373857441475782410
21792965 302 18337118947001531918
23559900 14 18341894142785446579
32027 91 18412259554274106911
38695281 34 17404018622642274720
437815 12 18273214166763311311
4461854 278 16751855450947626370
44880168 125 17774440473636439918
463206 1 18336272270739118402
563151 74 16485539196161655450
613672 6 18269254833992622214
70251023 43 18335993067920660051
70634741 139 18338241449742575414

> <PUBCHEM_SHAPE_MULTIPOLES>
698.66
10.95
6.95
1.7
0.82
2.66
-0.02
-14.98
-3.37
-2.76
-0.15
1.05
1.16
2.54

> <PUBCHEM_SHAPE_SELFOVERLAP>
1546.599

> <PUBCHEM_SHAPE_VOLUME>
369.5

> <PUBCHEM_COORDINATE_TYPE>
2
5
10

$$$$
