# Supplementary material for: Similarity-Based Profiling of Hydrazone-Containing Scaffolds Active Against Leishmania Amastigotes
Source: ACS Omega. 2025 Oct 22;10(43):50679–94. doi: 10.1021/acsomega.5c05276 (PMC12593058; doi:10.1021/acsomega.5c05276)
Supplement: Supplementary file 1 [file ao5c05276_si_001.zip › SDF/857.sdf]

N-(4-Bromobenzyl)-7-(cyclopentyloxy)-6-methoxy-4-(piperidin-1-yl)quinazolin-2-amine
  Mrv0541 06182416253D             100.64000

 64 68  0  0  0  0            999 V2000
    6.6080   -5.3404   -0.5113 C   0  0  0  0  0  0  0  0  0  0  0  0
    6.3422   -4.4853   -1.6006 C   0  0  0  0  0  0  0  0  0  0  0  0
    5.2933   -3.5561   -1.5113 C   0  0  0  0  0  0  0  0  0  0  0  0
    4.4745   -3.5300   -0.3700 C   0  0  0  0  0  0  0  0  0  0  0  0
    3.4440   -2.6567   -0.3650 N   0  0  0  0  0  0  0  0  0  0  0  0
    2.5968   -2.5576    0.6815 C   0  0  0  0  0  0  0  0  0  0  0  0
    2.7962   -3.3627    1.7506 N   0  0  0  0  0  0  0  0  0  0  0  0
    3.7890   -4.2958    1.8350 C   0  0  0  0  0  0  0  0  0  0  0  0
    4.6958   -4.4033    0.7350 C   0  0  0  0  0  0  0  0  0  0  0  0
    5.7724   -5.3176    0.6267 C   0  0  0  0  0  0  0  0  0  0  0  0
    1.5498   -1.7021    0.6767 N   0  0  0  0  0  0  0  0  0  0  0  0
    3.8255   -7.4940    4.5997 C   0  0  1  0  0  0  0  0  0  0  0  0
    2.6202   -7.1348    3.6940 C   0  0  2  0  0  0  0  0  0  0  0  0
    2.5164   -5.6018    3.4958 C   0  0  2  0  0  0  0  0  0  0  0  0
    3.7694   -5.0571    2.9953 N   0  0  0  0  0  0  0  0  0  0  0  0
    4.9303   -5.3064    3.8294 C   0  0  2  0  0  0  0  0  0  0  0  0
    5.1269   -6.8314    4.0783 C   0  0  1  0  0  0  0  0  0  0  0  0
    7.6751   -6.1966   -0.5677 O   0  0  0  0  0  0  0  0  0  0  0  0
    8.8685   -5.5821   -0.0482 C   0  0  0  0  0  0  0  0  0  0  0  0
    7.1247   -4.5383   -2.7213 O   0  0  0  0  0  0  0  0  0  0  0  0
    6.5030   -5.1558   -3.8721 C   0  0  2  0  0  0  0  0  0  0  0  0
    6.2850   -6.6808   -3.7691 C   0  0  2  0  0  0  0  0  0  0  0  0
    6.2040   -7.1463   -5.2340 C   0  0  1  0  0  0  0  0  0  0  0  0
    7.1385   -6.2005   -6.0179 C   0  0  2  0  0  0  0  0  0  0  0  0
    7.4415   -5.0081   -5.0851 C   0  0  2  0  0  0  0  0  0  0  0  0
    1.0287   -1.0656   -0.4941 C   0  0  2  0  0  0  0  0  0  0  0  0
   -0.0159   -0.0677   -0.1503 C   0  0  0  0  0  0  0  0  0  0  0  0
   -1.1271   -0.4537    0.6360 C   0  0  0  0  0  0  0  0  0  0  0  0
   -2.1470    0.4643    0.9410 C   0  0  0  0  0  0  0  0  0  0  0  0
   -2.0780    1.7819    0.4546 C   0  0  0  0  0  0  0  0  0  0  0  0
   -0.9769    2.1840   -0.3232 C   0  0  0  0  0  0  0  0  0  0  0  0
    0.0519    1.2682   -0.6160 C   0  0  0  0  0  0  0  0  0  0  0  0
   -3.4424    2.9873    0.8390 Br  0  0  0  0  0  0  0  0  0  0  0  0
    5.1240   -2.9077   -2.2866 H   0  0  0  0  0  0  0  0  0  0  0  0
    5.9694   -5.9889    1.3623 H   0  0  0  0  0  0  0  0  0  0  0  0
    1.0779   -1.5747    1.5145 H   0  0  0  0  0  0  0  0  0  0  0  0
    3.6285   -7.1533    5.6194 H   0  0  0  0  0  0  0  0  0  0  0  0
    3.9470   -8.5793    4.6309 H   0  0  0  0  0  0  0  0  0  0  0  0
    1.6977   -7.5108    4.1430 H   0  0  0  0  0  0  0  0  0  0  0  0
    2.7399   -7.6113    2.7172 H   0  0  0  0  0  0  0  0  0  0  0  0
    2.2818   -5.1308    4.4554 H   0  0  0  0  0  0  0  0  0  0  0  0
    1.6683   -5.4034    2.8339 H   0  0  0  0  0  0  0  0  0  0  0  0
    4.7702   -4.8223    4.7992 H   0  0  0  0  0  0  0  0  0  0  0  0
    5.8482   -4.8704    3.4257 H   0  0  0  0  0  0  0  0  0  0  0  0
    5.9285   -6.9862    4.8038 H   0  0  0  0  0  0  0  0  0  0  0  0
    5.4185   -7.3254    3.1512 H   0  0  0  0  0  0  0  0  0  0  0  0
    9.6793   -6.2914   -0.2051 H   0  0  0  0  0  0  0  0  0  0  0  0
    9.1290   -4.6642   -0.6628 H   0  0  0  0  0  0  0  0  0  0  0  0
    8.7624   -5.4618    1.0739 H   0  0  0  0  0  0  0  0  0  0  0  0
    5.5491   -4.6718   -4.1188 H   0  0  0  0  0  0  0  0  0  0  0  0
    5.3692   -6.9236   -3.2249 H   0  0  0  0  0  0  0  0  0  0  0  0
    7.1337   -7.1549   -3.2691 H   0  0  0  0  0  0  0  0  0  0  0  0
    6.5061   -8.1915   -5.3378 H   0  0  0  0  0  0  0  0  0  0  0  0
    5.1779   -7.0408   -5.5988 H   0  0  0  0  0  0  0  0  0  0  0  0
    6.6545   -5.8579   -6.9367 H   0  0  0  0  0  0  0  0  0  0  0  0
    8.0656   -6.7159   -6.2840 H   0  0  0  0  0  0  0  0  0  0  0  0
    8.4844   -5.0528   -4.7578 H   0  0  0  0  0  0  0  0  0  0  0  0
    7.2783   -4.0525   -5.5899 H   0  0  0  0  0  0  0  0  0  0  0  0
    0.5736   -1.8264   -1.1339 H   0  0  0  0  0  0  0  0  0  0  0  0
    1.8419   -0.6020   -1.0574 H   0  0  0  0  0  0  0  0  0  0  0  0
   -1.1987   -1.4103    0.9924 H   0  0  0  0  0  0  0  0  0  0  0  0
   -2.9387    0.1676    1.5129 H   0  0  0  0  0  0  0  0  0  0  0  0
   -0.9253    3.1402   -0.6800 H   0  0  0  0  0  0  0  0  0  0  0  0
    0.8453    1.5808   -1.1811 H   0  0  0  0  0  0  0  0  0  0  0  0
  1  2  2  0  0  0  0
  2  3  1  0  0  0  0
  3  4  2  0  0  0  0
  4  5  1  0  0  0  0
  5  6  2  0  0  0  0
  6  7  1  0  0  0  0
  7  8  2  0  0  0  0
  8  9  1  0  0  0  0
  4  9  1  0  0  0  0
  9 10  2  0  0  0  0
  1 10  1  0  0  0  0
  6 11  1  0  0  0  0
 12 13  1  0  0  0  0
 13 14  1  0  0  0  0
 14 15  1  0  0  0  0
 15 16  1  0  0  0  0
 16 17  1  0  0  0  0
 12 17  1  0  0  0  0
  8 15  1  0  0  0  0
 18 19  1  0  0  0  0
  1 18  1  0  0  0  0
 21 22  1  0  0  0  0
 22 23  1  0  0  0  0
 23 24  1  0  0  0  0
 24 25  1  0  0  0  0
 21 25  1  0  0  0  0
 20 21  1  0  0  0  0
  2 20  1  0  0  0  0
 26 27  1  0  0  0  0
 27 28  2  0  0  0  0
 28 29  1  0  0  0  0
 29 30  2  0  0  0  0
 30 31  1  0  0  0  0
 31 32  2  0  0  0  0
 27 32  1  0  0  0  0
 30 33  1  0  0  0  0
 11 26  1  0  0  0  0
  3 34  1  0  0  0  0
 10 35  1  0  0  0  0
 11 36  1  0  0  0  0
 12 37  1  0  0  0  0
 12 38  1  0  0  0  0
 13 39  1  0  0  0  0
 13 40  1  0  0  0  0
 14 41  1  0  0  0  0
 14 42  1  0  0  0  0
 16 43  1  0  0  0  0
 16 44  1  0  0  0  0
 17 45  1  0  0  0  0
 17 46  1  0  0  0  0
 19 47  1  0  0  0  0
 19 48  1  0  0  0  0
 19 49  1  0  0  0  0
 21 50  1  0  0  0  0
 22 51  1  0  0  0  0
 22 52  1  0  0  0  0
 23 53  1  0  0  0  0
 23 54  1  0  0  0  0
 24 55  1  0  0  0  0
 24 56  1  0  0  0  0
 25 57  1  0  0  0  0
 25 58  1  0  0  0  0
 26 59  1  0  0  0  0
 26 60  1  0  0  0  0
 28 61  1  0  0  0  0
 29 62  1  0  0  0  0
 31 63  1  0  0  0  0
 32 64  1  0  0  0  0
M  END
>  <type>
systematic

$$$$
