# Supplementary material for: Similarity-Based Profiling of Hydrazone-Containing Scaffolds Active Against Leishmania Amastigotes
Source: ACS Omega. 2025 Oct 22;10(43):50679–94. doi: 10.1021/acsomega.5c05276 (PMC12593058; doi:10.1021/acsomega.5c05276)
Supplement: Supplementary file 1 [file ao5c05276_si_001.zip › SDF/858.sdf]

  Mrv0541 06182416273D              70.61000

 52 54  0  0  0  0            999 V2000
    2.8698   -0.7210   -1.8562 C   0  0  1  0  0  0  0  0  0  0  0  0
    1.3372   -0.7889   -1.5734 C   0  0  2  0  0  0  0  0  0  0  0  0
    0.5533    0.1377   -2.5437 C   0  0  1  0  0  0  0  0  0  0  0  0
    0.9052   -0.1457   -4.0262 C   0  0  2  0  0  0  0  0  0  0  0  0
    2.4400   -0.0887   -4.3099 C   0  0  1  0  0  0  0  0  0  0  0  0
    3.2055   -1.0272   -3.3385 C   0  0  2  0  0  0  0  0  0  0  0  0
    2.7899   -0.4902   -5.6592 O   0  0  0  0  0  0  0  0  0  0  0  0
    1.0514   -0.4246   -0.2129 N   0  0  0  0  0  0  0  0  0  0  0  0
    2.3153    0.3428   -6.6395 C   0  0  0  0  0  0  0  0  0  0  0  0
    0.5931    0.8649   -8.2894 C   0  0  0  0  0  0  0  0  0  0  0  0
    1.1534   -0.0200   -7.3508 C   0  0  0  0  0  0  0  0  0  0  0  0
    2.9637    1.5591   -6.9415 C   0  0  0  0  0  0  0  0  0  0  0  0
    2.4073    2.4410   -7.8864 C   0  0  0  0  0  0  0  0  0  0  0  0
    1.1897    2.1215   -8.5237 C   0  0  0  0  0  0  0  0  0  0  0  0
    0.5830    3.0231   -9.3595 O   0  0  0  0  0  0  0  0  0  0  0  0
   -0.3031    3.9391   -8.6753 C   0  0  2  0  0  0  0  0  0  0  0  0
    1.2788   -1.2147    0.8756 C   0  0  0  0  0  0  0  0  0  0  0  0
    1.7193   -2.3794    0.7341 O   0  0  0  0  0  0  0  0  0  0  0  0
    1.1069   -0.8235    2.1683 N   0  0  0  0  0  0  0  0  0  0  0  0
    0.6163    0.3398    2.6864 C   0  0  0  0  0  0  0  0  0  0  0  0
    1.1428    0.7365    3.9337 C   0  0  0  0  0  0  0  0  0  0  0  0
    0.6968    1.9097    4.5624 C   0  0  0  0  0  0  0  0  0  0  0  0
   -0.2882    2.7024    3.9523 C   0  0  0  0  0  0  0  0  0  0  0  0
   -0.8587    2.3241    2.7123 C   0  0  0  0  0  0  0  0  0  0  0  0
   -0.3977    1.1307    2.0960 C   0  0  0  0  0  0  0  0  0  0  0  0
   -1.9228    3.1318    2.0542 C   0  0  2  0  0  0  0  0  0  0  0  0
   -3.0786    2.3926    1.9727 F   0  0  0  0  0  0  0  0  0  0  0  0
   -1.5230    3.4762    0.7857 F   0  0  0  0  0  0  0  0  0  0  0  0
   -2.2342    4.3026    2.7070 F   0  0  0  0  0  0  0  0  0  0  0  0
    0.3613    4.7600   -7.7930 F   0  0  0  0  0  0  0  0  0  0  0  0
   -1.3294    3.3047   -8.0121 F   0  0  0  0  0  0  0  0  0  0  0  0
   -0.8753    4.7458   -9.6233 F   0  0  0  0  0  0  0  0  0  0  0  0
    3.2473    0.2744   -1.6020 H   0  0  0  0  0  0  0  0  0  0  0  0
    3.3946   -1.4448   -1.2282 H   0  0  0  0  0  0  0  0  0  0  0  0
    0.9893   -1.8132   -1.7462 H   0  0  0  0  0  0  0  0  0  0  0  0
   -0.5198   -0.0188   -2.4049 H   0  0  0  0  0  0  0  0  0  0  0  0
    0.7672    1.1862   -2.3181 H   0  0  0  0  0  0  0  0  0  0  0  0
    0.3920    0.5963   -4.6405 H   0  0  0  0  0  0  0  0  0  0  0  0
    0.5244   -1.1314   -4.3044 H   0  0  0  0  0  0  0  0  0  0  0  0
    2.7984    0.9318   -4.1280 H   0  0  0  0  0  0  0  0  0  0  0  0
    2.9550   -2.0686   -3.5564 H   0  0  0  0  0  0  0  0  0  0  0  0
    4.2812   -0.9063   -3.4915 H   0  0  0  0  0  0  0  0  0  0  0  0
    0.7118    0.4689   -0.0538 H   0  0  0  0  0  0  0  0  0  0  0  0
   -0.2603    0.6019   -8.7879 H   0  0  0  0  0  0  0  0  0  0  0  0
    0.6986   -0.9172   -7.1651 H   0  0  0  0  0  0  0  0  0  0  0  0
    3.8284    1.8132   -6.4588 H   0  0  0  0  0  0  0  0  0  0  0  0
    2.8786    3.3243   -8.0954 H   0  0  0  0  0  0  0  0  0  0  0  0
    1.4178   -1.4578    2.8312 H   0  0  0  0  0  0  0  0  0  0  0  0
    1.8674    0.1763    4.3912 H   0  0  0  0  0  0  0  0  0  0  0  0
    1.0915    2.1861    5.4637 H   0  0  0  0  0  0  0  0  0  0  0  0
   -0.5840    3.5545    4.4310 H   0  0  0  0  0  0  0  0  0  0  0  0
   -0.8182    0.8306    1.2132 H   0  0  0  0  0  0  0  0  0  0  0  0
  1  2  1  0  0  0  0
  2  3  1  0  0  0  0
  3  4  1  0  0  0  0
  4  5  1  0  0  0  0
  5  6  1  0  0  0  0
  1  6  1  0  0  0  0
  5  7  1  0  0  0  0
  2  8  1  0  0  0  0
  7  9  1  0  0  0  0
 11  9  2  0  0  0  0
  9 12  1  0  0  0  0
 10 11  1  0  0  0  0
 12 13  2  0  0  0  0
 13 14  1  0  0  0  0
 10 14  2  0  0  0  0
 14 15  1  0  0  0  0
 15 16  1  0  0  0  0
  8 17  1  0  0  0  0
 17 18  2  0  0  0  0
 17 19  1  0  0  0  0
 19 20  1  0  0  0  0
 25 20  1  0  0  0  0
 21 20  2  0  0  0  0
 21 22  1  0  0  0  0
 22 23  2  0  0  0  0
 23 24  1  0  0  0  0
 24 25  2  0  0  0  0
 24 26  1  0  0  0  0
 26 27  1  0  0  0  0
 26 28  1  0  0  0  0
 26 29  1  0  0  0  0
 16 30  1  0  0  0  0
 16 31  1  0  0  0  0
 16 32  1  0  0  0  0
  1 33  1  0  0  0  0
  1 34  1  0  0  0  0
  2 35  1  0  0  0  0
  3 36  1  0  0  0  0
  3 37  1  0  0  0  0
  4 38  1  0  0  0  0
  4 39  1  0  0  0  0
  5 40  1  0  0  0  0
  6 41  1  0  0  0  0
  6 42  1  0  0  0  0
  8 43  1  0  0  0  0
 10 44  1  0  0  0  0
 11 45  1  0  0  0  0
 12 46  1  0  0  0  0
 13 47  1  0  0  0  0
 19 48  1  0  0  0  0
 21 49  1  0  0  0  0
 22 50  1  0  0  0  0
 23 51  1  0  0  0  0
 25 52  1  0  0  0  0
M  END
>  <type>
systematic

$$$$
