# Supplementary material for: Similarity-Based Profiling of Hydrazone-Containing Scaffolds Active Against Leishmania Amastigotes
Source: ACS Omega. 2025 Oct 22;10(43):50679–94. doi: 10.1021/acsomega.5c05276 (PMC12593058; doi:10.1021/acsomega.5c05276)
Supplement: Supplementary file 1 [file ao5c05276_si_001.zip › SDF/859.sdf]

  Mrv0541 06182416303D              68.56000

 46 48  0  0  0  0            999 V2000
    2.0699   -0.7286   -3.6967 C   0  0  0  0  0  0  0  0  0  0  0  0
    3.1012   -0.5282   -4.5034 C   0  0  0  0  0  0  0  0  0  0  0  0
    4.1312   -1.2186   -4.0022 C   0  0  0  0  0  0  0  0  0  0  0  0
    3.7346   -1.8103   -2.9330 N   0  0  0  0  0  0  0  0  0  0  0  0
    2.4959   -1.5140   -2.7036 C   0  0  0  0  0  0  0  0  0  0  0  0
    5.3988   -1.2843   -4.5539 C   0  0  0  0  0  0  0  0  0  0  0  0
    1.7628   -1.8662   -1.6363 C   0  0  0  0  0  0  0  0  0  0  0  0
    2.2396   -2.6397   -0.6609 N   0  0  0  0  0  0  0  0  0  0  0  0
    1.7317   -2.6595    0.6883 C   0  0  1  0  0  0  0  0  0  0  0  0
    2.1177   -1.3149    1.3784 C   0  0  2  0  0  0  0  0  0  0  0  0
    0.2203   -3.0614    0.7721 C   0  0  2  0  0  0  0  0  0  0  0  0
   -0.2454   -3.5059    2.1899 C   0  0  2  0  0  0  0  0  0  0  0  0
    1.6791   -1.1222    2.8542 C   0  0  2  0  0  0  0  0  0  0  0  0
    0.1426   -1.0192    3.0463 C   0  0  2  0  0  0  0  0  0  0  0  0
   -0.5723   -2.3835    3.2199 C   0  0  1  0  0  0  0  0  0  0  0  0
    6.4886   -2.0363   -4.1117 C   0  0  0  0  0  0  0  0  0  0  0  0
    7.5327   -1.8182   -5.0015 C   0  0  0  0  0  0  0  0  0  0  0  0
    7.0695   -0.9275   -5.9659 C   0  0  0  0  0  0  0  0  0  0  0  0
    5.7978   -0.6217   -5.6585 N   0  0  0  0  0  0  0  0  0  0  0  0
    7.8096   -0.4253   -7.1395 C   0  0  1  0  0  0  0  0  0  0  0  0
    7.5676   -1.3053   -8.3854 C   0  0  0  0  0  0  0  0  0  0  0  0
    1.1558   -0.3548   -3.8098 H   0  0  0  0  0  0  0  0  0  0  0  0
    3.0947    0.0314   -5.3250 H   0  0  0  0  0  0  0  0  0  0  0  0
    0.8359   -1.5093   -1.5568 H   0  0  0  0  0  0  0  0  0  0  0  0
    3.0263   -3.1773   -0.8537 H   0  0  0  0  0  0  0  0  0  0  0  0
    2.3016   -3.4451    1.1886 H   0  0  0  0  0  0  0  0  0  0  0  0
    1.7140   -0.4843    0.7945 H   0  0  0  0  0  0  0  0  0  0  0  0
    3.2105   -1.2258    1.3466 H   0  0  0  0  0  0  0  0  0  0  0  0
    0.0569   -3.9103    0.0978 H   0  0  0  0  0  0  0  0  0  0  0  0
   -0.4166   -2.2466    0.4191 H   0  0  0  0  0  0  0  0  0  0  0  0
    0.5126   -4.1664    2.6192 H   0  0  0  0  0  0  0  0  0  0  0  0
   -1.1488   -4.1134    2.0723 H   0  0  0  0  0  0  0  0  0  0  0  0
    2.1222   -0.1836    3.2027 H   0  0  0  0  0  0  0  0  0  0  0  0
    2.0937   -1.9231    3.4716 H   0  0  0  0  0  0  0  0  0  0  0  0
   -0.3013   -0.4749    2.2078 H   0  0  0  0  0  0  0  0  0  0  0  0
   -0.0633   -0.4238    3.9411 H   0  0  0  0  0  0  0  0  0  0  0  0
   -1.6471   -2.1844    3.1990 H   0  0  0  0  0  0  0  0  0  0  0  0
   -0.3456   -2.7630    4.2216 H   0  0  0  0  0  0  0  0  0  0  0  0
    6.5229   -2.6420   -3.2892 H   0  0  0  0  0  0  0  0  0  0  0  0
    8.4640   -2.2375   -4.9604 H   0  0  0  0  0  0  0  0  0  0  0  0
    5.2412   -0.0123   -6.1692 H   0  0  0  0  0  0  0  0  0  0  0  0
    7.4896    0.5976   -7.3546 H   0  0  0  0  0  0  0  0  0  0  0  0
    8.8808   -0.4072   -6.9225 H   0  0  0  0  0  0  0  0  0  0  0  0
    8.1036   -0.8912   -9.2406 H   0  0  0  0  0  0  0  0  0  0  0  0
    6.5048   -1.3458   -8.6314 H   0  0  0  0  0  0  0  0  0  0  0  0
    7.9290   -2.3208   -8.2124 H   0  0  0  0  0  0  0  0  0  0  0  0
  1  2  2  0  0  0  0
  2  3  1  0  0  0  0
  3  4  2  0  0  0  0
  4  5  1  0  0  0  0
  1  5  1  0  0  0  0
  3  6  1  0  0  0  0
  5  7  2  0  0  0  0
  7  8  1  0  0  0  0
  8  9  1  0  0  0  0
  9 10  1  0  0  0  0
  9 11  1  0  0  0  0
 11 12  1  0  0  0  0
 10 13  1  0  0  0  0
 13 14  1  0  0  0  0
 14 15  1  0  0  0  0
 15 12  1  0  0  0  0
  6 16  2  0  0  0  0
  6 19  1  0  0  0  0
 16 17  1  0  0  0  0
 17 18  2  0  0  0  0
 18 19  1  0  0  0  0
 18 20  1  0  0  0  0
 20 21  1  0  0  0  0
  1 22  1  0  0  0  0
  2 23  1  0  0  0  0
  7 24  1  0  0  0  0
  8 25  1  0  0  0  0
  9 26  1  0  0  0  0
 10 27  1  0  0  0  0
 10 28  1  0  0  0  0
 11 29  1  0  0  0  0
 11 30  1  0  0  0  0
 12 31  1  0  0  0  0
 12 32  1  0  0  0  0
 13 33  1  0  0  0  0
 13 34  1  0  0  0  0
 14 35  1  0  0  0  0
 14 36  1  0  0  0  0
 15 37  1  0  0  0  0
 15 38  1  0  0  0  0
 16 39  1  0  0  0  0
 17 40  1  0  0  0  0
 19 41  1  0  0  0  0
 20 42  1  0  0  0  0
 20 43  1  0  0  0  0
 21 44  1  0  0  0  0
 21 45  1  0  0  0  0
 21 46  1  0  0  0  0
M  END
>  <type>
systematic

$$$$
