# Supplementary material for: Similarity-Based Profiling of Hydrazone-Containing Scaffolds Active Against Leishmania Amastigotes
Source: ACS Omega. 2025 Oct 22;10(43):50679–94. doi: 10.1021/acsomega.5c05276 (PMC12593058; doi:10.1021/acsomega.5c05276)
Supplement: Supplementary file 1 [file ao5c05276_si_001.zip › SDF/PAR.sdf]

442288
  -OEChem-06182415303D

 37 39  0     1  0  0  0  0  0999 V2000
   -1.5632    1.3586    0.2966 O   0  0  0  0  0  0  0  0  0  0  0  0
    1.6077   -0.5406   -1.8244 O   0  0  0  0  0  0  0  0  0  0  0  0
    1.0211    2.9640   -0.2959 O   0  0  0  0  0  0  0  0  0  0  0  0
   -3.8071    1.3817    0.7761 O   0  0  0  0  0  0  0  0  0  0  0  0
    0.7448    0.5718    0.2044 C   0  0  2  0  0  0  0  0  0  0  0  0
    1.7601   -0.4520   -0.3904 C   0  0  1  0  0  0  0  0  0  0  0  0
   -0.6462    0.5309   -0.4594 C   0  0  1  0  0  0  0  0  0  0  0  0
    1.7445   -1.8971    0.1611 C   0  0  2  0  0  0  0  0  0  0  0  0
   -1.3325   -0.8347   -0.6245 C   0  0  1  0  0  0  0  0  0  0  0  0
    0.4327   -2.6616   -0.1256 C   0  0  0  0  0  0  0  0  0  0  0  0
   -0.8878   -1.9967    0.2796 C   0  0  0  0  0  0  0  0  0  0  0  0
    1.5067    1.8536   -0.1423 C   0  0  0  0  0  0  0  0  0  0  0  0
    0.6574    0.6567    1.7492 C   0  0  0  0  0  0  0  0  0  0  0  0
    3.0769    0.2730   -0.2526 C   0  0  0  0  0  0  0  0  0  0  0  0
   -2.7558   -0.4565   -0.3732 C   0  0  0  0  0  0  0  0  0  0  0  0
    2.9601    1.6020   -0.1842 C   0  0  0  0  0  0  0  0  0  0  0  0
    2.1634   -2.0774    1.6244 C   0  0  0  0  0  0  0  0  0  0  0  0
   -2.8225    0.8496    0.2969 C   0  0  0  0  0  0  0  0  0  0  0  0
   -3.8602   -1.1253   -0.7157 C   0  0  0  0  0  0  0  0  0  0  0  0
   -0.5842    1.0084   -1.4479 H   0  0  0  0  0  0  0  0  0  0  0  0
    2.5101   -2.4422   -0.4142 H   0  0  0  0  0  0  0  0  0  0  0  0
   -1.2190   -1.1548   -1.6688 H   0  0  0  0  0  0  0  0  0  0  0  0
    0.4867   -3.6406    0.3693 H   0  0  0  0  0  0  0  0  0  0  0  0
    0.3878   -2.8859   -1.1997 H   0  0  0  0  0  0  0  0  0  0  0  0
   -1.6498   -2.7862    0.2063 H   0  0  0  0  0  0  0  0  0  0  0  0
   -0.8826   -1.7207    1.3359 H   0  0  0  0  0  0  0  0  0  0  0  0
    1.6414    0.5852    2.2254 H   0  0  0  0  0  0  0  0  0  0  0  0
    0.2440    1.6220    2.0698 H   0  0  0  0  0  0  0  0  0  0  0  0
    0.0159   -0.1084    2.1843 H   0  0  0  0  0  0  0  0  0  0  0  0
    4.0337   -0.2277   -0.3262 H   0  0  0  0  0  0  0  0  0  0  0  0
    3.7342    2.3477   -0.1659 H   0  0  0  0  0  0  0  0  0  0  0  0
    2.4228   -3.1270    1.8082 H   0  0  0  0  0  0  0  0  0  0  0  0
    3.0481   -1.4841    1.8730 H   0  0  0  0  0  0  0  0  0  0  0  0
    1.3651   -1.8323    2.3270 H   0  0  0  0  0  0  0  0  0  0  0  0
    1.5364    0.3524   -2.2014 H   0  0  0  0  0  0  0  0  0  0  0  0
   -3.7921   -2.0786   -1.2293 H   0  0  0  0  0  0  0  0  0  0  0  0
   -4.8524   -0.7449   -0.4981 H   0  0  0  0  0  0  0  0  0  0  0  0
  1  7  1  0  0  0  0
  1 18  1  0  0  0  0
  2  6  1  0  0  0  0
  2 35  1  0  0  0  0
  3 12  2  0  0  0  0
  4 18  2  0  0  0  0
  5  6  1  0  0  0  0
  5  7  1  0  0  0  0
  5 12  1  0  0  0  0
  5 13  1  0  0  0  0
  6  8  1  0  0  0  0
  6 14  1  0  0  0  0
  7  9  1  0  0  0  0
  7 20  1  0  0  0  0
  8 10  1  0  0  0  0
  8 17  1  0  0  0  0
  8 21  1  0  0  0  0
  9 11  1  0  0  0  0
  9 15  1  0  0  0  0
  9 22  1  0  0  0  0
 10 11  1  0  0  0  0
 10 23  1  0  0  0  0
 10 24  1  0  0  0  0
 11 25  1  0  0  0  0
 11 26  1  0  0  0  0
 12 16  1  0  0  0  0
 13 27  1  0  0  0  0
 13 28  1  0  0  0  0
 13 29  1  0  0  0  0
 14 16  2  0  0  0  0
 14 30  1  0  0  0  0
 15 18  1  0  0  0  0
 15 19  2  0  0  0  0
 16 31  1  0  0  0  0
 17 32  1  0  0  0  0
 17 33  1  0  0  0  0
 17 34  1  0  0  0  0
 19 36  1  0  0  0  0
 19 37  1  0  0  0  0
M  END
> <PUBCHEM_COMPOUND_CID>
442288

> <PUBCHEM_CONFORMER_RMSD>
0.6

> <PUBCHEM_CONFORMER_DIVERSEORDER>
1

> <PUBCHEM_MMFF94_PARTIAL_CHARGES>
19
1 -0.43
12 0.49
14 -0.29
15 -0.12
16 -0.14
18 0.71
19 -0.3
2 -0.68
3 -0.57
30 0.15
31 0.15
35 0.4
36 0.15
37 0.15
4 -0.57
5 0.06
6 0.42
7 0.28
9 0.14

> <PUBCHEM_EFFECTIVE_ROTOR_COUNT>
0.8

> <PUBCHEM_PHARMACOPHORE_FEATURES>
7
1 2 acceptor
1 2 donor
1 3 acceptor
1 4 acceptor
5 1 7 9 15 18 rings
5 5 6 12 14 16 rings
7 5 6 7 8 9 10 11 rings

> <PUBCHEM_HEAVY_ATOM_COUNT>
19

> <PUBCHEM_ATOM_DEF_STEREO_COUNT>
5

> <PUBCHEM_ATOM_UDEF_STEREO_COUNT>
0

> <PUBCHEM_BOND_DEF_STEREO_COUNT>
0

> <PUBCHEM_BOND_UDEF_STEREO_COUNT>
0

> <PUBCHEM_ISOTOPIC_ATOM_COUNT>
0

> <PUBCHEM_COMPONENT_COUNT>
1

> <PUBCHEM_CACTVS_TAUTO_COUNT>
1

> <PUBCHEM_CONFORMER_ID>
0006BFB000000001

> <PUBCHEM_MMFF94_ENERGY>
68.4929

> <PUBCHEM_FEATURE_SELFOVERLAP>
35.573

> <PUBCHEM_SHAPE_FINGERPRINT>
10382601 240 18334868173078609504
10863032 1 18263364849076083490
10948715 1 18341613784394497524
10967382 1 18338233876770551284
10980938 120 18409452444757850189
12491281 212 18117283764132116868
12553582 1 18048594820065825803
12644460 14 18265068946138749121
13132413 78 18268418054177545538
13140716 1 18266453196533213179
13380535 76 18268429212302179038
14178342 30 18269823260002394393
14181834 199 18187079499601351558
144361 1 17988932179737481730
14787075 74 17761774370599000663
15375462 189 18115307744242491074
15775835 57 18411143506658042967
16945 1 18125168387942821678
18186145 218 18412548686813412221
20510252 161 17617662502010092467
20559304 39 18339357470438555755
20645477 70 18410848863718187847
20691752 17 18113900442346767415
21501502 16 18412259519698064619
21524375 3 18264486372258082508
22112679 90 18269259184493526818
22344851 341 18343590624538650058
2255824 54 18408608092747379277
2334 1 18410288077821277591
23402539 116 18197484336837295764
23419403 2 13412633878483267306
23463225 33 18336821975012761899
23557571 272 15266759105984005971
23559900 14 18269283512428137868
25 1 18335991929833389180
2748010 2 18120926205541733956
2871803 45 18341325712611862151
353137 74 18340205322736486329
474 4 18188773997159012949
528886 8 18337950215914131600
7364860 26 18340769247742676310
7832392 63 18270123383843219877
81228 2 17110439143674528258

> <PUBCHEM_SHAPE_MULTIPOLES>
367.53
5.12
2.74
1.18
3.99
0.29
0.22
-0.83
-0.21
-1.02
0.31
-0.37
0.21
-0.84

> <PUBCHEM_SHAPE_SELFOVERLAP>
799.106

> <PUBCHEM_SHAPE_VOLUME>
200.4

> <PUBCHEM_COORDINATE_TYPE>
2
5
10

$$$$
