# Supplementary material for: Similarity-Based Profiling of Hydrazone-Containing Scaffolds Active Against Leishmania Amastigotes
Source: ACS Omega. 2025 Oct 22;10(43):50679–94. doi: 10.1021/acsomega.5c05276 (PMC12593058; doi:10.1021/acsomega.5c05276)
Supplement: Supplementary file 1 [file ao5c05276_si_001.zip › SDF/860.sdf]

  Mrv0541 06182416413D             134.32000

 70 75  0  0  0  0            999 V2000
   -4.1499   -5.6757   -2.9144 C   0  0  0  0  0  0  0  0  0  0  0  0
   -5.3165   -5.1930   -2.2987 C   0  0  0  0  0  0  0  0  0  0  0  0
   -5.5737   -3.8114   -2.2863 C   0  0  0  0  0  0  0  0  0  0  0  0
   -4.6670   -2.9070   -2.8772 C   0  0  0  0  0  0  0  0  0  0  0  0
   -3.4345   -3.3778   -3.4171 C   0  0  0  0  0  0  0  0  0  0  0  0
   -3.2240   -4.7784   -3.4764 C   0  0  0  0  0  0  0  0  0  0  0  0
   -6.1890   -6.0652   -1.7336 O   0  0  0  0  0  0  0  0  0  0  0  0
   -5.0426   -1.5897   -2.9148 O   0  0  0  0  0  0  0  0  0  0  0  0
   -5.7902   -1.2676   -4.1048 C   0  0  0  0  0  0  0  0  0  0  0  0
   -2.1130   -5.2860   -4.0993 O   0  0  0  0  0  0  0  0  0  0  0  0
   -2.3486   -2.5251   -4.0170 C   0  0  2  0  0  0  0  0  0  0  0  0
   -0.8759   -3.1231   -3.8899 C   0  0  1  0  0  0  0  0  0  0  0  0
   -0.8931   -4.6718   -3.6365 C   0  0  2  0  0  0  0  0  0  0  0  0
   -2.6197   -2.5559   -5.0775 H   0  0  0  0  0  0  0  0  0  0  0  0
   -2.3491   -1.1120   -3.6215 C   0  0  0  0  0  0  0  0  0  0  0  0
   -2.1683   -0.6960   -2.3524 C   0  0  0  0  0  0  0  0  0  0  0  0
   -2.0794    0.6270   -1.8937 C   0  0  0  0  0  0  0  0  0  0  0  0
   -2.2566    1.7708   -2.7178 C   0  0  0  0  0  0  0  0  0  0  0  0
   -1.7695    0.8517   -0.5254 C   0  0  0  0  0  0  0  0  0  0  0  0
   -1.6103    2.1517   -0.0113 C   0  0  0  0  0  0  0  0  0  0  0  0
   -1.7692    3.2662   -0.8515 C   0  0  0  0  0  0  0  0  0  0  0  0
   -2.0977    3.0722   -2.2056 C   0  0  0  0  0  0  0  0  0  0  0  0
   -1.5995    4.5117   -0.3417 O   0  0  0  0  0  0  0  0  0  0  0  0
    0.2383   -5.4529   -4.1918 C   0  0  0  0  0  0  0  0  0  0  0  0
    0.0875   -2.6297   -5.0520 C   0  0  2  0  0  0  0  0  0  0  0  0
    1.1005   -3.5854   -5.5475 O   0  0  0  0  0  0  0  0  0  0  0  0
    1.1327   -4.8808   -5.1253 C   0  0  0  0  0  0  0  0  0  0  0  0
    0.4310   -6.8047   -3.7959 C   0  0  0  0  0  0  0  0  0  0  0  0
    1.4681   -7.5717   -4.3636 C   0  0  0  0  0  0  0  0  0  0  0  0
    2.3382   -7.0072   -5.3115 C   0  0  0  0  0  0  0  0  0  0  0  0
    2.1609   -5.6630   -5.6894 C   0  0  0  0  0  0  0  0  0  0  0  0
   -0.4013   -7.3971   -2.8794 O   0  0  0  0  0  0  0  0  0  0  0  0
    0.1665   -7.4754   -1.5580 C   0  0  0  0  0  0  0  0  0  0  0  0
    3.3162   -7.7786   -5.8811 O   0  0  0  0  0  0  0  0  0  0  0  0
    4.5975   -7.6431   -5.2412 C   0  0  0  0  0  0  0  0  0  0  0  0
   -0.5762   -2.2709   -5.8896 H   0  0  0  0  0  0  0  0  0  0  0  0
    0.9027   -1.4475   -4.5984 C   0  0  0  0  0  0  0  0  0  0  0  0
    0.6402   -0.1357   -5.0662 C   0  0  0  0  0  0  0  0  0  0  0  0
    1.9518   -1.6144   -3.6558 C   0  0  0  0  0  0  0  0  0  0  0  0
    2.6888   -0.5147   -3.1783 C   0  0  0  0  0  0  0  0  0  0  0  0
    2.3955    0.7788   -3.6398 C   0  0  0  0  0  0  0  0  0  0  0  0
    1.3747    0.9668   -4.5873 C   0  0  0  0  0  0  0  0  0  0  0  0
   -0.8449   -4.8207   -2.5482 H   0  0  0  0  0  0  0  0  0  0  0  0
   -0.4567   -2.7485   -2.9492 H   0  0  0  0  0  0  0  0  0  0  0  0
   -3.9716   -6.6807   -2.9480 H   0  0  0  0  0  0  0  0  0  0  0  0
   -6.4364   -3.4630   -1.8613 H   0  0  0  0  0  0  0  0  0  0  0  0
   -6.9692   -5.5315   -1.4752 H   0  0  0  0  0  0  0  0  0  0  0  0
   -6.0773   -0.2166   -4.0582 H   0  0  0  0  0  0  0  0  0  0  0  0
   -5.1863   -1.4131   -5.0045 H   0  0  0  0  0  0  0  0  0  0  0  0
   -6.7032   -1.8663   -4.1816 H   0  0  0  0  0  0  0  0  0  0  0  0
   -2.4635   -0.4467   -4.3477 H   0  0  0  0  0  0  0  0  0  0  0  0
   -2.0712   -1.4148   -1.6707 H   0  0  0  0  0  0  0  0  0  0  0  0
   -2.5010    1.6822   -3.7047 H   0  0  0  0  0  0  0  0  0  0  0  0
   -1.6454    0.0654    0.1205 H   0  0  0  0  0  0  0  0  0  0  0  0
   -1.3707    2.2828    0.9749 H   0  0  0  0  0  0  0  0  0  0  0  0
   -2.2175    3.8775   -2.8236 H   0  0  0  0  0  0  0  0  0  0  0  0
   -1.6179    5.1193   -1.1101 H   0  0  0  0  0  0  0  0  0  0  0  0
    1.5897   -8.5475   -4.0822 H   0  0  0  0  0  0  0  0  0  0  0  0
    2.7868   -5.2541   -6.3883 H   0  0  0  0  0  0  0  0  0  0  0  0
   -0.5930   -7.8827   -0.8903 H   0  0  0  0  0  0  0  0  0  0  0  0
    1.0320   -8.1423   -1.5375 H   0  0  0  0  0  0  0  0  0  0  0  0
    0.4594   -6.4914   -1.1815 H   0  0  0  0  0  0  0  0  0  0  0  0
    5.2978   -8.3220   -5.7285 H   0  0  0  0  0  0  0  0  0  0  0  0
    4.9841   -6.6268   -5.3455 H   0  0  0  0  0  0  0  0  0  0  0  0
    4.5485   -7.9117   -4.1828 H   0  0  0  0  0  0  0  0  0  0  0  0
   -0.0989    0.0304   -5.7524 H   0  0  0  0  0  0  0  0  0  0  0  0
    2.1848   -2.5452   -3.3015 H   0  0  0  0  0  0  0  0  0  0  0  0
    3.4344   -0.6552   -2.4924 H   0  0  0  0  0  0  0  0  0  0  0  0
    2.9259    1.5804   -3.2890 H   0  0  0  0  0  0  0  0  0  0  0  0
    1.1641    1.9080   -4.9245 H   0  0  0  0  0  0  0  0  0  0  0  0
  1  2  2  0  0  0  0
  2  3  1  0  0  0  0
  3  4  2  0  0  0  0
  4  5  1  0  0  0  0
  1  6  1  0  0  0  0
  2  7  1  0  0  0  0
  4  8  1  0  0  0  0
  8  9  1  0  0  0  0
 10  6  1  0  0  0  0
  5  6  2  0  0  0  0
  5 11  1  0  0  0  0
 11 12  1  0  0  0  0
 10 13  1  0  0  0  0
 11 14  1  0  0  0  0
 11 15  1  0  0  0  0
 15 16  2  0  0  0  0
 16 17  1  0  0  0  0
 18 17  2  0  0  0  0
 17 19  1  0  0  0  0
 19 20  2  0  0  0  0
 20 21  1  0  0  0  0
 21 22  2  0  0  0  0
 18 22  1  0  0  0  0
 21 23  1  0  0  0  0
 24 13  1  0  0  0  0
 13 12  1  0  0  0  0
 12 25  1  0  0  0  0
 25 26  1  0  0  0  0
 26 27  1  0  0  0  0
 27 31  2  0  0  0  0
 27 24  1  0  0  0  0
 24 28  2  0  0  0  0
 28 29  1  0  0  0  0
 29 30  2  0  0  0  0
 30 31  1  0  0  0  0
 28 32  1  0  0  0  0
 32 33  1  0  0  0  0
 30 34  1  0  0  0  0
 34 35  1  0  0  0  0
 25 36  1  0  0  0  0
 25 37  1  0  0  0  0
 38 37  1  0  0  0  0
 37 39  2  0  0  0  0
 39 40  1  0  0  0  0
 40 41  2  0  0  0  0
 41 42  1  0  0  0  0
 38 42  2  0  0  0  0
 13 43  1  0  0  0  0
 12 44  1  0  0  0  0
  1 45  1  0  0  0  0
  3 46  1  0  0  0  0
  7 47  1  0  0  0  0
  9 48  1  0  0  0  0
  9 49  1  0  0  0  0
  9 50  1  0  0  0  0
 15 51  1  0  0  0  0
 16 52  1  0  0  0  0
 18 53  1  0  0  0  0
 19 54  1  0  0  0  0
 20 55  1  0  0  0  0
 22 56  1  0  0  0  0
 23 57  1  0  0  0  0
 29 58  1  0  0  0  0
 31 59  1  0  0  0  0
 33 60  1  0  0  0  0
 33 61  1  0  0  0  0
 33 62  1  0  0  0  0
 35 63  1  0  0  0  0
 35 64  1  0  0  0  0
 35 65  1  0  0  0  0
 38 66  1  0  0  0  0
 39 67  1  0  0  0  0
 40 68  1  0  0  0  0
 41 69  1  0  0  0  0
 42 70  1  0  0  0  0
M  END
>  <type>
systematic

$$$$
