# Supplementary material for: Similarity-Based Profiling of Hydrazone-Containing Scaffolds Active Against Leishmania Amastigotes
Source: ACS Omega. 2025 Oct 22;10(43):50679–94. doi: 10.1021/acsomega.5c05276 (PMC12593058; doi:10.1021/acsomega.5c05276)
Supplement: Supplementary file 1 [file ao5c05276_si_001.zip › SDF/861.sdf]

  Mrv0541 06182416453D              56.29000

 37 39  0  0  0  0            999 V2000
   -5.6322    2.1967   -2.3066 C   0  0  0  0  0  0  0  0  0  0  0  0
   -7.0387    2.2830   -2.2439 C   0  0  0  0  0  0  0  0  0  0  0  0
   -7.7157    2.0364   -1.0291 C   0  0  0  0  0  0  0  0  0  0  0  0
   -6.9929    1.6962    0.1344 C   0  0  0  0  0  0  0  0  0  0  0  0
   -5.5890    1.5989    0.0604 C   0  0  0  0  0  0  0  0  0  0  0  0
   -4.9295    1.8487   -1.1391 C   0  0  0  0  0  0  0  0  0  0  0  0
   -4.6565    1.2926    0.9858 N   0  0  0  0  0  0  0  0  0  0  0  0
   -3.4519    1.3681    0.3629 C   0  0  0  0  0  0  0  0  0  0  0  0
   -3.6153    1.7078   -0.9361 N   0  0  0  0  0  0  0  0  0  0  0  0
   -2.2370    1.1447    0.9467 N   0  0  0  0  0  0  0  0  0  0  0  0
   -4.9197    0.9683    2.3580 C   0  0  0  0  0  0  0  0  0  0  0  0
   -0.9851    1.4870    0.3448 C   0  0  2  0  0  0  0  0  0  0  0  0
    0.1709    0.8306    1.0169 C   0  0  0  0  0  0  0  0  0  0  0  0
    0.4664    1.1524    2.3653 C   0  0  0  0  0  0  0  0  0  0  0  0
    1.0183   -0.0867    0.3345 C   0  0  0  0  0  0  0  0  0  0  0  0
    2.1514   -0.6199    0.9865 C   0  0  0  0  0  0  0  0  0  0  0  0
    2.4404   -0.2730    2.3168 C   0  0  0  0  0  0  0  0  0  0  0  0
    1.5891    0.6018    3.0117 C   0  0  0  0  0  0  0  0  0  0  0  0
    0.8035   -0.4436   -0.9747 O   0  0  0  0  0  0  0  0  0  0  0  0
    0.0346   -1.6524   -1.1212 C   0  0  0  0  0  0  0  0  0  0  0  0
   -5.1367    2.3945   -3.1785 H   0  0  0  0  0  0  0  0  0  0  0  0
   -7.5712    2.5325   -3.0807 H   0  0  0  0  0  0  0  0  0  0  0  0
   -8.7348    2.1083   -0.9925 H   0  0  0  0  0  0  0  0  0  0  0  0
   -7.4837    1.5272    1.0129 H   0  0  0  0  0  0  0  0  0  0  0  0
   -2.2173    0.7814    1.8469 H   0  0  0  0  0  0  0  0  0  0  0  0
   -5.6050    0.1190    2.4048 H   0  0  0  0  0  0  0  0  0  0  0  0
   -4.0117    0.7030    2.9043 H   0  0  0  0  0  0  0  0  0  0  0  0
   -5.3807    1.8244    2.8578 H   0  0  0  0  0  0  0  0  0  0  0  0
   -0.8557    2.5709    0.4096 H   0  0  0  0  0  0  0  0  0  0  0  0
   -1.0115    1.2324   -0.7168 H   0  0  0  0  0  0  0  0  0  0  0  0
   -0.1315    1.7989    2.8878 H   0  0  0  0  0  0  0  0  0  0  0  0
    2.7743   -1.2599    0.4877 H   0  0  0  0  0  0  0  0  0  0  0  0
    3.2715   -0.6532    2.7767 H   0  0  0  0  0  0  0  0  0  0  0  0
    1.7894    0.8401    3.9866 H   0  0  0  0  0  0  0  0  0  0  0  0
   -0.1028   -1.8417   -2.1858 H   0  0  0  0  0  0  0  0  0  0  0  0
    0.5542   -2.5126   -0.6921 H   0  0  0  0  0  0  0  0  0  0  0  0
   -0.9542   -1.5591   -0.6647 H   0  0  0  0  0  0  0  0  0  0  0  0
  1  2  2  0  0  0  0
  2  3  1  0  0  0  0
  3  4  2  0  0  0  0
  4  5  1  0  0  0  0
  1  6  1  0  0  0  0
  5  7  1  0  0  0  0
  5  6  2  0  0  0  0
  6  9  1  0  0  0  0
  7  8  1  0  0  0  0
  8  9  2  0  0  0  0
  8 10  1  0  0  0  0
  7 11  1  0  0  0  0
 10 12  1  0  0  0  0
 12 13  1  0  0  0  0
 14 13  1  0  0  0  0
 13 15  2  0  0  0  0
 15 16  1  0  0  0  0
 16 17  2  0  0  0  0
 17 18  1  0  0  0  0
 14 18  2  0  0  0  0
 15 19  1  0  0  0  0
 19 20  1  0  0  0  0
  1 21  1  0  0  0  0
  2 22  1  0  0  0  0
  3 23  1  0  0  0  0
  4 24  1  0  0  0  0
 10 25  1  0  0  0  0
 11 26  1  0  0  0  0
 11 27  1  0  0  0  0
 11 28  1  0  0  0  0
 12 29  1  0  0  0  0
 12 30  1  0  0  0  0
 14 31  1  0  0  0  0
 16 32  1  0  0  0  0
 17 33  1  0  0  0  0
 18 34  1  0  0  0  0
 20 35  1  0  0  0  0
 20 36  1  0  0  0  0
 20 37  1  0  0  0  0
M  END
>  <type>
systematic

$$$$
