# Supplementary material for: Similarity-Based Profiling of Hydrazone-Containing Scaffolds Active Against Leishmania Amastigotes
Source: ACS Omega. 2025 Oct 22;10(43):50679–94. doi: 10.1021/acsomega.5c05276 (PMC12593058; doi:10.1021/acsomega.5c05276)
Supplement: Supplementary file 1 [file ao5c05276_si_001.zip › SDF/862.sdf]

  Mrv0541 06182416493D              90.83000

 47 50  0  0  0  0            999 V2000
   -1.0154    6.9063   -3.6744 C   0  0  0  0  0  0  0  0  0  0  0  0
   -2.2700    6.9565   -4.3109 C   0  0  0  0  0  0  0  0  0  0  0  0
   -2.5299    7.9435   -5.2731 C   0  0  0  0  0  0  0  0  0  0  0  0
   -1.5334    8.8759   -5.5961 C   0  0  0  0  0  0  0  0  0  0  0  0
   -0.2845    8.8261   -4.9499 C   0  0  0  0  0  0  0  0  0  0  0  0
    0.0218    7.8437   -3.9636 C   0  0  0  0  0  0  0  0  0  0  0  0
    1.2726    7.8156   -3.2845 C   0  0  0  0  0  0  0  0  0  0  0  0
    1.3716    6.9941   -2.2917 N   0  0  0  0  0  0  0  0  0  0  0  0
    2.3787    8.7089   -3.6801 C   0  0  1  0  0  0  0  0  0  0  0  0
    3.6599    8.4351   -3.0716 O   0  0  0  0  0  0  0  0  0  0  0  0
    4.6380    9.3479   -3.3649 C   0  0  0  0  0  0  0  0  0  0  0  0
    4.7553   10.5363   -2.6136 C   0  0  0  0  0  0  0  0  0  0  0  0
    5.5638    9.0856   -4.3952 C   0  0  0  0  0  0  0  0  0  0  0  0
    6.6037    9.9957   -4.6637 C   0  0  0  0  0  0  0  0  0  0  0  0
    6.7179   11.1771   -3.9084 C   0  0  0  0  0  0  0  0  0  0  0  0
    5.7926   11.4483   -2.8843 C   0  0  0  0  0  0  0  0  0  0  0  0
    2.2874    6.8166   -1.4366 N   0  0  0  0  0  0  0  0  0  0  0  0
    2.3705    5.7115   -0.6762 C   0  0  0  0  0  0  0  0  0  0  0  0
    3.0962    3.8319    0.9387 C   0  0  0  0  0  0  0  0  0  0  0  0
    2.0045    3.5525    0.0997 C   0  0  0  0  0  0  0  0  0  0  0  0
    1.6390    4.5732   -0.7345 N   0  0  0  0  0  0  0  0  0  0  0  0
    3.5784    5.4742    0.5709 S   0  0  0  0  0  0  0  0  0  0  0  0
    1.3245    2.3107    0.0907 C   0  0  0  0  0  0  0  0  0  0  0  0
   -0.7769    1.0498   -0.0113 C   0  0  0  0  0  0  0  0  0  0  0  0
   -0.0637   -0.1637    0.0100 C   0  0  0  0  0  0  0  0  0  0  0  0
    1.3414   -0.1441    0.0828 C   0  0  0  0  0  0  0  0  0  0  0  0
    2.0287    1.0828    0.1313 C   0  0  0  0  0  0  0  0  0  0  0  0
   -0.0876    2.2757    0.0243 C   0  0  0  0  0  0  0  0  0  0  0  0
   -0.8889   -1.6392   -0.0591 Cl  0  0  0  0  0  0  0  0  0  0  0  0
   -0.8803    6.1609   -2.9864 H   0  0  0  0  0  0  0  0  0  0  0  0
   -2.9958    6.2758   -4.0704 H   0  0  0  0  0  0  0  0  0  0  0  0
   -3.4408    7.9853   -5.7351 H   0  0  0  0  0  0  0  0  0  0  0  0
   -1.7180    9.5970   -6.2984 H   0  0  0  0  0  0  0  0  0  0  0  0
    0.3935    9.5393   -5.2223 H   0  0  0  0  0  0  0  0  0  0  0  0
    2.5181    8.6185   -4.7631 H   0  0  0  0  0  0  0  0  0  0  0  0
    2.0720    9.7332   -3.4435 H   0  0  0  0  0  0  0  0  0  0  0  0
    4.0860   10.7380   -1.8677 H   0  0  0  0  0  0  0  0  0  0  0  0
    5.4840    8.2300   -4.9488 H   0  0  0  0  0  0  0  0  0  0  0  0
    7.2778    9.7963   -5.4058 H   0  0  0  0  0  0  0  0  0  0  0  0
    7.4730   11.8363   -4.1016 H   0  0  0  0  0  0  0  0  0  0  0  0
    5.8753   12.3058   -2.3341 H   0  0  0  0  0  0  0  0  0  0  0  0
    2.9614    7.5004   -1.3135 H   0  0  0  0  0  0  0  0  0  0  0  0
    3.5265    3.2204    1.6334 H   0  0  0  0  0  0  0  0  0  0  0  0
   -1.7975    1.0498   -0.0563 H   0  0  0  0  0  0  0  0  0  0  0  0
    1.8703   -1.0194    0.0944 H   0  0  0  0  0  0  0  0  0  0  0  0
    3.0506    1.0687    0.1785 H   0  0  0  0  0  0  0  0  0  0  0  0
   -0.6295    3.1428    0.0085 H   0  0  0  0  0  0  0  0  0  0  0  0
  1  2  1  0  0  0  0
  2  3  2  0  0  0  0
  3  4  1  0  0  0  0
  4  5  2  0  0  0  0
  5  6  1  0  0  0  0
  1  6  2  0  0  0  0
  6  7  1  0  0  0  0
  7  8  2  0  0  0  0
  7  9  1  0  0  0  0
  9 10  1  0  0  0  0
 10 11  1  0  0  0  0
 12 11  1  0  0  0  0
 11 13  2  0  0  0  0
 13 14  1  0  0  0  0
 14 15  2  0  0  0  0
 15 16  1  0  0  0  0
 12 16  2  0  0  0  0
  8 17  1  0  0  0  0
 17 18  1  0  0  0  0
 21 18  2  0  0  0  0
 18 22  1  0  0  0  0
 19 20  2  0  0  0  0
 20 21  1  0  0  0  0
 19 22  1  0  0  0  0
 20 23  1  0  0  0  0
 27 23  2  0  0  0  0
 23 28  1  0  0  0  0
 24 25  1  0  0  0  0
 25 26  2  0  0  0  0
 26 27  1  0  0  0  0
 24 28  2  0  0  0  0
 25 29  1  0  0  0  0
  1 30  1  0  0  0  0
  2 31  1  0  0  0  0
  3 32  1  0  0  0  0
  4 33  1  0  0  0  0
  5 34  1  0  0  0  0
  9 35  1  0  0  0  0
  9 36  1  0  0  0  0
 12 37  1  0  0  0  0
 13 38  1  0  0  0  0
 14 39  1  0  0  0  0
 15 40  1  0  0  0  0
 16 41  1  0  0  0  0
 17 42  1  0  0  0  0
 19 43  1  0  0  0  0
 24 44  1  0  0  0  0
 26 45  1  0  0  0  0
 27 46  1  0  0  0  0
 28 47  1  0  0  0  0
M  END
>  <type>
systematic

$$$$
