# Supplementary material for: Similarity-Based Profiling of Hydrazone-Containing Scaffolds Active Against Leishmania Amastigotes
Source: ACS Omega. 2025 Oct 22;10(43):50679–94. doi: 10.1021/acsomega.5c05276 (PMC12593058; doi:10.1021/acsomega.5c05276)
Supplement: Supplementary file 1 [file ao5c05276_si_001.zip › SDF/863.sdf]

  Mrv0541 06182416543D              69.73000

 33 35  0  0  0  0            999 V2000
    2.3266  -10.5170    8.4059 N   0  0  0  0  0  0  0  0  0  0  0  0
    1.4440  -10.4280    9.4118 C   0  0  0  0  0  0  0  0  0  0  0  0
    0.1970  -10.5931    8.9456 N   0  0  0  0  0  0  0  0  0  0  0  0
    0.3450  -10.7827    7.6290 C   0  0  0  0  0  0  0  0  0  0  0  0
    1.6521  -10.7197    7.3181 N   0  0  0  0  0  0  0  0  0  0  0  0
    2.2349  -10.8441    6.0201 C   0  0  1  0  0  0  0  0  0  0  0  0
    2.9208   -9.5899    5.6578 C   0  0  0  0  0  0  0  0  0  0  0  0
    4.4153   -8.0623    5.5122 N   0  0  0  0  0  0  0  0  0  0  0  0
    4.1911   -9.2665    5.9437 N   0  0  0  0  0  0  0  0  0  0  0  0
    2.3790   -8.4906    5.0122 C   0  0  0  0  0  0  0  0  0  0  0  0
    3.3557   -7.5729    4.9437 N   0  0  0  0  0  0  0  0  0  0  0  0
    3.2658   -6.3374    4.3805 C   0  0  0  0  0  0  0  0  0  0  0  0
    3.5622   -5.1793    5.1340 C   0  0  0  0  0  0  0  0  0  0  0  0
    2.8813   -6.1965    3.0285 C   0  0  0  0  0  0  0  0  0  0  0  0
    2.7567   -4.9214    2.4512 C   0  0  0  0  0  0  0  0  0  0  0  0
    2.9882   -3.7679    3.2260 C   0  0  0  0  0  0  0  0  0  0  0  0
    3.4230   -3.9027    4.5597 C   0  0  0  0  0  0  0  0  0  0  0  0
    1.7626  -10.2062   10.6615 N   0  0  0  0  0  0  0  0  0  0  0  0
    2.0415  -11.0955   11.3612 O   0  0  0  0  0  0  0  0  0  0  0  0
    1.7783   -9.1177   11.0787 O   0  0  0  0  0  0  0  0  0  0  0  0
    2.8091   -2.5240    2.6788 O   0  0  0  0  0  0  0  0  0  0  0  0
    1.4690   -2.0027    2.8241 C   0  0  2  0  0  0  0  0  0  0  0  0
    1.1052   -1.8266    4.1388 F   0  0  0  0  0  0  0  0  0  0  0  0
    0.5221   -2.7729    2.1895 F   0  0  0  0  0  0  0  0  0  0  0  0
    1.4326   -0.7669    2.2339 F   0  0  0  0  0  0  0  0  0  0  0  0
   -0.4210  -10.9434    6.9718 H   0  0  0  0  0  0  0  0  0  0  0  0
    2.9556  -11.6639    6.0306 H   0  0  0  0  0  0  0  0  0  0  0  0
    1.4782  -11.0747    5.2648 H   0  0  0  0  0  0  0  0  0  0  0  0
    1.4192   -8.3967    4.6717 H   0  0  0  0  0  0  0  0  0  0  0  0
    3.8681   -5.2581    6.1074 H   0  0  0  0  0  0  0  0  0  0  0  0
    2.6983   -7.0228    2.4547 H   0  0  0  0  0  0  0  0  0  0  0  0
    2.4937   -4.8328    1.4679 H   0  0  0  0  0  0  0  0  0  0  0  0
    3.6317   -3.0694    5.1138 H   0  0  0  0  0  0  0  0  0  0  0  0
  1  2  2  0  0  0  0
  2  3  1  0  0  0  0
  3  4  2  0  0  0  0
  4  5  1  0  0  0  0
  1  5  1  0  0  0  0
  5  6  1  0  0  0  0
  6  7  1  0  0  0  0
  9  7  1  0  0  0  0
  7 10  2  0  0  0  0
  8  9  2  0  0  0  0
 10 11  1  0  0  0  0
  8 11  1  0  0  0  0
 11 12  1  0  0  0  0
 13 12  1  0  0  0  0
 12 14  2  0  0  0  0
 14 15  1  0  0  0  0
 15 16  2  0  0  0  0
 16 17  1  0  0  0  0
 13 17  2  0  0  0  0
  2 18  1  0  0  0  0
 18 19  2  0  0  0  0
 18 20  2  0  0  0  0
 16 21  1  0  0  0  0
 21 22  1  0  0  0  0
 22 23  1  0  0  0  0
 22 24  1  0  0  0  0
 22 25  1  0  0  0  0
  4 26  1  0  0  0  0
  6 27  1  0  0  0  0
  6 28  1  0  0  0  0
 10 29  1  0  0  0  0
 13 30  1  0  0  0  0
 14 31  1  0  0  0  0
 15 32  1  0  0  0  0
 17 33  1  0  0  0  0
M  END
>  <type>
systematic

$$$$
