# Supplementary material for: Similarity-Based Profiling of Hydrazone-Containing Scaffolds Active Against Leishmania Amastigotes
Source: ACS Omega. 2025 Oct 22;10(43):50679–94. doi: 10.1021/acsomega.5c05276 (PMC12593058; doi:10.1021/acsomega.5c05276)
Supplement: Supplementary file 1 [file ao5c05276_si_001.zip › SDF/864.sdf]

  Mrv0541 06182418003D             118.25000

 56 58  0  0  0  0            999 V2000
   -1.4436    6.9585   -3.6401 C   0  0  0  0  0  0  0  0  0  0  0  0
   -2.1589    6.0100   -4.4055 C   0  0  0  0  0  0  0  0  0  0  0  0
   -3.5616    5.9674   -4.3168 C   0  0  0  0  0  0  0  0  0  0  0  0
   -4.2418    6.8544   -3.4656 C   0  0  0  0  0  0  0  0  0  0  0  0
   -3.5144    7.7658   -2.6778 C   0  0  0  0  0  0  0  0  0  0  0  0
   -2.0978    7.8267   -2.7320 C   0  0  0  0  0  0  0  0  0  0  0  0
   -1.4006    8.7582   -1.8948 C   0  0  0  0  0  0  0  0  0  0  0  0
   -1.8989    9.9124   -1.9085 O   0  0  0  0  0  0  0  0  0  0  0  0
   -0.2840    8.5129   -1.0829 N   0  0  0  0  0  0  0  0  0  0  0  0
    0.2510    9.6011   -0.2708 C   0  0  1  0  0  0  0  0  0  0  0  0
    0.4330    7.2468   -1.1255 C   0  0  1  0  0  0  0  0  0  0  0  0
    1.3448    6.9145    0.0815 C   0  0  2  0  0  0  0  0  0  0  0  0
    2.0774    8.1283    0.5141 N   0  0  1  0  0  0  0  0  0  0  0  0
    1.1103    9.1722    0.9441 C   0  0  1  0  0  0  0  0  0  0  0  0
   -1.5257    5.0551   -5.1566 O   0  0  0  0  0  0  0  0  0  0  0  0
   -0.7353    5.5069   -6.2748 C   0  0  1  0  0  0  0  0  0  0  0  0
    0.2210    4.3514   -6.6605 C   0  0  2  0  0  0  0  0  0  0  0  0
    0.9124    3.7726   -5.4606 N   0  0  1  0  0  0  0  0  0  0  0  0
    1.2778    2.3321   -5.5981 C   0  0  0  0  0  0  0  0  0  0  0  0
    2.0379    4.6002   -4.9327 C   0  0  0  0  0  0  0  0  0  0  0  0
    3.3302    7.7785    1.7177 S   0  0  2  0  0  0  0  0  0  0  0  0
    4.3145    6.6533    1.1329 O   0  0  0  0  0  0  0  0  0  0  0  0
    2.6365    7.2184    3.0520 O   0  0  0  0  0  0  0  0  0  0  0  0
    4.2773    9.2333    2.0644 C   0  0  0  0  0  0  0  0  0  0  0  0
    5.1348   11.4202    1.3867 C   0  0  0  0  0  0  0  0  0  0  0  0
    4.4304   10.2398    1.0870 C   0  0  0  0  0  0  0  0  0  0  0  0
    4.8812    9.3968    3.3278 C   0  0  0  0  0  0  0  0  0  0  0  0
    5.5940   10.5727    3.6260 C   0  0  0  0  0  0  0  0  0  0  0  0
    5.7085   11.5948    2.6620 C   0  0  0  0  0  0  0  0  0  0  0  0
    6.5271   13.0288    3.0355 Cl  0  0  0  0  0  0  0  0  0  0  0  0
   -0.4307    7.0024   -3.7499 H   0  0  0  0  0  0  0  0  0  0  0  0
   -4.0873    5.2816   -4.8598 H   0  0  0  0  0  0  0  0  0  0  0  0
   -5.2631    6.8275   -3.4055 H   0  0  0  0  0  0  0  0  0  0  0  0
   -4.0375    8.3866   -2.0518 H   0  0  0  0  0  0  0  0  0  0  0  0
    0.8554   10.2419   -0.9195 H   0  0  0  0  0  0  0  0  0  0  0  0
   -0.5559   10.2186    0.1364 H   0  0  0  0  0  0  0  0  0  0  0  0
   -0.2619    6.4100   -1.2209 H   0  0  0  0  0  0  0  0  0  0  0  0
    1.0757    7.2677   -2.0086 H   0  0  0  0  0  0  0  0  0  0  0  0
    2.0489    6.1354   -0.2241 H   0  0  0  0  0  0  0  0  0  0  0  0
    0.7452    6.5130    0.9051 H   0  0  0  0  0  0  0  0  0  0  0  0
    1.6261   10.0545    1.3292 H   0  0  0  0  0  0  0  0  0  0  0  0
    0.4631    8.8000    1.7461 H   0  0  0  0  0  0  0  0  0  0  0  0
   -1.3886    5.7481   -7.1183 H   0  0  0  0  0  0  0  0  0  0  0  0
   -0.1441    6.3978   -6.0494 H   0  0  0  0  0  0  0  0  0  0  0  0
    0.9521    4.7059   -7.3906 H   0  0  0  0  0  0  0  0  0  0  0  0
   -0.3884    3.5909   -7.1577 H   0  0  0  0  0  0  0  0  0  0  0  0
    1.6656    1.9400   -4.6538 H   0  0  0  0  0  0  0  0  0  0  0  0
    0.3971    1.7379   -5.8548 H   0  0  0  0  0  0  0  0  0  0  0  0
    2.0358    2.1897   -6.3732 H   0  0  0  0  0  0  0  0  0  0  0  0
    1.7632    5.6523   -4.8577 H   0  0  0  0  0  0  0  0  0  0  0  0
    2.3069    4.2748   -3.9254 H   0  0  0  0  0  0  0  0  0  0  0  0
    2.9171    4.5204   -5.5770 H   0  0  0  0  0  0  0  0  0  0  0  0
    5.2206   12.1496    0.6738 H   0  0  0  0  0  0  0  0  0  0  0  0
    4.0214   10.1264    0.1567 H   0  0  0  0  0  0  0  0  0  0  0  0
    4.8023    8.6648    4.0380 H   0  0  0  0  0  0  0  0  0  0  0  0
    6.0223   10.6808    4.5491 H   0  0  0  0  0  0  0  0  0  0  0  0
  1  2  1  0  0  0  0
  2  3  2  0  0  0  0
  3  4  1  0  0  0  0
  4  5  2  0  0  0  0
  5  6  1  0  0  0  0
  1  6  2  0  0  0  0
  6  7  1  0  0  0  0
  7  8  2  0  0  0  0
  7  9  1  0  0  0  0
 10  9  1  0  0  0  0
  9 11  1  0  0  0  0
 11 12  1  0  0  0  0
 12 13  1  0  0  0  0
 13 14  1  0  0  0  0
 10 14  1  0  0  0  0
  2 15  1  0  0  0  0
 15 16  1  0  0  0  0
 16 17  1  0  0  0  0
 17 18  1  0  0  0  0
 18 19  1  0  0  0  0
 18 20  1  0  0  0  0
 13 21  1  0  0  0  0
 21 22  2  0  0  0  0
 21 23  2  0  0  0  0
 21 24  1  0  0  0  0
 26 24  2  0  0  0  0
 24 27  1  0  0  0  0
 25 26  1  0  0  0  0
 27 28  2  0  0  0  0
 28 29  1  0  0  0  0
 25 29  2  0  0  0  0
 29 30  1  0  0  0  0
  1 31  1  0  0  0  0
  3 32  1  0  0  0  0
  4 33  1  0  0  0  0
  5 34  1  0  0  0  0
 10 35  1  0  0  0  0
 10 36  1  0  0  0  0
 11 37  1  0  0  0  0
 11 38  1  0  0  0  0
 12 39  1  0  0  0  0
 12 40  1  0  0  0  0
 14 41  1  0  0  0  0
 14 42  1  0  0  0  0
 16 43  1  0  0  0  0
 16 44  1  0  0  0  0
 17 45  1  0  0  0  0
 17 46  1  0  0  0  0
 19 47  1  0  0  0  0
 19 48  1  0  0  0  0
 19 49  1  0  0  0  0
 20 50  1  0  0  0  0
 20 51  1  0  0  0  0
 20 52  1  0  0  0  0
 25 53  1  0  0  0  0
 26 54  1  0  0  0  0
 27 55  1  0  0  0  0
 28 56  1  0  0  0  0
M  END
>  <type>
systematic

$$$$
