# Supplementary material for: Similarity-Based Profiling of Hydrazone-Containing Scaffolds Active Against Leishmania Amastigotes
Source: ACS Omega. 2025 Oct 22;10(43):50679–94. doi: 10.1021/acsomega.5c05276 (PMC12593058; doi:10.1021/acsomega.5c05276)
Supplement: Supplementary file 1 [file ao5c05276_si_001.zip › SDF/865.sdf]

  Mrv0541 06202413243D              74.45000

 44 47  0  0  0  0            999 V2000
   -0.6844   -0.9925   -0.1864 C   0  0  1  0  0  0  0  0  0  0  0  0
    0.0614    0.2599    0.3665 C   0  0  2  0  0  0  0  0  0  0  0  0
    1.4939    0.2270    0.0411 N   0  0  1  0  0  0  0  0  0  0  0  0
   -2.1374   -1.0320    0.1424 C   0  0  0  0  0  0  0  0  0  0  0  0
   -0.5208   -1.1116   -1.6602 C   0  0  0  0  0  0  0  0  0  0  0  0
    0.1300   -2.1089   -2.3837 C   0  0  0  0  0  0  0  0  0  0  0  0
   -0.9840   -0.2044   -2.6171 C   0  0  0  0  0  0  0  0  0  0  0  0
   -0.6297   -0.6004   -3.8575 N   0  0  0  0  0  0  0  0  0  0  0  0
    0.0476   -1.7640   -3.7375 C   0  0  0  0  0  0  0  0  0  0  0  0
   -2.9401   -2.1532    0.3556 C   0  0  0  0  0  0  0  0  0  0  0  0
   -4.2397   -1.7028    0.6156 C   0  0  0  0  0  0  0  0  0  0  0  0
   -4.2555   -0.3528    0.5490 N   0  0  0  0  0  0  0  0  0  0  0  0
   -3.0024    0.0581    0.2623 C   0  0  0  0  0  0  0  0  0  0  0  0
    0.7890   -3.2818   -1.9653 C   0  0  0  0  0  0  0  0  0  0  0  0
    1.3774   -4.1078   -2.9454 C   0  0  0  0  0  0  0  0  0  0  0  0
    1.3019   -3.7628   -4.3127 C   0  0  0  0  0  0  0  0  0  0  0  0
    0.6317   -2.5893   -4.7191 C   0  0  0  0  0  0  0  0  0  0  0  0
   -5.2742   -2.6219    0.8872 C   0  0  0  0  0  0  0  0  0  0  0  0
   -4.9797   -4.0028    0.8781 C   0  0  0  0  0  0  0  0  0  0  0  0
   -3.6703   -4.4527    0.6017 C   0  0  0  0  0  0  0  0  0  0  0  0
   -2.6363   -3.5294    0.3377 C   0  0  0  0  0  0  0  0  0  0  0  0
   -0.9391    0.1184   -5.0573 C   0  0  0  0  0  0  0  0  0  0  0  0
   -5.3634    0.5307    0.7545 C   0  0  0  0  0  0  0  0  0  0  0  0
   -0.2203   -1.8525    0.3027 H   0  0  0  0  0  0  0  0  0  0  0  0
   -0.0391    0.3063    1.4524 H   0  0  0  0  0  0  0  0  0  0  0  0
   -0.3521    1.1798   -0.0511 H   0  0  0  0  0  0  0  0  0  0  0  0
    1.9210    1.0555    0.4607 H   0  0  0  0  0  0  0  0  0  0  0  0
    1.8891   -0.5848    0.5198 H   0  0  0  0  0  0  0  0  0  0  0  0
   -1.5172    0.6433   -2.4013 H   0  0  0  0  0  0  0  0  0  0  0  0
   -2.7269    1.0365    0.1458 H   0  0  0  0  0  0  0  0  0  0  0  0
    0.8463   -3.5360   -0.9774 H   0  0  0  0  0  0  0  0  0  0  0  0
    1.8664   -4.9602   -2.6625 H   0  0  0  0  0  0  0  0  0  0  0  0
    1.7346   -4.3688   -5.0126 H   0  0  0  0  0  0  0  0  0  0  0  0
    0.5773   -2.3466   -5.7091 H   0  0  0  0  0  0  0  0  0  0  0  0
   -6.2235   -2.3022    1.0859 H   0  0  0  0  0  0  0  0  0  0  0  0
   -5.7197   -4.6822    1.0698 H   0  0  0  0  0  0  0  0  0  0  0  0
   -3.4705   -5.4563    0.5935 H   0  0  0  0  0  0  0  0  0  0  0  0
   -1.6910   -3.8602    0.1391 H   0  0  0  0  0  0  0  0  0  0  0  0
   -1.8864   -0.2397   -5.4644 H   0  0  0  0  0  0  0  0  0  0  0  0
   -1.0266    1.1888   -4.8569 H   0  0  0  0  0  0  0  0  0  0  0  0
   -0.1584   -0.0114   -5.8099 H   0  0  0  0  0  0  0  0  0  0  0  0
   -6.3033    0.0755    0.4361 H   0  0  0  0  0  0  0  0  0  0  0  0
   -5.2356    1.4545    0.1847 H   0  0  0  0  0  0  0  0  0  0  0  0
   -5.4339    0.7822    1.8148 H   0  0  0  0  0  0  0  0  0  0  0  0
  1  2  1  0  0  0  0
  2  3  1  0  0  0  0
  1  4  1  0  0  0  0
  1  5  1  0  0  0  0
  6  5  1  0  0  0  0
  5  7  2  0  0  0  0
  7  8  1  0  0  0  0
  8  9  1  0  0  0  0
 13  4  2  0  0  0  0
 10  4  1  0  0  0  0
 11 12  1  0  0  0  0
 12 13  1  0  0  0  0
  6 14  2  0  0  0  0
  9  6  1  0  0  0  0
  9 17  2  0  0  0  0
 14 15  1  0  0  0  0
 15 16  2  0  0  0  0
 16 17  1  0  0  0  0
 11 18  2  0  0  0  0
 10 11  1  0  0  0  0
 10 21  2  0  0  0  0
 18 19  1  0  0  0  0
 19 20  2  0  0  0  0
 20 21  1  0  0  0  0
  8 22  1  0  0  0  0
 12 23  1  0  0  0  0
  1 24  1  0  0  0  0
  2 25  1  0  0  0  0
  2 26  1  0  0  0  0
  3 27  1  0  0  0  0
  3 28  1  0  0  0  0
  7 29  1  0  0  0  0
 13 30  1  0  0  0  0
 14 31  1  0  0  0  0
 15 32  1  0  0  0  0
 16 33  1  0  0  0  0
 17 34  1  0  0  0  0
 18 35  1  0  0  0  0
 19 36  1  0  0  0  0
 20 37  1  0  0  0  0
 21 38  1  0  0  0  0
 22 39  1  0  0  0  0
 22 40  1  0  0  0  0
 22 41  1  0  0  0  0
 23 42  1  0  0  0  0
 23 43  1  0  0  0  0
 23 44  1  0  0  0  0
M  END
$$$$
