# Supplementary material for: Similarity-Based Profiling of Hydrazone-Containing Scaffolds Active Against Leishmania Amastigotes
Source: ACS Omega. 2025 Oct 22;10(43):50679–94. doi: 10.1021/acsomega.5c05276 (PMC12593058; doi:10.1021/acsomega.5c05276)
Supplement: Supplementary file 1 [file ao5c05276_si_001.zip › SDF/PLU.sdf]

10205
  -OEChem-08292412393D

 22 23  0     0  0  0  0  0  0999 V2000
   -2.7140   -1.5937    0.0004 O   0  0  0  0  0  0  0  0  0  0  0  0
    2.0623    2.0457    0.0011 O   0  0  0  0  0  0  0  0  0  0  0  0
   -0.3648   -2.7154   -0.0008 O   0  0  0  0  0  0  0  0  0  0  0  0
    0.0187    0.8806   -0.0006 C   0  0  0  0  0  0  0  0  0  0  0  0
   -0.6280   -0.3563   -0.0002 C   0  0  0  0  0  0  0  0  0  0  0  0
    2.2615   -0.3151    0.0002 C   0  0  0  0  0  0  0  0  0  0  0  0
    1.4934    0.9597   -0.0005 C   0  0  0  0  0  0  0  0  0  0  0  0
    0.1531   -1.6054    0.0005 C   0  0  0  0  0  0  0  0  0  0  0  0
   -2.0264   -0.4166    0.0002 C   0  0  0  0  0  0  0  0  0  0  0  0
    1.6259   -1.4925    0.0006 C   0  0  0  0  0  0  0  0  0  0  0  0
   -0.7354    2.0601   -0.0006 C   0  0  0  0  0  0  0  0  0  0  0  0
   -2.7735    0.7614    0.0003 C   0  0  0  0  0  0  0  0  0  0  0  0
   -2.1294    1.9972   -0.0001 C   0  0  0  0  0  0  0  0  0  0  0  0
    3.7564   -0.2097   -0.0005 C   0  0  0  0  0  0  0  0  0  0  0  0
    2.1802   -2.4261    0.0008 H   0  0  0  0  0  0  0  0  0  0  0  0
   -0.2576    3.0362   -0.0008 H   0  0  0  0  0  0  0  0  0  0  0  0
   -3.8597    0.7241    0.0006 H   0  0  0  0  0  0  0  0  0  0  0  0
   -2.7132    2.9131   -0.0001 H   0  0  0  0  0  0  0  0  0  0  0  0
    4.2374   -1.1936   -0.0007 H   0  0  0  0  0  0  0  0  0  0  0  0
    4.1022    0.3280    0.8885 H   0  0  0  0  0  0  0  0  0  0  0  0
    4.1014    0.3281   -0.8896 H   0  0  0  0  0  0  0  0  0  0  0  0
   -2.1044   -2.3471    0.0001 H   0  0  0  0  0  0  0  0  0  0  0  0
  1  9  1  0  0  0  0
  1 22  1  0  0  0  0
  2  7  2  0  0  0  0
  3  8  2  0  0  0  0
  4  5  2  0  0  0  0
  4  7  1  0  0  0  0
  4 11  1  0  0  0  0
  5  8  1  0  0  0  0
  5  9  1  0  0  0  0
  6  7  1  0  0  0  0
  6 10  2  0  0  0  0
  6 14  1  0  0  0  0
  8 10  1  0  0  0  0
  9 12  2  0  0  0  0
 10 15  1  0  0  0  0
 11 13  2  0  0  0  0
 11 16  1  0  0  0  0
 12 13  1  0  0  0  0
 12 17  1  0  0  0  0
 13 18  1  0  0  0  0
 14 19  1  0  0  0  0
 14 20  1  0  0  0  0
 14 21  1  0  0  0  0
M  END
> <PUBCHEM_COMPOUND_CID>
10205

> <PUBCHEM_CONFORMER_RMSD>
0.4

> <PUBCHEM_CONFORMER_DIVERSEORDER>
1

> <PUBCHEM_MMFF94_PARTIAL_CHARGES>
19
1 -0.53
10 -0.14
11 -0.15
12 -0.15
13 -0.15
14 0.14
15 0.15
16 0.15
17 0.15
18 0.15
2 -0.57
22 0.45
3 -0.57
4 0.09
5 0.09
6 -0.12
7 0.47
8 0.47
9 0.08

> <PUBCHEM_EFFECTIVE_ROTOR_COUNT>
0

> <PUBCHEM_PHARMACOPHORE_FEATURES>
5
1 1 donor
1 2 acceptor
1 3 acceptor
6 4 5 6 7 8 10 rings
6 4 5 9 11 12 13 rings

> <PUBCHEM_HEAVY_ATOM_COUNT>
14

> <PUBCHEM_ATOM_DEF_STEREO_COUNT>
0

> <PUBCHEM_ATOM_UDEF_STEREO_COUNT>
0

> <PUBCHEM_BOND_DEF_STEREO_COUNT>
0

> <PUBCHEM_BOND_UDEF_STEREO_COUNT>
0

> <PUBCHEM_ISOTOPIC_ATOM_COUNT>
0

> <PUBCHEM_COMPONENT_COUNT>
1

> <PUBCHEM_CACTVS_TAUTO_COUNT>
14

> <PUBCHEM_CONFORMER_ID>
000027DD00000001

> <PUBCHEM_MMFF94_ENERGY>
37.1268

> <PUBCHEM_FEATURE_SELFOVERLAP>
25.393

> <PUBCHEM_SHAPE_FINGERPRINT>
10967382 1 18266740168988934565
11132069 177 18338230454087843752
11206711 2 18409731746407211036
11471102 20 18194116318337354981
12382932 28 18195524787994132448
12423570 1 17462018560950075508
13140716 1 18410857667963197305
13380535 76 18265610979406233511
13897977 150 18338231570626580717
14614273 12 18116146662797618389
14790565 3 16028191025982869853
15775835 57 18336553698576046812
16945 1 18266740177737293605
193761 8 17906452486588503456
20510252 161 18272089417839197560
20588541 1 18193559969310661725
20871998 184 18272934946412361679
21501502 16 18410578421926839260
2334 1 18338797939289521581
23402539 116 18270387395113874062
23402655 69 18124861371128587069
23463225 33 18118400640550099578
23552423 10 18334296478439820005
23559900 14 18271529672891481270
2748010 2 18410291453802871725
2897 32 18337674096513660812
43471831 8 18335135332950791834
5084963 1 18130788966460650418
5255222 1 18265045830145064389
528886 8 18338792317024181585
53812653 166 18270393889452383744
54173680 148 18265053711753073898
63268167 104 18195530289852610760
66348 1 18409729538772875937
7364860 26 17838051498973863910
8809292 202 18333737922216882715

> <PUBCHEM_SHAPE_MULTIPOLES>
270.51
4.41
2.54
0.6
1.48
0.44
0
-0.56
0
-0.54
0
0.01
-0.02
0

> <PUBCHEM_SHAPE_SELFOVERLAP>
596.529

> <PUBCHEM_SHAPE_VOLUME>
144.8

> <PUBCHEM_COORDINATE_TYPE>
2
5
10

$$$$
