# Supplementary material for: Similarity-Based Profiling of Hydrazone-Containing Scaffolds Active Against Leishmania Amastigotes
Source: ACS Omega. 2025 Oct 22;10(43):50679–94. doi: 10.1021/acsomega.5c05276 (PMC12593058; doi:10.1021/acsomega.5c05276)
Supplement: Supplementary file 1 [file ao5c05276_si_001.zip › SDF/FRN.sdf]

442027
  -OEChem-10152410283D

 51 53  0     1  0  0  0  0  0999 V2000
   -3.3288   -2.3738   -0.1078 O   0  0  0  0  0  0  0  0  0  0  0  0
    2.0509    0.6378   -0.1858 C   0  0  2  0  0  0  0  0  0  0  0  0
    1.2809   -0.6215    0.3654 C   0  0  2  0  0  0  0  0  0  0  0  0
    3.6142    0.5293   -0.2872 C   0  0  0  0  0  0  0  0  0  0  0  0
    1.7843   -1.8680   -0.4131 C   0  0  0  0  0  0  0  0  0  0  0  0
    3.9940   -0.7961   -0.9897 C   0  0  0  0  0  0  0  0  0  0  0  0
    1.5491    1.9081    0.5195 C   0  0  0  0  0  0  0  0  0  0  0  0
    3.3033   -2.0208   -0.4091 C   0  0  0  0  0  0  0  0  0  0  0  0
   -0.2384   -0.3949    0.1724 C   0  0  0  0  0  0  0  0  0  0  0  0
    0.0773    2.1499    0.1957 C   0  0  0  0  0  0  0  0  0  0  0  0
    1.4498   -0.8778    1.8833 C   0  0  0  0  0  0  0  0  0  0  0  0
   -0.7784    0.9098    0.1431 C   0  0  0  0  0  0  0  0  0  0  0  0
    4.3512    0.6474    1.0601 C   0  0  0  0  0  0  0  0  0  0  0  0
    4.1591    1.6759   -1.1815 C   0  0  0  0  0  0  0  0  0  0  0  0
   -1.1316   -1.4829    0.0956 C   0  0  0  0  0  0  0  0  0  0  0  0
   -2.1673    1.0897    0.0067 C   0  0  0  0  0  0  0  0  0  0  0  0
   -3.0264   -0.0017   -0.0814 C   0  0  0  0  0  0  0  0  0  0  0  0
   -2.5080   -1.2884   -0.0345 C   0  0  0  0  0  0  0  0  0  0  0  0
   -4.4942    0.2297   -0.2222 C   0  0  0  0  0  0  0  0  0  0  0  0
   -4.8490    0.9801   -1.5194 C   0  0  0  0  0  0  0  0  0  0  0  0
   -5.0918    0.9682    0.9898 C   0  0  0  0  0  0  0  0  0  0  0  0
    1.7250    0.7350   -1.2364 H   0  0  0  0  0  0  0  0  0  0  0  0
    1.4399   -1.8148   -1.4552 H   0  0  0  0  0  0  0  0  0  0  0  0
    1.3616   -2.7903    0.0031 H   0  0  0  0  0  0  0  0  0  0  0  0
    5.0807   -0.9469   -0.9561 H   0  0  0  0  0  0  0  0  0  0  0  0
    3.7296   -0.7324   -2.0543 H   0  0  0  0  0  0  0  0  0  0  0  0
    2.1080    2.7963    0.2098 H   0  0  0  0  0  0  0  0  0  0  0  0
    1.6845    1.8343    1.6034 H   0  0  0  0  0  0  0  0  0  0  0  0
    3.6678   -2.2221    0.6034 H   0  0  0  0  0  0  0  0  0  0  0  0
    3.5731   -2.8987   -1.0085 H   0  0  0  0  0  0  0  0  0  0  0  0
    0.0141    2.6355   -0.7872 H   0  0  0  0  0  0  0  0  0  0  0  0
   -0.3330    2.8521    0.9318 H   0  0  0  0  0  0  0  0  0  0  0  0
    1.0986   -0.0393    2.4933 H   0  0  0  0  0  0  0  0  0  0  0  0
    0.8626   -1.7501    2.1992 H   0  0  0  0  0  0  0  0  0  0  0  0
    2.4762   -1.0933    2.1728 H   0  0  0  0  0  0  0  0  0  0  0  0
    5.4335    0.7327    0.9011 H   0  0  0  0  0  0  0  0  0  0  0  0
    4.2141   -0.2212    1.7026 H   0  0  0  0  0  0  0  0  0  0  0  0
    4.0415    1.5373    1.6167 H   0  0  0  0  0  0  0  0  0  0  0  0
    5.2241    1.5311   -1.3999 H   0  0  0  0  0  0  0  0  0  0  0  0
    4.0633    2.6541   -0.7004 H   0  0  0  0  0  0  0  0  0  0  0  0
    3.6324    1.7188   -2.1414 H   0  0  0  0  0  0  0  0  0  0  0  0
   -0.7668   -2.5049    0.1515 H   0  0  0  0  0  0  0  0  0  0  0  0
   -2.5617    2.1031   -0.0311 H   0  0  0  0  0  0  0  0  0  0  0  0
   -5.0398   -0.7163   -0.2932 H   0  0  0  0  0  0  0  0  0  0  0  0
   -4.1050   -2.2192    0.4557 H   0  0  0  0  0  0  0  0  0  0  0  0
   -4.4452    1.9982   -1.5290 H   0  0  0  0  0  0  0  0  0  0  0  0
   -5.9358    1.0537   -1.6360 H   0  0  0  0  0  0  0  0  0  0  0  0
   -4.4524    0.4532   -2.3945 H   0  0  0  0  0  0  0  0  0  0  0  0
   -4.8733    0.4301    1.9189 H   0  0  0  0  0  0  0  0  0  0  0  0
   -6.1805    1.0447    0.8944 H   0  0  0  0  0  0  0  0  0  0  0  0
   -4.6956    1.9845    1.0886 H   0  0  0  0  0  0  0  0  0  0  0  0
  1 18  1  0  0  0  0
  1 45  1  0  0  0  0
  2  3  1  0  0  0  0
  2  4  1  0  0  0  0
  2  7  1  0  0  0  0
  2 22  1  0  0  0  0
  3  5  1  0  0  0  0
  3  9  1  0  0  0  0
  3 11  1  0  0  0  0
  4  6  1  0  0  0  0
  4 13  1  0  0  0  0
  4 14  1  0  0  0  0
  5  8  1  0  0  0  0
  5 23  1  0  0  0  0
  5 24  1  0  0  0  0
  6  8  1  0  0  0  0
  6 25  1  0  0  0  0
  6 26  1  0  0  0  0
  7 10  1  0  0  0  0
  7 27  1  0  0  0  0
  7 28  1  0  0  0  0
  8 29  1  0  0  0  0
  8 30  1  0  0  0  0
  9 12  1  0  0  0  0
  9 15  2  0  0  0  0
 10 12  1  0  0  0  0
 10 31  1  0  0  0  0
 10 32  1  0  0  0  0
 11 33  1  0  0  0  0
 11 34  1  0  0  0  0
 11 35  1  0  0  0  0
 12 16  2  0  0  0  0
 13 36  1  0  0  0  0
 13 37  1  0  0  0  0
 13 38  1  0  0  0  0
 14 39  1  0  0  0  0
 14 40  1  0  0  0  0
 14 41  1  0  0  0  0
 15 18  1  0  0  0  0
 15 42  1  0  0  0  0
 16 17  1  0  0  0  0
 16 43  1  0  0  0  0
 17 18  2  0  0  0  0
 17 19  1  0  0  0  0
 19 20  1  0  0  0  0
 19 21  1  0  0  0  0
 19 44  1  0  0  0  0
 20 46  1  0  0  0  0
 20 47  1  0  0  0  0
 20 48  1  0  0  0  0
 21 49  1  0  0  0  0
 21 50  1  0  0  0  0
 21 51  1  0  0  0  0
M  END
> <PUBCHEM_COMPOUND_CID>
442027

> <PUBCHEM_CONFORMER_RMSD>
0.6

> <PUBCHEM_CONFORMER_DIVERSEORDER>
1

> <PUBCHEM_MMFF94_PARTIAL_CHARGES>
13
1 -0.53
10 0.14
12 -0.14
15 -0.15
16 -0.15
17 -0.14
18 0.08
19 0.14
3 0.14
42 0.15
43 0.15
45 0.45
9 -0.14

> <PUBCHEM_EFFECTIVE_ROTOR_COUNT>
2.2

> <PUBCHEM_PHARMACOPHORE_FEATURES>
6
1 1 donor
3 19 20 21 hydrophobe
3 4 13 14 hydrophobe
6 2 3 4 5 6 8 rings
6 2 3 7 9 10 12 rings
6 9 12 15 16 17 18 rings

> <PUBCHEM_HEAVY_ATOM_COUNT>
21

> <PUBCHEM_ATOM_DEF_STEREO_COUNT>
2

> <PUBCHEM_ATOM_UDEF_STEREO_COUNT>
0

> <PUBCHEM_BOND_DEF_STEREO_COUNT>
0

> <PUBCHEM_BOND_UDEF_STEREO_COUNT>
0

> <PUBCHEM_ISOTOPIC_ATOM_COUNT>
0

> <PUBCHEM_COMPONENT_COUNT>
1

> <PUBCHEM_CACTVS_TAUTO_COUNT>
3

> <PUBCHEM_CONFORMER_ID>
0006BEAB00000001

> <PUBCHEM_MMFF94_ENERGY>
77.9002

> <PUBCHEM_FEATURE_SELFOVERLAP>
30.482

> <PUBCHEM_SHAPE_FINGERPRINT>
10062212 137 18336538429956818570
10498660 4 18409448102445602901
10863032 1 18343306976408720958
10906281 52 18263095451932849544
10967382 1 18412265004118100490
11132069 177 18409726274629444560
11471102 20 18412824676984984380
116883 192 18199193880118945534
12236239 1 17821722849843184688
12403814 3 17603579725670417709
12553582 1 18412540981758328929
12788726 201 17416702262394829585
13140716 1 18267018547321099256
13221675 6 18410572894356404057
13224815 77 18114186358129712714
13583140 156 15410036517301020251
13760787 5 18340769243763979757
14790565 3 18267596702023477881
15196674 1 18411703213779488422
15375358 24 18413385444994772943
15536298 74 18343585122796216206
15788980 27 17240478100355221329
1601671 61 18411699902407292824
16752209 62 18195234534595158321
16945 1 18340496646426790608
17349148 13 17704072893826181717
17959699 21 18040718043334016085
18186145 218 18040150708203186838
19784866 9 17676759912105203192
19862831 5 18407760330653752637
200 152 17418092122448643525
20645477 70 18272938193434238694
20691752 17 17313375781390520419
21033648 29 18187354408047911309
21267235 1 18340218388159161910
21421861 104 18041835091671899618
21637258 2 15267075696808397780
221357 26 18340194208079056205
221490 88 18266466575309159499
231179 274 17894344467001370933
23227448 37 18113902714347537813
23402539 116 18336819879617263134
23402655 69 18413110567151093700
23559900 14 18412826863666975310
2748010 2 17474110281415719138
2838139 119 16879083030143354844
2871803 45 18411139091616383132
296302 2 17967816084490002308
3004659 81 18334577915278659894
3286 77 16701723948322866611
3323516 105 18341337781264157254
335352 9 18340209600402600734
34797466 226 16056597707122632577
34934 24 18411975875388147682
3545911 37 18411140238061447143
4072396 5 18337655461199034080
4340502 62 16515689922867616249
474 4 17604158124447187892
495365 180 17489292097211366562
5104073 3 18410011069621215570
537710 114 18411985749745139304
543358 83 18412831265491190088
59755656 215 18338796720188748806
633830 44 17749110027950014350
7364860 26 18272646874571573616
7495541 125 14346089658282852669
9709674 26 18338801229155673847

> <PUBCHEM_SHAPE_MULTIPOLES>
426.3
9.75
2.23
1.16
5.84
0.34
0.13
-1.63
-1.79
-0.59
-0.15
-0.23
-0.11
0.08

> <PUBCHEM_SHAPE_SELFOVERLAP>
901.011

> <PUBCHEM_SHAPE_VOLUME>
240.2

> <PUBCHEM_COORDINATE_TYPE>
2
5
10

$$$$
