# Supplementary material for: Similarity-Based Profiling of Hydrazone-Containing Scaffolds Active Against Leishmania Amastigotes
Source: ACS Omega. 2025 Oct 22;10(43):50679–94. doi: 10.1021/acsomega.5c05276 (PMC12593058; doi:10.1021/acsomega.5c05276)
Supplement: Supplementary file 1 [file ao5c05276_si_001.zip › SDF/ENN.sdf]

57339253
  -OEChem-10292412033D

108108  0     1  0  0  0  0  0999 V2000
   -2.2372    2.1891   -0.2302 O   0  0  0  0  0  0  0  0  0  0  0  0
    2.0662    0.2897    0.9225 O   0  0  0  0  0  0  0  0  0  0  0  0
   -0.3808   -2.5129   -0.6890 O   0  0  0  0  0  0  0  0  0  0  0  0
    0.0263    1.3427   -1.2797 O   0  0  0  0  0  0  0  0  0  0  0  0
   -2.0026    1.0013    1.7352 O   0  0  0  0  0  0  0  0  0  0  0  0
   -2.2455   -1.0268   -1.7052 O   0  0  0  0  0  0  0  0  0  0  0  0
    4.3001    0.5944    0.4594 O   0  0  0  0  0  0  0  0  0  0  0  0
    4.3103   -2.0100    2.1720 O   0  0  0  0  0  0  0  0  0  0  0  0
    0.6244   -4.0135    0.7468 O   0  0  0  0  0  0  0  0  0  0  0  0
    1.4232    2.6883   -0.0071 N   0  0  0  0  0  0  0  0  0  0  0  0
   -3.3687   -1.0057    0.3253 N   0  0  0  0  0  0  0  0  0  0  0  0
    3.0471   -2.7016    0.3548 N   0  0  0  0  0  0  0  0  0  0  0  0
    2.6422    2.0532   -0.5609 C   0  0  1  0  0  0  0  0  0  0  0  0
   -3.7461    0.4092    0.1403 C   0  0  1  0  0  0  0  0  0  0  0  0
    3.7597    3.0490   -0.8662 C   0  0  2  0  0  0  0  0  0  0  0  0
   -5.0294    0.8660    0.8207 C   0  0  2  0  0  0  0  0  0  0  0  0
   -1.0740    2.9864    0.0696 C   0  0  2  0  0  0  0  0  0  0  0  0
    1.9559   -2.4843   -0.6179 C   0  0  1  0  0  0  0  0  0  0  0  0
   -1.7081   -2.8004   -0.1980 C   0  0  2  0  0  0  0  0  0  0  0  0
    2.2593   -0.8032    1.8251 C   0  0  2  0  0  0  0  0  0  0  0  0
   -1.2507    4.3190   -0.6452 C   0  0  0  0  0  0  0  0  0  0  0  0
    3.2949    4.1895   -1.7896 C   0  0  0  0  0  0  0  0  0  0  0  0
   -6.2620    0.0893    0.3271 C   0  0  0  0  0  0  0  0  0  0  0  0
    2.2403   -2.9869   -2.0324 C   0  0  0  0  0  0  0  0  0  0  0  0
    0.1666    2.2614   -0.4644 C   0  0  0  0  0  0  0  0  0  0  0  0
   -2.5675    1.2143    0.6698 C   0  0  0  0  0  0  0  0  0  0  0  0
   -2.2681   -4.0313   -0.8868 C   0  0  0  0  0  0  0  0  0  0  0  0
   -2.4789   -1.5533   -0.6110 C   0  0  0  0  0  0  0  0  0  0  0  0
    3.1271    0.9302    0.3562 C   0  0  0  0  0  0  0  0  0  0  0  0
    2.5203   -0.2142    3.2125 C   0  0  0  0  0  0  0  0  0  0  0  0
    4.9461    2.3189   -1.5016 C   0  0  0  0  0  0  0  0  0  0  0  0
   -5.2316    2.3649    0.5883 C   0  0  0  0  0  0  0  0  0  0  0  0
    3.3078   -1.8767    1.4609 C   0  0  0  0  0  0  0  0  0  0  0  0
    0.6818   -3.1197   -0.0853 C   0  0  0  0  0  0  0  0  0  0  0  0
    1.6284    3.6829    1.0507 C   0  0  0  0  0  0  0  0  0  0  0  0
   -3.8168   -1.7085    1.5298 C   0  0  0  0  0  0  0  0  0  0  0  0
   -1.8679    4.1116   -2.0273 C   0  0  0  0  0  0  0  0  0  0  0  0
   -2.1106    5.2676    0.1881 C   0  0  0  0  0  0  0  0  0  0  0  0
    2.7931    3.7094   -3.1439 C   0  0  0  0  0  0  0  0  0  0  0  0
   -7.5605    0.5191    0.9949 C   0  0  0  0  0  0  0  0  0  0  0  0
    1.4092   -2.2156   -3.0570 C   0  0  0  0  0  0  0  0  0  0  0  0
    1.9629   -4.4860   -2.1391 C   0  0  0  0  0  0  0  0  0  0  0  0
   -2.5980   -3.7264   -2.3462 C   0  0  0  0  0  0  0  0  0  0  0  0
   -3.5056   -4.5414   -0.1516 C   0  0  0  0  0  0  0  0  0  0  0  0
    3.9171   -3.8600    0.1482 C   0  0  0  0  0  0  0  0  0  0  0  0
    3.6505    0.8129    3.1591 C   0  0  0  0  0  0  0  0  0  0  0  0
    1.2496    0.4182    3.7784 C   0  0  0  0  0  0  0  0  0  0  0  0
    2.3643    1.5339   -1.4869 H   0  0  0  0  0  0  0  0  0  0  0  0
   -3.8231    0.5886   -0.9403 H   0  0  0  0  0  0  0  0  0  0  0  0
    4.1347    3.5109    0.0553 H   0  0  0  0  0  0  0  0  0  0  0  0
   -4.9517    0.7295    1.9066 H   0  0  0  0  0  0  0  0  0  0  0  0
   -1.0006    3.1252    1.1509 H   0  0  0  0  0  0  0  0  0  0  0  0
    1.7881   -1.4069   -0.6553 H   0  0  0  0  0  0  0  0  0  0  0  0
   -1.6167   -2.9149    0.8808 H   0  0  0  0  0  0  0  0  0  0  0  0
    1.3016   -1.3355    1.8668 H   0  0  0  0  0  0  0  0  0  0  0  0
   -0.2787    4.8063   -0.7836 H   0  0  0  0  0  0  0  0  0  0  0  0
    4.1341    4.8774   -1.9550 H   0  0  0  0  0  0  0  0  0  0  0  0
    2.5121    4.7920   -1.3224 H   0  0  0  0  0  0  0  0  0  0  0  0
   -6.3702    0.2323   -0.7562 H   0  0  0  0  0  0  0  0  0  0  0  0
   -6.1623   -0.9852    0.4681 H   0  0  0  0  0  0  0  0  0  0  0  0
    3.2875   -2.7898   -2.2912 H   0  0  0  0  0  0  0  0  0  0  0  0
   -1.5116   -4.8257   -0.8770 H   0  0  0  0  0  0  0  0  0  0  0  0
    2.8117   -1.0144    3.9052 H   0  0  0  0  0  0  0  0  0  0  0  0
    4.6378    1.4958   -2.1553 H   0  0  0  0  0  0  0  0  0  0  0  0
    5.6439    1.9349   -0.7521 H   0  0  0  0  0  0  0  0  0  0  0  0
    5.5473    3.0065   -2.1090 H   0  0  0  0  0  0  0  0  0  0  0  0
   -6.1352    2.7371    1.0796 H   0  0  0  0  0  0  0  0  0  0  0  0
   -4.4150    2.9550    1.0139 H   0  0  0  0  0  0  0  0  0  0  0  0
   -5.3058    2.5998   -0.4791 H   0  0  0  0  0  0  0  0  0  0  0  0
    2.5825    3.5304    1.5575 H   0  0  0  0  0  0  0  0  0  0  0  0
    0.8495    3.6020    1.8103 H   0  0  0  0  0  0  0  0  0  0  0  0
    1.5910    4.6869    0.6247 H   0  0  0  0  0  0  0  0  0  0  0  0
   -3.7558   -1.0372    2.3904 H   0  0  0  0  0  0  0  0  0  0  0  0
   -3.2267   -2.5826    1.7856 H   0  0  0  0  0  0  0  0  0  0  0  0
   -4.8388   -2.0608    1.4050 H   0  0  0  0  0  0  0  0  0  0  0  0
   -1.8825    5.0610   -2.5750 H   0  0  0  0  0  0  0  0  0  0  0  0
   -1.2883    3.4036   -2.6281 H   0  0  0  0  0  0  0  0  0  0  0  0
   -2.9042    3.7601   -1.9770 H   0  0  0  0  0  0  0  0  0  0  0  0
   -1.6553    5.4485    1.1676 H   0  0  0  0  0  0  0  0  0  0  0  0
   -2.2145    6.2357   -0.3135 H   0  0  0  0  0  0  0  0  0  0  0  0
   -3.1154    4.8651    0.3487 H   0  0  0  0  0  0  0  0  0  0  0  0
    1.8817    3.1120   -3.0527 H   0  0  0  0  0  0  0  0  0  0  0  0
    3.5444    3.1213   -3.6783 H   0  0  0  0  0  0  0  0  0  0  0  0
    2.5488    4.5735   -3.7713 H   0  0  0  0  0  0  0  0  0  0  0  0
   -7.8806    1.5128    0.6695 H   0  0  0  0  0  0  0  0  0  0  0  0
   -7.4656    0.5156    2.0852 H   0  0  0  0  0  0  0  0  0  0  0  0
   -8.3630   -0.1762    0.7259 H   0  0  0  0  0  0  0  0  0  0  0  0
    0.3429   -2.4370   -2.9984 H   0  0  0  0  0  0  0  0  0  0  0  0
    1.7305   -2.4788   -4.0715 H   0  0  0  0  0  0  0  0  0  0  0  0
    1.5441   -1.1344   -2.9449 H   0  0  0  0  0  0  0  0  0  0  0  0
    0.8905   -4.7094   -2.1050 H   0  0  0  0  0  0  0  0  0  0  0  0
    2.4536   -5.1188   -1.4052 H   0  0  0  0  0  0  0  0  0  0  0  0
    2.3071   -4.8395   -3.1194 H   0  0  0  0  0  0  0  0  0  0  0  0
   -3.4770   -3.0838   -2.4623 H   0  0  0  0  0  0  0  0  0  0  0  0
   -2.8412   -4.6629   -2.8633 H   0  0  0  0  0  0  0  0  0  0  0  0
   -1.7524   -3.2895   -2.8829 H   0  0  0  0  0  0  0  0  0  0  0  0
   -4.3388   -3.8350   -0.2076 H   0  0  0  0  0  0  0  0  0  0  0  0
   -3.2847   -4.7507    0.8997 H   0  0  0  0  0  0  0  0  0  0  0  0
   -3.8498   -5.4791   -0.6027 H   0  0  0  0  0  0  0  0  0  0  0  0
    3.3524   -4.7698    0.3618 H   0  0  0  0  0  0  0  0  0  0  0  0
    4.7549   -3.8519    0.8525 H   0  0  0  0  0  0  0  0  0  0  0  0
    4.3579   -3.8668   -0.8490 H   0  0  0  0  0  0  0  0  0  0  0  0
    3.8853    1.1143    4.1892 H   0  0  0  0  0  0  0  0  0  0  0  0
    4.5863    0.4095    2.7680 H   0  0  0  0  0  0  0  0  0  0  0  0
    3.3797    1.7424    2.6578 H   0  0  0  0  0  0  0  0  0  0  0  0
    0.4452   -0.3212    3.8544 H   0  0  0  0  0  0  0  0  0  0  0  0
    1.4302    0.8161    4.7827 H   0  0  0  0  0  0  0  0  0  0  0  0
    0.8928    1.2424    3.1517 H   0  0  0  0  0  0  0  0  0  0  0  0
  1 17  1  0  0  0  0
  1 26  1  0  0  0  0
  2 20  1  0  0  0  0
  2 29  1  0  0  0  0
  3 19  1  0  0  0  0
  3 34  1  0  0  0  0
  4 25  2  0  0  0  0
  5 26  2  0  0  0  0
  6 28  2  0  0  0  0
  7 29  2  0  0  0  0
  8 33  2  0  0  0  0
  9 34  2  0  0  0  0
 10 13  1  0  0  0  0
 10 25  1  0  0  0  0
 10 35  1  0  0  0  0
 11 14  1  0  0  0  0
 11 28  1  0  0  0  0
 11 36  1  0  0  0  0
 12 18  1  0  0  0  0
 12 33  1  0  0  0  0
 12 45  1  0  0  0  0
 13 15  1  0  0  0  0
 13 29  1  0  0  0  0
 13 48  1  0  0  0  0
 14 16  1  0  0  0  0
 14 26  1  0  0  0  0
 14 49  1  0  0  0  0
 15 22  1  0  0  0  0
 15 31  1  0  0  0  0
 15 50  1  0  0  0  0
 16 23  1  0  0  0  0
 16 32  1  0  0  0  0
 16 51  1  0  0  0  0
 17 21  1  0  0  0  0
 17 25  1  0  0  0  0
 17 52  1  0  0  0  0
 18 24  1  0  0  0  0
 18 34  1  0  0  0  0
 18 53  1  0  0  0  0
 19 27  1  0  0  0  0
 19 28  1  0  0  0  0
 19 54  1  0  0  0  0
 20 30  1  0  0  0  0
 20 33  1  0  0  0  0
 20 55  1  0  0  0  0
 21 37  1  0  0  0  0
 21 38  1  0  0  0  0
 21 56  1  0  0  0  0
 22 39  1  0  0  0  0
 22 57  1  0  0  0  0
 22 58  1  0  0  0  0
 23 40  1  0  0  0  0
 23 59  1  0  0  0  0
 23 60  1  0  0  0  0
 24 41  1  0  0  0  0
 24 42  1  0  0  0  0
 24 61  1  0  0  0  0
 27 43  1  0  0  0  0
 27 44  1  0  0  0  0
 27 62  1  0  0  0  0
 30 46  1  0  0  0  0
 30 47  1  0  0  0  0
 30 63  1  0  0  0  0
 31 64  1  0  0  0  0
 31 65  1  0  0  0  0
 31 66  1  0  0  0  0
 32 67  1  0  0  0  0
 32 68  1  0  0  0  0
 32 69  1  0  0  0  0
 35 70  1  0  0  0  0
 35 71  1  0  0  0  0
 35 72  1  0  0  0  0
 36 73  1  0  0  0  0
 36 74  1  0  0  0  0
 36 75  1  0  0  0  0
 37 76  1  0  0  0  0
 37 77  1  0  0  0  0
 37 78  1  0  0  0  0
 38 79  1  0  0  0  0
 38 80  1  0  0  0  0
 38 81  1  0  0  0  0
 39 82  1  0  0  0  0
 39 83  1  0  0  0  0
 39 84  1  0  0  0  0
 40 85  1  0  0  0  0
 40 86  1  0  0  0  0
 40 87  1  0  0  0  0
 41 88  1  0  0  0  0
 41 89  1  0  0  0  0
 41 90  1  0  0  0  0
 42 91  1  0  0  0  0
 42 92  1  0  0  0  0
 42 93  1  0  0  0  0
 43 94  1  0  0  0  0
 43 95  1  0  0  0  0
 43 96  1  0  0  0  0
 44 97  1  0  0  0  0
 44 98  1  0  0  0  0
 44 99  1  0  0  0  0
 45100  1  0  0  0  0
 45101  1  0  0  0  0
 45102  1  0  0  0  0
 46103  1  0  0  0  0
 46104  1  0  0  0  0
 46105  1  0  0  0  0
 47106  1  0  0  0  0
 47107  1  0  0  0  0
 47108  1  0  0  0  0
M  END
> <PUBCHEM_COMPOUND_CID>
57339253

> <PUBCHEM_CONFORMER_RMSD>
1.2

> <PUBCHEM_CONFORMER_DIVERSEORDER>
2
7
10
4
1
6
3
5
11
9
8

> <PUBCHEM_MMFF94_PARTIAL_CHARGES>
27
1 -0.43
10 -0.66
11 -0.66
12 -0.66
13 0.36
14 0.36
17 0.34
18 0.36
19 0.34
2 -0.43
20 0.34
25 0.57
26 0.66
28 0.57
29 0.66
3 -0.43
33 0.57
34 0.66
35 0.3
36 0.3
4 -0.57
45 0.3
5 -0.57
6 -0.57
7 -0.57
8 -0.57
9 -0.57

> <PUBCHEM_EFFECTIVE_ROTOR_COUNT>
10.4

> <PUBCHEM_PHARMACOPHORE_FEATURES>
14
1 31 hydrophobe
1 32 hydrophobe
1 39 hydrophobe
1 4 acceptor
1 40 hydrophobe
1 5 acceptor
1 6 acceptor
1 7 acceptor
1 8 acceptor
1 9 acceptor
3 21 37 38 hydrophobe
3 24 41 42 hydrophobe
3 27 43 44 hydrophobe
3 30 46 47 hydrophobe

> <PUBCHEM_HEAVY_ATOM_COUNT>
47

> <PUBCHEM_ATOM_DEF_STEREO_COUNT>
8

> <PUBCHEM_ATOM_UDEF_STEREO_COUNT>
0

> <PUBCHEM_BOND_DEF_STEREO_COUNT>
0

> <PUBCHEM_BOND_UDEF_STEREO_COUNT>
0

> <PUBCHEM_ISOTOPIC_ATOM_COUNT>
0

> <PUBCHEM_COMPONENT_COUNT>
1

> <PUBCHEM_CACTVS_TAUTO_COUNT>
64

> <PUBCHEM_CONFORMER_ID>
036AED7500000002

> <PUBCHEM_MMFF94_ENERGY>
144.5589

> <PUBCHEM_FEATURE_SELFOVERLAP>
71.061

> <PUBCHEM_SHAPE_FINGERPRINT>
11513181 2 18130230354951881807
12107698 1 17968938565603046840
14279260 333 17754171209660722376
14725015 67 15742182027927086969
15001296 14 18335703900953181036
15264996 44 18129951061454599807
15274700 242 17755855665215905680
15297060 5 18057900210657757224
15324884 4 17835219178495393528
15484559 13 17605292863281454516
19311894 1 16826440822433737854
19319366 153 17678171800952483312
20764821 26 18411412947031279015
21033648 29 17768218264208712816
35225 105 17413263118892802498
50150288 127 15441336529710207894
508706 21 17905883678721755041

> <PUBCHEM_SHAPE_MULTIPOLES>
899.47
10.43
7.94
2.95
12.69
0.02
-0.95
2.27
-2.53
-1.2
4.82
-3.38
-0.18
-2.2

> <PUBCHEM_SHAPE_SELFOVERLAP>
1806.326

> <PUBCHEM_SHAPE_VOLUME>
524.3

> <PUBCHEM_COORDINATE_TYPE>
2
5
10

$$$$
