# Supplementary material for: Similarity-Based Profiling of Hydrazone-Containing Scaffolds Active Against Leishmania Amastigotes
Source: ACS Omega. 2025 Oct 22;10(43):50679–94. doi: 10.1021/acsomega.5c05276 (PMC12593058; doi:10.1021/acsomega.5c05276)
Supplement: Supplementary file 1 [file ao5c05276_si_001.zip › SDF/LTZ.sdf]

3902
  -OEChem-10152410533D

 33 35  0     0  0  0  0  0  0999 V2000
    0.0488    2.1750   -0.1529 N   0  0  0  0  0  0  0  0  0  0  0  0
    0.5991    2.3578    1.0251 N   0  0  0  0  0  0  0  0  0  0  0  0
   -0.1817    4.2817    0.0652 N   0  0  0  0  0  0  0  0  0  0  0  0
   -5.9267   -2.4767    0.5053 N   0  0  0  0  0  0  0  0  0  0  0  0
    5.8144   -2.6423    0.5551 N   0  0  0  0  0  0  0  0  0  0  0  0
   -0.0037    0.7872   -0.7151 C   0  0  0  0  0  0  0  0  0  0  0  0
   -1.2897    0.0797   -0.4508 C   0  0  0  0  0  0  0  0  0  0  0  0
    1.2989    0.0185   -0.4316 C   0  0  0  0  0  0  0  0  0  0  0  0
   -1.8452   -0.7463   -1.4280 C   0  0  0  0  0  0  0  0  0  0  0  0
    2.3901    0.2736   -1.2228 C   0  0  0  0  0  0  0  0  0  0  0  0
   -1.9366    0.2435    0.7741 C   0  0  0  0  0  0  0  0  0  0  0  0
    1.3083   -0.8858    0.6000 C   0  0  0  0  0  0  0  0  0  0  0  0
   -0.4151    3.2701   -0.7383 C   0  0  0  0  0  0  0  0  0  0  0  0
   -3.0478   -1.4084   -1.1804 C   0  0  0  0  0  0  0  0  0  0  0  0
    3.5708   -0.4229   -0.9653 C   0  0  0  0  0  0  0  0  0  0  0  0
   -3.1391   -0.4188    1.0216 C   0  0  0  0  0  0  0  0  0  0  0  0
    2.4891   -1.5821    0.8576 C   0  0  0  0  0  0  0  0  0  0  0  0
   -3.6946   -1.2447    0.0444 C   0  0  0  0  0  0  0  0  0  0  0  0
    3.6203   -1.3506    0.0749 C   0  0  0  0  0  0  0  0  0  0  0  0
    0.4354    3.6787    1.1236 C   0  0  0  0  0  0  0  0  0  0  0  0
   -4.9257   -1.9243    0.2986 C   0  0  0  0  0  0  0  0  0  0  0  0
    4.8305   -2.0630    0.3397 C   0  0  0  0  0  0  0  0  0  0  0  0
    0.0042    0.9843   -1.8004 H   0  0  0  0  0  0  0  0  0  0  0  0
   -1.3510   -0.8858   -2.3859 H   0  0  0  0  0  0  0  0  0  0  0  0
    2.3590    0.9960   -2.0323 H   0  0  0  0  0  0  0  0  0  0  0  0
   -1.5285    0.8642    1.5650 H   0  0  0  0  0  0  0  0  0  0  0  0
    0.4518   -1.0792    1.2345 H   0  0  0  0  0  0  0  0  0  0  0  0
   -0.8993    3.3165   -1.7037 H   0  0  0  0  0  0  0  0  0  0  0  0
   -3.4677   -2.0496   -1.9516 H   0  0  0  0  0  0  0  0  0  0  0  0
    4.4444   -0.2308   -1.5837 H   0  0  0  0  0  0  0  0  0  0  0  0
   -3.6298   -0.2844    1.9827 H   0  0  0  0  0  0  0  0  0  0  0  0
    2.5135   -2.3001    1.6741 H   0  0  0  0  0  0  0  0  0  0  0  0
    0.7768    4.2190    1.9940 H   0  0  0  0  0  0  0  0  0  0  0  0
  1  2  1  0  0  0  0
  1  6  1  0  0  0  0
  1 13  1  0  0  0  0
  2 20  2  0  0  0  0
  3 13  2  0  0  0  0
  3 20  1  0  0  0  0
  4 21  3  0  0  0  0
  5 22  3  0  0  0  0
  6  7  1  0  0  0  0
  6  8  1  0  0  0  0
  6 23  1  0  0  0  0
  7  9  2  0  0  0  0
  7 11  1  0  0  0  0
  8 10  2  0  0  0  0
  8 12  1  0  0  0  0
  9 14  1  0  0  0  0
  9 24  1  0  0  0  0
 10 15  1  0  0  0  0
 10 25  1  0  0  0  0
 11 16  2  0  0  0  0
 11 26  1  0  0  0  0
 12 17  2  0  0  0  0
 12 27  1  0  0  0  0
 13 28  1  0  0  0  0
 14 18  2  0  0  0  0
 14 29  1  0  0  0  0
 15 19  2  0  0  0  0
 15 30  1  0  0  0  0
 16 18  1  0  0  0  0
 16 31  1  0  0  0  0
 17 19  1  0  0  0  0
 17 32  1  0  0  0  0
 18 21  1  0  0  0  0
 19 22  1  0  0  0  0
 20 33  1  0  0  0  0
M  END
> <PUBCHEM_COMPOUND_CID>
3902

> <PUBCHEM_CONFORMER_RMSD>
0.6

> <PUBCHEM_CONFORMER_DIVERSEORDER>
1
4
7
14
10
9
6
12
13
11
8
5
3
2

> <PUBCHEM_MMFF94_PARTIAL_CHARGES>
32
1 0.31
10 -0.15
11 -0.15
12 -0.15
13 0.04
14 -0.15
15 -0.15
16 -0.15
17 -0.15
18 0.07
19 0.07
2 -0.71
20 0.37
21 0.48
22 0.48
24 0.15
25 0.15
26 0.15
27 0.15
28 0.15
29 0.15
3 -0.57
30 0.15
31 0.15
32 0.15
33 0.15
4 -0.56
5 -0.56
6 0.54
7 -0.14
8 -0.14
9 -0.15

> <PUBCHEM_EFFECTIVE_ROTOR_COUNT>
3

> <PUBCHEM_PHARMACOPHORE_FEATURES>
7
1 4 acceptor
1 5 acceptor
3 1 3 13 cation
3 2 3 20 cation
5 1 2 3 13 20 rings
6 7 9 11 14 16 18 rings
6 8 10 12 15 17 19 rings

> <PUBCHEM_HEAVY_ATOM_COUNT>
22

> <PUBCHEM_ATOM_DEF_STEREO_COUNT>
0

> <PUBCHEM_ATOM_UDEF_STEREO_COUNT>
0

> <PUBCHEM_BOND_DEF_STEREO_COUNT>
0

> <PUBCHEM_BOND_UDEF_STEREO_COUNT>
0

> <PUBCHEM_ISOTOPIC_ATOM_COUNT>
0

> <PUBCHEM_COMPONENT_COUNT>
1

> <PUBCHEM_CACTVS_TAUTO_COUNT>
1

> <PUBCHEM_CONFORMER_ID>
00000F3E00000001

> <PUBCHEM_MMFF94_ENERGY>
52.2206

> <PUBCHEM_FEATURE_SELFOVERLAP>
38.332

> <PUBCHEM_SHAPE_FINGERPRINT>
11578080 2 18342442751564167585
12553582 1 18342454867534527894
12633257 1 16200422593921923370
12788726 201 18338248067949464270
13004483 165 18341327820870948952
13052359 8 18049441444378000685
13134695 92 18338236080289448885
13140716 1 18341612568644926976
13533116 47 18120098531807482859
13631057 29 18261672559327200602
13911987 19 17536059953654662692
13955234 65 17907305695286100841
14787075 74 18261671592916873600
14844126 61 18195513806058558466
15042514 8 18267871575339438229
17492 89 18266179431767350710
1813 80 18272662258907044711
18222031 100 18131353028948005191
200 152 18113900429462261814
20369508 70 18337674247296588583
20775438 99 17615112717778166803
20832881 197 18334016107945015923
21033648 29 16415209918870951347
21344244 78 17916864750656801195
2255824 54 18124603243113503629
23366157 5 18051130599138374429
23557571 272 18056751027986228380
23558518 356 17901396588917639210
23559900 14 17823980233373038455
23598288 3 18268147552837112324
283562 15 18189334580917659850
3091708 16 8993938611997885444
314194 84 18336551628550100859
3286 77 18262238932189974871
3421961 26 18338797948026967483
4409770 3 18046904879848364925
458136 41 17759807344117385901
463206 1 18333731355291911419
465052 167 18338527460004744967
474 4 17764307645347198361
5104073 3 17913790555317924323
59755656 520 17617651060486813260
621550 5 17968092045145372013
633830 44 11603367678019841031
6786 2 17183067380190136180
7164475 11 18264498291235486230
7364860 26 17984427600931615765
77188 2 18410293631167129164
7970288 3 18409449184799681675
81228 2 18125723387490272029
90316 7 18271251508142409517
9841814 1 18199200648876673255
9981440 41 16766731328344136926

> <PUBCHEM_SHAPE_MULTIPOLES>
427.84
9.41
4.16
1.21
0.58
5.65
0.14
-13.82
-1.53
-0.41
-0.99
0.1
0.11
-0.36

> <PUBCHEM_SHAPE_SELFOVERLAP>
941.002

> <PUBCHEM_SHAPE_VOLUME>
227.8

> <PUBCHEM_COORDINATE_TYPE>
2
5
10

$$$$
