# Supplementary material for: Similarity-Based Profiling of Hydrazone-Containing Scaffolds Active Against Leishmania Amastigotes
Source: ACS Omega. 2025 Oct 22;10(43):50679–94. doi: 10.1021/acsomega.5c05276 (PMC12593058; doi:10.1021/acsomega.5c05276)
Supplement: Supplementary file 1 [file ao5c05276_si_001.zip › SDF/898.sdf]

12000280
  -OEChem-11112413303D

 35 38  0     1  0  0  0  0  0999 V2000
    0.1598    2.6812    0.0812 O   0  0  0  0  0  0  0  0  0  0  0  0
   -2.0837    0.9466   -0.0080 O   0  0  0  0  0  0  0  0  0  0  0  0
    0.7905   -2.7977    0.6402 O   0  0  0  0  0  0  0  0  0  0  0  0
    0.3060    1.2636    0.3015 C   0  0  1  0  0  0  0  0  0  0  0  0
    0.2370    2.2678    1.4479 C   0  0  0  0  0  0  0  0  0  0  0  0
   -0.8484    0.3357    0.1741 C   0  0  0  0  0  0  0  0  0  0  0  0
   -3.2071    0.1218   -0.3635 C   0  0  0  0  0  0  0  0  0  0  0  0
    1.6477    0.6351   -0.0194 C   0  0  0  0  0  0  0  0  0  0  0  0
   -0.7182   -1.0050    0.2508 C   0  0  0  0  0  0  0  0  0  0  0  0
   -3.1957   -1.1957    0.4230 C   0  0  0  0  0  0  0  0  0  0  0  0
   -1.8846   -1.9464    0.2307 C   0  0  0  0  0  0  0  0  0  0  0  0
    1.8145   -0.7596    0.0543 C   0  0  0  0  0  0  0  0  0  0  0  0
    0.6422   -1.6137    0.3588 C   0  0  0  0  0  0  0  0  0  0  0  0
   -4.4594    0.9229    0.0180 C   0  0  0  0  0  0  0  0  0  0  0  0
   -3.2081   -0.0961   -1.8837 C   0  0  0  0  0  0  0  0  0  0  0  0
    2.7796    1.3947   -0.3738 C   0  0  0  0  0  0  0  0  0  0  0  0
    3.0550   -1.3666   -0.1863 C   0  0  0  0  0  0  0  0  0  0  0  0
    4.0173    0.7957   -0.6222 C   0  0  0  0  0  0  0  0  0  0  0  0
    4.1555   -0.5841   -0.5233 C   0  0  0  0  0  0  0  0  0  0  0  0
   -0.6671    2.3404    2.0402 H   0  0  0  0  0  0  0  0  0  0  0  0
    1.1407    2.5102    1.9938 H   0  0  0  0  0  0  0  0  0  0  0  0
   -4.0402   -1.8358    0.1413 H   0  0  0  0  0  0  0  0  0  0  0  0
   -3.3042   -0.9774    1.4946 H   0  0  0  0  0  0  0  0  0  0  0  0
   -1.8952   -2.4857   -0.7240 H   0  0  0  0  0  0  0  0  0  0  0  0
   -1.7920   -2.6972    1.0241 H   0  0  0  0  0  0  0  0  0  0  0  0
   -4.4797    1.8881   -0.5012 H   0  0  0  0  0  0  0  0  0  0  0  0
   -5.3777    0.3784   -0.2251 H   0  0  0  0  0  0  0  0  0  0  0  0
   -4.4645    1.1516    1.0900 H   0  0  0  0  0  0  0  0  0  0  0  0
   -2.2975   -0.5972   -2.2278 H   0  0  0  0  0  0  0  0  0  0  0  0
   -4.0691   -0.6935   -2.2011 H   0  0  0  0  0  0  0  0  0  0  0  0
   -3.2401    0.8645   -2.4112 H   0  0  0  0  0  0  0  0  0  0  0  0
    2.7078    2.4776   -0.4498 H   0  0  0  0  0  0  0  0  0  0  0  0
    3.1766   -2.4449   -0.1293 H   0  0  0  0  0  0  0  0  0  0  0  0
    4.8724    1.4101   -0.8887 H   0  0  0  0  0  0  0  0  0  0  0  0
    5.1172   -1.0505   -0.7149 H   0  0  0  0  0  0  0  0  0  0  0  0
  1  4  1  0  0  0  0
  1  5  1  0  0  0  0
  2  6  1  0  0  0  0
  2  7  1  0  0  0  0
  3 13  2  0  0  0  0
  4  5  1  0  0  0  0
  4  6  1  0  0  0  0
  4  8  1  0  0  0  0
  5 20  1  0  0  0  0
  5 21  1  0  0  0  0
  6  9  2  0  0  0  0
  7 10  1  0  0  0  0
  7 14  1  0  0  0  0
  7 15  1  0  0  0  0
  8 12  1  0  0  0  0
  8 16  2  0  0  0  0
  9 11  1  0  0  0  0
  9 13  1  0  0  0  0
 10 11  1  0  0  0  0
 10 22  1  0  0  0  0
 10 23  1  0  0  0  0
 11 24  1  0  0  0  0
 11 25  1  0  0  0  0
 12 13  1  0  0  0  0
 12 17  2  0  0  0  0
 14 26  1  0  0  0  0
 14 27  1  0  0  0  0
 14 28  1  0  0  0  0
 15 29  1  0  0  0  0
 15 30  1  0  0  0  0
 15 31  1  0  0  0  0
 16 18  1  0  0  0  0
 16 32  1  0  0  0  0
 17 19  1  0  0  0  0
 17 33  1  0  0  0  0
 18 19  2  0  0  0  0
 18 34  1  0  0  0  0
 19 35  1  0  0  0  0
M  END
> <PUBCHEM_COMPOUND_CID>
12000280

> <PUBCHEM_CONFORMER_RMSD>
0.6

> <PUBCHEM_CONFORMER_DIVERSEORDER>
1
2
3
4

> <PUBCHEM_MMFF94_PARTIAL_CHARGES>
22
1 -0.3
11 0.14
12 0.09
13 0.47
16 -0.15
17 -0.15
18 -0.15
19 -0.15
2 -0.36
20 0.1
21 0.1
3 -0.57
32 0.15
33 0.15
34 0.15
35 0.15
4 0.22
5 -0.05
6 0.04
7 0.28
8 -0.03
9 -0.12

> <PUBCHEM_EFFECTIVE_ROTOR_COUNT>
1.2

> <PUBCHEM_PHARMACOPHORE_FEATURES>
7
1 1 acceptor
1 2 acceptor
1 3 acceptor
3 7 14 15 hydrophobe
6 2 6 7 9 10 11 rings
6 4 6 8 9 12 13 rings
6 8 12 16 17 18 19 rings

> <PUBCHEM_HEAVY_ATOM_COUNT>
19

> <PUBCHEM_ATOM_DEF_STEREO_COUNT>
0

> <PUBCHEM_ATOM_UDEF_STEREO_COUNT>
1

> <PUBCHEM_BOND_DEF_STEREO_COUNT>
0

> <PUBCHEM_BOND_UDEF_STEREO_COUNT>
0

> <PUBCHEM_ISOTOPIC_ATOM_COUNT>
0

> <PUBCHEM_COMPONENT_COUNT>
1

> <PUBCHEM_CACTVS_TAUTO_COUNT>
1

> <PUBCHEM_CONFORMER_ID>
00B71C1800000001

> <PUBCHEM_MMFF94_ENERGY>
50.3734

> <PUBCHEM_FEATURE_SELFOVERLAP>
35.567

> <PUBCHEM_SHAPE_FINGERPRINT>
10062212 137 18411974750212600943
10411042 1 16103323241274295139
104564 63 18127977407965378345
10967382 1 18409732828902635978
11132069 177 18412260662090657322
11471102 20 18409446968632245959
116883 192 17985557654177179566
12403814 3 17458064859192007269
12553582 1 18340761559777479785
12788726 201 17986679164337607296
13027679 85 18412550937502999153
13132413 78 18341619170352474189
13140716 1 18409445895112280266
13583140 156 13542181611369837142
14115302 16 18261967305151138044
14617773 55 17988376853419589624
14713325 29 16452093349910187900
14790565 3 18267316352101410441
15042514 8 16463044992223308627
15196674 1 18409171034200445666
16945 1 18261385586021704394
18186145 218 18259983773337090454
19591789 44 18264775535269081147
19784866 34 18407758135951857643
19784866 9 18261110729716236683
19862831 5 18341895181761019215
200 152 18202565068732401574
21029758 11 18273494584935636592
21267235 1 18339373993056489082
221357 26 18412539942692488271
221490 88 18194125345936591995
22182313 1 18048583017990958003
2334 1 18338239387498695066
23402539 116 18272368668339223374
23419403 2 16530248444308400786
23493267 7 17603585244154630633
23559900 14 18341051900310513736
238 59 17756662500369866775
25 1 18334009484593696715
2748010 2 16825311623896852074
3071541 158 18262802994117965132
3323516 105 18338237183927037139
335352 9 18265054643639333302
34934 24 18342451565110507814
350125 39 18191877940443922459
353137 74 18337674096740436232
5104073 3 18335704961372013642
537710 114 18411141324735704184
633830 44 18412545413810916996
6438718 38 17416980434668146809
7364860 26 17984702474316745840
81228 2 18057341499810897704

> <PUBCHEM_SHAPE_MULTIPOLES>
373.4
7
2.46
1.01
0.52
0.04
0.22
0.09
2.16
-0.39
-0.74
0.48
0.17
0.03

> <PUBCHEM_SHAPE_SELFOVERLAP>
824.264

> <PUBCHEM_SHAPE_VOLUME>
201.4

> <PUBCHEM_COORDINATE_TYPE>
2
5
10

$$$$
