# Supplementary material for: Similarity-Based Profiling of Hydrazone-Containing Scaffolds Active Against Leishmania Amastigotes
Source: ACS Omega. 2025 Oct 22;10(43):50679–94. doi: 10.1021/acsomega.5c05276 (PMC12593058; doi:10.1021/acsomega.5c05276)
Supplement: Supplementary file 1 [file ao5c05276_si_001.zip › SDF/MOA.sdf]

489944
  -OEChem-07232414413D

 81 85  0     1  0  0  0  0  0999 V2000
   -7.1688   -1.3439    0.4099 O   0  0  0  0  0  0  0  0  0  0  0  0
    4.6976    2.6909   -0.9365 O   0  0  0  0  0  0  0  0  0  0  0  0
    3.6543    1.0898   -2.1789 O   0  0  0  0  0  0  0  0  0  0  0  0
   -0.8008    0.9264   -0.0416 C   0  0  2  0  0  0  0  0  0  0  0  0
   -1.4895   -0.4619   -0.3639 C   0  0  1  0  0  0  0  0  0  0  0  0
    0.7075    0.6634    0.5221 C   0  0  1  0  0  0  0  0  0  0  0  0
   -3.0544   -0.4365   -0.6768 C   0  0  2  0  0  0  0  0  0  0  0  0
   -3.7525    0.3372    0.5050 C   0  0  1  0  0  0  0  0  0  0  0  0
    1.5227   -0.2168   -0.4960 C   0  0  2  0  0  0  0  0  0  0  0  0
   -1.6662    1.6808    1.0067 C   0  0  0  0  0  0  0  0  0  0  0  0
   -0.6439   -1.2695   -1.3676 C   0  0  0  0  0  0  0  0  0  0  0  0
   -3.1601    1.7499    0.6721 C   0  0  0  0  0  0  0  0  0  0  0  0
   -5.3238    0.2677    0.5472 C   0  0  0  0  0  0  0  0  0  0  0  0
    0.7725   -1.5151   -0.8510 C   0  0  0  0  0  0  0  0  0  0  0  0
    1.4873    2.0043    0.7080 C   0  0  0  0  0  0  0  0  0  0  0  0
   -3.5962   -1.9013   -0.6622 C   0  0  0  0  0  0  0  0  0  0  0  0
   -0.7322    1.8372   -1.3030 C   0  0  0  0  0  0  0  0  0  0  0  0
    2.9872   -0.4104   -0.0552 C   0  0  0  0  0  0  0  0  0  0  0  0
    3.7555    0.8732    0.2396 C   0  0  1  0  0  0  0  0  0  0  0  0
    0.6762   -0.0453    1.9144 C   0  0  0  0  0  0  0  0  0  0  0  0
   -3.3573    0.1521   -2.0753 C   0  0  0  0  0  0  0  0  0  0  0  0
    2.9457    1.8262    1.1443 C   0  0  0  0  0  0  0  0  0  0  0  0
   -5.7491   -1.2288    0.5018 C   0  0  2  0  0  0  0  0  0  0  0  0
   -5.1198   -2.0113   -0.6454 C   0  0  0  0  0  0  0  0  0  0  0  0
    5.1350    0.6449    0.9029 C   0  0  0  0  0  0  0  0  0  0  0  0
   -5.8419    0.8468    1.8937 C   0  0  0  0  0  0  0  0  0  0  0  0
   -6.0169    1.0865   -0.5604 C   0  0  0  0  0  0  0  0  0  0  0  0
    3.5746   -1.6179    0.0756 C   0  0  0  0  0  0  0  0  0  0  0  0
    5.0177   -1.8597    0.4684 C   0  0  0  0  0  0  0  0  0  0  0  0
    5.8596   -0.5742    0.3392 C   0  0  0  0  0  0  0  0  0  0  0  0
    4.0113    1.5332   -1.0976 C   0  0  0  0  0  0  0  0  0  0  0  0
    5.6240   -2.9327   -0.4547 C   0  0  0  0  0  0  0  0  0  0  0  0
    5.0446   -2.3853    1.9152 C   0  0  0  0  0  0  0  0  0  0  0  0
   -1.4422   -1.0391    0.5683 H   0  0  0  0  0  0  0  0  0  0  0  0
   -3.4457   -0.2028    1.4172 H   0  0  0  0  0  0  0  0  0  0  0  0
    1.5686    0.3367   -1.4388 H   0  0  0  0  0  0  0  0  0  0  0  0
   -1.2947    2.7032    1.1450 H   0  0  0  0  0  0  0  0  0  0  0  0
   -1.5899    1.1953    1.9848 H   0  0  0  0  0  0  0  0  0  0  0  0
   -0.5858   -0.7675   -2.3380 H   0  0  0  0  0  0  0  0  0  0  0  0
   -1.0936   -2.2491   -1.5553 H   0  0  0  0  0  0  0  0  0  0  0  0
   -3.6401    2.2756    1.5028 H   0  0  0  0  0  0  0  0  0  0  0  0
   -3.3309    2.3702   -0.2114 H   0  0  0  0  0  0  0  0  0  0  0  0
    0.7190   -2.1806    0.0194 H   0  0  0  0  0  0  0  0  0  0  0  0
    1.3213   -2.0592   -1.6306 H   0  0  0  0  0  0  0  0  0  0  0  0
    0.9816    2.6407    1.4432 H   0  0  0  0  0  0  0  0  0  0  0  0
    1.5127    2.5689   -0.2289 H   0  0  0  0  0  0  0  0  0  0  0  0
   -3.2095   -2.4268    0.2209 H   0  0  0  0  0  0  0  0  0  0  0  0
   -3.2316   -2.4542   -1.5357 H   0  0  0  0  0  0  0  0  0  0  0  0
   -0.3387    2.8299   -1.0630 H   0  0  0  0  0  0  0  0  0  0  0  0
   -0.1145    1.4210   -2.1011 H   0  0  0  0  0  0  0  0  0  0  0  0
   -1.7081    2.0396   -1.7366 H   0  0  0  0  0  0  0  0  0  0  0  0
    0.0425   -0.9336    1.9314 H   0  0  0  0  0  0  0  0  0  0  0  0
    1.6667   -0.3832    2.2348 H   0  0  0  0  0  0  0  0  0  0  0  0
    0.3225    0.6313    2.6992 H   0  0  0  0  0  0  0  0  0  0  0  0
   -3.5552    1.2249   -2.0528 H   0  0  0  0  0  0  0  0  0  0  0  0
   -2.5435   -0.0208   -2.7836 H   0  0  0  0  0  0  0  0  0  0  0  0
   -4.2337   -0.3026   -2.5439 H   0  0  0  0  0  0  0  0  0  0  0  0
    3.4137    2.8182    1.1886 H   0  0  0  0  0  0  0  0  0  0  0  0
    2.9569    1.4588    2.1785 H   0  0  0  0  0  0  0  0  0  0  0  0
   -5.4492   -1.7206    1.4373 H   0  0  0  0  0  0  0  0  0  0  0  0
   -5.5537   -1.6986   -1.6012 H   0  0  0  0  0  0  0  0  0  0  0  0
   -5.4016   -3.0684   -0.5517 H   0  0  0  0  0  0  0  0  0  0  0  0
    5.0064    0.4956    1.9830 H   0  0  0  0  0  0  0  0  0  0  0  0
    5.7915    1.5185    0.8128 H   0  0  0  0  0  0  0  0  0  0  0  0
   -5.3528    0.3643    2.7472 H   0  0  0  0  0  0  0  0  0  0  0  0
   -5.6667    1.9246    1.9690 H   0  0  0  0  0  0  0  0  0  0  0  0
   -6.9221    0.7099    2.0116 H   0  0  0  0  0  0  0  0  0  0  0  0
   -5.6335    2.1108   -0.6029 H   0  0  0  0  0  0  0  0  0  0  0  0
   -5.9065    0.6415   -1.5496 H   0  0  0  0  0  0  0  0  0  0  0  0
   -7.0960    1.1616   -0.3795 H   0  0  0  0  0  0  0  0  0  0  0  0
    2.9978   -2.5214   -0.1019 H   0  0  0  0  0  0  0  0  0  0  0  0
    6.0982   -0.3823   -0.7157 H   0  0  0  0  0  0  0  0  0  0  0  0
    6.8227   -0.6957    0.8509 H   0  0  0  0  0  0  0  0  0  0  0  0
   -7.5420   -1.1638    1.2886 H   0  0  0  0  0  0  0  0  0  0  0  0
    6.6723   -3.1252   -0.1989 H   0  0  0  0  0  0  0  0  0  0  0  0
    5.0843   -3.8839   -0.3752 H   0  0  0  0  0  0  0  0  0  0  0  0
    5.5887   -2.6219   -1.5056 H   0  0  0  0  0  0  0  0  0  0  0  0
    4.5018   -3.3342    2.0040 H   0  0  0  0  0  0  0  0  0  0  0  0
    6.0726   -2.5625    2.2514 H   0  0  0  0  0  0  0  0  0  0  0  0
    4.5818   -1.6818    2.6159 H   0  0  0  0  0  0  0  0  0  0  0  0
    4.8743    3.1341   -1.7935 H   0  0  0  0  0  0  0  0  0  0  0  0
  1 23  1  0  0  0  0
  1 74  1  0  0  0  0
  2 31  1  0  0  0  0
  2 81  1  0  0  0  0
  3 31  2  0  0  0  0
  4  5  1  0  0  0  0
  4  6  1  0  0  0  0
  4 10  1  0  0  0  0
  4 17  1  0  0  0  0
  5  7  1  0  0  0  0
  5 11  1  0  0  0  0
  5 34  1  0  0  0  0
  6  9  1  0  0  0  0
  6 15  1  0  0  0  0
  6 20  1  0  0  0  0
  7  8  1  0  0  0  0
  7 16  1  0  0  0  0
  7 21  1  0  0  0  0
  8 12  1  0  0  0  0
  8 13  1  0  0  0  0
  8 35  1  0  0  0  0
  9 14  1  0  0  0  0
  9 18  1  0  0  0  0
  9 36  1  0  0  0  0
 10 12  1  0  0  0  0
 10 37  1  0  0  0  0
 10 38  1  0  0  0  0
 11 14  1  0  0  0  0
 11 39  1  0  0  0  0
 11 40  1  0  0  0  0
 12 41  1  0  0  0  0
 12 42  1  0  0  0  0
 13 23  1  0  0  0  0
 13 26  1  0  0  0  0
 13 27  1  0  0  0  0
 14 43  1  0  0  0  0
 14 44  1  0  0  0  0
 15 22  1  0  0  0  0
 15 45  1  0  0  0  0
 15 46  1  0  0  0  0
 16 24  1  0  0  0  0
 16 47  1  0  0  0  0
 16 48  1  0  0  0  0
 17 49  1  0  0  0  0
 17 50  1  0  0  0  0
 17 51  1  0  0  0  0
 18 19  1  0  0  0  0
 18 28  2  0  0  0  0
 19 22  1  0  0  0  0
 19 25  1  0  0  0  0
 19 31  1  0  0  0  0
 20 52  1  0  0  0  0
 20 53  1  0  0  0  0
 20 54  1  0  0  0  0
 21 55  1  0  0  0  0
 21 56  1  0  0  0  0
 21 57  1  0  0  0  0
 22 58  1  0  0  0  0
 22 59  1  0  0  0  0
 23 24  1  0  0  0  0
 23 60  1  0  0  0  0
 24 61  1  0  0  0  0
 24 62  1  0  0  0  0
 25 30  1  0  0  0  0
 25 63  1  0  0  0  0
 25 64  1  0  0  0  0
 26 65  1  0  0  0  0
 26 66  1  0  0  0  0
 26 67  1  0  0  0  0
 27 68  1  0  0  0  0
 27 69  1  0  0  0  0
 27 70  1  0  0  0  0
 28 29  1  0  0  0  0
 28 71  1  0  0  0  0
 29 30  1  0  0  0  0
 29 32  1  0  0  0  0
 29 33  1  0  0  0  0
 30 72  1  0  0  0  0
 30 73  1  0  0  0  0
 32 75  1  0  0  0  0
 32 76  1  0  0  0  0
 32 77  1  0  0  0  0
 33 78  1  0  0  0  0
 33 79  1  0  0  0  0
 33 80  1  0  0  0  0
M  END
> <PUBCHEM_COMPOUND_CID>
489944

> <PUBCHEM_CONFORMER_RMSD>
0.8

> <PUBCHEM_CONFORMER_DIVERSEORDER>
1

> <PUBCHEM_MMFF94_PARTIAL_CHARGES>
13
1 -0.68
18 -0.28
19 0.2
2 -0.65
23 0.28
28 -0.29
29 0.14
3 -0.57
31 0.66
71 0.15
74 0.4
81 0.5
9 0.14

> <PUBCHEM_EFFECTIVE_ROTOR_COUNT>
3.6

> <PUBCHEM_PHARMACOPHORE_FEATURES>
12
1 1 acceptor
1 1 donor
1 2 acceptor
1 3 acceptor
3 13 26 27 hydrophobe
3 2 3 31 anion
3 29 32 33 hydrophobe
6 18 19 25 28 29 30 rings
6 4 5 6 9 11 14 rings
6 4 5 7 8 10 12 rings
6 6 9 15 18 19 22 rings
6 7 8 13 16 23 24 rings

> <PUBCHEM_HEAVY_ATOM_COUNT>
33

> <PUBCHEM_ATOM_DEF_STEREO_COUNT>
8

> <PUBCHEM_ATOM_UDEF_STEREO_COUNT>
0

> <PUBCHEM_BOND_DEF_STEREO_COUNT>
0

> <PUBCHEM_BOND_UDEF_STEREO_COUNT>
0

> <PUBCHEM_ISOTOPIC_ATOM_COUNT>
0

> <PUBCHEM_COMPONENT_COUNT>
1

> <PUBCHEM_CACTVS_TAUTO_COUNT>
1

> <PUBCHEM_CONFORMER_ID>
000779D800000001

> <PUBCHEM_MMFF94_ENERGY>
139.9961

> <PUBCHEM_FEATURE_SELFOVERLAP>
61.007

> <PUBCHEM_SHAPE_FINGERPRINT>
10554248 39 18412537700350366749
11135609 12 17988085483292214966
11719270 70 18131630054481379055
11756154 67 17696200210389590358
12107183 9 18054799386009364545
12107698 1 17895192160765781012
12166972 35 18113903762246010220
12236239 1 18335140907981514785
12422481 6 18130788906415692607
12616971 3 18412542093885638439
12633257 1 17988923366385287253
12788726 201 17489038101509613512
13224815 77 18201999940803332317
13533116 47 18260269650992805024
13782708 43 17458341922894927019
14341114 176 18342175561584496267
14790565 3 18059862800264068633
14856354 85 18270688679191819543
14955137 171 18130506315312117242
15001296 14 18113894996081063922
15131766 46 18043822098236491125
15142383 8 18339355275625832416
15183329 4 18272368672101271543
15238133 3 17203333269212036713
15250474 111 18200583821409264359
15788980 27 18113897147927464421
15799311 1 18337965583186011915
17349148 13 18059571356937035810
17492 89 18267300929253385674
17844677 252 17749387053055672701
17857418 61 18342735213060978651
1813 80 17749105599459015421
19377110 9 18341895216395220240
19958102 18 17313101960483869131
20028762 73 18341330003021297386
21130935 74 18131069320425250707
21267235 1 18272091566029804798
21792934 111 18272644620257081849
22149856 69 17559975276599113043
22950370 63 18411699911139444385
23522609 53 18126033596167900217
23559900 14 18272078418718187273
23569914 152 16088350306164650575
23569943 247 17387401338245109739
3004659 81 18411420592531858302
3411729 13 16987421213694943336
34797466 226 16515687787899565749
350125 39 18341892978828009060
3633792 109 18199739264389693597
3680242 22 18201445756920373250
392239 28 18201727258337080099
4073 2 18188773988558340842
4098825 35 18040714758016545300
439807 62 18410293657865198539
46194498 28 17603303761342353108
465052 167 18342460339459746122
5104073 3 18131346423214347187
513202 73 18041559131649467581
6081469 158 18335132091167621295
6086070 43 17488441080081629725
70251023 43 17894908486871205824
7495541 125 18343862229633165496

> <PUBCHEM_SHAPE_MULTIPOLES>
661.52
15.98
2.64
1.62
7.26
0.43
-0.06
5.54
2.97
-2.25
-0.06
-0.13
-0.21
-1.48

> <PUBCHEM_SHAPE_SELFOVERLAP>
1408.054

> <PUBCHEM_SHAPE_VOLUME>
364.5

> <PUBCHEM_COORDINATE_TYPE>
2
5
10

$$$$
