# Supplementary material for: Similarity-Based Profiling of Hydrazone-Containing Scaffolds Active Against Leishmania Amastigotes
Source: ACS Omega. 2025 Oct 22;10(43):50679–94. doi: 10.1021/acsomega.5c05276 (PMC12593058; doi:10.1021/acsomega.5c05276)
Supplement: Supplementary file 1 [file ao5c05276_si_001.zip › SDF/SHO.sdf]

5281794
  -OEChem-08292413403D

 44 44  0     0  0  0  0  0  0999 V2000
    3.3937    0.8995   -0.6039 O   0  0  0  0  0  0  0  0  0  0  0  0
   -2.3359   -2.8104    0.4802 O   0  0  0  0  0  0  0  0  0  0  0  0
    2.7431    1.3467    2.0613 O   0  0  0  0  0  0  0  0  0  0  0  0
   -2.6426    2.4523    0.9998 C   0  0  0  0  0  0  0  0  0  0  0  0
   -1.2590    2.5859    0.3571 C   0  0  0  0  0  0  0  0  0  0  0  0
   -3.5210    1.3782    0.3493 C   0  0  0  0  0  0  0  0  0  0  0  0
   -1.3710    2.9819   -1.1157 C   0  0  0  0  0  0  0  0  0  0  0  0
    0.3454   -2.9096   -0.7641 C   0  0  0  0  0  0  0  0  0  0  0  0
   -0.9548   -2.5044   -1.4595 C   0  0  0  0  0  0  0  0  0  0  0  0
    0.9890   -1.7700   -0.0111 C   0  0  0  0  0  0  0  0  0  0  0  0
   -2.9331   -0.0001    0.4421 C   0  0  0  0  0  0  0  0  0  0  0  0
   -0.0012    3.1555   -1.7519 C   0  0  0  0  0  0  0  0  0  0  0  0
   -2.0093   -2.0823   -0.4545 C   0  0  0  0  0  0  0  0  0  0  0  0
   -2.5866   -0.7223   -0.6308 C   0  0  0  0  0  0  0  0  0  0  0  0
    1.9018   -0.9557   -0.6620 C   0  0  0  0  0  0  0  0  0  0  0  0
    0.6547   -1.5596    1.3171 C   0  0  0  0  0  0  0  0  0  0  0  0
    2.4961    0.0973    0.0336 C   0  0  0  0  0  0  0  0  0  0  0  0
    1.2491   -0.5068    2.0128 C   0  0  0  0  0  0  0  0  0  0  0  0
    2.1697    0.3217    1.3711 C   0  0  0  0  0  0  0  0  0  0  0  0
    3.6719    0.6024   -1.9709 C   0  0  0  0  0  0  0  0  0  0  0  0
   -3.1641    3.4160    0.9497 H   0  0  0  0  0  0  0  0  0  0  0  0
   -2.5132    2.2224    2.0649 H   0  0  0  0  0  0  0  0  0  0  0  0
   -0.6952    1.6520    0.4557 H   0  0  0  0  0  0  0  0  0  0  0  0
   -0.6934    3.3531    0.8997 H   0  0  0  0  0  0  0  0  0  0  0  0
   -4.4849    1.3619    0.8740 H   0  0  0  0  0  0  0  0  0  0  0  0
   -3.7587    1.6435   -0.6866 H   0  0  0  0  0  0  0  0  0  0  0  0
   -1.9082    2.2210   -1.6895 H   0  0  0  0  0  0  0  0  0  0  0  0
   -1.9322    3.9189   -1.2090 H   0  0  0  0  0  0  0  0  0  0  0  0
    0.1630   -3.7433   -0.0733 H   0  0  0  0  0  0  0  0  0  0  0  0
    1.0486   -3.2984   -1.5116 H   0  0  0  0  0  0  0  0  0  0  0  0
   -0.7656   -1.6918   -2.1705 H   0  0  0  0  0  0  0  0  0  0  0  0
   -1.3595   -3.3479   -2.0300 H   0  0  0  0  0  0  0  0  0  0  0  0
   -2.8136   -0.4099    1.4420 H   0  0  0  0  0  0  0  0  0  0  0  0
    0.5755    3.9312   -1.2379 H   0  0  0  0  0  0  0  0  0  0  0  0
   -0.1041    3.4480   -2.8015 H   0  0  0  0  0  0  0  0  0  0  0  0
    0.5686    2.2218   -1.7142 H   0  0  0  0  0  0  0  0  0  0  0  0
   -2.6624   -0.3288   -1.6378 H   0  0  0  0  0  0  0  0  0  0  0  0
    2.1115   -1.1785   -1.7023 H   0  0  0  0  0  0  0  0  0  0  0  0
   -0.0512   -2.2027    1.8335 H   0  0  0  0  0  0  0  0  0  0  0  0
    0.9918   -0.3383    3.0550 H   0  0  0  0  0  0  0  0  0  0  0  0
    3.3501    1.8160    1.4630 H   0  0  0  0  0  0  0  0  0  0  0  0
    2.7822    0.7208   -2.5989 H   0  0  0  0  0  0  0  0  0  0  0  0
    4.1348   -0.3839   -2.0837 H   0  0  0  0  0  0  0  0  0  0  0  0
    4.4048    1.3384   -2.3175 H   0  0  0  0  0  0  0  0  0  0  0  0
  1 17  1  0  0  0  0
  1 20  1  0  0  0  0
  2 13  2  0  0  0  0
  3 19  1  0  0  0  0
  3 41  1  0  0  0  0
  4  5  1  0  0  0  0
  4  6  1  0  0  0  0
  4 21  1  0  0  0  0
  4 22  1  0  0  0  0
  5  7  1  0  0  0  0
  5 23  1  0  0  0  0
  5 24  1  0  0  0  0
  6 11  1  0  0  0  0
  6 25  1  0  0  0  0
  6 26  1  0  0  0  0
  7 12  1  0  0  0  0
  7 27  1  0  0  0  0
  7 28  1  0  0  0  0
  8  9  1  0  0  0  0
  8 10  1  0  0  0  0
  8 29  1  0  0  0  0
  8 30  1  0  0  0  0
  9 13  1  0  0  0  0
  9 31  1  0  0  0  0
  9 32  1  0  0  0  0
 10 15  2  0  0  0  0
 10 16  1  0  0  0  0
 11 14  2  0  0  0  0
 11 33  1  0  0  0  0
 12 34  1  0  0  0  0
 12 35  1  0  0  0  0
 12 36  1  0  0  0  0
 13 14  1  0  0  0  0
 14 37  1  0  0  0  0
 15 17  1  0  0  0  0
 15 38  1  0  0  0  0
 16 18  2  0  0  0  0
 16 39  1  0  0  0  0
 17 19  2  0  0  0  0
 18 19  1  0  0  0  0
 18 40  1  0  0  0  0
 20 42  1  0  0  0  0
 20 43  1  0  0  0  0
 20 44  1  0  0  0  0
M  END
> <PUBCHEM_COMPOUND_CID>
5281794

> <PUBCHEM_CONFORMER_RMSD>
1

> <PUBCHEM_CONFORMER_DIVERSEORDER>
34
117
97
28
67
87
202
21
105
227
160
92
45
63
35
77
222
181
8
76
23
71
223
193
15
137
100
51
170
211
127
57
49
204
53
6
221
151
22
108
176
56
162
191
114
163
74
44
201
89
62
12
206
135
41
209
150
214
9
152
226
3
128
121
32
64
159
18
154
25
199
30
228
47
180
220
189
123
168
59
145
50
40
60
36
147
78
157
198
14
69
42
134
7
185
99
29
113
70
116
31
169
119
38
73
2
178
68
104
138
218
132
144
187
120
165
86
200
61
19
203
98
52
1
79
4
13
96
75
133
217
179
84
65
109
26
85
72
24
188
205
182
183
103
186
212
82
39
5
229
111
88
43
27
33
208
146
126
112
190
16
20
207
195
171
124
58
54
93
224
130
141
167
177
11
158
91
102
48
129
215
197
118
101
156
95
143
107
122
94
140
192
81
46
17
142
174
80
219
161
225
173
196
139
184
83
131
110
149
213
55
194
155
216
166
175
37
210
148
106
66
125
172
153
115
136
90
164
10

> <PUBCHEM_MMFF94_PARTIAL_CHARGES>
22
1 -0.36
10 -0.14
11 -0.29
13 0.49
14 -0.14
15 -0.15
16 -0.15
17 0.08
18 -0.15
19 0.08
2 -0.57
20 0.28
3 -0.53
33 0.15
37 0.15
38 0.15
39 0.15
40 0.15
41 0.45
6 0.14
8 0.14
9 0.06

> <PUBCHEM_EFFECTIVE_ROTOR_COUNT>
9

> <PUBCHEM_PHARMACOPHORE_FEATURES>
6
1 1 acceptor
1 12 hydrophobe
1 2 acceptor
1 3 donor
5 4 5 6 7 11 hydrophobe
6 10 15 16 17 18 19 rings

> <PUBCHEM_HEAVY_ATOM_COUNT>
20

> <PUBCHEM_ATOM_DEF_STEREO_COUNT>
0

> <PUBCHEM_ATOM_UDEF_STEREO_COUNT>
0

> <PUBCHEM_BOND_DEF_STEREO_COUNT>
1

> <PUBCHEM_BOND_UDEF_STEREO_COUNT>
0

> <PUBCHEM_ISOTOPIC_ATOM_COUNT>
0

> <PUBCHEM_COMPONENT_COUNT>
1

> <PUBCHEM_CACTVS_TAUTO_COUNT>
15

> <PUBCHEM_CONFORMER_ID>
0050980200000022

> <PUBCHEM_MMFF94_ENERGY>
39.5945

> <PUBCHEM_FEATURE_SELFOVERLAP>
30.446

> <PUBCHEM_SHAPE_FINGERPRINT>
10165383 225 18057342607791030225
10498660 4 18342167891231848055
128993 33 18051413968137614057
13994607 96 17244464998511515820
14251745 187 18272379684714072612
14251751 93 18116439129123010852
14251757 17 17626129459278513950
14251764 3 15653228372002593413
14386348 128 18127131866465003769
14713325 29 18193022445933313838
17492 54 18115036306477848205
17921350 177 16018892910680306564
18981168 100 18126545843693911301
19930381 70 15386424827211875134
21524375 3 18198336252586524191
23419403 2 17203334455203427448
238 59 17329684554351479869
35225 105 18058432241031020557
3524813 1 18060143141184673435
3797600 57 16447336596240724341
44154327 71 18263651675640132317
445580 8 18187658984983709885
6287921 2 17340131447675350265
81228 2 18339063969764114043
9925002 15 14244146591146390064

> <PUBCHEM_SHAPE_MULTIPOLES>
393.98
5.42
4.11
1.88
0.22
0.17
0.23
-2.59
0
2.07
-1.55
-1.28
-0.7
-0.27

> <PUBCHEM_SHAPE_SELFOVERLAP>
790.217

> <PUBCHEM_SHAPE_VOLUME>
231.6

> <PUBCHEM_COORDINATE_TYPE>
2
5
10

$$$$
