# Supplementary material for: Similarity-Based Profiling of Hydrazone-Containing Scaffolds Active Against Leishmania Amastigotes
Source: ACS Omega. 2025 Oct 22;10(43):50679–94. doi: 10.1021/acsomega.5c05276 (PMC12593058; doi:10.1021/acsomega.5c05276)
Supplement: Supplementary file 1 [file ao5c05276_si_001.zip › SDF/849.sdf]

  Mrv1816 05222419493D             117.10000

 66 71  0  0  0  0            999 V2000
    1.1267   -5.6804    1.7482 C   0  0  0  0  0  0  0  0  0  0  0  0
    0.5494   -5.6455    3.0266 C   0  0  0  0  0  0  0  0  0  0  0  0
   -0.6029   -4.8721    3.2465 C   0  0  0  0  0  0  0  0  0  0  0  0
   -1.1742   -4.1230    2.1964 C   0  0  0  0  0  0  0  0  0  0  0  0
   -0.6309   -4.2049    0.8821 C   0  0  0  0  0  0  0  0  0  0  0  0
    0.5361   -4.9792    0.6790 C   0  0  0  0  0  0  0  0  0  0  0  0
    1.1626   -5.0246   -0.5364 O   0  0  0  0  0  0  0  0  0  0  0  0
   -1.2473   -3.4975   -0.2871 C   0  0  2  0  0  0  0  0  0  0  0  0
   -0.8123   -4.0226   -1.7252 C   0  0  1  0  0  0  0  0  0  0  0  0
    0.3124   -5.1281   -1.6966 C   0  0  2  0  0  0  0  0  0  0  0  0
   -0.1404   -6.5066   -2.0652 C   0  0  0  0  0  0  0  0  0  0  0  0
   -2.0472   -4.4554   -2.6121 C   0  0  2  0  0  0  0  0  0  0  0  0
   -1.7004   -5.4562   -3.5951 O   0  0  0  0  0  0  0  0  0  0  0  0
   -1.1561   -6.5909   -3.0507 C   0  0  0  0  0  0  0  0  0  0  0  0
   -0.0563   -8.9587   -2.0246 C   0  0  0  0  0  0  0  0  0  0  0  0
    0.4265   -7.7123   -1.5691 C   0  0  0  0  0  0  0  0  0  0  0  0
   -1.6105   -7.8390   -3.5173 C   0  0  0  0  0  0  0  0  0  0  0  0
   -1.0634   -9.0270   -3.0024 C   0  0  0  0  0  0  0  0  0  0  0  0
   -1.0856   -2.0446   -0.1668 C   0  0  0  0  0  0  0  0  0  0  0  0
    0.1148   -1.4333   -0.1712 C   0  0  0  0  0  0  0  0  0  0  0  0
    0.3683   -0.0575   -0.1003 C   0  0  0  0  0  0  0  0  0  0  0  0
   -0.6393    0.9429   -0.1644 C   0  0  0  0  0  0  0  0  0  0  0  0
   -0.3155    2.3099   -0.0716 C   0  0  0  0  0  0  0  0  0  0  0  0
    1.0223    2.7103    0.0752 C   0  0  0  0  0  0  0  0  0  0  0  0
    2.0388    1.7431    0.1233 C   0  0  0  0  0  0  0  0  0  0  0  0
    1.7140    0.3779    0.0327 C   0  0  0  0  0  0  0  0  0  0  0  0
   -2.6632   -3.2994   -3.3327 C   0  0  0  0  0  0  0  0  0  0  0  0
   -2.0174   -2.7350   -4.4611 C   0  0  0  0  0  0  0  0  0  0  0  0
   -2.5749   -1.6379   -5.1409 C   0  0  0  0  0  0  0  0  0  0  0  0
   -3.7810   -1.0740   -4.6922 C   0  0  0  0  0  0  0  0  0  0  0  0
   -4.4425   -1.6257   -3.5820 C   0  0  0  0  0  0  0  0  0  0  0  0
   -3.8916   -2.7344   -2.9109 C   0  0  0  0  0  0  0  0  0  0  0  0
    1.1129   -6.3539    4.0346 O   0  0  0  0  0  0  0  0  0  0  0  0
   -2.2773   -3.3514    2.4584 O   0  0  0  0  0  0  0  0  0  0  0  0
   -2.3186   -3.6862   -0.1744 H   0  0  0  0  0  0  0  0  0  0  0  0
   -0.3310   -3.1906   -2.2545 H   0  0  0  0  0  0  0  0  0  0  0  0
    1.0019   -4.8913   -2.5137 H   0  0  0  0  0  0  0  0  0  0  0  0
   -2.8075   -4.9216   -1.9733 H   0  0  0  0  0  0  0  0  0  0  0  0
   -1.9898   -2.1316    3.1725 C   0  0  0  0  0  0  0  0  0  0  0  0
   -1.4839  -10.2406   -3.4423 O   0  0  0  0  0  0  0  0  0  0  0  0
    1.4391   -7.7147   -0.6465 O   0  0  0  0  0  0  0  0  0  0  0  0
    2.7519   -7.7990   -1.2299 C   0  0  0  0  0  0  0  0  0  0  0  0
    1.9796   -6.2218    1.5958 H   0  0  0  0  0  0  0  0  0  0  0  0
   -1.0257   -4.8475    4.1775 H   0  0  0  0  0  0  0  0  0  0  0  0
    0.3415   -9.8238   -1.6498 H   0  0  0  0  0  0  0  0  0  0  0  0
   -2.3377   -7.8813   -4.2348 H   0  0  0  0  0  0  0  0  0  0  0  0
   -1.9145   -1.5020   -0.0930 H   0  0  0  0  0  0  0  0  0  0  0  0
    0.9081   -2.0321   -0.2316 H   0  0  0  0  0  0  0  0  0  0  0  0
   -1.6233    0.7006   -0.2850 H   0  0  0  0  0  0  0  0  0  0  0  0
   -1.0547    3.0159   -0.1101 H   0  0  0  0  0  0  0  0  0  0  0  0
    1.2552    3.7035    0.1414 H   0  0  0  0  0  0  0  0  0  0  0  0
    3.0158    2.0292    0.2268 H   0  0  0  0  0  0  0  0  0  0  0  0
    2.4824   -0.2984    0.0676 H   0  0  0  0  0  0  0  0  0  0  0  0
   -1.1333   -3.1211   -4.7990 H   0  0  0  0  0  0  0  0  0  0  0  0
   -2.1002   -1.2510   -5.9606 H   0  0  0  0  0  0  0  0  0  0  0  0
   -4.1761   -0.2636   -5.1735 H   0  0  0  0  0  0  0  0  0  0  0  0
   -5.3242   -1.2204   -3.2627 H   0  0  0  0  0  0  0  0  0  0  0  0
   -4.3915   -3.1217   -2.1067 H   0  0  0  0  0  0  0  0  0  0  0  0
    0.4291   -6.4057    4.7341 H   0  0  0  0  0  0  0  0  0  0  0  0
   -2.8981   -1.5293    3.1774 H   0  0  0  0  0  0  0  0  0  0  0  0
   -1.7062   -2.3273    4.2082 H   0  0  0  0  0  0  0  0  0  0  0  0
   -1.2004   -1.5481    2.6927 H   0  0  0  0  0  0  0  0  0  0  0  0
   -2.0723  -10.0604   -4.2043 H   0  0  0  0  0  0  0  0  0  0  0  0
    3.4873   -7.7209   -0.4290 H   0  0  0  0  0  0  0  0  0  0  0  0
    2.8982   -8.7577   -1.7312 H   0  0  0  0  0  0  0  0  0  0  0  0
    2.9332   -6.9844   -1.9345 H   0  0  0  0  0  0  0  0  0  0  0  0
  1  2  2  0  0  0  0
  2  3  1  0  0  0  0
  3  4  2  0  0  0  0
  4  5  1  0  0  0  0
  5  6  2  0  0  0  0
  1  6  1  0  0  0  0
  8  9  1  0  0  0  0
  9 10  1  0  0  0  0
  7 10  1  0  0  0  0
  5  8  1  0  0  0  0
  7  6  1  0  0  0  0
 12 13  1  0  0  0  0
 13 14  1  0  0  0  0
  9 12  1  0  0  0  0
 11 10  1  0  0  0  0
 15 16  1  0  0  0  0
 17 18  1  0  0  0  0
 15 18  2  0  0  0  0
 16 11  2  0  0  0  0
 14 17  2  0  0  0  0
 11 14  1  0  0  0  0
  8 19  1  0  0  0  0
 19 20  2  0  0  0  0
 20 21  1  0  0  0  0
 22 23  2  0  0  0  0
 23 24  1  0  0  0  0
 24 25  2  0  0  0  0
 25 26  1  0  0  0  0
 21 22  1  0  0  0  0
 21 26  2  0  0  0  0
 28 29  2  0  0  0  0
 29 30  1  0  0  0  0
 30 31  2  0  0  0  0
 31 32  1  0  0  0  0
 27 28  1  0  0  0  0
 27 32  2  0  0  0  0
 12 27  1  0  0  0  0
  2 33  1  0  0  0  0
  8 35  1  0  0  0  0
  9 36  1  0  0  0  0
 10 37  1  0  0  0  0
 12 38  1  0  0  0  0
 34 39  1  0  0  0  0
 18 40  1  0  0  0  0
 16 41  1  0  0  0  0
 41 42  1  0  0  0  0
 34  4  1  0  0  0  0
  1 43  1  0  0  0  0
  3 44  1  0  0  0  0
 15 45  1  0  0  0  0
 17 46  1  0  0  0  0
 19 47  1  0  0  0  0
 20 48  1  0  0  0  0
 22 49  1  0  0  0  0
 23 50  1  0  0  0  0
 24 51  1  0  0  0  0
 25 52  1  0  0  0  0
 26 53  1  0  0  0  0
 28 54  1  0  0  0  0
 29 55  1  0  0  0  0
 30 56  1  0  0  0  0
 31 57  1  0  0  0  0
 32 58  1  0  0  0  0
 33 59  1  0  0  0  0
 39 60  1  0  0  0  0
 39 61  1  0  0  0  0
 39 62  1  0  0  0  0
 40 63  1  0  0  0  0
 42 64  1  0  0  0  0
 42 65  1  0  0  0  0
 42 66  1  0  0  0  0
M  END
$$$$
