# Supplementary material for: Similarity-Based Profiling of Hydrazone-Containing Scaffolds Active Against Leishmania Amastigotes
Source: ACS Omega. 2025 Oct 22;10(43):50679–94. doi: 10.1021/acsomega.5c05276 (PMC12593058; doi:10.1021/acsomega.5c05276)
Supplement: Supplementary file 1 [file ao5c05276_si_001.zip › SDF/793.sdf]

  Mrv1816 12112308203D              61.38000

 43 44  0  0  0  0            999 V2000
    0.3187    1.4804    0.9850 C   0  0  0  0  0  0  0  0  0  0  0  0
    0.8268    0.2275    0.5789 C   0  0  0  0  0  0  0  0  0  0  0  0
    1.9678   -0.3098    1.2140 C   0  0  0  0  0  0  0  0  0  0  0  0
    2.5766    0.4010    2.2695 C   0  0  0  0  0  0  0  0  0  0  0  0
    2.0715    1.6570    2.6553 C   0  0  0  0  0  0  0  0  0  0  0  0
    0.9244    2.2112    2.0360 C   0  0  0  0  0  0  0  0  0  0  0  0
    0.2184   -0.4591   -0.4384 O   0  0  0  0  0  0  0  0  0  0  0  0
    2.4517   -1.5380    0.8437 O   0  0  0  0  0  0  0  0  0  0  0  0
    3.6613   -0.1186    2.9226 O   0  0  0  0  0  0  0  0  0  0  0  0
    3.2996   -0.8083    4.1332 C   0  0  0  0  0  0  0  0  0  0  0  0
    3.4957   -1.4679   -0.1438 C   0  0  0  0  0  0  0  0  0  0  0  0
   -0.8560   -1.2989    0.0206 C   0  0  0  0  0  0  0  0  0  0  0  0
    0.3703    3.4106    2.4755 C   0  0  0  0  0  0  0  0  0  0  0  0
    1.0256    4.2278    3.2180 N   0  0  0  0  0  0  0  0  0  0  0  0
    0.5654    5.2986    3.7120 N   0  0  0  0  0  0  0  0  0  0  0  0
    1.3016    6.1141    4.4535 C   0  0  0  0  0  0  0  0  0  0  0  0
    0.4982    6.9174    5.7192 S   0  0  0  0  0  0  0  0  0  0  0  0
    2.6142    6.3289    4.3383 N   0  0  0  0  0  0  0  0  0  0  0  0
    3.3822    6.3767    3.2040 C   0  0  0  0  0  0  0  0  0  0  0  0
    3.0789    6.5144    5.1691 H   0  0  0  0  0  0  0  0  0  0  0  0
    3.7194    6.5541    0.7766 C   0  0  0  0  0  0  0  0  0  0  0  0
    2.8641    6.4816    1.8902 C   0  0  0  0  0  0  0  0  0  0  0  0
    4.7861    6.3697    3.3678 C   0  0  0  0  0  0  0  0  0  0  0  0
    5.6474    6.4471    2.2566 C   0  0  0  0  0  0  0  0  0  0  0  0
    5.1140    6.5324    0.9570 C   0  0  0  0  0  0  0  0  0  0  0  0
    6.1382    6.6160   -0.3879 Cl  0  0  0  0  0  0  0  0  0  0  0  0
   -0.5097    1.8495    0.5083 H   0  0  0  0  0  0  0  0  0  0  0  0
    2.5416    2.1490    3.4201 H   0  0  0  0  0  0  0  0  0  0  0  0
    4.2150   -1.1837    4.5885 H   0  0  0  0  0  0  0  0  0  0  0  0
    2.8137   -0.1403    4.8503 H   0  0  0  0  0  0  0  0  0  0  0  0
    2.6453   -1.6600    3.9293 H   0  0  0  0  0  0  0  0  0  0  0  0
    3.8277   -2.4844   -0.3618 H   0  0  0  0  0  0  0  0  0  0  0  0
    3.1339   -1.0207   -1.0733 H   0  0  0  0  0  0  0  0  0  0  0  0
    4.3561   -0.9020    0.2235 H   0  0  0  0  0  0  0  0  0  0  0  0
   -1.2682   -1.8205   -0.8428 H   0  0  0  0  0  0  0  0  0  0  0  0
   -0.5046   -2.0485    0.7347 H   0  0  0  0  0  0  0  0  0  0  0  0
   -1.6561   -0.7086    0.4750 H   0  0  0  0  0  0  0  0  0  0  0  0
   -0.5673    3.6336    2.2234 H   0  0  0  0  0  0  0  0  0  0  0  0
   -0.3797    5.4892    3.6109 H   0  0  0  0  0  0  0  0  0  0  0  0
    3.3201    6.6256   -0.1636 H   0  0  0  0  0  0  0  0  0  0  0  0
    1.8599    6.5227    1.7271 H   0  0  0  0  0  0  0  0  0  0  0  0
    5.1952    6.3127    4.3045 H   0  0  0  0  0  0  0  0  0  0  0  0
    6.6607    6.4410    2.4001 H   0  0  0  0  0  0  0  0  0  0  0  0
  1  2  1  0  0  0  0
  2  3  2  0  0  0  0
  3  4  1  0  0  0  0
  4  5  2  0  0  0  0
  5  6  1  0  0  0  0
  1  6  2  0  0  0  0
  2  7  1  0  0  0  0
  3  8  1  0  0  0  0
  4  9  1  0  0  0  0
  9 10  1  0  0  0  0
  8 11  1  0  0  0  0
  7 12  1  0  0  0  0
  6 13  1  0  0  0  0
 13 14  2  0  0  0  0
 14 15  1  0  0  0  0
 15 16  1  0  0  0  0
 16 17  2  0  0  0  0
 16 18  1  0  0  0  0
 18 19  1  0  0  0  0
 18 20  1  0  0  0  0
 21 22  1  0  0  0  0
 23 24  2  0  0  0  0
 24 25  1  0  0  0  0
 21 25  2  0  0  0  0
 22 19  2  0  0  0  0
 19 23  1  0  0  0  0
 25 26  1  0  0  0  0
  1 27  1  0  0  0  0
  5 28  1  0  0  0  0
 10 29  1  0  0  0  0
 10 30  1  0  0  0  0
 10 31  1  0  0  0  0
 11 32  1  0  0  0  0
 11 33  1  0  0  0  0
 11 34  1  0  0  0  0
 12 35  1  0  0  0  0
 12 36  1  0  0  0  0
 12 37  1  0  0  0  0
 13 38  1  0  0  0  0
 15 39  1  0  0  0  0
 21 40  1  0  0  0  0
 22 41  1  0  0  0  0
 23 42  1  0  0  0  0
 24 43  1  0  0  0  0
M  END
$$$$
