# Supplementary material for: Similarity-Based Profiling of Hydrazone-Containing Scaffolds Active Against Leishmania Amastigotes
Source: ACS Omega. 2025 Oct 22;10(43):50679–94. doi: 10.1021/acsomega.5c05276 (PMC12593058; doi:10.1021/acsomega.5c05276)
Supplement: Supplementary file 1 [file ao5c05276_si_001.zip › SDF/850.sdf]

  Mrv1816 05222419553D              53.17000

 40 42  0  0  0  0            999 V2000
   -0.6925   -6.6712   -7.6036 C   0  0  0  0  0  0  0  0  0  0  0  0
   -1.1892   -7.8909   -8.0976 C   0  0  0  0  0  0  0  0  0  0  0  0
   -2.5739   -8.0806   -8.2479 C   0  0  0  0  0  0  0  0  0  0  0  0
   -3.4422   -7.0386   -7.8879 C   0  0  0  0  0  0  0  0  0  0  0  0
   -2.9287   -5.8734   -7.4157 N   0  0  0  0  0  0  0  0  0  0  0  0
   -1.5944   -5.6350   -7.2586 C   0  0  0  0  0  0  0  0  0  0  0  0
   -1.1703   -4.3828   -6.7460 C   0  0  0  0  0  0  0  0  0  0  0  0
   -2.0829   -3.4564   -6.3574 N   0  0  0  0  0  0  0  0  0  0  0  0
   -1.7382   -2.2634   -5.8126 C   0  0  0  0  0  0  0  0  0  0  0  0
   -0.3730   -1.9281   -5.6174 C   0  0  0  0  0  0  0  0  0  0  0  0
    0.5667   -2.8896   -6.0762 C   0  0  0  0  0  0  0  0  0  0  0  0
    0.1424   -4.0642   -6.6067 N   0  0  0  0  0  0  0  0  0  0  0  0
    0.0236   -0.6395   -4.9661 C   0  0  1  0  0  0  0  0  0  0  0  0
   -0.1347   -0.6738   -3.4813 C   0  0  0  0  0  0  0  0  0  0  0  0
   -0.3712   -0.7089   -0.6434 C   0  0  0  0  0  0  0  0  0  0  0  0
   -1.3233   -0.0306   -1.4279 C   0  0  0  0  0  0  0  0  0  0  0  0
   -1.2018   -0.0059   -2.8307 C   0  0  0  0  0  0  0  0  0  0  0  0
    0.8102   -1.3597   -2.6804 C   0  0  0  0  0  0  0  0  0  0  0  0
    0.7003   -1.3684   -1.2767 C   0  0  0  0  0  0  0  0  0  0  0  0
   -0.4662   -0.6854    0.7235 O   0  0  0  0  0  0  0  0  0  0  0  0
   -1.1508   -1.8303    1.2630 C   0  0  0  0  0  0  0  0  0  0  0  0
    1.9007   -2.7267   -6.0118 N   0  0  0  0  0  0  0  0  0  0  0  0
   -2.7546   -1.4475   -5.4780 N   0  0  0  0  0  0  0  0  0  0  0  0
    0.3172   -6.5586   -7.4962 H   0  0  0  0  0  0  0  0  0  0  0  0
   -0.5407   -8.6390   -8.3487 H   0  0  0  0  0  0  0  0  0  0  0  0
   -2.9437   -8.9620   -8.6099 H   0  0  0  0  0  0  0  0  0  0  0  0
   -4.4517   -7.1566   -7.9838 H   0  0  0  0  0  0  0  0  0  0  0  0
    1.0598   -0.3811   -5.1924 H   0  0  0  0  0  0  0  0  0  0  0  0
   -0.5661    0.1732   -5.3990 H   0  0  0  0  0  0  0  0  0  0  0  0
   -2.1034    0.4534   -0.9780 H   0  0  0  0  0  0  0  0  0  0  0  0
   -1.9000    0.5123   -3.3684 H   0  0  0  0  0  0  0  0  0  0  0  0
    1.5996   -1.8459   -3.1114 H   0  0  0  0  0  0  0  0  0  0  0  0
    1.4060   -1.8513   -0.7164 H   0  0  0  0  0  0  0  0  0  0  0  0
   -1.2050   -1.7216    2.3467 H   0  0  0  0  0  0  0  0  0  0  0  0
   -2.1716   -1.9024    0.8794 H   0  0  0  0  0  0  0  0  0  0  0  0
   -0.6109   -2.7547    1.0435 H   0  0  0  0  0  0  0  0  0  0  0  0
    2.4919   -3.4163   -6.3555 H   0  0  0  0  0  0  0  0  0  0  0  0
    2.2780   -1.9273   -5.6188 H   0  0  0  0  0  0  0  0  0  0  0  0
   -3.6715   -1.7212   -5.6371 H   0  0  0  0  0  0  0  0  0  0  0  0
   -2.5755   -0.5867   -5.0739 H   0  0  0  0  0  0  0  0  0  0  0  0
  1  2  1  0  0  0  0
  2  3  2  0  0  0  0
  3  4  1  0  0  0  0
  4  5  2  0  0  0  0
  5  6  1  0  0  0  0
  1  6  2  0  0  0  0
  8  9  2  0  0  0  0
  9 10  1  0  0  0  0
 10 11  2  0  0  0  0
 11 12  1  0  0  0  0
  7  8  1  0  0  0  0
  7 12  2  0  0  0  0
  6  7  1  0  0  0  0
 10 13  1  0  0  0  0
 13 14  1  0  0  0  0
 15 16  1  0  0  0  0
 16 17  2  0  0  0  0
 18 19  1  0  0  0  0
 15 19  2  0  0  0  0
 17 14  1  0  0  0  0
 14 18  2  0  0  0  0
 15 20  1  0  0  0  0
 20 21  1  0  0  0  0
 11 22  1  0  0  0  0
  9 23  1  0  0  0  0
  1 24  1  0  0  0  0
  2 25  1  0  0  0  0
  3 26  1  0  0  0  0
  4 27  1  0  0  0  0
 13 28  1  0  0  0  0
 13 29  1  0  0  0  0
 16 30  1  0  0  0  0
 17 31  1  0  0  0  0
 18 32  1  0  0  0  0
 19 33  1  0  0  0  0
 21 34  1  0  0  0  0
 21 35  1  0  0  0  0
 21 36  1  0  0  0  0
 22 37  1  0  0  0  0
 22 38  1  0  0  0  0
 23 39  1  0  0  0  0
 23 40  1  0  0  0  0
M  END
$$$$
