# Supplementary material for: Similarity-Based Profiling of Hydrazone-Containing Scaffolds Active Against Leishmania Amastigotes
Source: ACS Omega. 2025 Oct 22;10(43):50679–94. doi: 10.1021/acsomega.5c05276 (PMC12593058; doi:10.1021/acsomega.5c05276)
Supplement: Supplementary file 1 [file ao5c05276_si_001.zip › SDF/851.sdf]

  Mrv1816 05222419573D              99.24000

 41 44  0  0  0  0            999 V2000
   -3.7165    4.4669    1.1082 C   0  0  0  0  0  0  0  0  0  0  0  0
   -2.4573    5.0555    0.8543 C   0  0  0  0  0  0  0  0  0  0  0  0
   -1.3909    4.2737    0.3613 C   0  0  0  0  0  0  0  0  0  0  0  0
   -1.5947    2.9049    0.1098 C   0  0  0  0  0  0  0  0  0  0  0  0
   -2.8463    2.3387    0.3907 C   0  0  0  0  0  0  0  0  0  0  0  0
   -3.9221    3.0884    0.8901 C   0  0  0  0  0  0  0  0  0  0  0  0
   -0.6667    2.0632   -0.4122 N   0  0  0  0  0  0  0  0  0  0  0  0
   -1.0360    0.7717   -0.6030 C   0  0  0  0  0  0  0  0  0  0  0  0
   -2.6977    0.6449   -0.0256 S   0  0  0  0  0  0  0  0  0  0  0  0
   -0.2467   -0.1852   -1.2014 N   0  0  0  0  0  0  0  0  0  0  0  0
    1.1376   -0.1563   -1.0550 C   0  0  0  0  0  0  0  0  0  0  0  0
    1.8624   -0.6975   -1.9239 O   0  0  0  0  0  0  0  0  0  0  0  0
   -0.8756   -1.1767   -2.0641 C   0  0  2  0  0  0  0  0  0  0  0  0
   -0.4788   -2.6547   -1.7740 C   0  0  1  0  0  0  0  0  0  0  0  0
   -0.5004   -3.0782   -0.2748 C   0  0  2  0  0  0  0  0  0  0  0  0
    0.4727   -4.0966    0.0051 N   0  0  0  0  0  0  0  0  0  0  0  0
    1.8106   -3.9280    0.0678 C   0  0  0  0  0  0  0  0  0  0  0  0
    0.2372   -5.3935    0.2637 C   0  0  0  0  0  0  0  0  0  0  0  0
    1.4614   -6.0060    0.4845 C   0  0  0  0  0  0  0  0  0  0  0  0
    2.4270   -5.0859    0.3570 N   0  0  0  0  0  0  0  0  0  0  0  0
    1.8447    0.4021    0.0403 C   0  0  0  0  0  0  0  0  0  0  0  0
    3.5212    0.9291    0.0170 S   0  0  0  0  0  0  0  0  0  0  0  0
    1.4076    0.5788    1.3645 C   0  0  0  0  0  0  0  0  0  0  0  0
    2.3480    1.1216    2.2571 C   0  0  0  0  0  0  0  0  0  0  0  0
    3.5999    1.3904    1.7039 C   0  0  0  0  0  0  0  0  0  0  0  0
   -4.4843    5.0461    1.4500 H   0  0  0  0  0  0  0  0  0  0  0  0
   -2.3186    6.0546    1.0196 H   0  0  0  0  0  0  0  0  0  0  0  0
   -0.4809    4.7008    0.1773 H   0  0  0  0  0  0  0  0  0  0  0  0
   -4.8241    2.6489    1.0839 H   0  0  0  0  0  0  0  0  0  0  0  0
   -0.5935   -0.9507   -3.0973 H   0  0  0  0  0  0  0  0  0  0  0  0
   -1.9669   -1.1278   -2.0335 H   0  0  0  0  0  0  0  0  0  0  0  0
   -1.1545   -3.3116   -2.3301 H   0  0  0  0  0  0  0  0  0  0  0  0
    0.5157   -2.8249   -2.1898 H   0  0  0  0  0  0  0  0  0  0  0  0
   -1.5071   -3.4277   -0.0250 H   0  0  0  0  0  0  0  0  0  0  0  0
   -0.2943   -2.2308    0.3822 H   0  0  0  0  0  0  0  0  0  0  0  0
    2.3026   -3.0438   -0.0765 H   0  0  0  0  0  0  0  0  0  0  0  0
   -0.6736   -5.8542    0.2921 H   0  0  0  0  0  0  0  0  0  0  0  0
    1.6046   -6.9916    0.7067 H   0  0  0  0  0  0  0  0  0  0  0  0
    0.4707    0.3182    1.6779 H   0  0  0  0  0  0  0  0  0  0  0  0
    2.1342    1.2997    3.2386 H   0  0  0  0  0  0  0  0  0  0  0  0
    4.4140    1.7757    2.1843 H   0  0  0  0  0  0  0  0  0  0  0  0
  1  2  2  0  0  0  0
  2  3  1  0  0  0  0
  3  4  2  0  0  0  0
  4  5  1  0  0  0  0
  5  6  2  0  0  0  0
  1  6  1  0  0  0  0
  7  8  2  0  0  0  0
  8  9  1  0  0  0  0
  4  7  1  0  0  0  0
  5  9  1  0  0  0  0
  8 10  1  0  0  0  0
 10 11  1  0  0  0  0
 11 12  2  0  0  0  0
 10 13  1  0  0  0  0
 13 14  1  0  0  0  0
 14 15  1  0  0  0  0
 15 16  1  0  0  0  0
 18 19  2  0  0  0  0
 19 20  1  0  0  0  0
 17 20  2  0  0  0  0
 17 16  1  0  0  0  0
 16 18  1  0  0  0  0
 11 21  1  0  0  0  0
 23 24  1  0  0  0  0
 24 25  2  0  0  0  0
 22 25  1  0  0  0  0
 22 21  1  0  0  0  0
 21 23  2  0  0  0  0
  1 26  1  0  0  0  0
  2 27  1  0  0  0  0
  3 28  1  0  0  0  0
  6 29  1  0  0  0  0
 13 30  1  0  0  0  0
 13 31  1  0  0  0  0
 14 32  1  0  0  0  0
 14 33  1  0  0  0  0
 15 34  1  0  0  0  0
 15 35  1  0  0  0  0
 17 36  1  0  0  0  0
 18 37  1  0  0  0  0
 19 38  1  0  0  0  0
 23 39  1  0  0  0  0
 24 40  1  0  0  0  0
 25 41  1  0  0  0  0
M  END
$$$$
