# Supplementary material for: Similarity-Based Profiling of Hydrazone-Containing Scaffolds Active Against Leishmania Amastigotes
Source: ACS Omega. 2025 Oct 22;10(43):50679–94. doi: 10.1021/acsomega.5c05276 (PMC12593058; doi:10.1021/acsomega.5c05276)
Supplement: Supplementary file 1 [file ao5c05276_si_001.zip › SDF/743.sdf]

  Mrv1816 05092317053D              78.13000

 45 48  0  0  0  0            999 V2000
    3.0139    0.6885   -0.4484 O   0  0  0  0  0  0  0  0  0  0  0  0
    3.9576    0.0689   -1.1048 N   0  0  0  0  0  0  0  0  0  0  0  0
    4.0053   -1.2314   -0.7537 C   0  0  0  0  0  0  0  0  0  0  0  0
    2.9894   -1.4260    0.1780 C   0  0  0  0  0  0  0  0  0  0  0  0
    2.3891   -0.1913    0.3657 C   0  0  0  0  0  0  0  0  0  0  0  0
    4.9368   -2.1785   -1.2581 C   0  0  0  0  0  0  0  0  0  0  0  0
    5.7120   -1.8781   -2.4035 C   0  0  0  0  0  0  0  0  0  0  0  0
    6.6316   -2.8085   -2.9220 C   0  0  0  0  0  0  0  0  0  0  0  0
    6.8186   -4.0611   -2.2973 C   0  0  0  0  0  0  0  0  0  0  0  0
    6.0590   -4.3596   -1.1467 C   0  0  0  0  0  0  0  0  0  0  0  0
    5.1320   -3.4346   -0.6365 C   0  0  0  0  0  0  0  0  0  0  0  0
    7.3022   -6.3229   -3.1324 C   0  0  1  0  0  0  0  0  0  0  0  0
    7.7164   -6.6501   -4.5878 C   0  0  2  0  0  0  0  0  0  0  0  0
    9.1492   -6.3448   -4.8012 N   0  3  2  0  0  0  0  0  0  0  0  0
    9.5232   -4.9551   -4.4486 C   0  0  1  0  0  0  0  0  0  0  0  0
    9.1058   -4.6302   -2.9937 C   0  0  1  0  0  0  0  0  0  0  0  0
    7.7173   -4.9781   -2.7880 N   0  0  0  0  0  0  0  0  0  0  0  0
    1.2942    0.1495    1.2882 C   0  0  1  0  0  0  0  0  0  0  0  0
    0.1999    0.7501    0.5763 N   0  0  0  0  0  0  0  0  0  0  0  0
   -0.9038    0.1632    0.0352 C   0  0  0  0  0  0  0  0  0  0  0  0
   -1.6864    1.1220   -0.5062 N   0  0  0  0  0  0  0  0  0  0  0  0
   -1.0816    2.3006   -0.3296 C   0  0  0  0  0  0  0  0  0  0  0  0
    0.1071    2.0727    0.3379 C   0  0  0  0  0  0  0  0  0  0  0  0
   -1.2358   -1.1277   -0.0099 N   0  3  0  0  0  0  0  0  0  0  0  0
   -2.2919   -1.4669   -0.3759 O   0  0  0  0  0  0  0  0  0  0  0  0
   -0.4376   -2.0594    0.3051 O   0  5  0  0  0  0  0  0  0  0  0  0
    2.7334   -2.2985    0.6431 H   0  0  0  0  0  0  0  0  0  0  0  0
    5.6120   -0.9788   -2.8813 H   0  0  0  0  0  0  0  0  0  0  0  0
    7.1619   -2.5675   -3.7620 H   0  0  0  0  0  0  0  0  0  0  0  0
    6.1849   -5.2533   -0.6662 H   0  0  0  0  0  0  0  0  0  0  0  0
    4.6111   -3.6928    0.2021 H   0  0  0  0  0  0  0  0  0  0  0  0
    6.2203   -6.4650   -3.0461 H   0  0  0  0  0  0  0  0  0  0  0  0
    7.7850   -7.0321   -2.4542 H   0  0  0  0  0  0  0  0  0  0  0  0
    7.1078   -6.0698   -5.2864 H   0  0  0  0  0  0  0  0  0  0  0  0
    7.5511   -7.7101   -4.7884 H   0  0  0  0  0  0  0  0  0  0  0  0
    9.3813   -6.5134   -5.7825 H   0  0  0  0  0  0  0  0  0  0  0  0
    9.7014   -6.9839   -4.2244 H   0  0  0  0  0  0  0  0  0  0  0  0
   10.6033   -4.8410   -4.5534 H   0  0  0  0  0  0  0  0  0  0  0  0
    9.0405   -4.2553   -5.1354 H   0  0  0  0  0  0  0  0  0  0  0  0
    9.7189   -5.2154   -2.3042 H   0  0  0  0  0  0  0  0  0  0  0  0
    9.3154   -3.5757   -2.7914 H   0  0  0  0  0  0  0  0  0  0  0  0
    0.9670   -0.7288    1.8488 H   0  0  0  0  0  0  0  0  0  0  0  0
    1.6945    0.8512    2.0255 H   0  0  0  0  0  0  0  0  0  0  0  0
   -1.4374    3.2071   -0.6339 H   0  0  0  0  0  0  0  0  0  0  0  0
    0.7871    2.7917    0.6015 H   0  0  0  0  0  0  0  0  0  0  0  0
  1  2  1  0  0  0  0
  2  3  2  0  0  0  0
  3  4  1  0  0  0  0
  4  5  2  0  0  0  0
  1  5  1  0  0  0  0
  6  7  2  0  0  0  0
  7  8  1  0  0  0  0
  8  9  2  0  0  0  0
  9 10  1  0  0  0  0
 10 11  2  0  0  0  0
  6 11  1  0  0  0  0
 12 13  1  0  0  0  0
 13 14  1  0  0  0  0
 14 15  1  0  0  0  0
 15 16  1  0  0  0  0
 16 17  1  0  0  0  0
 12 17  1  0  0  0  0
  9 17  1  0  0  0  0
  3  6  1  0  0  0  0
 19 20  1  0  0  0  0
 20 21  2  0  0  0  0
 21 22  1  0  0  0  0
 22 23  2  0  0  0  0
 19 23  1  0  0  0  0
 24 25  2  0  0  0  0
 24 26  1  0  0  0  0
 20 24  1  0  0  0  0
 18 19  1  0  0  0  0
  5 18  1  0  0  0  0
  4 27  1  0  0  0  0
  7 28  1  0  0  0  0
  8 29  1  0  0  0  0
 10 30  1  0  0  0  0
 11 31  1  0  0  0  0
 12 32  1  0  0  0  0
 12 33  1  0  0  0  0
 13 34  1  0  0  0  0
 13 35  1  0  0  0  0
 14 36  1  0  0  0  0
 14 37  1  0  0  0  0
 15 38  1  0  0  0  0
 15 39  1  0  0  0  0
 16 40  1  0  0  0  0
 16 41  1  0  0  0  0
 18 42  1  0  0  0  0
 18 43  1  0  0  0  0
 22 44  1  0  0  0  0
 23 45  1  0  0  0  0
M  CHG  3  14   1  24   1  26  -1
M  END
>  <type>
systematic

$$$$
