# Supplementary material for: Similarity-Based Profiling of Hydrazone-Containing Scaffolds Active Against Leishmania Amastigotes
Source: ACS Omega. 2025 Oct 22;10(43):50679–94. doi: 10.1021/acsomega.5c05276 (PMC12593058; doi:10.1021/acsomega.5c05276)
Supplement: Supplementary file 1 [file ao5c05276_si_001.zip › SDF/903.sdf]

  Mrv1816 11112416063D              60.50000

 51 53  0  0  0  0            999 V2000
    1.8606    1.0558    0.3907 C   0  0  0  0  0  0  0  0  0  0  0  0
    1.0783   -0.1027    0.5550 C   0  0  0  0  0  0  0  0  0  0  0  0
   -0.2715   -0.1059    0.1553 C   0  0  0  0  0  0  0  0  0  0  0  0
   -0.8370    1.0579   -0.3968 C   0  0  0  0  0  0  0  0  0  0  0  0
   -0.0562    2.2160   -0.5521 C   0  0  0  0  0  0  0  0  0  0  0  0
    1.3100    2.2339   -0.1727 C   0  0  0  0  0  0  0  0  0  0  0  0
   -1.2143   -1.5007    0.3294 Cl  0  0  0  0  0  0  0  0  0  0  0  0
    2.1430    3.4711   -0.3287 C   0  0  2  0  0  0  0  0  0  0  0  0
    1.6596    4.6674    0.5325 C   0  0  2  0  0  0  0  0  0  0  0  0
    2.2053    4.0427   -1.7695 C   0  0  2  0  0  0  0  0  0  0  0  0
    2.3154    5.4648   -1.6248 N   0  0  0  0  0  0  0  0  0  0  0  0
    2.1593    5.8935   -0.2662 C   0  0  1  0  0  0  0  0  0  0  0  0
    2.1421    4.6523    2.0110 C   0  0  2  0  0  0  0  0  0  0  0  0
    1.6778    3.4909    2.6927 O   0  0  0  0  0  0  0  0  0  0  0  0
    2.5754    6.3035   -2.6965 C   0  0  0  0  0  0  0  0  0  0  0  0
    2.6710    5.8182   -3.8503 O   0  0  0  0  0  0  0  0  0  0  0  0
    2.7685    7.7778   -2.6009 C   0  0  2  0  0  0  0  0  0  0  0  0
    4.2274    8.2656   -2.8507 C   0  0  2  0  0  0  0  0  0  0  0  0
    4.6106    8.0978   -4.2621 N   0  0  1  0  0  0  0  0  0  0  0  0
    5.2749    7.5862   -1.9172 C   0  0  1  0  0  0  0  0  0  0  0  0
    6.6024    8.2593   -1.9347 C   0  0  0  0  0  0  0  0  0  0  0  0
    7.7115    7.7057   -2.6187 C   0  0  0  0  0  0  0  0  0  0  0  0
    6.7709    9.4866   -1.2530 C   0  0  0  0  0  0  0  0  0  0  0  0
    8.0074   10.1554   -1.2699 C   0  0  0  0  0  0  0  0  0  0  0  0
    9.0983    9.6075   -1.9695 C   0  0  0  0  0  0  0  0  0  0  0  0
    8.9497    8.3765   -2.6370 C   0  0  0  0  0  0  0  0  0  0  0  0
   10.5755   10.4328   -2.0127 Cl  0  0  0  0  0  0  0  0  0  0  0  0
    2.8384    1.0332    0.6957 H   0  0  0  0  0  0  0  0  0  0  0  0
    1.4997   -0.9396    0.9658 H   0  0  0  0  0  0  0  0  0  0  0  0
   -1.8178    1.0720   -0.6894 H   0  0  0  0  0  0  0  0  0  0  0  0
   -0.5001    3.0495   -0.9453 H   0  0  0  0  0  0  0  0  0  0  0  0
    3.1792    3.2563   -0.0393 H   0  0  0  0  0  0  0  0  0  0  0  0
    0.5640    4.7026    0.5483 H   0  0  0  0  0  0  0  0  0  0  0  0
    1.3100    3.8129   -2.3535 H   0  0  0  0  0  0  0  0  0  0  0  0
    3.0768    3.6364   -2.2940 H   0  0  0  0  0  0  0  0  0  0  0  0
    1.4272    6.7021   -0.1739 H   0  0  0  0  0  0  0  0  0  0  0  0
    3.1277    6.2380    0.1054 H   0  0  0  0  0  0  0  0  0  0  0  0
    1.7541    5.5314    2.5306 H   0  0  0  0  0  0  0  0  0  0  0  0
    3.2328    4.6738    2.0656 H   0  0  0  0  0  0  0  0  0  0  0  0
    1.9921    3.5989    3.6156 H   0  0  0  0  0  0  0  0  0  0  0  0
    2.4662    8.1457   -1.6221 H   0  0  0  0  0  0  0  0  0  0  0  0
    2.1005    8.2586   -3.3197 H   0  0  0  0  0  0  0  0  0  0  0  0
    4.2303    9.3442   -2.6665 H   0  0  0  0  0  0  0  0  0  0  0  0
    5.5126    8.5650   -4.3833 H   0  0  0  0  0  0  0  0  0  0  0  0
    4.7780    7.1009   -4.4169 H   0  0  0  0  0  0  0  0  0  0  0  0
    4.9033    7.5936   -0.8904 H   0  0  0  0  0  0  0  0  0  0  0  0
    5.3765    6.5361   -2.2008 H   0  0  0  0  0  0  0  0  0  0  0  0
    7.6250    6.8152   -3.1161 H   0  0  0  0  0  0  0  0  0  0  0  0
    5.9898    9.9023   -0.7390 H   0  0  0  0  0  0  0  0  0  0  0  0
    8.1041   11.0429   -0.7725 H   0  0  0  0  0  0  0  0  0  0  0  0
    9.7381    7.9663   -3.1425 H   0  0  0  0  0  0  0  0  0  0  0  0
  1  2  1  0  0  0  0
  2  3  2  0  0  0  0
  3  4  1  0  0  0  0
  4  5  2  0  0  0  0
  5  6  1  0  0  0  0
  1  6  2  0  0  0  0
  3  7  1  0  0  0  0
  8  6  1  0  0  0  0
 10 11  1  0  0  0  0
 11 12  1  0  0  0  0
  9 12  1  0  0  0  0
  9  8  1  0  0  0  0
  8 10  1  0  0  0  0
  9 13  1  0  0  0  0
 13 14  1  0  0  0  0
 11 15  1  0  0  0  0
 15 16  2  0  0  0  0
 15 17  1  0  0  0  0
 17 18  1  0  0  0  0
 18 19  1  0  0  0  0
 18 20  1  0  0  0  0
 20 21  1  0  0  0  0
 23 24  1  0  0  0  0
 24 25  2  0  0  0  0
 25 26  1  0  0  0  0
 22 26  2  0  0  0  0
 22 21  1  0  0  0  0
 21 23  2  0  0  0  0
 25 27  1  0  0  0  0
  1 28  1  0  0  0  0
  2 29  1  0  0  0  0
  4 30  1  0  0  0  0
  5 31  1  0  0  0  0
  8 32  1  0  0  0  0
  9 33  1  0  0  0  0
 10 34  1  0  0  0  0
 10 35  1  0  0  0  0
 12 36  1  0  0  0  0
 12 37  1  0  0  0  0
 13 38  1  0  0  0  0
 13 39  1  0  0  0  0
 14 40  1  0  0  0  0
 17 41  1  0  0  0  0
 17 42  1  0  0  0  0
 18 43  1  0  0  0  0
 19 44  1  0  0  0  0
 19 45  1  0  0  0  0
 20 46  1  0  0  0  0
 20 47  1  0  0  0  0
 22 48  1  0  0  0  0
 23 49  1  0  0  0  0
 24 50  1  0  0  0  0
 26 51  1  0  0  0  0
M  END
>  <type>
systematic

$$$$
