# Supplementary material for: Similarity-Based Profiling of Hydrazone-Containing Scaffolds Active Against Leishmania Amastigotes
Source: ACS Omega. 2025 Oct 22;10(43):50679–94. doi: 10.1021/acsomega.5c05276 (PMC12593058; doi:10.1021/acsomega.5c05276)
Supplement: Supplementary file 1 [file ao5c05276_si_001.zip › SDF/884.sdf]

  Mrv1816 10152411003D              65.82000

 39 42  0  0  0  0            999 V2000
   -2.1679   -2.3665    3.6167 N   0  0  0  0  0  0  0  0  0  0  0  0
   -3.1501   -1.6528    3.0278 C   0  0  0  0  0  0  0  0  0  0  0  0
   -2.7020   -0.4116    2.7282 N   0  0  0  0  0  0  0  0  0  0  0  0
   -1.4140   -0.3392    3.1331 C   0  0  0  0  0  0  0  0  0  0  0  0
   -0.9829   -1.5931    3.7525 C   0  0  1  0  0  0  0  0  0  0  0  0
   -4.3014   -2.0896    2.7931 O   0  0  0  0  0  0  0  0  0  0  0  0
   -0.6603    0.6524    2.9996 O   0  0  0  0  0  0  0  0  0  0  0  0
   -2.2553   -3.5891    3.9526 N   0  0  0  0  0  0  0  0  0  0  0  0
   -2.5999   -5.4607    5.2997 C   0  0  0  0  0  0  0  0  0  0  0  0
   -2.5951   -4.1040    5.0803 C   0  0  0  0  0  0  0  0  0  0  0  0
   -2.9682   -3.5158    6.2693 C   0  0  0  0  0  0  0  0  0  0  0  0
   -3.1851   -2.1769    6.6593 C   0  0  0  0  0  0  0  0  0  0  0  0
   -3.5154   -1.9057    8.0065 C   0  0  0  0  0  0  0  0  0  0  0  0
   -3.6517   -2.9610    8.9377 C   0  0  0  0  0  0  0  0  0  0  0  0
   -3.4677   -4.2991    8.5348 C   0  0  0  0  0  0  0  0  0  0  0  0
   -3.1293   -4.5484    7.1962 C   0  0  0  0  0  0  0  0  0  0  0  0
   -2.9080   -5.7140    6.5825 N   0  0  0  0  0  0  0  0  0  0  0  0
   -2.3499   -6.3490    4.4534 O   0  0  0  0  0  0  0  0  0  0  0  0
   -3.7630   -0.1493    8.5688 Br  0  0  0  0  0  0  0  0  0  0  0  0
   -3.4626    0.6374    2.1051 C   0  0  1  0  0  0  0  0  0  0  0  0
   -3.8248    0.3040    0.7026 C   0  0  0  0  0  0  0  0  0  0  0  0
   -2.8941    0.4972   -0.3465 C   0  0  0  0  0  0  0  0  0  0  0  0
   -3.2562    0.2367   -1.6822 C   0  0  0  0  0  0  0  0  0  0  0  0
   -4.5411   -0.2510   -1.9806 C   0  0  0  0  0  0  0  0  0  0  0  0
   -5.4616   -0.4843   -0.9437 C   0  0  0  0  0  0  0  0  0  0  0  0
   -5.1080   -0.2018    0.3877 C   0  0  0  0  0  0  0  0  0  0  0  0
   -0.7172   -1.4375    4.7987 H   0  0  0  0  0  0  0  0  0  0  0  0
   -0.1439   -2.0330    3.2081 H   0  0  0  0  0  0  0  0  0  0  0  0
   -3.1058   -1.4098    5.9907 H   0  0  0  0  0  0  0  0  0  0  0  0
   -3.8859   -2.7584    9.9119 H   0  0  0  0  0  0  0  0  0  0  0  0
   -3.5749   -5.0702    9.1974 H   0  0  0  0  0  0  0  0  0  0  0  0
   -2.9636   -6.5915    6.9933 H   0  0  0  0  0  0  0  0  0  0  0  0
   -4.3540    0.8219    2.7103 H   0  0  0  0  0  0  0  0  0  0  0  0
   -2.9114    1.5820    2.1031 H   0  0  0  0  0  0  0  0  0  0  0  0
   -1.9530    0.8453   -0.1468 H   0  0  0  0  0  0  0  0  0  0  0  0
   -2.5877    0.4060   -2.4386 H   0  0  0  0  0  0  0  0  0  0  0  0
   -4.8081   -0.4305   -2.9515 H   0  0  0  0  0  0  0  0  0  0  0  0
   -6.3892   -0.8568   -1.1587 H   0  0  0  0  0  0  0  0  0  0  0  0
   -5.7934   -0.3696    1.1273 H   0  0  0  0  0  0  0  0  0  0  0  0
  1  2  1  0  0  0  0
  2  3  1  0  0  0  0
  3  4  1  0  0  0  0
  4  5  1  0  0  0  0
  1  5  1  0  0  0  0
  2  6  2  0  0  0  0
  4  7  2  0  0  0  0
  9 10  1  0  0  0  0
 10 11  1  0  0  0  0
 11 12  2  0  0  0  0
 12 13  1  0  0  0  0
 13 14  2  0  0  0  0
 14 15  1  0  0  0  0
 15 16  2  0  0  0  0
 11 16  1  0  0  0  0
 16 17  1  0  0  0  0
  9 17  1  0  0  0  0
  9 18  2  0  0  0  0
 13 19  1  0  0  0  0
  8 10  2  0  0  0  0
  8  1  1  0  0  0  0
 20 21  1  0  0  0  0
 21 22  2  0  0  0  0
 22 23  1  0  0  0  0
 23 24  2  0  0  0  0
 24 25  1  0  0  0  0
 25 26  2  0  0  0  0
 21 26  1  0  0  0  0
  3 20  1  0  0  0  0
  5 27  1  0  0  0  0
  5 28  1  0  0  0  0
 12 29  1  0  0  0  0
 14 30  1  0  0  0  0
 15 31  1  0  0  0  0
 17 32  1  0  0  0  0
 20 33  1  0  0  0  0
 20 34  1  0  0  0  0
 22 35  1  0  0  0  0
 23 36  1  0  0  0  0
 24 37  1  0  0  0  0
 25 38  1  0  0  0  0
 26 39  1  0  0  0  0
M  END
>  <type>
systematic

$$$$
