# Supplementary material for: Similarity-Based Profiling of Hydrazone-Containing Scaffolds Active Against Leishmania Amastigotes
Source: ACS Omega. 2025 Oct 22;10(43):50679–94. doi: 10.1021/acsomega.5c05276 (PMC12593058; doi:10.1021/acsomega.5c05276)
Supplement: Supplementary file 1 [file ao5c05276_si_001.zip › SDF/762.sdf]

  Mrv1816 07032308393D              92.43000

 32 34  0  0  0  0            999 V2000
   -1.2584   -0.2227    5.1777 C   0  0  0  0  0  0  0  0  0  0  0  0
   -1.9693    0.3946    4.2109 C   0  0  0  0  0  0  0  0  0  0  0  0
   -3.7126    0.4575    4.3587 S   0  0  2  0  0  0  0  0  0  0  0  0
   -4.1592   -0.2564    5.9145 C   0  0  0  0  0  0  0  0  0  0  0  0
   -5.5100   -0.2438    6.3161 C   0  0  0  0  0  0  0  0  0  0  0  0
   -5.8857   -0.8424    7.5289 C   0  0  0  0  0  0  0  0  0  0  0  0
   -4.9148   -1.4667    8.3295 C   0  0  0  0  0  0  0  0  0  0  0  0
   -3.5639   -1.4612    7.9313 C   0  0  0  0  0  0  0  0  0  0  0  0
   -3.1529   -0.8480    6.7187 C   0  0  0  0  0  0  0  0  0  0  0  0
   -1.7720   -0.8283    6.3272 C   0  0  0  0  0  0  0  0  0  0  0  0
   -0.9219   -1.3775    7.0715 O   0  0  0  0  0  0  0  0  0  0  0  0
   -4.4315   -0.3799    3.1908 O   0  0  0  0  0  0  0  0  0  0  0  0
   -4.2224    1.9791    4.2871 O   0  0  0  0  0  0  0  0  0  0  0  0
   -5.2668   -2.0517    9.4416 F   0  0  0  0  0  0  0  0  0  0  0  0
   -1.3576    1.0211    3.1217 C   0  0  0  0  0  0  0  0  0  0  0  0
   -1.7594    0.7562    1.7907 C   0  0  0  0  0  0  0  0  0  0  0  0
   -1.1432    1.4036    0.7048 C   0  0  0  0  0  0  0  0  0  0  0  0
   -0.0895    2.3242    0.9073 C   0  0  0  0  0  0  0  0  0  0  0  0
    0.3175    2.5856    2.2367 C   0  0  0  0  0  0  0  0  0  0  0  0
   -0.3088    1.9500    3.3247 C   0  0  0  0  0  0  0  0  0  0  0  0
    0.5964    3.0096   -0.2224 C   0  0  1  0  0  0  0  0  0  0  0  0
    0.1062    2.6881   -1.4669 F   0  0  0  0  0  0  0  0  0  0  0  0
    0.4758    4.3711   -0.0889 F   0  0  0  0  0  0  0  0  0  0  0  0
    1.9319    2.6875   -0.2280 F   0  0  0  0  0  0  0  0  0  0  0  0
   -0.2661   -0.2520    5.0707 H   0  0  0  0  0  0  0  0  0  0  0  0
   -6.2241    0.1943    5.7298 H   0  0  0  0  0  0  0  0  0  0  0  0
   -6.8657   -0.8257    7.8226 H   0  0  0  0  0  0  0  0  0  0  0  0
   -2.8804   -1.9136    8.5436 H   0  0  0  0  0  0  0  0  0  0  0  0
   -2.4960    0.0804    1.5884 H   0  0  0  0  0  0  0  0  0  0  0  0
   -1.4742    1.1879   -0.2371 H   0  0  0  0  0  0  0  0  0  0  0  0
    1.0773    3.2437    2.4256 H   0  0  0  0  0  0  0  0  0  0  0  0
    0.0115    2.1773    4.2688 H   0  0  0  0  0  0  0  0  0  0  0  0
  1  2  2  0  0  0  0
  2  3  1  0  0  0  0
  3  4  1  0  0  0  0
  4  5  2  0  0  0  0
  5  6  1  0  0  0  0
  6  7  2  0  0  0  0
  7  8  1  0  0  0  0
  8  9  2  0  0  0  0
  4  9  1  0  0  0  0
  9 10  1  0  0  0  0
  1 10  1  0  0  0  0
 10 11  2  0  0  0  0
  3 12  2  0  0  0  0
  3 13  2  0  0  0  0
  7 14  1  0  0  0  0
 16 17  2  0  0  0  0
 17 18  1  0  0  0  0
 18 19  2  0  0  0  0
 19 20  1  0  0  0  0
 15 16  1  0  0  0  0
 15 20  2  0  0  0  0
  2 15  1  0  0  0  0
 18 21  1  0  0  0  0
 21 22  1  0  0  0  0
 21 23  1  0  0  0  0
 21 24  1  0  0  0  0
  1 25  1  0  0  0  0
  5 26  1  0  0  0  0
  6 27  1  0  0  0  0
  8 28  1  0  0  0  0
 16 29  1  0  0  0  0
 17 30  1  0  0  0  0
 19 31  1  0  0  0  0
 20 32  1  0  0  0  0
M  END
>  <type>
systematic

$$$$
