# Supplementary material for: Similarity-Based Profiling of Hydrazone-Containing Scaffolds Active Against Leishmania Amastigotes
Source: ACS Omega. 2025 Oct 22;10(43):50679–94. doi: 10.1021/acsomega.5c05276 (PMC12593058; doi:10.1021/acsomega.5c05276)
Supplement: Supplementary file 1 [file ao5c05276_si_001.zip › SDF/828_S.sdf]

  Mrv1816 04012413373D             121.16000

 69 74  0  0  0  0            999 V2000
    1.2732   -1.5556   -2.7771 C   0  0  0  0  0  0  0  0  0  0  0  0
    1.6361   -0.2568   -2.5230 N   0  0  0  0  0  0  0  0  0  0  0  0
    1.4138    0.4639   -3.6652 C   0  0  0  0  0  0  0  0  0  0  0  0
    0.8922   -0.3745   -4.6429 C   0  0  0  0  0  0  0  0  0  0  0  0
    0.7787   -1.6375   -4.0790 C   0  0  0  0  0  0  0  0  0  0  0  0
    0.2472   -2.7108   -4.8170 C   0  0  0  0  0  0  0  0  0  0  0  0
   -0.1350   -2.4851   -6.1575 C   0  0  0  0  0  0  0  0  0  0  0  0
    0.0159   -1.2048   -6.7556 C   0  0  0  0  0  0  0  0  0  0  0  0
    0.5198   -0.1309   -5.9771 C   0  0  0  0  0  0  0  0  0  0  0  0
    1.3689   -2.5365   -2.0033 O   0  0  0  0  0  0  0  0  0  0  0  0
    1.6484    1.6823   -3.8371 O   0  0  0  0  0  0  0  0  0  0  0  0
   -0.3330   -1.0191   -8.1826 C   0  0  0  0  0  0  0  0  0  0  0  0
    2.1824    0.3014   -1.2972 C   0  0  1  0  0  0  0  0  0  0  0  0
    1.5324   -0.2548    0.0157 C   0  0  1  0  0  0  0  0  0  0  0  0
    1.8415    0.5281    1.3429 C   0  0  1  0  0  0  0  0  0  0  0  0
    0.6759    0.3910    2.3635 C   0  0  0  0  0  0  0  0  0  0  0  0
    3.1749    0.0917    2.0169 C   0  0  0  0  0  0  0  0  0  0  0  0
    4.2654   -1.0276   -1.2780 N   0  0  0  0  0  0  0  0  0  0  0  0
    3.6622    0.1782   -1.3341 C   0  0  0  0  0  0  0  0  0  0  0  0
    4.5920    1.1741   -1.4172 N   0  0  0  0  0  0  0  0  0  0  0  0
    5.7989    0.5691   -1.3817 C   0  0  0  0  0  0  0  0  0  0  0  0
    5.5823   -0.8031   -1.3038 C   0  0  0  0  0  0  0  0  0  0  0  0
    6.6482   -1.7176   -1.2544 C   0  0  0  0  0  0  0  0  0  0  0  0
    7.9663   -1.2128   -1.2655 C   0  0  0  0  0  0  0  0  0  0  0  0
    8.1969    0.1797   -1.3323 C   0  0  0  0  0  0  0  0  0  0  0  0
    7.1149    1.0814   -1.4004 C   0  0  0  0  0  0  0  0  0  0  0  0
    4.3800    2.5987   -1.5214 C   0  0  2  0  0  0  0  0  0  0  0  0
    4.6191    3.9270    1.8451 N   0  0  0  0  0  0  0  0  0  0  0  0
    3.6078    4.5757    1.3437 N   0  0  0  0  0  0  0  0  0  0  0  0
    3.3636    4.2064    0.1238 N   0  0  0  0  0  0  0  0  0  0  0  0
    4.2602    3.2681   -0.2140 C   0  0  0  0  0  0  0  0  0  0  0  0
    5.0736    3.0948    0.8923 C   0  0  0  0  0  0  0  0  0  0  0  0
    5.1128    4.0804    3.1162 C   0  0  0  0  0  0  0  0  0  0  0  0
    4.9657    5.3090    3.8021 C   0  0  0  0  0  0  0  0  0  0  0  0
    5.4633    5.4704    5.1073 C   0  0  0  0  0  0  0  0  0  0  0  0
    6.1193    4.4078    5.7749 C   0  0  0  0  0  0  0  0  0  0  0  0
    6.2691    3.1812    5.0868 C   0  0  0  0  0  0  0  0  0  0  0  0
    5.7728    3.0203    3.7835 C   0  0  0  0  0  0  0  0  0  0  0  0
    6.6200    4.6014    7.1639 C   0  0  2  0  0  0  0  0  0  0  0  0
    5.5731    4.9222    7.9941 F   0  0  0  0  0  0  0  0  0  0  0  0
    7.5384    5.6223    7.1927 F   0  0  0  0  0  0  0  0  0  0  0  0
    7.2333    3.4961    7.7079 F   0  0  0  0  0  0  0  0  0  0  0  0
    0.1423   -3.6366   -4.3939 H   0  0  0  0  0  0  0  0  0  0  0  0
   -0.5213   -3.2643   -6.6978 H   0  0  0  0  0  0  0  0  0  0  0  0
    0.6235    0.8092   -6.3688 H   0  0  0  0  0  0  0  0  0  0  0  0
   -1.3795   -1.2739   -8.3498 H   0  0  0  0  0  0  0  0  0  0  0  0
   -0.1755    0.0081   -8.5141 H   0  0  0  0  0  0  0  0  0  0  0  0
    0.2902   -1.6707   -8.7964 H   0  0  0  0  0  0  0  0  0  0  0  0
    1.9324    1.3625   -1.2899 H   0  0  0  0  0  0  0  0  0  0  0  0
    0.4533   -0.2272   -0.1571 H   0  0  0  0  0  0  0  0  0  0  0  0
    1.8005   -1.3046    0.1586 H   0  0  0  0  0  0  0  0  0  0  0  0
    1.9216    1.5944    1.1127 H   0  0  0  0  0  0  0  0  0  0  0  0
   -0.2378    0.8266    1.9538 H   0  0  0  0  0  0  0  0  0  0  0  0
    0.9090    0.9213    3.2888 H   0  0  0  0  0  0  0  0  0  0  0  0
    0.4869   -0.6587    2.6004 H   0  0  0  0  0  0  0  0  0  0  0  0
    4.0302    0.3104    1.3788 H   0  0  0  0  0  0  0  0  0  0  0  0
    3.3244    0.6299    2.9551 H   0  0  0  0  0  0  0  0  0  0  0  0
    3.1675   -0.9787    2.2313 H   0  0  0  0  0  0  0  0  0  0  0  0
    6.4737   -2.7230   -1.1988 H   0  0  0  0  0  0  0  0  0  0  0  0
    8.7579   -1.8590   -1.2199 H   0  0  0  0  0  0  0  0  0  0  0  0
    9.1541    0.5394   -1.3337 H   0  0  0  0  0  0  0  0  0  0  0  0
    7.2938    2.0860   -1.4562 H   0  0  0  0  0  0  0  0  0  0  0  0
    3.4978    2.8175   -2.1224 H   0  0  0  0  0  0  0  0  0  0  0  0
    5.2141    3.0686   -2.0456 H   0  0  0  0  0  0  0  0  0  0  0  0
    5.8678    2.4537    0.9598 H   0  0  0  0  0  0  0  0  0  0  0  0
    4.4973    6.1009    3.3527 H   0  0  0  0  0  0  0  0  0  0  0  0
    5.3399    6.3752    5.5698 H   0  0  0  0  0  0  0  0  0  0  0  0
    6.7362    2.3847    5.5257 H   0  0  0  0  0  0  0  0  0  0  0  0
    5.8885    2.1098    3.3323 H   0  0  0  0  0  0  0  0  0  0  0  0
  1  2  1  0  0  0  0
  2  3  1  0  0  0  0
  3  4  1  0  0  0  0
  4  5  2  0  0  0  0
  1  5  1  0  0  0  0
  5  6  1  0  0  0  0
  6  7  2  0  0  0  0
  7  8  1  0  0  0  0
  8  9  2  0  0  0  0
  4  9  1  0  0  0  0
  1 10  2  0  0  0  0
  3 11  2  0  0  0  0
  8 12  1  0  0  0  0
 13 14  1  0  0  0  0
 14 15  1  0  0  0  0
 15 16  1  0  0  0  0
 15 17  1  0  0  0  0
 18 19  2  0  0  0  0
 19 20  1  0  0  0  0
 20 21  1  0  0  0  0
 18 22  1  0  0  0  0
 21 22  1  0  0  0  0
 22 23  2  0  0  0  0
 23 24  1  0  0  0  0
 24 25  2  0  0  0  0
 25 26  1  0  0  0  0
 21 26  2  0  0  0  0
 28 29  1  0  0  0  0
 29 30  2  0  0  0  0
 30 31  1  0  0  0  0
 31 32  2  0  0  0  0
 28 32  1  0  0  0  0
 33 34  2  0  0  0  0
 34 35  1  0  0  0  0
 35 36  2  0  0  0  0
 36 37  1  0  0  0  0
 37 38  2  0  0  0  0
 33 38  1  0  0  0  0
 36 39  1  0  0  0  0
 28 33  1  0  0  0  0
 27 31  1  0  0  0  0
 20 27  1  0  0  0  0
 13 19  1  0  0  0  0
 13  2  1  0  0  0  0
 39 40  1  0  0  0  0
 39 41  1  0  0  0  0
 39 42  1  0  0  0  0
  6 43  1  0  0  0  0
  7 44  1  0  0  0  0
  9 45  1  0  0  0  0
 12 46  1  0  0  0  0
 12 47  1  0  0  0  0
 12 48  1  0  0  0  0
 13 49  1  0  0  0  0
 14 50  1  0  0  0  0
 14 51  1  0  0  0  0
 15 52  1  0  0  0  0
 16 53  1  0  0  0  0
 16 54  1  0  0  0  0
 16 55  1  0  0  0  0
 17 56  1  0  0  0  0
 17 57  1  0  0  0  0
 17 58  1  0  0  0  0
 23 59  1  0  0  0  0
 24 60  1  0  0  0  0
 25 61  1  0  0  0  0
 26 62  1  0  0  0  0
 27 63  1  0  0  0  0
 27 64  1  0  0  0  0
 32 65  1  0  0  0  0
 34 66  1  0  0  0  0
 35 67  1  0  0  0  0
 37 68  1  0  0  0  0
 38 69  1  0  0  0  0
M  END
>  <type>
systematic

$$$$
