# Supplementary material for: Similarity-Based Profiling of Hydrazone-Containing Scaffolds Active Against Leishmania Amastigotes
Source: ACS Omega. 2025 Oct 22;10(43):50679–94. doi: 10.1021/acsomega.5c05276 (PMC12593058; doi:10.1021/acsomega.5c05276)
Supplement: Supplementary file 1 [file ao5c05276_si_001.zip › SDF/828_R.sdf]

  Mrv1816 04012413373D             121.27000

 69 74  0  0  0  0            999 V2000
    1.2899    3.0067   -2.2877 C   0  0  0  0  0  0  0  0  0  0  0  0
    1.5338    2.3228   -1.1260 N   0  0  0  0  0  0  0  0  0  0  0  0
    1.3427    3.1978   -0.0886 C   0  0  0  0  0  0  0  0  0  0  0  0
    0.9013    4.4152   -0.5954 C   0  0  0  0  0  0  0  0  0  0  0  0
    0.8832    4.3026   -1.9784 C   0  0  0  0  0  0  0  0  0  0  0  0
    0.4848    5.3814   -2.7883 C   0  0  0  0  0  0  0  0  0  0  0  0
    0.0941    6.5848   -2.1619 C   0  0  0  0  0  0  0  0  0  0  0  0
    0.0892    6.7070   -0.7460 C   0  0  0  0  0  0  0  0  0  0  0  0
    0.5046    5.6046    0.0437 C   0  0  0  0  0  0  0  0  0  0  0  0
    1.3942    2.5577   -3.4528 O   0  0  0  0  0  0  0  0  0  0  0  0
    1.5100    2.9757    1.1324 O   0  0  0  0  0  0  0  0  0  0  0  0
   -0.3449    7.9615   -0.0819 C   0  0  0  0  0  0  0  0  0  0  0  0
    1.9027    0.9201   -1.0408 C   0  0  2  0  0  0  0  0  0  0  0  0
    1.0123    0.0602   -0.0788 C   0  0  2  0  0  0  0  0  0  0  0  0
   -0.4606   -0.2282   -0.5270 C   0  0  1  0  0  0  0  0  0  0  0  0
   -1.1216   -1.2548    0.4394 C   0  0  0  0  0  0  0  0  0  0  0  0
   -1.3544    1.0394   -0.6449 C   0  0  0  0  0  0  0  0  0  0  0  0
    3.8504    1.2416    0.4768 N   0  0  0  0  0  0  0  0  0  0  0  0
    3.3430    0.7569   -0.6774 C   0  0  0  0  0  0  0  0  0  0  0  0
    4.3105    0.0825   -1.3653 N   0  0  0  0  0  0  0  0  0  0  0  0
    5.4388    0.1585   -0.6233 C   0  0  0  0  0  0  0  0  0  0  0  0
    5.1375    0.8837    0.5239 C   0  0  0  0  0  0  0  0  0  0  0  0
    6.1035    1.1369    1.5148 C   0  0  0  0  0  0  0  0  0  0  0  0
    7.4116    0.6466    1.3157 C   0  0  0  0  0  0  0  0  0  0  0  0
    7.7323   -0.0872    0.1522 C   0  0  0  0  0  0  0  0  0  0  0  0
    6.7464   -0.3377   -0.8266 C   0  0  0  0  0  0  0  0  0  0  0  0
    4.1950   -0.5904   -2.6363 C   0  0  2  0  0  0  0  0  0  0  0  0
    5.2184    1.8497   -5.1220 N   0  0  0  0  0  0  0  0  0  0  0  0
    4.1602    1.3102   -5.6533 N   0  0  0  0  0  0  0  0  0  0  0  0
    3.6363    0.4130   -4.8746 N   0  0  0  0  0  0  0  0  0  0  0  0
    4.3841    0.3369   -3.7664 C   0  0  0  0  0  0  0  0  0  0  0  0
    5.3960    1.2697   -3.9223 C   0  0  0  0  0  0  0  0  0  0  0  0
    6.0004    2.8200   -5.7031 C   0  0  0  0  0  0  0  0  0  0  0  0
    6.7249    3.7518   -4.9212 C   0  0  0  0  0  0  0  0  0  0  0  0
    7.5359    4.7319   -5.5216 C   0  0  0  0  0  0  0  0  0  0  0  0
    7.6587    4.8168   -6.9291 C   0  0  0  0  0  0  0  0  0  0  0  0
    6.9176    3.8982   -7.7131 C   0  0  0  0  0  0  0  0  0  0  0  0
    6.1059    2.9176   -7.1108 C   0  0  0  0  0  0  0  0  0  0  0  0
    8.5485    5.8531   -7.5345 C   0  0  2  0  0  0  0  0  0  0  0  0
    9.8372    5.7065   -7.0788 F   0  0  0  0  0  0  0  0  0  0  0  0
    8.1150    7.1120   -7.1943 F   0  0  0  0  0  0  0  0  0  0  0  0
    8.6146    5.8113   -8.9082 F   0  0  0  0  0  0  0  0  0  0  0  0
    0.4788    5.2988   -3.8069 H   0  0  0  0  0  0  0  0  0  0  0  0
   -0.1899    7.3717   -2.7497 H   0  0  0  0  0  0  0  0  0  0  0  0
    0.5198    5.6678    1.0639 H   0  0  0  0  0  0  0  0  0  0  0  0
   -0.5224    8.7648   -0.8010 H   0  0  0  0  0  0  0  0  0  0  0  0
   -1.2741    7.7839    0.4648 H   0  0  0  0  0  0  0  0  0  0  0  0
    0.4202    8.3016    0.6209 H   0  0  0  0  0  0  0  0  0  0  0  0
    1.7588    0.4760   -2.0259 H   0  0  0  0  0  0  0  0  0  0  0  0
    1.0007    0.5027    0.9195 H   0  0  0  0  0  0  0  0  0  0  0  0
    1.5001   -0.9153    0.0256 H   0  0  0  0  0  0  0  0  0  0  0  0
   -0.4274   -0.7016   -1.5134 H   0  0  0  0  0  0  0  0  0  0  0  0
   -0.5221   -2.1662    0.5000 H   0  0  0  0  0  0  0  0  0  0  0  0
   -2.1169   -1.5355    0.0855 H   0  0  0  0  0  0  0  0  0  0  0  0
   -1.2139   -0.8318    1.4426 H   0  0  0  0  0  0  0  0  0  0  0  0
   -1.0261    1.6652   -1.4725 H   0  0  0  0  0  0  0  0  0  0  0  0
   -2.3903    0.7599   -0.8509 H   0  0  0  0  0  0  0  0  0  0  0  0
   -1.3246    1.6279    0.2745 H   0  0  0  0  0  0  0  0  0  0  0  0
    5.8619    1.6628    2.3582 H   0  0  0  0  0  0  0  0  0  0  0  0
    8.1322    0.8259    2.0183 H   0  0  0  0  0  0  0  0  0  0  0  0
    8.6840   -0.4386    0.0173 H   0  0  0  0  0  0  0  0  0  0  0  0
    6.9874   -0.8704   -1.6638 H   0  0  0  0  0  0  0  0  0  0  0  0
    3.2339   -1.0982   -2.7243 H   0  0  0  0  0  0  0  0  0  0  0  0
    4.9462   -1.3759   -2.7314 H   0  0  0  0  0  0  0  0  0  0  0  0
    6.1405    1.4616   -3.2495 H   0  0  0  0  0  0  0  0  0  0  0  0
    6.6623    3.7310   -3.9008 H   0  0  0  0  0  0  0  0  0  0  0  0
    8.0402    5.3874   -4.9174 H   0  0  0  0  0  0  0  0  0  0  0  0
    6.9618    3.9304   -8.7348 H   0  0  0  0  0  0  0  0  0  0  0  0
    5.5987    2.2635   -7.7137 H   0  0  0  0  0  0  0  0  0  0  0  0
  1  2  1  0  0  0  0
  2  3  1  0  0  0  0
  3  4  1  0  0  0  0
  4  5  2  0  0  0  0
  1  5  1  0  0  0  0
  5  6  1  0  0  0  0
  6  7  2  0  0  0  0
  7  8  1  0  0  0  0
  8  9  2  0  0  0  0
  4  9  1  0  0  0  0
  1 10  2  0  0  0  0
  3 11  2  0  0  0  0
  8 12  1  0  0  0  0
 13 14  1  0  0  0  0
 14 15  1  0  0  0  0
 15 16  1  0  0  0  0
 15 17  1  0  0  0  0
 18 19  2  0  0  0  0
 19 20  1  0  0  0  0
 20 21  1  0  0  0  0
 18 22  1  0  0  0  0
 21 22  1  0  0  0  0
 22 23  2  0  0  0  0
 23 24  1  0  0  0  0
 24 25  2  0  0  0  0
 25 26  1  0  0  0  0
 21 26  2  0  0  0  0
 28 29  1  0  0  0  0
 29 30  2  0  0  0  0
 30 31  1  0  0  0  0
 31 32  2  0  0  0  0
 28 32  1  0  0  0  0
 33 34  2  0  0  0  0
 34 35  1  0  0  0  0
 35 36  2  0  0  0  0
 36 37  1  0  0  0  0
 37 38  2  0  0  0  0
 33 38  1  0  0  0  0
 36 39  1  0  0  0  0
 28 33  1  0  0  0  0
 27 31  1  0  0  0  0
 20 27  1  0  0  0  0
 13 19  1  0  0  0  0
 13  2  1  0  0  0  0
 39 40  1  0  0  0  0
 39 41  1  0  0  0  0
 39 42  1  0  0  0  0
  6 43  1  0  0  0  0
  7 44  1  0  0  0  0
  9 45  1  0  0  0  0
 12 46  1  0  0  0  0
 12 47  1  0  0  0  0
 12 48  1  0  0  0  0
 13 49  1  0  0  0  0
 14 50  1  0  0  0  0
 14 51  1  0  0  0  0
 15 52  1  0  0  0  0
 16 53  1  0  0  0  0
 16 54  1  0  0  0  0
 16 55  1  0  0  0  0
 17 56  1  0  0  0  0
 17 57  1  0  0  0  0
 17 58  1  0  0  0  0
 23 59  1  0  0  0  0
 24 60  1  0  0  0  0
 25 61  1  0  0  0  0
 26 62  1  0  0  0  0
 27 63  1  0  0  0  0
 27 64  1  0  0  0  0
 32 65  1  0  0  0  0
 34 66  1  0  0  0  0
 35 67  1  0  0  0  0
 37 68  1  0  0  0  0
 38 69  1  0  0  0  0
M  END
>  <type>
systematic

$$$$
