# Supplementary material for: Similarity-Based Profiling of Hydrazone-Containing Scaffolds Active Against Leishmania Amastigotes
Source: ACS Omega. 2025 Oct 22;10(43):50679–94. doi: 10.1021/acsomega.5c05276 (PMC12593058; doi:10.1021/acsomega.5c05276)
Supplement: Supplementary file 1 [file ao5c05276_si_001.zip › SDF/829.sdf]

  Mrv1816 04012413443D              77.25000

 58 61  0  0  0  0            999 V2000
   -0.1203   -6.0836    2.2074 C   0  0  0  0  0  0  0  0  0  0  0  0
    0.7179   -4.9617    1.9947 C   0  0  0  0  0  0  0  0  0  0  0  0
    0.1376   -3.7130    1.7000 C   0  0  0  0  0  0  0  0  0  0  0  0
   -1.2160   -3.6360    1.5846 N   0  0  0  0  0  0  0  0  0  0  0  0
   -2.0393   -4.7029    1.7605 C   0  0  0  0  0  0  0  0  0  0  0  0
   -1.4623   -5.8920    2.0767 N   0  0  0  0  0  0  0  0  0  0  0  0
   -3.4469   -4.6076    1.6341 C   0  0  0  0  0  0  0  0  0  0  0  0
   -4.2026   -5.7118    1.8975 N   0  0  0  0  0  0  0  0  0  0  0  0
   -5.5558   -5.7392    1.8125 C   0  0  0  0  0  0  0  0  0  0  0  0
   -6.2500   -4.5812    1.4288 C   0  0  0  0  0  0  0  0  0  0  0  0
   -5.5190   -3.4139    1.1462 C   0  0  0  0  0  0  0  0  0  0  0  0
   -4.1150   -3.4188    1.2494 C   0  0  0  0  0  0  0  0  0  0  0  0
    0.9482   -2.6258    1.5558 N   0  0  0  0  0  0  0  0  0  0  0  0
    0.5190   -1.2862    1.2938 C   0  0  2  0  0  0  0  0  0  0  0  0
    1.0117   -0.8045   -0.0964 C   0  0  2  0  0  0  0  0  0  0  0  0
    2.4087   -0.3321   -0.1080 C   0  0  0  0  0  0  0  0  0  0  0  0
    2.7117    0.6879    0.5560 O   0  0  0  0  0  0  0  0  0  0  0  0
    3.3392   -0.9830   -0.8684 O   0  0  0  0  0  0  0  0  0  0  0  0
    4.7048   -0.5865   -1.0462 C   0  0  2  0  0  0  0  0  0  0  0  0
    5.4168   -1.5508   -2.0110 C   0  0  0  0  0  0  0  0  0  0  0  0
    0.3526   -7.3411    2.5577 N   0  0  0  0  0  0  0  0  0  0  0  0
    1.4660   -7.4862    3.4776 C   0  0  2  0  0  0  0  0  0  0  0  0
   -0.3083   -8.5472    2.0823 C   0  0  1  0  0  0  0  0  0  0  0  0
    0.5911   -9.4535    1.1967 C   0  0  1  0  0  0  0  0  0  0  0  0
    2.7264   -8.0988    2.8084 C   0  0  2  0  0  0  0  0  0  0  0  0
    2.6420   -9.5869    2.7080 C   0  0  0  0  0  0  0  0  0  0  0  0
    1.6119  -10.2314    1.9617 C   0  0  0  0  0  0  0  0  0  0  0  0
    3.5974  -10.3831    3.3890 C   0  0  0  0  0  0  0  0  0  0  0  0
    3.5315  -11.7859    3.3532 C   0  0  0  0  0  0  0  0  0  0  0  0
    2.5065  -12.4188    2.6361 C   0  0  0  0  0  0  0  0  0  0  0  0
    1.5579  -11.6486    1.9456 C   0  0  0  0  0  0  0  0  0  0  0  0
    1.7345   -5.0488    2.0546 H   0  0  0  0  0  0  0  0  0  0  0  0
   -6.0593   -6.6005    2.0262 H   0  0  0  0  0  0  0  0  0  0  0  0
   -7.2684   -4.5919    1.3570 H   0  0  0  0  0  0  0  0  0  0  0  0
   -6.0119   -2.5628    0.8658 H   0  0  0  0  0  0  0  0  0  0  0  0
   -3.5949   -2.5604    1.0447 H   0  0  0  0  0  0  0  0  0  0  0  0
    1.9049   -2.7711    1.6528 H   0  0  0  0  0  0  0  0  0  0  0  0
    0.9131   -0.6439    2.0859 H   0  0  0  0  0  0  0  0  0  0  0  0
   -0.5705   -1.1986    1.3264 H   0  0  0  0  0  0  0  0  0  0  0  0
    0.3801    0.0212   -0.4321 H   0  0  0  0  0  0  0  0  0  0  0  0
    0.8853   -1.6115   -0.8215 H   0  0  0  0  0  0  0  0  0  0  0  0
    5.2256   -0.5735   -0.0862 H   0  0  0  0  0  0  0  0  0  0  0  0
    4.7305    0.4207   -1.4698 H   0  0  0  0  0  0  0  0  0  0  0  0
    5.5157   -2.5372   -1.5563 H   0  0  0  0  0  0  0  0  0  0  0  0
    6.4122   -1.1699   -2.2452 H   0  0  0  0  0  0  0  0  0  0  0  0
    4.8439   -1.6420   -2.9373 H   0  0  0  0  0  0  0  0  0  0  0  0
    1.1532   -8.1050    4.3248 H   0  0  0  0  0  0  0  0  0  0  0  0
    1.7526   -6.5260    3.9180 H   0  0  0  0  0  0  0  0  0  0  0  0
   -0.6759   -9.1189    2.9387 H   0  0  0  0  0  0  0  0  0  0  0  0
   -1.1894   -8.3102    1.4782 H   0  0  0  0  0  0  0  0  0  0  0  0
   -0.0670  -10.1284    0.6416 H   0  0  0  0  0  0  0  0  0  0  0  0
    1.0985   -8.8457    0.4446 H   0  0  0  0  0  0  0  0  0  0  0  0
    3.5959   -7.7955    3.3996 H   0  0  0  0  0  0  0  0  0  0  0  0
    2.8652   -7.6739    1.8104 H   0  0  0  0  0  0  0  0  0  0  0  0
    4.3524   -9.9473    3.9262 H   0  0  0  0  0  0  0  0  0  0  0  0
    4.2303  -12.3464    3.8478 H   0  0  0  0  0  0  0  0  0  0  0  0
    2.4534  -13.4389    2.6163 H   0  0  0  0  0  0  0  0  0  0  0  0
    0.8237  -12.1390    1.4297 H   0  0  0  0  0  0  0  0  0  0  0  0
  1  2  2  0  0  0  0
  2  3  1  0  0  0  0
  3  4  2  0  0  0  0
  4  5  1  0  0  0  0
  5  6  2  0  0  0  0
  1  6  1  0  0  0  0
  8  9  1  0  0  0  0
  9 10  2  0  0  0  0
 10 11  1  0  0  0  0
 11 12  2  0  0  0  0
  7  8  2  0  0  0  0
  7 12  1  0  0  0  0
  5  7  1  0  0  0  0
  3 13  1  0  0  0  0
 13 14  1  0  0  0  0
 14 15  1  0  0  0  0
 15 16  1  0  0  0  0
 16 17  2  0  0  0  0
 16 18  1  0  0  0  0
 18 19  1  0  0  0  0
 19 20  1  0  0  0  0
  1 21  1  0  0  0  0
 21 22  1  0  0  0  0
 21 23  1  0  0  0  0
 23 24  1  0  0  0  0
 22 25  1  0  0  0  0
 25 26  1  0  0  0  0
 27 24  1  0  0  0  0
 28 29  1  0  0  0  0
 29 30  2  0  0  0  0
 30 31  1  0  0  0  0
 27 31  2  0  0  0  0
 26 28  2  0  0  0  0
 27 26  1  0  0  0  0
  2 32  1  0  0  0  0
  9 33  1  0  0  0  0
 10 34  1  0  0  0  0
 11 35  1  0  0  0  0
 12 36  1  0  0  0  0
 13 37  1  0  0  0  0
 14 38  1  0  0  0  0
 14 39  1  0  0  0  0
 15 40  1  0  0  0  0
 15 41  1  0  0  0  0
 19 42  1  0  0  0  0
 19 43  1  0  0  0  0
 20 44  1  0  0  0  0
 20 45  1  0  0  0  0
 20 46  1  0  0  0  0
 22 47  1  0  0  0  0
 22 48  1  0  0  0  0
 23 49  1  0  0  0  0
 23 50  1  0  0  0  0
 24 51  1  0  0  0  0
 24 52  1  0  0  0  0
 25 53  1  0  0  0  0
 25 54  1  0  0  0  0
 28 55  1  0  0  0  0
 29 56  1  0  0  0  0
 30 57  1  0  0  0  0
 31 58  1  0  0  0  0
M  END
$$$$
