# Supplementary material for: Similarity-Based Profiling of Hydrazone-Containing Scaffolds Active Against Leishmania Amastigotes
Source: ACS Omega. 2025 Oct 22;10(43):50679–94. doi: 10.1021/acsomega.5c05276 (PMC12593058; doi:10.1021/acsomega.5c05276)
Supplement: Supplementary file 1 [file ao5c05276_si_001.zip › SDF/830.sdf]

  Mrv1816 04012413563D              85.25000

 54 58  0  0  1  0            999 V2000
   -5.8595   -3.2106   -0.4093 N   0  0  0  0  0  0  0  0  0  0  0  0
   -4.8967   -4.0681   -0.7968 C   0  0  0  0  0  0  0  0  0  0  0  0
   -3.5316   -3.7157   -0.7595 C   0  0  0  0  0  0  0  0  0  0  0  0
   -2.9470   -2.5611   -0.4118 N   0  0  0  0  0  0  0  0  0  0  0  0
   -1.6136   -2.7457   -0.5203 C   0  0  0  0  0  0  0  0  0  0  0  0
   -0.6961   -1.7806   -0.2569 N   0  0  0  0  0  0  0  0  0  0  0  0
   -0.9567   -0.5363   -0.2240 N   0  0  0  0  0  0  0  0  0  0  0  0
   -0.0618    0.3783   -0.0708 C   0  0  0  0  0  0  0  0  0  0  0  0
   -0.3403    1.7538   -0.0616 C   0  0  0  0  0  0  0  0  0  0  0  0
    0.6642    2.7635   -0.2414 C   0  0  0  0  0  0  0  0  0  0  0  0
    2.0402    2.5072   -0.4934 C   0  0  0  0  0  0  0  0  0  0  0  0
    2.9706    3.5533   -0.6489 C   0  0  0  0  0  0  0  0  0  0  0  0
    2.5502    4.8901   -0.5623 C   0  0  0  0  0  0  0  0  0  0  0  0
    1.1986    5.1829   -0.3258 C   0  0  0  0  0  0  0  0  0  0  0  0
    0.2679    4.1352   -0.1733 C   0  0  0  0  0  0  0  0  0  0  0  0
   -1.0285    4.4668    0.0376 N   0  0  0  0  0  0  0  0  0  0  0  0
   -1.9993    3.5420    0.1971 C   0  0  0  0  0  0  0  0  0  0  0  0
   -1.6791    2.1776    0.1486 C   0  0  0  0  0  0  0  0  0  0  0  0
   -1.3378   -4.0180   -0.9219 N   0  0  0  0  0  0  0  0  0  0  0  0
   -0.0463   -4.6461   -1.1054 C   0  0  1  0  0  0  0  0  0  0  0  0
    1.0507   -3.7203   -1.2101 O   0  0  0  0  0  0  0  0  0  0  0  0
    2.1707   -4.1902   -0.4384 C   0  0  1  0  0  0  0  0  0  0  0  0
    2.4388   -3.2242    0.7457 C   0  0  1  0  0  0  0  0  0  0  0  0
    2.7723   -1.9294    0.2579 O   0  0  0  0  0  0  0  0  0  0  0  0
    1.8468   -5.6331    0.0038 C   0  0  2  0  0  0  0  0  0  0  0  0
    2.3366   -6.5755   -0.9524 O   0  0  0  0  0  0  0  0  0  0  0  0
    0.3142   -5.6229    0.0396 C   0  0  2  0  0  0  0  0  0  0  0  0
   -0.2220   -6.9343   -0.1181 O   0  0  0  0  0  0  0  0  0  0  0  0
   -2.5338   -4.6183   -1.1224 C   0  0  0  0  0  0  0  0  0  0  0  0
   -2.8799   -5.8985   -1.6097 C   0  0  0  0  0  0  0  0  0  0  0  0
   -4.2406   -6.2641   -1.6713 C   0  0  0  0  0  0  0  0  0  0  0  0
   -5.2407   -5.3590   -1.2560 C   0  0  0  0  0  0  0  0  0  0  0  0
   -5.6244   -2.3304   -0.0776 H   0  0  0  0  0  0  0  0  0  0  0  0
   -6.7940   -3.4742   -0.4616 H   0  0  0  0  0  0  0  0  0  0  0  0
    0.2215   -2.0497   -0.1290 H   0  0  0  0  0  0  0  0  0  0  0  0
    0.8759    0.0816    0.0412 H   0  0  0  0  0  0  0  0  0  0  0  0
    2.3966    1.5573   -0.5769 H   0  0  0  0  0  0  0  0  0  0  0  0
    3.9576    3.3451   -0.8268 H   0  0  0  0  0  0  0  0  0  0  0  0
    3.2285    5.6479   -0.6747 H   0  0  0  0  0  0  0  0  0  0  0  0
    0.9009    6.1617   -0.2683 H   0  0  0  0  0  0  0  0  0  0  0  0
   -2.9634    3.8419    0.3536 H   0  0  0  0  0  0  0  0  0  0  0  0
   -2.4387    1.5052    0.2800 H   0  0  0  0  0  0  0  0  0  0  0  0
   -0.0554   -5.1896   -2.0552 H   0  0  0  0  0  0  0  0  0  0  0  0
    3.0595   -4.1883   -1.0747 H   0  0  0  0  0  0  0  0  0  0  0  0
    1.5564   -3.1394    1.3839 H   0  0  0  0  0  0  0  0  0  0  0  0
    3.2725   -3.5913    1.3478 H   0  0  0  0  0  0  0  0  0  0  0  0
    2.9051   -1.3835    1.0617 H   0  0  0  0  0  0  0  0  0  0  0  0
    2.2637   -5.8836    0.9836 H   0  0  0  0  0  0  0  0  0  0  0  0
    3.3128   -6.5055   -0.8974 H   0  0  0  0  0  0  0  0  0  0  0  0
   -0.0260   -5.2195    0.9983 H   0  0  0  0  0  0  0  0  0  0  0  0
   -1.1866   -6.8293    0.0046 H   0  0  0  0  0  0  0  0  0  0  0  0
   -2.1644   -6.5570   -1.9249 H   0  0  0  0  0  0  0  0  0  0  0  0
   -4.5037   -7.1898   -2.0195 H   0  0  0  0  0  0  0  0  0  0  0  0
   -6.2218   -5.6455   -1.2964 H   0  0  0  0  0  0  0  0  0  0  0  0
  1  2  1  0  0  0  0
  2  3  2  0  0  0  0
  3  4  1  0  0  0  0
  4  5  2  0  0  0  0
  5  6  1  0  0  0  0
  6  7  1  0  0  0  0
  7  8  2  0  0  0  0
  8  9  1  0  0  0  0
  9 10  2  0  0  0  0
 10 11  1  0  0  0  0
 11 12  2  0  0  0  0
 12 13  1  0  0  0  0
 13 14  2  0  0  0  0
 14 15  1  0  0  0  0
 10 15  1  0  0  0  0
 15 16  2  0  0  0  0
 16 17  1  0  0  0  0
 17 18  2  0  0  0  0
  9 18  1  0  0  0  0
  5 19  1  0  0  0  0
 19 20  1  0  0  0  0
 20 21  1  0  0  0  0
 22 21  1  0  0  0  0
 22 23  1  0  0  0  0
 23 24  1  0  0  0  0
 25 22  1  0  0  0  0
 25 26  1  0  0  0  0
 25 27  1  0  0  0  0
 27 20  1  0  0  0  0
 27 28  1  0  0  0  0
 19 29  1  0  0  0  0
  3 29  1  0  0  0  0
 29 30  2  0  0  0  0
 30 31  1  0  0  0  0
 31 32  2  0  0  0  0
  2 32  1  0  0  0  0
  1 33  1  0  0  0  0
  1 34  1  0  0  0  0
  6 35  1  0  0  0  0
  8 36  1  0  0  0  0
 11 37  1  0  0  0  0
 12 38  1  0  0  0  0
 13 39  1  0  0  0  0
 14 40  1  0  0  0  0
 17 41  1  0  0  0  0
 18 42  1  0  0  0  0
 20 43  1  0  0  0  0
 22 44  1  0  0  0  0
 23 45  1  0  0  0  0
 23 46  1  0  0  0  0
 24 47  1  0  0  0  0
 25 48  1  0  0  0  0
 26 49  1  0  0  0  0
 27 50  1  0  0  0  0
 28 51  1  0  0  0  0
 30 52  1  0  0  0  0
 31 53  1  0  0  0  0
 32 54  1  0  0  0  0
M  END
$$$$
