# Supplementary material for: Similarity-Based Profiling of Hydrazone-Containing Scaffolds Active Against Leishmania Amastigotes
Source: ACS Omega. 2025 Oct 22;10(43):50679–94. doi: 10.1021/acsomega.5c05276 (PMC12593058; doi:10.1021/acsomega.5c05276)
Supplement: Supplementary file 1 [file ao5c05276_si_001.zip › SDF/832.sdf]

  Mrv1816 04012413553D              51.26000

 36 38  0  0  0  0            999 V2000
    3.0374   -1.1716    0.4547 O   0  0  0  0  0  0  0  0  0  0  0  0
    2.2696   -0.7769    1.5969 C   0  0  1  0  0  0  0  0  0  0  0  0
    3.2714   -0.6925    2.7650 C   0  0  2  0  0  0  0  0  0  0  0  0
    4.2588   -1.8222    2.4327 C   0  0  2  0  0  0  0  0  0  0  0  0
    4.1617   -1.9534    0.8911 C   0  0  2  0  0  0  0  0  0  0  0  0
    2.6275   -0.8460    4.0303 O   0  0  0  0  0  0  0  0  0  0  0  0
    3.8736   -3.0359    3.0809 O   0  0  0  0  0  0  0  0  0  0  0  0
    1.5413    0.5527    1.2969 C   0  0  2  0  0  0  0  0  0  0  0  0
    0.6230    0.3838    0.2229 O   0  0  0  0  0  0  0  0  0  0  0  0
    5.3580   -1.5460    0.1950 N   0  0  0  0  0  0  0  0  0  0  0  0
    7.3446   -1.6597   -0.8607 C   0  0  0  0  0  0  0  0  0  0  0  0
    6.3767   -2.3689   -0.1535 C   0  0  0  0  0  0  0  0  0  0  0  0
    5.6687   -0.3079   -0.2572 C   0  0  0  0  0  0  0  0  0  0  0  0
    6.8849   -0.3526   -0.9371 C   0  0  0  0  0  0  0  0  0  0  0  0
    4.9870    0.8625   -0.1515 N   0  0  0  0  0  0  0  0  0  0  0  0
    5.4780    1.9942   -0.7253 C   0  0  0  0  0  0  0  0  0  0  0  0
    6.6527    1.9542   -1.4141 N   0  0  0  0  0  0  0  0  0  0  0  0
    7.3898    0.8120   -1.5483 C   0  0  0  0  0  0  0  0  0  0  0  0
    8.5593    0.7791   -2.2449 N   0  0  0  0  0  0  0  0  0  0  0  0
    9.1286    1.8798   -2.9485 C   0  0  0  0  0  0  0  0  0  0  0  0
    1.5241   -1.5524    1.8039 H   0  0  0  0  0  0  0  0  0  0  0  0
    3.8011    0.2650    2.7543 H   0  0  0  0  0  0  0  0  0  0  0  0
    5.2684   -1.5623    2.7596 H   0  0  0  0  0  0  0  0  0  0  0  0
    3.9366   -2.9909    0.6253 H   0  0  0  0  0  0  0  0  0  0  0  0
    3.3536   -0.8321    4.6884 H   0  0  0  0  0  0  0  0  0  0  0  0
    4.5197   -3.7059    2.7768 H   0  0  0  0  0  0  0  0  0  0  0  0
    2.2634    1.3233    1.0179 H   0  0  0  0  0  0  0  0  0  0  0  0
    0.9911    0.8841    2.1783 H   0  0  0  0  0  0  0  0  0  0  0  0
    0.1995    1.2609    0.1120 H   0  0  0  0  0  0  0  0  0  0  0  0
    8.2112   -2.0314   -1.2537 H   0  0  0  0  0  0  0  0  0  0  0  0
    6.4303   -3.3684    0.0588 H   0  0  0  0  0  0  0  0  0  0  0  0
    4.9643    2.8741   -0.6458 H   0  0  0  0  0  0  0  0  0  0  0  0
    9.0333   -0.0652   -2.2921 H   0  0  0  0  0  0  0  0  0  0  0  0
   10.1607    1.6434   -3.2163 H   0  0  0  0  0  0  0  0  0  0  0  0
    8.5619    2.0731   -3.8622 H   0  0  0  0  0  0  0  0  0  0  0  0
    9.1375    2.7807   -2.3329 H   0  0  0  0  0  0  0  0  0  0  0  0
  1  2  1  0  0  0  0
  2  3  1  0  0  0  0
  3  4  1  0  0  0  0
  4  5  1  0  0  0  0
  1  5  1  0  0  0  0
  3  6  1  0  0  0  0
  4  7  1  0  0  0  0
  2  8  1  0  0  0  0
  8  9  1  0  0  0  0
  5 10  1  0  0  0  0
 11 12  2  0  0  0  0
 11 14  1  0  0  0  0
 12 10  1  0  0  0  0
 10 13  1  0  0  0  0
 15 16  1  0  0  0  0
 16 17  2  0  0  0  0
 17 18  1  0  0  0  0
 13 15  2  0  0  0  0
 14 18  2  0  0  0  0
 14 13  1  0  0  0  0
 18 19  1  0  0  0  0
 19 20  1  0  0  0  0
  2 21  1  0  0  0  0
  3 22  1  0  0  0  0
  4 23  1  0  0  0  0
  5 24  1  0  0  0  0
  6 25  1  0  0  0  0
  7 26  1  0  0  0  0
  8 27  1  0  0  0  0
  8 28  1  0  0  0  0
  9 29  1  0  0  0  0
 11 30  1  0  0  0  0
 12 31  1  0  0  0  0
 16 32  1  0  0  0  0
 19 33  1  0  0  0  0
 20 34  1  0  0  0  0
 20 35  1  0  0  0  0
 20 36  1  0  0  0  0
M  END
$$$$
