# Supplementary material for: Similarity-Based Profiling of Hydrazone-Containing Scaffolds Active Against Leishmania Amastigotes
Source: ACS Omega. 2025 Oct 22;10(43):50679–94. doi: 10.1021/acsomega.5c05276 (PMC12593058; doi:10.1021/acsomega.5c05276)
Supplement: Supplementary file 1 [file ao5c05276_si_001.zip › SDF/831.sdf]

  Mrv1816 04012413553D             179.77000

 67 71  0  0  0  0            999 V2000
   -0.6692    7.6832    3.3087 N   0  0  0  0  0  0  0  0  0  0  0  0
   -1.4654    8.1619    4.2860 C   0  0  0  0  0  0  0  0  0  0  0  0
   -0.8694    8.4772    5.3421 O   0  0  0  0  0  0  0  0  0  0  0  0
   -2.8815    8.2985    4.1642 C   0  0  0  0  0  0  0  0  0  0  0  0
   -3.5721    7.9192    2.9837 C   0  0  0  0  0  0  0  0  0  0  0  0
   -4.9811    8.0178    2.8773 C   0  0  0  0  0  0  0  0  0  0  0  0
   -5.7109    8.5098    3.9833 C   0  0  0  0  0  0  0  0  0  0  0  0
   -5.0499    8.8965    5.1598 C   0  0  0  0  0  0  0  0  0  0  0  0
   -3.6506    8.8027    5.2434 C   0  0  0  0  0  0  0  0  0  0  0  0
   -5.6747    7.5828    1.7171 C   0  0  0  0  0  0  0  0  0  0  0  0
   -6.7710    6.7198    1.7253 C   0  0  0  0  0  0  0  0  0  0  0  0
   -7.1700    6.4216    0.4666 N   0  0  0  0  0  0  0  0  0  0  0  0
   -8.1369    5.4007    0.0896 C   0  0  2  0  0  0  0  0  0  0  0  0
   -9.3139    5.1458    1.0955 C   0  0  2  0  0  0  0  0  0  0  0  0
  -10.1423    3.8839    0.7170 C   0  0  2  0  0  0  0  0  0  0  0  0
   -9.2904    2.6695    0.5333 N   0  0  1  0  0  0  0  0  0  0  0  0
   -8.2544    2.8802   -0.5161 C   0  0  2  0  0  0  0  0  0  0  0  0
   -7.3367    4.0922   -0.2144 C   0  0  1  0  0  0  0  0  0  0  0  0
   -8.7157    1.9251    2.0468 S   0  0  2  0  0  0  0  0  0  0  0  0
   -9.9872    1.6667    2.9898 O   0  0  0  0  0  0  0  0  0  0  0  0
   -7.6957    2.8809    2.8325 O   0  0  0  0  0  0  0  0  0  0  0  0
   -7.8823    0.3211    1.7490 C   0  0  2  0  0  0  0  0  0  0  0  0
   -6.6311    0.5225    1.2261 F   0  0  0  0  0  0  0  0  0  0  0  0
   -8.6237   -0.4490    0.8894 F   0  0  0  0  0  0  0  0  0  0  0  0
   -7.7380   -0.3372    2.9448 F   0  0  0  0  0  0  0  0  0  0  0  0
   -6.3838    7.1456   -0.3725 C   0  0  0  0  0  0  0  0  0  0  0  0
   -6.4070    7.2124   -1.7807 C   0  0  0  0  0  0  0  0  0  0  0  0
   -5.3590    8.0154   -2.3911 C   0  0  0  0  0  0  0  0  0  0  0  0
   -5.2894    8.0413   -3.8779 C   0  0  2  0  0  0  0  0  0  0  0  0
   -4.3275    7.1149   -4.3941 N   0  0  0  0  0  0  0  0  0  0  0  0
   -4.4417    5.7513   -4.3834 C   0  0  0  0  0  0  0  0  0  0  0  0
   -5.4408    5.1876   -3.8783 O   0  0  0  0  0  0  0  0  0  0  0  0
   -3.4297    4.8683   -5.0175 C   0  0  2  0  0  0  0  0  0  0  0  0
   -1.9650    5.3360   -5.1093 C   0  0  2  0  0  0  0  0  0  0  0  0
   -2.0555    5.4070   -6.5785 N   0  0  1  0  0  0  0  0  0  0  0  0
   -3.4432    4.9121   -6.5552 C   0  0  1  0  0  0  0  0  0  0  0  0
   -4.3616    8.7631   -1.6369 C   0  0  0  0  0  0  0  0  0  0  0  0
   -4.4318    8.6645   -0.2324 C   0  0  0  0  0  0  0  0  0  0  0  0
   -5.4247    7.8562    0.3722 C   0  0  0  0  0  0  0  0  0  0  0  0
   -1.0359    7.4226    2.4499 H   0  0  0  0  0  0  0  0  0  0  0  0
    0.2837    7.5927    3.4675 H   0  0  0  0  0  0  0  0  0  0  0  0
   -3.0457    7.5357    2.1963 H   0  0  0  0  0  0  0  0  0  0  0  0
   -6.7319    8.5931    3.9456 H   0  0  0  0  0  0  0  0  0  0  0  0
   -5.5889    9.2398    5.9591 H   0  0  0  0  0  0  0  0  0  0  0  0
   -3.1994    9.1030    6.1112 H   0  0  0  0  0  0  0  0  0  0  0  0
   -7.1726    6.3344    2.5835 H   0  0  0  0  0  0  0  0  0  0  0  0
   -8.6269    5.7133   -0.8391 H   0  0  0  0  0  0  0  0  0  0  0  0
   -9.9767    6.0163    1.1056 H   0  0  0  0  0  0  0  0  0  0  0  0
   -8.9484    5.0110    2.1139 H   0  0  0  0  0  0  0  0  0  0  0  0
  -10.6845    4.0788   -0.2150 H   0  0  0  0  0  0  0  0  0  0  0  0
  -10.9034    3.6988    1.4786 H   0  0  0  0  0  0  0  0  0  0  0  0
   -8.7596    3.0527   -1.4718 H   0  0  0  0  0  0  0  0  0  0  0  0
   -7.6484    1.9817   -0.6466 H   0  0  0  0  0  0  0  0  0  0  0  0
   -6.6847    4.2533   -1.0789 H   0  0  0  0  0  0  0  0  0  0  0  0
   -6.6937    3.8465    0.6342 H   0  0  0  0  0  0  0  0  0  0  0  0
   -7.1054    6.7198   -2.3380 H   0  0  0  0  0  0  0  0  0  0  0  0
   -5.0071    9.0421   -4.2111 H   0  0  0  0  0  0  0  0  0  0  0  0
   -6.2642    7.8365   -4.3299 H   0  0  0  0  0  0  0  0  0  0  0  0
   -3.5266    7.4945   -4.7930 H   0  0  0  0  0  0  0  0  0  0  0  0
   -3.4913    3.8367   -4.6526 H   0  0  0  0  0  0  0  0  0  0  0  0
   -1.2463    4.5746   -4.7918 H   0  0  0  0  0  0  0  0  0  0  0  0
   -1.7562    6.3077   -4.6580 H   0  0  0  0  0  0  0  0  0  0  0  0
   -2.1168    6.4011   -6.8083 H   0  0  0  0  0  0  0  0  0  0  0  0
   -3.5359    3.9232   -7.0143 H   0  0  0  0  0  0  0  0  0  0  0  0
   -4.1400    5.6337   -6.9928 H   0  0  0  0  0  0  0  0  0  0  0  0
   -3.6399    9.3289   -2.0884 H   0  0  0  0  0  0  0  0  0  0  0  0
   -3.7568    9.1741    0.3397 H   0  0  0  0  0  0  0  0  0  0  0  0
  1  2  1  0  0  0  0
  2  3  2  0  0  0  0
  2  4  1  0  0  0  0
  4  5  2  0  0  0  0
  5  6  1  0  0  0  0
  6  7  2  0  0  0  0
  7  8  1  0  0  0  0
  8  9  2  0  0  0  0
  4  9  1  0  0  0  0
  6 10  1  0  0  0  0
 10 11  2  0  0  0  0
 11 12  1  0  0  0  0
 12 13  1  0  0  0  0
 13 14  1  0  0  0  0
 14 15  1  0  0  0  0
 15 16  1  0  0  0  0
 16 17  1  0  0  0  0
 17 18  1  0  0  0  0
 13 18  1  0  0  0  0
 16 19  1  0  0  0  0
 19 20  2  0  0  0  0
 19 21  2  0  0  0  0
 19 22  1  0  0  0  0
 22 23  1  0  0  0  0
 22 24  1  0  0  0  0
 22 25  1  0  0  0  0
 12 26  1  0  0  0  0
 26 27  2  0  0  0  0
 27 28  1  0  0  0  0
 28 29  1  0  0  0  0
 29 30  1  0  0  0  0
 30 31  1  0  0  0  0
 31 32  2  0  0  0  0
 31 33  1  0  0  0  0
 33 34  1  0  0  0  0
 34 35  1  0  0  0  0
 35 36  1  0  0  0  0
 33 36  1  0  0  0  0
 28 37  2  0  0  0  0
 37 38  1  0  0  0  0
 38 39  2  0  0  0  0
 10 39  1  0  0  0  0
 26 39  1  0  0  0  0
  1 40  1  0  0  0  0
  1 41  1  0  0  0  0
  5 42  1  0  0  0  0
  7 43  1  0  0  0  0
  8 44  1  0  0  0  0
  9 45  1  0  0  0  0
 11 46  1  0  0  0  0
 13 47  1  0  0  0  0
 14 48  1  0  0  0  0
 14 49  1  0  0  0  0
 15 50  1  0  0  0  0
 15 51  1  0  0  0  0
 17 52  1  0  0  0  0
 17 53  1  0  0  0  0
 18 54  1  0  0  0  0
 18 55  1  0  0  0  0
 27 56  1  0  0  0  0
 29 57  1  0  0  0  0
 29 58  1  0  0  0  0
 30 59  1  0  0  0  0
 33 60  1  0  0  0  0
 34 61  1  0  0  0  0
 34 62  1  0  0  0  0
 35 63  1  0  0  0  0
 36 64  1  0  0  0  0
 36 65  1  0  0  0  0
 37 66  1  0  0  0  0
 38 67  1  0  0  0  0
M  END
$$$$
