# Supplementary material for: Similarity-Based Profiling of Hydrazone-Containing Scaffolds Active Against Leishmania Amastigotes
Source: ACS Omega. 2025 Oct 22;10(43):50679–94. doi: 10.1021/acsomega.5c05276 (PMC12593058; doi:10.1021/acsomega.5c05276)
Supplement: Supplementary file 1 [file ao5c05276_si_001.zip › SDF/755.sdf]

  Mrv1816 05312316143D              61.56000

 59 60  0  0  0  0            999 V2000
  -12.0412    5.0565   -7.3037 C   0  0  0  0  0  0  0  0  0  0  0  0
  -11.2913    4.0111   -6.7098 C   0  0  0  0  0  0  0  0  0  0  0  0
   -9.8825    4.0586   -6.6644 C   0  0  0  0  0  0  0  0  0  0  0  0
   -9.1978    5.1742   -7.1971 C   0  0  0  0  0  0  0  0  0  0  0  0
   -9.9311    6.1948   -7.8317 C   0  0  0  0  0  0  0  0  0  0  0  0
  -11.3355    6.1355   -7.8849 C   0  0  0  0  0  0  0  0  0  0  0  0
  -13.4574    5.0579   -7.3197 C   0  0  0  0  0  0  0  0  0  0  0  0
  -14.1402    4.1502   -6.7933 O   0  0  0  0  0  0  0  0  0  0  0  0
   -9.1884    3.0487   -6.0520 O   0  0  0  0  0  0  0  0  0  0  0  0
   -8.7580    2.0137   -6.9541 C   0  0  0  0  0  0  0  0  0  0  0  0
   -7.8319    5.2572   -7.1300 O   0  0  0  0  0  0  0  0  0  0  0  0
   -7.3458    5.9612   -5.9658 C   0  0  2  0  0  0  0  0  0  0  0  0
   -5.7967    5.9747   -6.0012 C   0  0  2  0  0  0  0  0  0  0  0  0
   -5.1663    6.6520   -4.7500 C   0  0  1  0  0  0  0  0  0  0  0  0
   -3.7375    6.5740   -4.7666 N   0  0  0  0  0  0  0  0  0  0  0  0
   -2.9747    7.2657   -5.5583 N   0  0  0  0  0  0  0  0  0  0  0  0
   -1.7278    6.9718   -5.3624 N   0  0  0  0  0  0  0  0  0  0  0  0
   -1.6563    6.0489   -4.3916 C   0  0  0  0  0  0  0  0  0  0  0  0
   -2.9604    5.7935   -3.9979 C   0  0  0  0  0  0  0  0  0  0  0  0
   -0.4157    5.4507   -3.8658 C   0  0  2  0  0  0  0  0  0  0  0  0
   -0.0376    5.9486   -2.4452 C   0  0  2  0  0  0  0  0  0  0  0  0
    0.2151    7.4785   -2.3643 C   0  0  2  0  0  0  0  0  0  0  0  0
    0.5920    7.9612   -0.9393 C   0  0  2  0  0  0  0  0  0  0  0  0
    0.7732    9.5005   -0.8962 C   0  0  1  0  0  0  0  0  0  0  0  0
    1.1273   10.0446    0.5097 C   0  0  1  0  0  0  0  0  0  0  0  0
    1.3262   11.5834    0.4861 C   0  0  2  0  0  0  0  0  0  0  0  0
    1.6982   12.1622    1.8664 C   0  0  0  0  0  0  0  0  0  0  0  0
   -5.3672    6.6303   -7.1934 O   0  0  0  0  0  0  0  0  0  0  0  0
  -11.7660    3.2072   -6.2934 H   0  0  0  0  0  0  0  0  0  0  0  0
   -9.4404    6.9843   -8.2591 H   0  0  0  0  0  0  0  0  0  0  0  0
  -11.8389    6.8925   -8.3561 H   0  0  0  0  0  0  0  0  0  0  0  0
  -13.9672    5.8297   -7.7564 H   0  0  0  0  0  0  0  0  0  0  0  0
   -8.2044    1.2705   -6.3790 H   0  0  0  0  0  0  0  0  0  0  0  0
   -9.6078    1.5163   -7.4282 H   0  0  0  0  0  0  0  0  0  0  0  0
   -8.0932    2.4063   -7.7267 H   0  0  0  0  0  0  0  0  0  0  0  0
   -7.6709    5.4533   -5.0512 H   0  0  0  0  0  0  0  0  0  0  0  0
   -7.7134    6.9943   -5.9515 H   0  0  0  0  0  0  0  0  0  0  0  0
   -5.4446    4.9398   -6.0433 H   0  0  0  0  0  0  0  0  0  0  0  0
   -5.4650    7.7042   -4.7008 H   0  0  0  0  0  0  0  0  0  0  0  0
   -5.5513    6.1606   -3.8499 H   0  0  0  0  0  0  0  0  0  0  0  0
   -3.2676    5.1358   -3.2774 H   0  0  0  0  0  0  0  0  0  0  0  0
    0.4079    5.6844   -4.5467 H   0  0  0  0  0  0  0  0  0  0  0  0
   -0.5367    4.3632   -3.8514 H   0  0  0  0  0  0  0  0  0  0  0  0
    0.8744    5.4288   -2.1412 H   0  0  0  0  0  0  0  0  0  0  0  0
   -0.8287    5.6737   -1.7422 H   0  0  0  0  0  0  0  0  0  0  0  0
   -0.6913    8.0039   -2.6775 H   0  0  0  0  0  0  0  0  0  0  0  0
    1.0204    7.7426   -3.0566 H   0  0  0  0  0  0  0  0  0  0  0  0
    1.5212    7.4768   -0.6268 H   0  0  0  0  0  0  0  0  0  0  0  0
   -0.1952    7.6718   -0.2382 H   0  0  0  0  0  0  0  0  0  0  0  0
    1.5704    9.7807   -1.5903 H   0  0  0  0  0  0  0  0  0  0  0  0
   -0.1540    9.9753   -1.2306 H   0  0  0  0  0  0  0  0  0  0  0  0
    0.3200    9.7955    1.2046 H   0  0  0  0  0  0  0  0  0  0  0  0
    2.0469    9.5659    0.8587 H   0  0  0  0  0  0  0  0  0  0  0  0
    0.4045   12.0632    0.1462 H   0  0  0  0  0  0  0  0  0  0  0  0
    2.1212   11.8337   -0.2215 H   0  0  0  0  0  0  0  0  0  0  0  0
    1.8333   13.2423    1.7891 H   0  0  0  0  0  0  0  0  0  0  0  0
    0.9050   11.9603    2.5876 H   0  0  0  0  0  0  0  0  0  0  0  0
    2.6285   11.7187    2.2243 H   0  0  0  0  0  0  0  0  0  0  0  0
   -5.7468    6.1003   -7.9268 H   0  0  0  0  0  0  0  0  0  0  0  0
  1  2  2  0  0  0  0
  2  3  1  0  0  0  0
  3  4  2  0  0  0  0
  4  5  1  0  0  0  0
  5  6  2  0  0  0  0
  1  6  1  0  0  0  0
  7  8  2  0  0  0  0
  1  7  1  0  0  0  0
  9 10  1  0  0  0  0
  3  9  1  0  0  0  0
 12 13  1  0  0  0  0
 13 14  1  0  0  0  0
 15 16  1  0  0  0  0
 16 17  2  0  0  0  0
 17 18  1  0  0  0  0
 18 19  2  0  0  0  0
 15 19  1  0  0  0  0
 20 21  1  0  0  0  0
 21 22  1  0  0  0  0
 22 23  1  0  0  0  0
 23 24  1  0  0  0  0
 24 25  1  0  0  0  0
 25 26  1  0  0  0  0
 26 27  1  0  0  0  0
 18 20  1  0  0  0  0
 14 15  1  0  0  0  0
 13 28  1  0  0  0  0
 11 12  1  0  0  0  0
  4 11  1  0  0  0  0
  2 29  1  0  0  0  0
  5 30  1  0  0  0  0
  6 31  1  0  0  0  0
  7 32  1  0  0  0  0
 10 33  1  0  0  0  0
 10 34  1  0  0  0  0
 10 35  1  0  0  0  0
 12 36  1  0  0  0  0
 12 37  1  0  0  0  0
 13 38  1  0  0  0  0
 14 39  1  0  0  0  0
 14 40  1  0  0  0  0
 19 41  1  0  0  0  0
 20 42  1  0  0  0  0
 20 43  1  0  0  0  0
 21 44  1  0  0  0  0
 21 45  1  0  0  0  0
 22 46  1  0  0  0  0
 22 47  1  0  0  0  0
 23 48  1  0  0  0  0
 23 49  1  0  0  0  0
 24 50  1  0  0  0  0
 24 51  1  0  0  0  0
 25 52  1  0  0  0  0
 25 53  1  0  0  0  0
 26 54  1  0  0  0  0
 26 55  1  0  0  0  0
 27 56  1  0  0  0  0
 27 57  1  0  0  0  0
 27 58  1  0  0  0  0
 28 59  1  0  0  0  0
M  END
>  <type>
systematic

$$$$
