# Supplementary material for: Similarity-Based Profiling of Hydrazone-Containing Scaffolds Active Against Leishmania Amastigotes
Source: ACS Omega. 2025 Oct 22;10(43):50679–94. doi: 10.1021/acsomega.5c05276 (PMC12593058; doi:10.1021/acsomega.5c05276)
Supplement: Supplementary file 1 [file ao5c05276_si_001.zip › SDF/873.sdf]

  Mrv1816 08012413423D              96.22000

 61 62  0  0  0  0            999 V2000
   -5.8739    0.4358    6.0062 C   0  0  1  0  0  0  0  0  0  0  0  0
   -6.6129   -0.0511    7.2775 C   0  0  1  0  0  0  0  0  0  0  0  0
   -7.8636    0.8120    7.5933 C   0  0  2  0  0  0  0  0  0  0  0  0
   -7.5403    2.3557    7.7271 C   0  0  2  0  0  0  0  0  0  0  0  0
   -6.6552    2.8278    6.4820 C   0  0  2  0  0  0  0  0  0  0  0  0
   -5.3988    1.9331    6.0506 C   0  0  2  0  0  0  0  0  0  0  0  0
   -4.9436    2.4363    4.5982 C   0  0  1  0  0  0  0  0  0  0  0  0
   -6.2717    4.3515    6.4499 C   0  0  1  0  0  0  0  0  0  0  0  0
   -5.6563    4.7833    5.0900 C   0  0  2  0  0  0  0  0  0  0  0  0
   -4.5728    3.8738    4.7031 C   0  0  0  0  0  0  0  0  0  0  0  0
   -3.3243    4.3564    4.5437 C   0  0  0  0  0  0  0  0  0  0  0  0
   -8.5041    0.3314    8.8052 O   0  0  0  0  0  0  0  0  0  0  0  0
   -6.8956    2.6819    9.1214 C   0  0  0  0  0  0  0  0  0  0  0  0
   -8.9317    3.1001    7.7101 C   0  0  0  0  0  0  0  0  0  0  0  0
   -4.1594    2.0226    7.0235 C   0  0  0  0  0  0  0  0  0  0  0  0
   -3.9559    1.5124    3.7877 C   0  0  2  0  0  0  0  0  0  0  0  0
   -3.7993    1.9095    2.2838 C   0  0  2  0  0  0  0  0  0  0  0  0
   -2.7297    1.1727    1.5888 C   0  0  0  0  0  0  0  0  0  0  0  0
   -1.4426    1.5069    1.8523 C   0  0  0  0  0  0  0  0  0  0  0  0
   -3.0975    0.1181    0.6400 C   0  0  0  0  0  0  0  0  0  0  0  0
   -0.2803    0.9943    1.2918 C   0  0  0  0  0  0  0  0  0  0  0  0
    0.8138    1.2402    1.8573 O   0  0  0  0  0  0  0  0  0  0  0  0
   -0.2840    0.2691    0.1317 O   0  0  0  0  0  0  0  0  0  0  0  0
    0.8570   -0.2520   -0.5540 C   0  0  0  0  0  0  0  0  0  0  0  0
   -9.3723   -0.8103    8.6822 C   0  0  0  0  0  0  0  0  0  0  0  0
   -7.3575    2.7276    5.6455 H   0  0  0  0  0  0  0  0  0  0  0  0
   -5.0202   -0.2300    5.8602 H   0  0  0  0  0  0  0  0  0  0  0  0
   -6.5427    0.2904    5.1526 H   0  0  0  0  0  0  0  0  0  0  0  0
   -6.9159   -1.0858    7.1043 H   0  0  0  0  0  0  0  0  0  0  0  0
   -5.9417   -0.0617    8.1363 H   0  0  0  0  0  0  0  0  0  0  0  0
   -8.5461    0.6875    6.7424 H   0  0  0  0  0  0  0  0  0  0  0  0
   -5.8391    2.4049    3.9651 H   0  0  0  0  0  0  0  0  0  0  0  0
   -7.1474    4.9777    6.6150 H   0  0  0  0  0  0  0  0  0  0  0  0
   -5.5624    4.5829    7.2459 H   0  0  0  0  0  0  0  0  0  0  0  0
   -5.3291    5.8246    5.1776 H   0  0  0  0  0  0  0  0  0  0  0  0
   -6.4307    4.7646    4.3183 H   0  0  0  0  0  0  0  0  0  0  0  0
   -2.5590    3.7681    4.3350 H   0  0  0  0  0  0  0  0  0  0  0  0
   -3.1289    5.3237    4.6423 H   0  0  0  0  0  0  0  0  0  0  0  0
   -6.0388    2.0528    9.3360 H   0  0  0  0  0  0  0  0  0  0  0  0
   -7.6123    2.5199    9.9300 H   0  0  0  0  0  0  0  0  0  0  0  0
   -6.5836    3.7239    9.1830 H   0  0  0  0  0  0  0  0  0  0  0  0
   -8.8257    4.1640    7.9243 H   0  0  0  0  0  0  0  0  0  0  0  0
   -9.4265    3.0002    6.7411 H   0  0  0  0  0  0  0  0  0  0  0  0
   -9.6088    2.6905    8.4629 H   0  0  0  0  0  0  0  0  0  0  0  0
   -4.3608    1.5985    7.9993 H   0  0  0  0  0  0  0  0  0  0  0  0
   -3.8281    3.0483    7.1818 H   0  0  0  0  0  0  0  0  0  0  0  0
   -3.3104    1.4676    6.6216 H   0  0  0  0  0  0  0  0  0  0  0  0
   -4.3330    0.4881    3.7834 H   0  0  0  0  0  0  0  0  0  0  0  0
   -2.9831    1.4944    4.2809 H   0  0  0  0  0  0  0  0  0  0  0  0
   -3.6002    2.9791    2.1860 H   0  0  0  0  0  0  0  0  0  0  0  0
   -4.7647    1.7607    1.7916 H   0  0  0  0  0  0  0  0  0  0  0  0
   -1.2942    2.2118    2.5399 H   0  0  0  0  0  0  0  0  0  0  0  0
   -2.8799    0.4500   -0.3777 H   0  0  0  0  0  0  0  0  0  0  0  0
   -2.5430   -0.7987    0.8514 H   0  0  0  0  0  0  0  0  0  0  0  0
   -4.1576   -0.1401    0.6877 H   0  0  0  0  0  0  0  0  0  0  0  0
    1.3891   -0.9659    0.0771 H   0  0  0  0  0  0  0  0  0  0  0  0
    0.5241   -0.7602   -1.4593 H   0  0  0  0  0  0  0  0  0  0  0  0
    1.5312    0.5587   -0.8323 H   0  0  0  0  0  0  0  0  0  0  0  0
   -9.7788   -1.0338    9.6684 H   0  0  0  0  0  0  0  0  0  0  0  0
   -8.8314   -1.6915    8.3356 H   0  0  0  0  0  0  0  0  0  0  0  0
  -10.2054   -0.5992    8.0066 H   0  0  0  0  0  0  0  0  0  0  0  0
  1  2  1  0  0  0  0
  2  3  1  0  0  0  0
  3  4  1  0  0  0  0
  4  5  1  0  0  0  0
  5  6  1  0  0  0  0
  1  6  1  0  0  0  0
  8  9  1  0  0  0  0
  9 10  1  0  0  0  0
  7 10  1  0  0  0  0
  5  8  1  0  0  0  0
  7  6  1  0  0  0  0
 10 11  2  0  0  0  0
  3 12  1  0  0  0  0
  4 13  1  0  0  0  0
  4 14  1  0  0  0  0
  6 15  1  0  0  0  0
  7 16  1  0  0  0  0
 16 17  1  0  0  0  0
 17 18  1  0  0  0  0
 18 19  2  0  0  0  0
 18 20  1  0  0  0  0
 19 21  1  0  0  0  0
 21 22  2  0  0  0  0
 21 23  1  0  0  0  0
 23 24  1  0  0  0  0
 12 25  1  0  0  0  0
  5 26  1  0  0  0  0
  1 27  1  0  0  0  0
  1 28  1  0  0  0  0
  2 29  1  0  0  0  0
  2 30  1  0  0  0  0
  3 31  1  0  0  0  0
  7 32  1  0  0  0  0
  8 33  1  0  0  0  0
  8 34  1  0  0  0  0
  9 35  1  0  0  0  0
  9 36  1  0  0  0  0
 11 37  1  0  0  0  0
 11 38  1  0  0  0  0
 13 39  1  0  0  0  0
 13 40  1  0  0  0  0
 13 41  1  0  0  0  0
 14 42  1  0  0  0  0
 14 43  1  0  0  0  0
 14 44  1  0  0  0  0
 15 45  1  0  0  0  0
 15 46  1  0  0  0  0
 15 47  1  0  0  0  0
 16 48  1  0  0  0  0
 16 49  1  0  0  0  0
 17 50  1  0  0  0  0
 17 51  1  0  0  0  0
 19 52  1  0  0  0  0
 20 53  1  0  0  0  0
 20 54  1  0  0  0  0
 20 55  1  0  0  0  0
 24 56  1  0  0  0  0
 24 57  1  0  0  0  0
 24 58  1  0  0  0  0
 25 59  1  0  0  0  0
 25 60  1  0  0  0  0
 25 61  1  0  0  0  0
M  END
$$$$
