# Supplementary material for: Similarity-Based Profiling of Hydrazone-Containing Scaffolds Active Against Leishmania Amastigotes
Source: ACS Omega. 2025 Oct 22;10(43):50679–94. doi: 10.1021/acsomega.5c05276 (PMC12593058; doi:10.1021/acsomega.5c05276)
Supplement: Supplementary file 1 [file ao5c05276_si_001.zip › SDF/885.sdf]

  Mrv1816 10152411063D             123.94000

 71 74  0  0  0  0            999 V2000
   14.1831  -10.1547  -13.9373 C   0  0  0  0  0  0  0  0  0  0  0  0
   15.0961   -9.8029  -12.9294 C   0  0  0  0  0  0  0  0  0  0  0  0
   14.8362  -10.1587  -11.5961 C   0  0  0  0  0  0  0  0  0  0  0  0
   13.6689  -10.8733  -11.2737 C   0  0  0  0  0  0  0  0  0  0  0  0
   12.7243  -11.2374  -12.2701 C   0  0  0  0  0  0  0  0  0  0  0  0
   13.0100  -10.8593  -13.6093 C   0  0  0  0  0  0  0  0  0  0  0  0
   11.5486  -11.9941  -11.9593 C   0  0  0  0  0  0  0  0  0  0  0  0
   10.9271  -12.5616  -12.8909 O   0  0  0  0  0  0  0  0  0  0  0  0
   11.0642  -12.1529  -10.6666 C   0  0  0  0  0  0  0  0  0  0  0  0
   10.5054  -13.2872  -10.1994 C   0  0  0  0  0  0  0  0  0  0  0  0
   10.1109  -13.5383   -8.8765 C   0  0  0  0  0  0  0  0  0  0  0  0
   10.1665  -13.0669   -6.4607 C   0  0  0  0  0  0  0  0  0  0  0  0
   10.4927  -12.7238   -7.7811 C   0  0  0  0  0  0  0  0  0  0  0  0
    9.3350  -14.6899   -8.5874 C   0  0  0  0  0  0  0  0  0  0  0  0
    8.9824  -15.0602   -7.2363 C   0  0  0  0  0  0  0  0  0  0  0  0
    9.4498  -14.2451   -6.1844 C   0  0  0  0  0  0  0  0  0  0  0  0
   17.9689  -27.1363    4.0397 C   0  0  0  0  0  0  0  0  0  0  0  0
   16.8887  -27.8193    3.4611 C   0  0  0  0  0  0  0  0  0  0  0  0
   15.8226  -27.0942    2.9100 C   0  0  0  0  0  0  0  0  0  0  0  0
   15.8373  -25.6889    2.9411 C   0  0  0  0  0  0  0  0  0  0  0  0
   16.9079  -24.9605    3.5315 C   0  0  0  0  0  0  0  0  0  0  0  0
   17.9757  -25.7298    4.0726 C   0  0  0  0  0  0  0  0  0  0  0  0
   16.9443  -23.5197    3.5978 C   0  0  0  0  0  0  0  0  0  0  0  0
   17.9854  -22.9768    4.0475 O   0  0  0  0  0  0  0  0  0  0  0  0
   15.9034  -22.6762    3.1904 C   0  0  0  0  0  0  0  0  0  0  0  0
   15.8897  -21.3307    3.2768 C   0  0  0  0  0  0  0  0  0  0  0  0
   14.8635  -20.4757    2.8378 C   0  0  0  0  0  0  0  0  0  0  0  0
   12.6829  -20.0247    1.7801 C   0  0  0  0  0  0  0  0  0  0  0  0
   13.6411  -20.9263    2.2687 C   0  0  0  0  0  0  0  0  0  0  0  0
   15.0480  -19.0723    2.9442 C   0  0  0  0  0  0  0  0  0  0  0  0
   14.0855  -18.1659    2.4571 C   0  0  0  0  0  0  0  0  0  0  0  0
   12.9086  -18.6400    1.8468 C   0  0  0  0  0  0  0  0  0  0  0  0
    9.2203  -14.5920   -4.8775 O   0  0  0  0  0  0  0  0  0  0  0  0
   11.9779  -17.7809    1.3249 O   0  0  0  0  0  0  0  0  0  0  0  0
   10.2949  -15.3830   -4.3244 C   0  0  2  0  0  0  0  0  0  0  0  0
   12.1546  -17.5785   -0.0931 C   0  0  2  0  0  0  0  0  0  0  0  0
   10.9749  -16.7549   -0.6630 C   0  0  1  0  0  0  0  0  0  0  0  0
   11.1632  -16.4862   -2.1801 C   0  0  1  0  0  0  0  0  0  0  0  0
   10.0097  -15.6794   -2.8323 C   0  0  1  0  0  0  0  0  0  0  0  0
   14.3730   -9.8964  -14.9104 H   0  0  0  0  0  0  0  0  0  0  0  0
   15.9485   -9.2886  -13.1652 H   0  0  0  0  0  0  0  0  0  0  0  0
   15.4982   -9.9028  -10.8598 H   0  0  0  0  0  0  0  0  0  0  0  0
   13.5343  -11.1369  -10.2969 H   0  0  0  0  0  0  0  0  0  0  0  0
   12.3697  -11.0969  -14.3704 H   0  0  0  0  0  0  0  0  0  0  0  0
   11.1716  -11.3755  -10.0640 H   0  0  0  0  0  0  0  0  0  0  0  0
   10.3908  -14.0323  -10.8504 H   0  0  0  0  0  0  0  0  0  0  0  0
   10.4721  -12.4624   -5.6940 H   0  0  0  0  0  0  0  0  0  0  0  0
   11.0392  -11.8740   -7.9155 H   0  0  0  0  0  0  0  0  0  0  0  0
    9.0117  -15.3038   -9.3399 H   0  0  0  0  0  0  0  0  0  0  0  0
    8.4031  -15.9102   -6.9266 H   0  0  0  0  0  0  0  0  0  0  0  0
   18.7503  -27.6631    4.4390 H   0  0  0  0  0  0  0  0  0  0  0  0
   16.8786  -28.8406    3.4389 H   0  0  0  0  0  0  0  0  0  0  0  0
   15.0343  -27.5882    2.4848 H   0  0  0  0  0  0  0  0  0  0  0  0
   15.0390  -25.2234    2.5153 H   0  0  0  0  0  0  0  0  0  0  0  0
   18.7824  -25.2757    4.5068 H   0  0  0  0  0  0  0  0  0  0  0  0
   15.1117  -23.1030    2.8034 H   0  0  0  0  0  0  0  0  0  0  0  0
   16.6912  -20.8976    3.6815 H   0  0  0  0  0  0  0  0  0  0  0  0
   11.8191  -20.3773    1.3623 H   0  0  0  0  0  0  0  0  0  0  0  0
   13.4146  -21.9162    2.1863 H   0  0  0  0  0  0  0  0  0  0  0  0
   15.8964  -18.6893    3.3726 H   0  0  0  0  0  0  0  0  0  0  0  0
   14.2485  -17.1596    2.5407 H   0  0  0  0  0  0  0  0  0  0  0  0
   11.2483  -14.8464   -4.4002 H   0  0  0  0  0  0  0  0  0  0  0  0
   10.3819  -16.3312   -4.8667 H   0  0  0  0  0  0  0  0  0  0  0  0
   12.1965  -18.5344   -0.6303 H   0  0  0  0  0  0  0  0  0  0  0  0
   13.0902  -17.0373   -0.2702 H   0  0  0  0  0  0  0  0  0  0  0  0
   10.0426  -17.3044   -0.5007 H   0  0  0  0  0  0  0  0  0  0  0  0
   10.9152  -15.8052   -0.1240 H   0  0  0  0  0  0  0  0  0  0  0  0
   12.0989  -15.9348   -2.3166 H   0  0  0  0  0  0  0  0  0  0  0  0
   11.2499  -17.4458   -2.6998 H   0  0  0  0  0  0  0  0  0  0  0  0
    9.8826  -14.7310   -2.3014 H   0  0  0  0  0  0  0  0  0  0  0  0
    9.0774  -16.2482   -2.7589 H   0  0  0  0  0  0  0  0  0  0  0  0
  1  2  1  0  0  0  0
  2  3  2  0  0  0  0
  3  4  1  0  0  0  0
  4  5  2  0  0  0  0
  5  6  1  0  0  0  0
  1  6  2  0  0  0  0
  5  7  1  0  0  0  0
  7  8  2  0  0  0  0
  7  9  1  0  0  0  0
  9 10  2  0  0  0  0
 10 11  1  0  0  0  0
 12 13  1  0  0  0  0
 14 15  2  0  0  0  0
 15 16  1  0  0  0  0
 12 16  2  0  0  0  0
 13 11  2  0  0  0  0
 11 14  1  0  0  0  0
 17 18  1  0  0  0  0
 18 19  2  0  0  0  0
 19 20  1  0  0  0  0
 20 21  2  0  0  0  0
 21 22  1  0  0  0  0
 17 22  2  0  0  0  0
 21 23  1  0  0  0  0
 23 24  2  0  0  0  0
 23 25  1  0  0  0  0
 25 26  2  0  0  0  0
 26 27  1  0  0  0  0
 28 29  1  0  0  0  0
 30 31  2  0  0  0  0
 31 32  1  0  0  0  0
 28 32  2  0  0  0  0
 29 27  2  0  0  0  0
 27 30  1  0  0  0  0
 16 33  1  0  0  0  0
 32 34  1  0  0  0  0
 33 35  1  0  0  0  0
 34 36  1  0  0  0  0
 36 37  1  0  0  0  0
 37 38  1  0  0  0  0
 38 39  1  0  0  0  0
 39 35  1  0  0  0  0
  1 40  1  0  0  0  0
  2 41  1  0  0  0  0
  3 42  1  0  0  0  0
  4 43  1  0  0  0  0
  6 44  1  0  0  0  0
  9 45  1  0  0  0  0
 10 46  1  0  0  0  0
 12 47  1  0  0  0  0
 13 48  1  0  0  0  0
 14 49  1  0  0  0  0
 15 50  1  0  0  0  0
 17 51  1  0  0  0  0
 18 52  1  0  0  0  0
 19 53  1  0  0  0  0
 20 54  1  0  0  0  0
 22 55  1  0  0  0  0
 25 56  1  0  0  0  0
 26 57  1  0  0  0  0
 28 58  1  0  0  0  0
 29 59  1  0  0  0  0
 30 60  1  0  0  0  0
 31 61  1  0  0  0  0
 35 62  1  0  0  0  0
 35 63  1  0  0  0  0
 36 64  1  0  0  0  0
 36 65  1  0  0  0  0
 37 66  1  0  0  0  0
 37 67  1  0  0  0  0
 38 68  1  0  0  0  0
 38 69  1  0  0  0  0
 39 70  1  0  0  0  0
 39 71  1  0  0  0  0
M  END
>  <type>
systematic

$$$$
