# Supplementary material for: Similarity-Based Profiling of Hydrazone-Containing Scaffolds Active Against Leishmania Amastigotes
Source: ACS Omega. 2025 Oct 22;10(43):50679–94. doi: 10.1021/acsomega.5c05276 (PMC12593058; doi:10.1021/acsomega.5c05276)
Supplement: Supplementary file 1 [file ao5c05276_si_001.zip › SDF/835.sdf]

  Mrv1816 04242417153D              66.00000

 34 37  0  0  0  0            999 V2000
    3.5330   -0.5678   -0.4796 C   0  0  0  0  0  0  0  0  0  0  0  0
    4.7980    0.0715   -0.3292 C   0  0  0  0  0  0  0  0  0  0  0  0
    5.9793   -0.7273   -0.3943 C   0  0  0  0  0  0  0  0  0  0  0  0
    5.8877   -2.0607   -0.6272 N   0  0  0  0  0  0  0  0  0  0  0  0
    4.7049   -2.6940   -0.7906 C   0  0  0  0  0  0  0  0  0  0  0  0
    3.5063   -1.9675   -0.7096 C   0  0  0  0  0  0  0  0  0  0  0  0
    4.9557    1.4647   -0.1165 C   0  0  0  0  0  0  0  0  0  0  0  0
    6.2319    2.0367    0.0390 C   0  0  0  0  0  0  0  0  0  0  0  0
    7.3820    1.2276    0.0074 C   0  0  0  0  0  0  0  0  0  0  0  0
    7.2553   -0.1544   -0.2218 C   0  0  0  0  0  0  0  0  0  0  0  0
    8.9111    1.9156    0.2442 Cl  0  0  0  0  0  0  0  0  0  0  0  0
    2.3772    0.1636   -0.3978 N   0  0  0  0  0  0  0  0  0  0  0  0
    1.2168   -0.3483   -0.3446 N   0  0  0  0  0  0  0  0  0  0  0  0
    0.0729    0.2186   -0.1947 C   0  0  0  0  0  0  0  0  0  0  0  0
   -1.6796    1.5718    0.0989 C   0  0  0  0  0  0  0  0  0  0  0  0
   -0.2882    1.5431   -0.0388 C   0  0  0  0  0  0  0  0  0  0  0  0
   -1.0960   -0.5054   -0.1506 C   0  0  0  0  0  0  0  0  0  0  0  0
   -2.1395    0.3178    0.0457 N   0  0  0  0  0  0  0  0  0  0  0  0
    0.4442    2.7499   -0.0070 C   0  0  0  0  0  0  0  0  0  0  0  0
   -0.2516    3.9723    0.1484 C   0  0  0  0  0  0  0  0  0  0  0  0
   -1.6615    3.9814    0.2638 C   0  0  0  0  0  0  0  0  0  0  0  0
   -2.3898    2.7744    0.2484 C   0  0  0  0  0  0  0  0  0  0  0  0
   -1.2039   -1.7471   -0.2752 O   0  0  0  0  0  0  0  0  0  0  0  0
    0.5998    5.4356    0.1904 Cl  0  0  0  0  0  0  0  0  0  0  0  0
    4.6910   -3.6981   -0.9764 H   0  0  0  0  0  0  0  0  0  0  0  0
    2.6219   -2.4685   -0.8269 H   0  0  0  0  0  0  0  0  0  0  0  0
    4.1449    2.0873   -0.0725 H   0  0  0  0  0  0  0  0  0  0  0  0
    6.3170    3.0469    0.1803 H   0  0  0  0  0  0  0  0  0  0  0  0
    8.0898   -0.7451   -0.2589 H   0  0  0  0  0  0  0  0  0  0  0  0
    2.4486    1.1257   -0.3610 H   0  0  0  0  0  0  0  0  0  0  0  0
   -3.0680    0.0477    0.1271 H   0  0  0  0  0  0  0  0  0  0  0  0
    1.4600    2.7518   -0.0956 H   0  0  0  0  0  0  0  0  0  0  0  0
   -2.1633    4.8686    0.3557 H   0  0  0  0  0  0  0  0  0  0  0  0
   -3.4083    2.7736    0.3370 H   0  0  0  0  0  0  0  0  0  0  0  0
  1  2  2  0  0  0  0
  2  3  1  0  0  0  0
  3  4  2  0  0  0  0
  4  5  1  0  0  0  0
  5  6  2  0  0  0  0
  1  6  1  0  0  0  0
  7  8  2  0  0  0  0
  8  9  1  0  0  0  0
  9 10  2  0  0  0  0
  7  2  1  0  0  0  0
 10  3  1  0  0  0  0
  9 11  1  0  0  0  0
  1 12  1  0  0  0  0
 12 13  1  0  0  0  0
 13 14  2  0  0  0  0
 17 18  1  0  0  0  0
 15 18  1  0  0  0  0
 16 14  1  0  0  0  0
 14 17  1  0  0  0  0
 19 20  1  0  0  0  0
 20 21  2  0  0  0  0
 21 22  1  0  0  0  0
 15 22  2  0  0  0  0
 16 19  2  0  0  0  0
 15 16  1  0  0  0  0
 17 23  2  0  0  0  0
 20 24  1  0  0  0  0
  5 25  1  0  0  0  0
  6 26  1  0  0  0  0
  7 27  1  0  0  0  0
  8 28  1  0  0  0  0
 10 29  1  0  0  0  0
 12 30  1  0  0  0  0
 18 31  1  0  0  0  0
 19 32  1  0  0  0  0
 21 33  1  0  0  0  0
 22 34  1  0  0  0  0
M  END
>  <type>
common

$$$$
