# Supplementary material for: Similarity-Based Profiling of Hydrazone-Containing Scaffolds Active Against Leishmania Amastigotes
Source: ACS Omega. 2025 Oct 22;10(43):50679–94. doi: 10.1021/acsomega.5c05276 (PMC12593058; doi:10.1021/acsomega.5c05276)
Supplement: Supplementary file 1 [file ao5c05276_si_001.zip › SDF/756.sdf]

  Mrv1816 05312316253D             115.72000

 72 75  0  0  0  0            999 V2000
    1.3560    6.4126    5.3469 C   0  0  0  0  0  0  0  0  0  0  0  0
    0.0105    5.9827    5.3174 C   0  0  0  0  0  0  0  0  0  0  0  0
   -0.6153    5.5437    6.5001 C   0  0  0  0  0  0  0  0  0  0  0  0
    0.0939    5.5036    7.7215 C   0  0  0  0  0  0  0  0  0  0  0  0
    1.4541    5.8858    7.7236 C   0  0  0  0  0  0  0  0  0  0  0  0
    2.1050    6.3021    6.5432 C   0  0  0  0  0  0  0  0  0  0  0  0
    3.4366    6.6390    6.5784 O   0  0  0  0  0  0  0  0  0  0  0  0
    4.2654    5.5503    6.4312 C   0  0  0  0  0  0  0  0  0  0  0  0
    4.7635    4.8512    7.5561 C   0  0  0  0  0  0  0  0  0  0  0  0
    4.6725    5.1430    5.1429 C   0  0  0  0  0  0  0  0  0  0  0  0
    5.5432    4.0512    4.9697 C   0  0  0  0  0  0  0  0  0  0  0  0
    6.0212    3.3319    6.0891 C   0  0  0  0  0  0  0  0  0  0  0  0
    5.6067    3.7355    7.3786 C   0  0  0  0  0  0  0  0  0  0  0  0
   -0.7045    6.0072    4.1503 O   0  0  0  0  0  0  0  0  0  0  0  0
   -0.5825    4.7772    3.4135 C   0  0  0  0  0  0  0  0  0  0  0  0
   -0.5818    5.0719    8.9758 C   0  0  2  0  0  0  0  0  0  0  0  0
   -0.8625    3.6460    8.9945 C   0  0  0  0  0  0  0  0  0  0  0  0
    0.0885    2.7118    9.1244 C   0  0  0  0  0  0  0  0  0  0  0  0
    1.9079    6.9112    4.1946 O   0  0  0  0  0  0  0  0  0  0  0  0
    4.4219    5.2169    8.8294 O   0  0  0  0  0  0  0  0  0  0  0  0
    5.3739    6.1022    9.4423 C   0  0  0  0  0  0  0  0  0  0  0  0
    6.9624    2.1922    5.9151 C   0  0  1  0  0  0  0  0  0  0  0  0
    1.9692    8.3548    4.1583 C   0  0  1  0  0  0  0  0  0  0  0  0
    2.4576    8.8099    2.8314 C   0  0  0  0  0  0  0  0  0  0  0  0
    3.5048    9.7115    0.3461 C   0  0  0  0  0  0  0  0  0  0  0  0
    2.3239   10.2742    0.8692 C   0  0  0  0  0  0  0  0  0  0  0  0
    1.7980    9.8234    2.0962 C   0  0  0  0  0  0  0  0  0  0  0  0
    3.6355    8.2458    2.2911 C   0  0  0  0  0  0  0  0  0  0  0  0
    4.1517    8.6840    1.0595 C   0  0  0  0  0  0  0  0  0  0  0  0
    4.0462   10.2007   -0.8133 O   0  0  0  0  0  0  0  0  0  0  0  0
    3.6403    9.4797   -1.9878 C   0  0  0  0  0  0  0  0  0  0  0  0
    8.3831    2.6342    5.7200 N   0  0  1  0  0  0  0  0  0  0  0  0
   10.4226    3.7963    6.6490 C   0  0  1  0  0  0  0  0  0  0  0  0
    8.9922    3.2748    6.9327 C   0  0  1  0  0  0  0  0  0  0  0  0
    9.2487    1.5393    5.1833 C   0  0  1  0  0  0  0  0  0  0  0  0
   10.7987    2.0479    5.0441 C   0  0  2  0  0  0  0  0  0  0  0  0
   11.2989    2.7321    6.2377 O   0  0  0  0  0  0  0  0  0  0  0  0
   -1.5973    5.2572    6.4659 H   0  0  0  0  0  0  0  0  0  0  0  0
    1.9816    5.8609    8.5967 H   0  0  0  0  0  0  0  0  0  0  0  0
    4.3386    5.6466    4.3224 H   0  0  0  0  0  0  0  0  0  0  0  0
    5.8280    3.7881    4.0212 H   0  0  0  0  0  0  0  0  0  0  0  0
    5.9391    3.2324    8.2064 H   0  0  0  0  0  0  0  0  0  0  0  0
   -1.1906    4.8584    2.5128 H   0  0  0  0  0  0  0  0  0  0  0  0
    0.4521    4.5969    3.1106 H   0  0  0  0  0  0  0  0  0  0  0  0
   -0.9450    3.9246    3.9946 H   0  0  0  0  0  0  0  0  0  0  0  0
   -1.5145    5.6347    9.0736 H   0  0  0  0  0  0  0  0  0  0  0  0
    0.0182    5.3185    9.8569 H   0  0  0  0  0  0  0  0  0  0  0  0
   -1.8072    3.3473    8.9017 H   0  0  0  0  0  0  0  0  0  0  0  0
    1.0457    2.9576    9.2179 H   0  0  0  0  0  0  0  0  0  0  0  0
   -0.1547    1.7504    9.1301 H   0  0  0  0  0  0  0  0  0  0  0  0
    5.0538    6.2814   10.4688 H   0  0  0  0  0  0  0  0  0  0  0  0
    6.3757    5.6649    9.4675 H   0  0  0  0  0  0  0  0  0  0  0  0
    5.4105    7.0628    8.9250 H   0  0  0  0  0  0  0  0  0  0  0  0
    6.9023    1.5089    6.7688 H   0  0  0  0  0  0  0  0  0  0  0  0
    6.6230    1.6244    5.0443 H   0  0  0  0  0  0  0  0  0  0  0  0
    0.9871    8.7895    4.3781 H   0  0  0  0  0  0  0  0  0  0  0  0
    2.6786    8.7151    4.9092 H   0  0  0  0  0  0  0  0  0  0  0  0
    1.8518   11.0215    0.3578 H   0  0  0  0  0  0  0  0  0  0  0  0
    0.9408   10.2528    2.4540 H   0  0  0  0  0  0  0  0  0  0  0  0
    4.1308    7.5100    2.7940 H   0  0  0  0  0  0  0  0  0  0  0  0
    5.0031    8.2574    0.6900 H   0  0  0  0  0  0  0  0  0  0  0  0
    4.1251    9.9402   -2.8485 H   0  0  0  0  0  0  0  0  0  0  0  0
    3.9536    8.4342   -1.9400 H   0  0  0  0  0  0  0  0  0  0  0  0
    2.5591    9.5336   -2.1363 H   0  0  0  0  0  0  0  0  0  0  0  0
   10.3997    4.5779    5.8850 H   0  0  0  0  0  0  0  0  0  0  0  0
   10.8231    4.2332    7.5660 H   0  0  0  0  0  0  0  0  0  0  0  0
    8.3878    4.1261    7.2498 H   0  0  0  0  0  0  0  0  0  0  0  0
    9.0384    2.5645    7.7655 H   0  0  0  0  0  0  0  0  0  0  0  0
    9.2332    0.6720    5.8496 H   0  0  0  0  0  0  0  0  0  0  0  0
    8.9000    1.2285    4.1952 H   0  0  0  0  0  0  0  0  0  0  0  0
   10.9878    2.7551    4.1926 H   0  0  0  0  0  0  0  0  0  0  0  0
   11.5393    1.2239    4.8691 H   0  0  0  0  0  0  0  0  0  0  0  0
  1  2  1  0  0  0  0
  2  3  2  0  0  0  0
  3  4  1  0  0  0  0
  4  5  2  0  0  0  0
  5  6  1  0  0  0  0
  1  6  2  0  0  0  0
  6  7  1  0  0  0  0
  7  8  1  0  0  0  0
 10 11  1  0  0  0  0
 11 12  2  0  0  0  0
 12 13  1  0  0  0  0
  9 13  2  0  0  0  0
  9  8  1  0  0  0  0
  8 10  2  0  0  0  0
  2 14  1  0  0  0  0
 14 15  1  0  0  0  0
  4 16  1  0  0  0  0
 16 17  1  0  0  0  0
 17 18  2  0  0  0  0
  1 19  1  0  0  0  0
  9 20  1  0  0  0  0
 20 21  1  0  0  0  0
 12 22  1  0  0  0  0
 19 23  1  0  0  0  0
 23 24  1  0  0  0  0
 25 26  1  0  0  0  0
 26 27  2  0  0  0  0
 28 29  1  0  0  0  0
 25 29  2  0  0  0  0
 27 24  1  0  0  0  0
 24 28  2  0  0  0  0
 25 30  1  0  0  0  0
 30 31  1  0  0  0  0
 22 32  1  0  0  0  0
 33 34  1  0  0  0  0
 35 36  1  0  0  0  0
 36 37  1  0  0  0  0
 33 37  1  0  0  0  0
 34 32  1  0  0  0  0
 32 35  1  0  0  0  0
  3 38  1  0  0  0  0
  5 39  1  0  0  0  0
 10 40  1  0  0  0  0
 11 41  1  0  0  0  0
 13 42  1  0  0  0  0
 15 43  1  0  0  0  0
 15 44  1  0  0  0  0
 15 45  1  0  0  0  0
 16 46  1  0  0  0  0
 16 47  1  0  0  0  0
 17 48  1  0  0  0  0
 18 49  1  0  0  0  0
 18 50  1  0  0  0  0
 21 51  1  0  0  0  0
 21 52  1  0  0  0  0
 21 53  1  0  0  0  0
 22 54  1  0  0  0  0
 22 55  1  0  0  0  0
 23 56  1  0  0  0  0
 23 57  1  0  0  0  0
 26 58  1  0  0  0  0
 27 59  1  0  0  0  0
 28 60  1  0  0  0  0
 29 61  1  0  0  0  0
 31 62  1  0  0  0  0
 31 63  1  0  0  0  0
 31 64  1  0  0  0  0
 33 65  1  0  0  0  0
 33 66  1  0  0  0  0
 34 67  1  0  0  0  0
 34 68  1  0  0  0  0
 35 69  1  0  0  0  0
 35 70  1  0  0  0  0
 36 71  1  0  0  0  0
 36 72  1  0  0  0  0
M  END
$$$$
