# Supplementary material for: Similarity-Based Profiling of Hydrazone-Containing Scaffolds Active Against Leishmania Amastigotes
Source: ACS Omega. 2025 Oct 22;10(43):50679–94. doi: 10.1021/acsomega.5c05276 (PMC12593058; doi:10.1021/acsomega.5c05276)
Supplement: Supplementary file 1 [file ao5c05276_si_001.zip › SDF/886.sdf]

  Mrv1816 10152411113D              67.56000

 38 41  0  0  0  0            999 V2000
   -1.4418    0.7930    2.5226 N   0  0  0  0  0  0  0  0  0  0  0  0
   -2.2915    1.6426    3.1363 C   0  0  0  0  0  0  0  0  0  0  0  0
   -3.5112    1.5693    2.5655 N   0  0  0  0  0  0  0  0  0  0  0  0
   -3.4444    0.6860    1.5642 C   0  0  0  0  0  0  0  0  0  0  0  0
   -2.1450    0.2025    1.5461 C   0  0  0  0  0  0  0  0  0  0  0  0
   -4.3969    0.2502    0.6289 C   0  0  0  0  0  0  0  0  0  0  0  0
   -4.0024   -0.7038   -0.3380 C   0  0  0  0  0  0  0  0  0  0  0  0
   -2.6738   -1.2164   -0.3592 C   0  0  0  0  0  0  0  0  0  0  0  0
   -1.7418   -0.7465    0.5989 C   0  0  0  0  0  0  0  0  0  0  0  0
   -1.9001    2.5288    4.2436 C   0  0  1  0  0  0  0  0  0  0  0  0
   -0.8712    3.3413    3.8340 F   0  0  0  0  0  0  0  0  0  0  0  0
   -2.9403    3.3248    4.6555 F   0  0  0  0  0  0  0  0  0  0  0  0
   -1.4799    1.7753    5.3100 F   0  0  0  0  0  0  0  0  0  0  0  0
   -2.1690   -2.1476   -1.2179 N   0  0  0  0  0  0  0  0  0  0  0  0
   -2.7316   -2.8522   -2.2400 C   0  0  0  0  0  0  0  0  0  0  0  0
   -3.9200   -2.7144   -2.6123 O   0  0  0  0  0  0  0  0  0  0  0  0
   -1.8643   -3.8511   -2.9085 C   0  0  2  0  0  0  0  0  0  0  0  0
   -0.1369   -5.3487   -2.1281 C   0  0  0  0  0  0  0  0  0  0  0  0
   -1.3259   -4.7068   -1.8701 O   0  0  0  0  0  0  0  0  0  0  0  0
   -0.7366   -3.1745   -3.7466 C   0  0  2  0  0  0  0  0  0  0  0  0
    0.1953   -4.1605   -4.2338 O   0  0  0  0  0  0  0  0  0  0  0  0
    0.6299   -5.0569   -3.2858 C   0  0  0  0  0  0  0  0  0  0  0  0
    0.3352   -6.2948   -1.1961 C   0  0  0  0  0  0  0  0  0  0  0  0
    1.5455   -6.9736   -1.4302 C   0  0  0  0  0  0  0  0  0  0  0  0
    2.3003   -6.6919   -2.5835 C   0  0  0  0  0  0  0  0  0  0  0  0
    1.8471   -5.7294   -3.5030 C   0  0  0  0  0  0  0  0  0  0  0  0
   -4.2951    2.0756    2.8274 H   0  0  0  0  0  0  0  0  0  0  0  0
   -5.3475    0.6250    0.6463 H   0  0  0  0  0  0  0  0  0  0  0  0
   -4.6963   -1.0147   -1.0176 H   0  0  0  0  0  0  0  0  0  0  0  0
   -0.7763   -1.0847    0.6172 H   0  0  0  0  0  0  0  0  0  0  0  0
   -1.2367   -2.3624   -1.0603 H   0  0  0  0  0  0  0  0  0  0  0  0
   -2.4560   -4.4798   -3.5836 H   0  0  0  0  0  0  0  0  0  0  0  0
   -0.1861   -2.4367   -3.1542 H   0  0  0  0  0  0  0  0  0  0  0  0
   -1.1758   -2.6655   -4.6060 H   0  0  0  0  0  0  0  0  0  0  0  0
   -0.2012   -6.4897   -0.3464 H   0  0  0  0  0  0  0  0  0  0  0  0
    1.8765   -7.6719   -0.7612 H   0  0  0  0  0  0  0  0  0  0  0  0
    3.1755   -7.1904   -2.7547 H   0  0  0  0  0  0  0  0  0  0  0  0
    2.4014   -5.5244   -4.3370 H   0  0  0  0  0  0  0  0  0  0  0  0
  1  2  2  0  0  0  0
  2  3  1  0  0  0  0
  3  4  1  0  0  0  0
  1  5  1  0  0  0  0
  6  7  1  0  0  0  0
  7  8  2  0  0  0  0
  8  9  1  0  0  0  0
  4  6  2  0  0  0  0
  5  9  2  0  0  0  0
  5  4  1  0  0  0  0
  2 10  1  0  0  0  0
 10 11  1  0  0  0  0
 10 12  1  0  0  0  0
 10 13  1  0  0  0  0
  8 14  1  0  0  0  0
 14 15  1  0  0  0  0
 15 16  2  0  0  0  0
 15 17  1  0  0  0  0
 18 19  1  0  0  0  0
 20 21  1  0  0  0  0
 21 22  1  0  0  0  0
 19 17  1  0  0  0  0
 17 20  1  0  0  0  0
 23 24  1  0  0  0  0
 24 25  2  0  0  0  0
 25 26  1  0  0  0  0
 18 23  2  0  0  0  0
 22 26  2  0  0  0  0
 22 18  1  0  0  0  0
  3 27  1  0  0  0  0
  6 28  1  0  0  0  0
  7 29  1  0  0  0  0
  9 30  1  0  0  0  0
 14 31  1  0  0  0  0
 17 32  1  0  0  0  0
 20 33  1  0  0  0  0
 20 34  1  0  0  0  0
 23 35  1  0  0  0  0
 24 36  1  0  0  0  0
 25 37  1  0  0  0  0
 26 38  1  0  0  0  0
M  END
>  <type>
systematic

$$$$
