# Supplementary material for: Similarity-Based Profiling of Hydrazone-Containing Scaffolds Active Against Leishmania Amastigotes
Source: ACS Omega. 2025 Oct 22;10(43):50679–94. doi: 10.1021/acsomega.5c05276 (PMC12593058; doi:10.1021/acsomega.5c05276)
Supplement: Supplementary file 1 [file ao5c05276_si_001.zip › SDF/744.sdf]

  Mrv1816 05092317063D              93.98000

 51 54  0  0  0  0            999 V2000
    1.8162    7.8915   -1.7798 O   0  0  0  0  0  0  0  0  0  0  0  0
    1.9472    6.9354   -0.9032 N   0  0  0  0  0  0  0  0  0  0  0  0
    2.4741    7.4139    0.2397 C   0  0  0  0  0  0  0  0  0  0  0  0
    2.6642    8.7811    0.0559 C   0  0  0  0  0  0  0  0  0  0  0  0
    2.2434    9.0525   -1.2361 C   0  0  0  0  0  0  0  0  0  0  0  0
    2.2460   10.3473   -1.9315 C   0  0  2  0  0  0  0  0  0  0  0  0
    0.9965   10.5348   -2.6165 N   0  0  0  0  0  0  0  0  0  0  0  0
   -0.1628   11.0880   -2.1657 C   0  0  0  0  0  0  0  0  0  0  0  0
   -1.0776   11.0639   -3.1591 N   0  0  0  0  0  0  0  0  0  0  0  0
   -0.5198   10.4801   -4.2233 C   0  0  0  0  0  0  0  0  0  0  0  0
    0.7777   10.1423   -3.8858 C   0  0  0  0  0  0  0  0  0  0  0  0
   -0.4469   11.5762   -0.9590 N   0  3  0  0  0  0  0  0  0  0  0  0
   -1.4324   12.1700   -0.7581 O   0  0  0  0  0  0  0  0  0  0  0  0
    0.3013   11.4001    0.0458 O   0  5  0  0  0  0  0  0  0  0  0  0
    2.7731    6.6263    1.3791 C   0  0  0  0  0  0  0  0  0  0  0  0
    2.1811    5.3486    1.5371 C   0  0  0  0  0  0  0  0  0  0  0  0
    2.4789    4.5500    2.6544 C   0  0  0  0  0  0  0  0  0  0  0  0
    3.3615    5.0209    3.6457 C   0  0  0  0  0  0  0  0  0  0  0  0
    3.9714    6.2831    3.4897 C   0  0  0  0  0  0  0  0  0  0  0  0
    3.6769    7.0786    2.3703 C   0  0  0  0  0  0  0  0  0  0  0  0
    3.0198    4.6159    6.0124 C   0  0  1  0  0  0  0  0  0  0  0  0
    3.6236    4.2566    4.7476 N   0  0  0  0  0  0  0  0  0  0  0  0
    4.5295    3.1399    4.6324 C   0  0  1  0  0  0  0  0  0  0  0  0
    3.9143    1.7858    5.0622 C   0  0  1  0  0  0  0  0  0  0  0  0
    3.7151    1.7580    6.5477 N   0  3  1  0  0  0  0  0  0  0  0  0
    2.3915    2.2779    7.0240 C   0  0  2  0  0  0  0  0  0  0  0  0
    1.8980    3.6233    6.4179 C   0  0  1  0  0  0  0  0  0  0  0  0
    4.0648    0.4422    7.1590 C   0  0  0  0  0  0  0  0  0  0  0  0
    3.0366    9.4531    0.7309 H   0  0  0  0  0  0  0  0  0  0  0  0
    3.0749   10.3450   -2.6423 H   0  0  0  0  0  0  0  0  0  0  0  0
    2.4435   11.1675   -1.2397 H   0  0  0  0  0  0  0  0  0  0  0  0
   -0.9783   10.3103   -5.1202 H   0  0  0  0  0  0  0  0  0  0  0  0
    1.4446    9.6678   -4.4980 H   0  0  0  0  0  0  0  0  0  0  0  0
    1.5206    4.9847    0.8432 H   0  0  0  0  0  0  0  0  0  0  0  0
    2.0470    3.6271    2.7458 H   0  0  0  0  0  0  0  0  0  0  0  0
    4.6368    6.6275    4.1868 H   0  0  0  0  0  0  0  0  0  0  0  0
    4.1417    7.9860    2.2848 H   0  0  0  0  0  0  0  0  0  0  0  0
    3.7860    4.6628    6.7911 H   0  0  0  0  0  0  0  0  0  0  0  0
    2.5702    5.6156    5.9655 H   0  0  0  0  0  0  0  0  0  0  0  0
    4.8878    3.0261    3.6027 H   0  0  0  0  0  0  0  0  0  0  0  0
    5.4106    3.3500    5.2461 H   0  0  0  0  0  0  0  0  0  0  0  0
    2.9774    1.6034    4.5266 H   0  0  0  0  0  0  0  0  0  0  0  0
    4.6173    1.0118    4.7358 H   0  0  0  0  0  0  0  0  0  0  0  0
    4.4074    2.4058    6.9289 H   0  0  0  0  0  0  0  0  0  0  0  0
    2.4775    2.4252    8.1049 H   0  0  0  0  0  0  0  0  0  0  0  0
    1.6123    1.5273    6.8588 H   0  0  0  0  0  0  0  0  0  0  0  0
    1.2570    4.1127    7.1579 H   0  0  0  0  0  0  0  0  0  0  0  0
    1.2716    3.4197    5.5427 H   0  0  0  0  0  0  0  0  0  0  0  0
    3.9472    0.4746    8.2438 H   0  0  0  0  0  0  0  0  0  0  0  0
    5.1124    0.2062    6.9549 H   0  0  0  0  0  0  0  0  0  0  0  0
    3.4380   -0.3593    6.7606 H   0  0  0  0  0  0  0  0  0  0  0  0
  1  2  1  0  0  0  0
  2  3  2  0  0  0  0
  3  4  1  0  0  0  0
  4  5  2  0  0  0  0
  1  5  1  0  0  0  0
  7  8  1  0  0  0  0
  8  9  2  0  0  0  0
  9 10  1  0  0  0  0
 10 11  2  0  0  0  0
  7 11  1  0  0  0  0
 12 13  2  0  0  0  0
 12 14  1  0  0  0  0
  8 12  1  0  0  0  0
  6  7  1  0  0  0  0
  5  6  1  0  0  0  0
 15 16  2  0  0  0  0
 16 17  1  0  0  0  0
 17 18  2  0  0  0  0
 18 19  1  0  0  0  0
 19 20  2  0  0  0  0
 15 20  1  0  0  0  0
 21 22  1  0  0  0  0
 22 23  1  0  0  0  0
 23 24  1  0  0  0  0
 24 25  1  0  0  0  0
 25 26  1  0  0  0  0
 26 27  1  0  0  0  0
 21 27  1  0  0  0  0
 25 28  1  0  0  0  0
 18 22  1  0  0  0  0
  3 15  1  0  0  0  0
  4 29  1  0  0  0  0
  6 30  1  0  0  0  0
  6 31  1  0  0  0  0
 10 32  1  0  0  0  0
 11 33  1  0  0  0  0
 16 34  1  0  0  0  0
 17 35  1  0  0  0  0
 19 36  1  0  0  0  0
 20 37  1  0  0  0  0
 21 38  1  0  0  0  0
 21 39  1  0  0  0  0
 23 40  1  0  0  0  0
 23 41  1  0  0  0  0
 24 42  1  0  0  0  0
 24 43  1  0  0  0  0
 25 44  1  0  0  0  0
 26 45  1  0  0  0  0
 26 46  1  0  0  0  0
 27 47  1  0  0  0  0
 27 48  1  0  0  0  0
 28 49  1  0  0  0  0
 28 50  1  0  0  0  0
 28 51  1  0  0  0  0
M  CHG  3  12   1  14  -1  25   1
M  END
>  <type>
systematic

$$$$
