# Supplementary material for: Similarity-Based Profiling of Hydrazone-Containing Scaffolds Active Against Leishmania Amastigotes
Source: ACS Omega. 2025 Oct 22;10(43):50679–94. doi: 10.1021/acsomega.5c05276 (PMC12593058; doi:10.1021/acsomega.5c05276)
Supplement: Supplementary file 1 [file ao5c05276_si_001.zip › SDF/745.sdf]

3-(2-Chloro-3,5-dimethoxyphenyl)-5-((2-nitro-1H-imidazole-1-yl)methyl)isoxazole
  Mrv1816 05092317083D              73.45000

 38 40  0  0  0  0            999 V2000
   -1.0079    2.2358    5.4781 O   0  0  0  0  0  0  0  0  0  0  0  0
   -0.6875    1.1260    4.8660 N   0  0  0  0  0  0  0  0  0  0  0  0
    0.0130    1.4070    3.7531 C   0  0  0  0  0  0  0  0  0  0  0  0
    0.1320    2.7877    3.6698 C   0  0  0  0  0  0  0  0  0  0  0  0
   -0.5180    3.2913    4.7868 C   0  0  0  0  0  0  0  0  0  0  0  0
   -0.6233    4.7022    5.2059 C   0  0  1  0  0  0  0  0  0  0  0  0
    0.5602    5.1185    5.9197 N   0  0  0  0  0  0  0  0  0  0  0  0
    1.4995    6.0626    5.6186 C   0  0  0  0  0  0  0  0  0  0  0  0
    2.4124    6.0971    6.6145 N   0  0  0  0  0  0  0  0  0  0  0  0
    2.0703    5.1918    7.5364 C   0  0  0  0  0  0  0  0  0  0  0  0
    0.9092    4.5798    7.1069 C   0  0  0  0  0  0  0  0  0  0  0  0
    1.6096    6.8672    4.5594 N   0  3  0  0  0  0  0  0  0  0  0  0
    0.8739    6.8484    3.6561 O   0  0  0  0  0  0  0  0  0  0  0  0
    2.5562    7.7107    4.4784 O   0  5  0  0  0  0  0  0  0  0  0  0
    0.5352    0.4604    2.8435 C   0  0  0  0  0  0  0  0  0  0  0  0
    1.4502   -0.5496    3.2434 C   0  0  0  0  0  0  0  0  0  0  0  0
    1.9681   -1.4539    2.2847 C   0  0  0  0  0  0  0  0  0  0  0  0
    1.5223   -1.3921    0.9501 C   0  0  0  0  0  0  0  0  0  0  0  0
    0.6334   -0.3834    0.5395 C   0  0  0  0  0  0  0  0  0  0  0  0
    0.1406    0.5322    1.4877 C   0  0  0  0  0  0  0  0  0  0  0  0
    2.9027   -2.3997    2.6217 O   0  0  0  0  0  0  0  0  0  0  0  0
    4.2524   -1.9150    2.4748 C   0  0  0  0  0  0  0  0  0  0  0  0
    0.2426   -0.2986   -0.7694 O   0  0  0  0  0  0  0  0  0  0  0  0
    1.1022    0.5546   -1.5481 C   0  0  0  0  0  0  0  0  0  0  0  0
    1.9721   -0.6879    4.8560 Cl  0  0  0  0  0  0  0  0  0  0  0  0
    0.6165    3.3196    2.9436 H   0  0  0  0  0  0  0  0  0  0  0  0
   -0.8421    5.3106    4.3297 H   0  0  0  0  0  0  0  0  0  0  0  0
   -1.4810    4.8095    5.8766 H   0  0  0  0  0  0  0  0  0  0  0  0
    2.5761    4.9898    8.4012 H   0  0  0  0  0  0  0  0  0  0  0  0
    0.4096    3.8441    7.6125 H   0  0  0  0  0  0  0  0  0  0  0  0
    1.8582   -2.0746    0.2676 H   0  0  0  0  0  0  0  0  0  0  0  0
   -0.5169    1.2515    1.1766 H   0  0  0  0  0  0  0  0  0  0  0  0
    4.9356   -2.7017    2.7942 H   0  0  0  0  0  0  0  0  0  0  0  0
    4.4773   -1.6704    1.4335 H   0  0  0  0  0  0  0  0  0  0  0  0
    4.4372   -1.0367    3.0991 H   0  0  0  0  0  0  0  0  0  0  0  0
    0.7294    0.5689   -2.5723 H   0  0  0  0  0  0  0  0  0  0  0  0
    1.0966    1.5810   -1.1714 H   0  0  0  0  0  0  0  0  0  0  0  0
    2.1290    0.1795   -1.5662 H   0  0  0  0  0  0  0  0  0  0  0  0
  1  2  1  0  0  0  0
  2  3  2  0  0  0  0
  3  4  1  0  0  0  0
  4  5  2  0  0  0  0
  1  5  1  0  0  0  0
  7  8  1  0  0  0  0
  8  9  2  0  0  0  0
  9 10  1  0  0  0  0
 10 11  2  0  0  0  0
  7 11  1  0  0  0  0
 12 13  2  0  0  0  0
 12 14  1  0  0  0  0
  8 12  1  0  0  0  0
  6  7  1  0  0  0  0
  5  6  1  0  0  0  0
 15 16  2  0  0  0  0
 16 17  1  0  0  0  0
 17 18  2  0  0  0  0
 18 19  1  0  0  0  0
 19 20  2  0  0  0  0
 15 20  1  0  0  0  0
 21 22  1  0  0  0  0
 17 21  1  0  0  0  0
 23 24  1  0  0  0  0
 19 23  1  0  0  0  0
 16 25  1  0  0  0  0
  3 15  1  0  0  0  0
  4 26  1  0  0  0  0
  6 27  1  0  0  0  0
  6 28  1  0  0  0  0
 10 29  1  0  0  0  0
 11 30  1  0  0  0  0
 18 31  1  0  0  0  0
 20 32  1  0  0  0  0
 22 33  1  0  0  0  0
 22 34  1  0  0  0  0
 22 35  1  0  0  0  0
 24 36  1  0  0  0  0
 24 37  1  0  0  0  0
 24 38  1  0  0  0  0
M  CHG  2  12   1  14  -1
M  END
>  <type>
systematic

$$$$
