# Supplementary material for: Similarity-Based Profiling of Hydrazone-Containing Scaffolds Active Against Leishmania Amastigotes
Source: ACS Omega. 2025 Oct 22;10(43):50679–94. doi: 10.1021/acsomega.5c05276 (PMC12593058; doi:10.1021/acsomega.5c05276)
Supplement: Supplementary file 1 [file ao5c05276_si_001.zip › SDF/760.sdf]

Molecule
 OpenBabel06192308543D
Time = Mon Jun 19 08:54:26 2023
 47 48  0  0  0  0  0  0  0  0999 V2000
   -6.3959   -0.8395    3.1802 C   0  0  0  0  0  0  0  0  0  0  0  0
   -5.0038   -0.4226    2.8217 C   0  0  0  0  0  0  0  0  0  0  0  0
   -4.9410    0.1924    1.4175 C   0  0  0  0  0  0  0  0  0  0  0  0
   -5.6633   -0.7288    0.4218 C   0  0  1  0  0  0  0  0  0  0  0  0
   -7.1542   -0.8175    0.7968 C   0  0  0  0  0  0  0  0  0  0  0  0
   -7.3542   -1.0211    2.2633 C   0  0  0  0  0  0  0  0  0  0  0  0
   -6.6357   -1.0689    4.6339 C   0  0  0  0  0  0  0  0  0  0  0  0
   -5.4379   -0.2993   -1.0646 C   0  0  0  0  0  0  0  0  0  0  0  0
   -6.2231   -1.2217   -2.0024 C   0  0  0  0  0  0  0  0  0  0  0  0
   -3.9404   -0.3540   -1.3885 C   0  0  0  0  0  0  0  0  0  0  0  0
   -5.9467    1.1017   -1.2116 N   0  0  0  0  0  0  0  0  0  0  0  0
   -5.9092    1.8819   -2.2973 C   0  0  0  0  0  0  0  0  0  0  0  0
   -6.6181    3.4592   -2.2080 S   0  0  0  0  0  0  0  0  0  0  0  0
   -5.4177    1.3804   -3.5072 N   0  0  0  0  0  0  0  0  0  0  0  0
   -5.1908    2.2880   -4.5441 N   0  0  0  0  0  0  0  0  0  0  0  0
   -4.1717    3.2278   -4.4212 C   0  0  0  0  0  0  0  0  0  0  0  0
   -3.3674    3.1605   -3.5114 O   0  0  0  0  0  0  0  0  0  0  0  0
   -4.0655    4.2029   -5.5384 C   0  0  0  0  0  0  0  0  0  0  0  0
   -2.7320    5.2859   -7.2094 C   0  0  0  0  0  0  0  0  0  0  0  0
   -2.8321    4.3526   -6.1690 C   0  0  0  0  0  0  0  0  0  0  0  0
   -5.1536    4.9745   -5.9380 C   0  0  0  0  0  0  0  0  0  0  0  0
   -4.9627    5.8856   -6.9858 C   0  0  0  0  0  0  0  0  0  0  0  0
   -3.7775    6.0361   -7.6085 N   0  0  0  0  0  0  0  0  0  0  0  0
   -4.6029    0.2981    3.5644 H   0  0  0  0  0  0  0  0  0  0  0  0
   -4.3297   -1.3042    2.8844 H   0  0  0  0  0  0  0  0  0  0  0  0
   -3.8851    0.3445    1.1243 H   0  0  0  0  0  0  0  0  0  0  0  0
   -5.4021    1.1980    1.4346 H   0  0  0  0  0  0  0  0  0  0  0  0
   -5.2254   -1.7570    0.5198 H   0  0  0  0  0  0  0  0  0  0  0  0
   -7.6302   -1.6529    0.2383 H   0  0  0  0  0  0  0  0  0  0  0  0
   -7.7075    0.0923    0.4803 H   0  0  0  0  0  0  0  0  0  0  0  0
   -8.3602   -1.3282    2.5413 H   0  0  0  0  0  0  0  0  0  0  0  0
   -7.6937   -1.2430    4.8723 H   0  0  0  0  0  0  0  0  0  0  0  0
   -6.0773   -1.9472    4.9935 H   0  0  0  0  0  0  0  0  0  0  0  0
   -6.3058   -0.2129    5.2416 H   0  0  0  0  0  0  0  0  0  0  0  0
   -7.3066   -1.0496   -1.9467 H   0  0  0  0  0  0  0  0  0  0  0  0
   -6.0520   -2.2777   -1.7484 H   0  0  0  0  0  0  0  0  0  0  0  0
   -5.9392   -1.1104   -3.0559 H   0  0  0  0  0  0  0  0  0  0  0  0
   -3.3899    0.5082   -0.9892 H   0  0  0  0  0  0  0  0  0  0  0  0
   -3.4783   -1.2519   -0.9477 H   0  0  0  0  0  0  0  0  0  0  0  0
   -3.7254   -0.4223   -2.4630 H   0  0  0  0  0  0  0  0  0  0  0  0
   -6.4457    1.4521   -0.3772 H   0  0  0  0  0  0  0  0  0  0  0  0
   -4.6434    0.6796   -3.4692 H   0  0  0  0  0  0  0  0  0  0  0  0
   -6.0257    2.4323   -5.1324 H   0  0  0  0  0  0  0  0  0  0  0  0
   -1.7851    5.4444   -7.7451 H   0  0  0  0  0  0  0  0  0  0  0  0
   -1.9641    3.7625   -5.8666 H   0  0  0  0  0  0  0  0  0  0  0  0
   -6.1305    4.8884   -5.4603 H   0  0  0  0  0  0  0  0  0  0  0  0
   -5.7850    6.5210   -7.3462 H   0  0  0  0  0  0  0  0  0  0  0  0
  1  2  1  0  0  0  0
  1  6  2  0  0  0  0
  1  7  1  0  0  0  0
  2  3  1  0  0  0  0
  2 24  1  0  0  0  0
  2 25  1  0  0  0  0
  3  4  1  0  0  0  0
  3 26  1  0  0  0  0
  3 27  1  0  0  0  0
  4  5  1  0  0  0  0
  4  8  1  0  0  0  0
  4 28  1  1  0  0  0
  5  6  1  0  0  0  0
  5 29  1  0  0  0  0
  5 30  1  0  0  0  0
  6 31  1  0  0  0  0
  7 32  1  0  0  0  0
  7 33  1  0  0  0  0
  7 34  1  0  0  0  0
  8  9  1  0  0  0  0
  8 10  1  0  0  0  0
  8 11  1  0  0  0  0
  9 35  1  0  0  0  0
  9 36  1  0  0  0  0
  9 37  1  0  0  0  0
 10 38  1  0  0  0  0
 10 39  1  0  0  0  0
 10 40  1  0  0  0  0
 11 12  1  0  0  0  0
 11 41  1  0  0  0  0
 12 13  2  0  0  0  0
 12 14  1  0  0  0  0
 14 15  1  0  0  0  0
 14 42  1  0  0  0  0
 15 16  1  0  0  0  0
 15 43  1  0  0  0  0
 16 17  2  0  0  0  0
 16 18  1  0  0  0  0
 18 20  2  0  0  0  0
 18 21  1  0  0  0  0
 19 20  1  0  0  0  0
 19 23  2  0  0  0  0
 19 44  1  0  0  0  0
 20 45  1  0  0  0  0
 21 22  2  0  0  0  0
 21 46  1  0  0  0  0
 22 23  1  0  0  0  0
 22 47  1  0  0  0  0
M  END
$$$$
