# Supplementary material for: Similarity-Based Profiling of Hydrazone-Containing Scaffolds Active Against Leishmania Amastigotes
Source: ACS Omega. 2025 Oct 22;10(43):50679–94. doi: 10.1021/acsomega.5c05276 (PMC12593058; doi:10.1021/acsomega.5c05276)
Supplement: Supplementary file 1 [file ao5c05276_si_001.zip › SDF/887_R.sdf]

  Mrv1816 10152411143D              72.36000

 53 55  0  0  0  0            999 V2000
   -1.9876   11.3992    0.0021 O   0  0  0  0  0  0  0  0  0  0  0  0
   -2.4762   10.2257   -0.4074 C   0  0  0  0  0  0  0  0  0  0  0  0
   -3.8165   10.1708   -0.4511 C   0  0  0  0  0  0  0  0  0  0  0  0
   -4.3424   11.4157    0.0393 C   0  0  1  0  0  0  0  0  0  0  0  0
   -3.0727   12.1967    0.4976 C   0  0  2  0  0  0  0  0  0  0  0  0
   -4.6343    9.1370   -0.9169 C   0  0  0  0  0  0  0  0  0  0  0  0
   -5.8805    9.2261   -0.8005 O   0  0  0  0  0  0  0  0  0  0  0  0
   -4.1069    8.0338   -1.5286 O   0  0  0  0  0  0  0  0  0  0  0  0
   -2.9724   13.5944   -0.1832 C   0  0  0  0  0  0  0  0  0  0  0  0
   -1.5567    9.2390   -0.7379 C   0  0  0  0  0  0  0  0  0  0  0  0
   -0.5426    9.5129   -1.6829 C   0  0  0  0  0  0  0  0  0  0  0  0
    0.4554    8.5609   -1.9595 C   0  0  0  0  0  0  0  0  0  0  0  0
    0.4667    7.3031   -1.3080 C   0  0  0  0  0  0  0  0  0  0  0  0
   -0.5859    7.0131   -0.4060 C   0  0  0  0  0  0  0  0  0  0  0  0
   -1.5719    7.9723   -0.1112 C   0  0  0  0  0  0  0  0  0  0  0  0
    1.5124    6.4071   -1.5169 C   0  0  0  0  0  0  0  0  0  0  0  0
    2.7560    6.8778   -1.5864 N   0  0  0  0  0  0  0  0  0  0  0  0
    1.2912    5.1479   -1.6247 N   0  3  0  0  0  0  0  0  0  0  0  0
    3.7943    6.1382   -1.8705 O   0  0  0  0  0  0  0  0  0  0  0  0
   -2.9911   12.3118    2.0630 C   0  0  1  0  0  0  0  0  0  0  0  0
   -1.7295   12.8739    2.6374 C   0  0  0  0  0  0  0  0  0  0  0  0
   -1.7293   14.1169    3.3192 C   0  0  0  0  0  0  0  0  0  0  0  0
   -0.5571   14.6138    3.9212 C   0  0  0  0  0  0  0  0  0  0  0  0
    0.6393   13.8797    3.8450 C   0  0  0  0  0  0  0  0  0  0  0  0
    0.6637   12.6538    3.1577 C   0  0  0  0  0  0  0  0  0  0  0  0
   -0.5116   12.1531    2.5651 C   0  0  0  0  0  0  0  0  0  0  0  0
   -4.8202    6.9357   -2.1071 C   0  0  2  0  0  0  0  0  0  0  0  0
   -3.8218    5.9039   -2.6627 C   0  0  0  0  0  0  0  0  0  0  0  0
   -4.8809   11.9185   -0.7688 H   0  0  0  0  0  0  0  0  0  0  0  0
   -5.0410   11.2376    0.8620 H   0  0  0  0  0  0  0  0  0  0  0  0
   -2.9701   13.4919   -1.2708 H   0  0  0  0  0  0  0  0  0  0  0  0
   -2.0500   14.0996    0.1060 H   0  0  0  0  0  0  0  0  0  0  0  0
   -3.8176   14.2224    0.1036 H   0  0  0  0  0  0  0  0  0  0  0  0
   -0.5162   10.4117   -2.1750 H   0  0  0  0  0  0  0  0  0  0  0  0
    1.1844    8.7981   -2.6394 H   0  0  0  0  0  0  0  0  0  0  0  0
   -0.6262    6.1120    0.0750 H   0  0  0  0  0  0  0  0  0  0  0  0
   -2.2943    7.7411    0.5760 H   0  0  0  0  0  0  0  0  0  0  0  0
    2.9022    7.8209   -1.3984 H   0  0  0  0  0  0  0  0  0  0  0  0
    2.0068    4.5607   -1.7583 H   0  0  0  0  0  0  0  0  0  0  0  0
    0.4191    4.8116   -1.5776 H   0  0  0  0  0  0  0  0  0  0  0  0
    4.4858    6.7789   -2.1339 H   0  0  0  0  0  0  0  0  0  0  0  0
   -3.8462   12.9103    2.3917 H   0  0  0  0  0  0  0  0  0  0  0  0
   -3.1294   11.3205    2.5044 H   0  0  0  0  0  0  0  0  0  0  0  0
   -2.5877   14.6684    3.3939 H   0  0  0  0  0  0  0  0  0  0  0  0
   -0.5748   15.5068    4.4198 H   0  0  0  0  0  0  0  0  0  0  0  0
    1.4890   14.2348    4.2913 H   0  0  0  0  0  0  0  0  0  0  0  0
    1.5358   12.1229    3.0962 H   0  0  0  0  0  0  0  0  0  0  0  0
   -0.4715   11.2472    2.0937 H   0  0  0  0  0  0  0  0  0  0  0  0
   -5.4614    7.3074   -2.9086 H   0  0  0  0  0  0  0  0  0  0  0  0
   -5.4420    6.4584   -1.3476 H   0  0  0  0  0  0  0  0  0  0  0  0
   -3.2476    5.4701   -1.8409 H   0  0  0  0  0  0  0  0  0  0  0  0
   -3.1356    6.3771   -3.3681 H   0  0  0  0  0  0  0  0  0  0  0  0
   -4.3620    5.1055   -3.1750 H   0  0  0  0  0  0  0  0  0  0  0  0
  1  2  1  0  0  0  0
  2  3  2  0  0  0  0
  3  4  1  0  0  0  0
  4  5  1  0  0  0  0
  1  5  1  0  0  0  0
  6  7  2  0  0  0  0
  6  8  1  0  0  0  0
  3  6  1  0  0  0  0
  5  9  1  0  0  0  0
 10 11  2  0  0  0  0
 11 12  1  0  0  0  0
 12 13  2  0  0  0  0
 13 14  1  0  0  0  0
 14 15  2  0  0  0  0
 10 15  1  0  0  0  0
 16 17  1  0  0  0  0
 16 18  2  0  0  0  0
 17 19  1  0  0  0  0
 13 16  1  0  0  0  0
  2 10  1  0  0  0  0
 20 21  1  0  0  0  0
 21 22  2  0  0  0  0
 22 23  1  0  0  0  0
 23 24  2  0  0  0  0
 24 25  1  0  0  0  0
 25 26  2  0  0  0  0
 21 26  1  0  0  0  0
  5 20  1  0  0  0  0
 27 28  1  0  0  0  0
  8 27  1  0  0  0  0
  4 29  1  0  0  0  0
  4 30  1  0  0  0  0
  9 31  1  0  0  0  0
  9 32  1  0  0  0  0
  9 33  1  0  0  0  0
 11 34  1  0  0  0  0
 12 35  1  0  0  0  0
 14 36  1  0  0  0  0
 15 37  1  0  0  0  0
 17 38  1  0  0  0  0
 18 39  1  0  0  0  0
 18 40  1  0  0  0  0
 19 41  1  0  0  0  0
 20 42  1  0  0  0  0
 20 43  1  0  0  0  0
 22 44  1  0  0  0  0
 23 45  1  0  0  0  0
 24 46  1  0  0  0  0
 25 47  1  0  0  0  0
 26 48  1  0  0  0  0
 27 49  1  0  0  0  0
 27 50  1  0  0  0  0
 28 51  1  0  0  0  0
 28 52  1  0  0  0  0
 28 53  1  0  0  0  0
M  CHG  1  18   1
M  END
>  <type>
systematic

$$$$
