# Supplementary material for: Similarity-Based Profiling of Hydrazone-Containing Scaffolds Active Against Leishmania Amastigotes
Source: ACS Omega. 2025 Oct 22;10(43):50679–94. doi: 10.1021/acsomega.5c05276 (PMC12593058; doi:10.1021/acsomega.5c05276)
Supplement: Supplementary file 1 [file ao5c05276_si_001.zip › SDF/852_lost.sdf]

  Mrv1816 05272415423D              57.27000

 39 41  0  0  0  0            999 V2000
   -4.2326   -5.0992    0.4246 C   0  0  0  0  0  0  0  0  0  0  0  0
   -5.4589   -5.7723    0.2534 C   0  0  0  0  0  0  0  0  0  0  0  0
   -6.2401   -6.1102    1.3745 C   0  0  0  0  0  0  0  0  0  0  0  0
   -5.8086   -5.7548    2.6628 C   0  0  0  0  0  0  0  0  0  0  0  0
   -4.5840   -5.0832    2.8340 C   0  0  0  0  0  0  0  0  0  0  0  0
   -3.7642   -4.7531    1.7186 C   0  0  0  0  0  0  0  0  0  0  0  0
   -2.5323   -4.0849    1.9625 C   0  0  0  0  0  0  0  0  0  0  0  0
   -4.1890   -4.7533    4.0865 N   0  0  0  0  0  0  0  0  0  0  0  0
   -3.0290   -4.1099    4.3677 C   0  0  0  0  0  0  0  0  0  0  0  0
   -2.1785   -3.7621    3.2965 C   0  0  0  0  0  0  0  0  0  0  0  0
   -6.0013   -6.1693   -1.2997 Cl  0  0  0  0  0  0  0  0  0  0  0  0
   -2.4516   -2.4627    5.9395 F   0  0  0  0  0  0  0  0  0  0  0  0
   -1.7144   -3.7665    0.9141 N   0  0  0  0  0  0  0  0  0  0  0  0
   -0.7664   -2.9245    0.9680 N   0  0  0  0  0  0  0  0  0  0  0  0
   -0.0523   -2.5646   -0.0363 C   0  0  0  0  0  0  0  0  0  0  0  0
    0.9479   -1.5991    0.0610 C   0  0  0  0  0  0  0  0  0  0  0  0
    2.3514    0.0626   -1.0920 C   0  0  0  0  0  0  0  0  0  0  0  0
    1.4174   -0.9881   -1.1318 C   0  0  0  0  0  0  0  0  0  0  0  0
    1.5012   -1.1698    1.3016 C   0  0  0  0  0  0  0  0  0  0  0  0
    2.4098   -0.0891    1.3319 C   0  0  0  0  0  0  0  0  0  0  0  0
    2.8353    0.5247    0.1419 C   0  0  0  0  0  0  0  0  0  0  0  0
    1.1732   -1.7653    2.4941 O   0  0  0  0  0  0  0  0  0  0  0  0
    2.0992   -2.7969    2.8883 C   0  0  0  0  0  0  0  0  0  0  0  0
   -2.6760   -3.8083    5.7737 C   0  0  1  0  0  0  0  0  0  0  0  0
   -3.6688   -4.1713    6.6550 F   0  0  0  0  0  0  0  0  0  0  0  0
   -1.5383   -4.4988    6.1162 F   0  0  0  0  0  0  0  0  0  0  0  0
   -3.6874   -4.8651   -0.4085 H   0  0  0  0  0  0  0  0  0  0  0  0
   -7.1240   -6.6133    1.2595 H   0  0  0  0  0  0  0  0  0  0  0  0
   -6.3907   -5.9875    3.4714 H   0  0  0  0  0  0  0  0  0  0  0  0
   -1.3015   -3.2752    3.4952 H   0  0  0  0  0  0  0  0  0  0  0  0
   -1.8940   -4.1800    0.0554 H   0  0  0  0  0  0  0  0  0  0  0  0
   -0.2491   -2.9675   -0.9257 H   0  0  0  0  0  0  0  0  0  0  0  0
    2.6693    0.4986   -1.9607 H   0  0  0  0  0  0  0  0  0  0  0  0
    1.0698   -1.2881   -2.0492 H   0  0  0  0  0  0  0  0  0  0  0  0
    2.7724    0.2476    2.2276 H   0  0  0  0  0  0  0  0  0  0  0  0
    3.4966    1.3047    0.1758 H   0  0  0  0  0  0  0  0  0  0  0  0
    1.7375   -3.2275    3.8218 H   0  0  0  0  0  0  0  0  0  0  0  0
    2.1597   -3.5960    2.1421 H   0  0  0  0  0  0  0  0  0  0  0  0
    3.0971   -2.3891    3.0722 H   0  0  0  0  0  0  0  0  0  0  0  0
  1  2  1  0  0  0  0
  2  3  2  0  0  0  0
  3  4  1  0  0  0  0
  4  5  2  0  0  0  0
  5  6  1  0  0  0  0
  1  6  2  0  0  0  0
  8  9  2  0  0  0  0
  9 10  1  0  0  0  0
  7 10  2  0  0  0  0
  5  8  1  0  0  0  0
  7  6  1  0  0  0  0
  2 11  1  0  0  0  0
  9 24  1  0  0  0  0
  7 13  1  0  0  0  0
 13 14  1  0  0  0  0
 14 15  2  0  0  0  0
 15 16  1  0  0  0  0
 17 18  1  0  0  0  0
 19 20  2  0  0  0  0
 20 21  1  0  0  0  0
 17 21  2  0  0  0  0
 18 16  2  0  0  0  0
 16 19  1  0  0  0  0
 19 22  1  0  0  0  0
 22 23  1  0  0  0  0
 12 24  1  0  0  0  0
 24 25  1  0  0  0  0
 24 26  1  0  0  0  0
  1 27  1  0  0  0  0
  3 28  1  0  0  0  0
  4 29  1  0  0  0  0
 10 30  1  0  0  0  0
 13 31  1  0  0  0  0
 15 32  1  0  0  0  0
 17 33  1  0  0  0  0
 18 34  1  0  0  0  0
 20 35  1  0  0  0  0
 21 36  1  0  0  0  0
 23 37  1  0  0  0  0
 23 38  1  0  0  0  0
 23 39  1  0  0  0  0
M  END
$$$$
