# Supplementary material for: Similarity-Based Profiling of Hydrazone-Containing Scaffolds Active Against Leishmania Amastigotes
Source: ACS Omega. 2025 Oct 22;10(43):50679–94. doi: 10.1021/acsomega.5c05276 (PMC12593058; doi:10.1021/acsomega.5c05276)
Supplement: Supplementary file 1 [file ao5c05276_si_001.zip › SDF/757.sdf]

  Mrv1816 06022311303D             183.10000

 35 37  0  0  0  0            999 V2000
    1.7292   -0.2572   -2.4584 C   0  0  0  0  0  0  0  0  0  0  0  0
    2.1399   -0.8210   -3.6676 C   0  0  0  0  0  0  0  0  0  0  0  0
    2.8723   -2.0182   -3.6765 C   0  0  0  0  0  0  0  0  0  0  0  0
    3.2346   -2.5552   -2.4913 C   0  0  0  0  0  0  0  0  0  0  0  0
    2.8964   -1.9404   -1.2861 C   0  0  0  0  0  0  0  0  0  0  0  0
    2.0461   -0.8017   -1.2538 C   0  0  0  0  0  0  0  0  0  0  0  0
    1.8150   -0.2501   -4.7366 O   0  0  0  0  0  0  0  0  0  0  0  0
    3.3826   -2.4456   -0.2471 O   0  0  0  0  0  0  0  0  0  0  0  0
    3.2191   -2.6659   -4.9385 C   0  0  0  0  0  0  0  0  0  0  0  0
    1.5202   -0.2564    0.0431 C   0  0  2  0  0  0  0  0  0  0  0  0
   -0.2726   -0.8305    1.7124 C   0  0  2  0  0  0  0  0  0  0  0  0
    0.9277   -1.4054    0.9413 C   0  0  1  0  0  0  0  0  0  0  0  0
    0.2878    0.7309   -0.0979 C   0  0  1  0  0  0  0  0  0  0  0  0
   -0.8412    0.3026    0.8551 C   0  0  1  0  0  0  0  0  0  0  0  0
    2.6788    0.4594    0.8213 C   0  0  0  0  0  0  0  0  0  0  0  0
    0.4798    2.2726   -0.2288 C   0  0  0  0  0  0  0  0  0  0  0  0
   -1.0344    0.1509   -0.6613 C   0  0  1  0  0  0  0  0  0  0  0  0
    1.1730    0.5604   -2.5157 H   0  0  0  0  0  0  0  0  0  0  0  0
    3.7467   -3.4071   -2.4665 H   0  0  0  0  0  0  0  0  0  0  0  0
    3.8323   -1.9936   -5.5414 H   0  0  0  0  0  0  0  0  0  0  0  0
    2.3077   -2.9034   -5.4918 H   0  0  0  0  0  0  0  0  0  0  0  0
    3.7779   -3.5955   -4.8015 H   0  0  0  0  0  0  0  0  0  0  0  0
    0.0558   -0.4204    2.6720 H   0  0  0  0  0  0  0  0  0  0  0  0
   -1.0335   -1.5925    1.8950 H   0  0  0  0  0  0  0  0  0  0  0  0
    0.5629   -2.2361    0.3276 H   0  0  0  0  0  0  0  0  0  0  0  0
    1.6536   -1.8166    1.6485 H   0  0  0  0  0  0  0  0  0  0  0  0
   -1.3644    1.1247    1.3479 H   0  0  0  0  0  0  0  0  0  0  0  0
    3.4897   -0.2267    1.0676 H   0  0  0  0  0  0  0  0  0  0  0  0
    3.1032    1.2727    0.2303 H   0  0  0  0  0  0  0  0  0  0  0  0
    2.3100    0.8770    1.7609 H   0  0  0  0  0  0  0  0  0  0  0  0
    0.8187    2.6894    0.7211 H   0  0  0  0  0  0  0  0  0  0  0  0
    1.2243    2.4953   -0.9928 H   0  0  0  0  0  0  0  0  0  0  0  0
   -0.4488    2.7765   -0.5026 H   0  0  0  0  0  0  0  0  0  0  0  0
   -1.7483    0.8505   -1.0984 H   0  0  0  0  0  0  0  0  0  0  0  0
   -1.0113   -0.8715   -1.0443 H   0  0  0  0  0  0  0  0  0  0  0  0
  1  2  1  0  0  0  0
  2  3  1  0  0  0  0
  3  4  2  0  0  0  0
  4  5  1  0  0  0  0
  5  6  1  0  0  0  0
  1  6  2  0  0  0  0
  2  7  2  0  0  0  0
  5  8  2  0  0  0  0
  3  9  1  0  0  0  0
  6 10  1  0  0  0  0
 11 12  1  0  0  0  0
 13 14  1  0  0  0  0
 11 14  1  0  0  0  0
 12 10  1  0  0  0  0
 10 13  1  0  0  0  0
 10 15  1  0  0  0  0
 13 16  1  0  0  0  0
 13 17  1  0  0  0  0
 14 17  1  0  0  0  0
  1 18  1  0  0  0  0
  4 19  1  0  0  0  0
  9 20  1  0  0  0  0
  9 21  1  0  0  0  0
  9 22  1  0  0  0  0
 11 23  1  0  0  0  0
 11 24  1  0  0  0  0
 12 25  1  0  0  0  0
 12 26  1  0  0  0  0
 14 27  1  0  0  0  0
 15 28  1  0  0  0  0
 15 29  1  0  0  0  0
 15 30  1  0  0  0  0
 16 31  1  0  0  0  0
 16 32  1  0  0  0  0
 16 33  1  0  0  0  0
 17 34  1  0  0  0  0
 17 35  1  0  0  0  0
M  END
$$$$
