# Supplementary material for: Similarity-Based Profiling of Hydrazone-Containing Scaffolds Active Against Leishmania Amastigotes
Source: ACS Omega. 2025 Oct 22;10(43):50679–94. doi: 10.1021/acsomega.5c05276 (PMC12593058; doi:10.1021/acsomega.5c05276)
Supplement: Supplementary file 1 [file ao5c05276_si_001.zip › SDF/742.sdf]

  Mrv1816 05092317123D              83.09000

 48 50  0  0  0  0            999 V2000
    1.5166   -0.0287   -0.0653 C   0  0  0  0  0  0  0  0  0  0  0  0
    0.0779    0.0005   -0.0283 O   0  0  0  0  0  0  0  0  0  0  0  0
   -0.4061    0.6290    1.0888 C   0  0  0  0  0  0  0  0  0  0  0  0
   -0.6316    2.0211    1.0604 C   0  0  0  0  0  0  0  0  0  0  0  0
   -1.1441    2.6864    2.1948 C   0  0  0  0  0  0  0  0  0  0  0  0
   -1.4011    1.9473    3.3703 C   0  0  0  0  0  0  0  0  0  0  0  0
   -1.1461    0.5622    3.4178 C   0  0  0  0  0  0  0  0  0  0  0  0
   -1.3470   -0.1188    4.5906 O   0  0  0  0  0  0  0  0  0  0  0  0
   -0.1628   -0.1639    5.4113 C   0  0  0  0  0  0  0  0  0  0  0  0
   -0.6982   -0.1106    2.2581 C   0  0  0  0  0  0  0  0  0  0  0  0
   -0.5148   -1.4692    2.2794 O   0  0  0  0  0  0  0  0  0  0  0  0
   -1.6955   -2.2075    1.9081 C   0  0  0  0  0  0  0  0  0  0  0  0
   -1.3814    4.0707    2.1608 C   0  0  0  0  0  0  0  0  0  0  0  0
   -2.5833    4.7143    2.4134 C   0  0  0  0  0  0  0  0  0  0  0  0
   -2.3185    6.0691    2.2753 C   0  0  0  0  0  0  0  0  0  0  0  0
   -1.0168    6.2034    1.9672 N   0  0  0  0  0  0  0  0  0  0  0  0
   -0.4606    5.0229    1.8821 O   0  0  0  0  0  0  0  0  0  0  0  0
   -3.2483    7.1132    2.4174 C   0  0  0  0  0  0  0  0  0  0  0  0
   -4.4075    7.1404    1.6099 C   0  0  0  0  0  0  0  0  0  0  0  0
   -5.3462    8.1836    1.7412 C   0  0  0  0  0  0  0  0  0  0  0  0
   -6.4362    8.2213    0.9093 O   0  0  0  0  0  0  0  0  0  0  0  0
   -6.1886    8.9645   -0.3010 C   0  0  0  0  0  0  0  0  0  0  0  0
   -5.1693    9.1647    2.7433 C   0  0  0  0  0  0  0  0  0  0  0  0
   -6.1051   10.1454    2.9279 O   0  0  0  0  0  0  0  0  0  0  0  0
   -7.1407    9.7637    3.8528 C   0  0  0  0  0  0  0  0  0  0  0  0
   -4.0078    9.1462    3.5409 C   0  0  0  0  0  0  0  0  0  0  0  0
   -3.0415    8.1389    3.3661 C   0  0  0  0  0  0  0  0  0  0  0  0
    1.9247   -0.5706    0.7923 H   0  0  0  0  0  0  0  0  0  0  0  0
    1.8218   -0.5495   -0.9735 H   0  0  0  0  0  0  0  0  0  0  0  0
    1.9361    0.9811   -0.0941 H   0  0  0  0  0  0  0  0  0  0  0  0
   -0.4292    2.5373    0.1991 H   0  0  0  0  0  0  0  0  0  0  0  0
   -1.7582    2.4130    4.2102 H   0  0  0  0  0  0  0  0  0  0  0  0
   -0.3981   -0.7299    6.3132 H   0  0  0  0  0  0  0  0  0  0  0  0
    0.6601   -0.6696    4.8981 H   0  0  0  0  0  0  0  0  0  0  0  0
    0.1572    0.8380    5.7124 H   0  0  0  0  0  0  0  0  0  0  0  0
   -1.4614   -3.2731    1.9518 H   0  0  0  0  0  0  0  0  0  0  0  0
   -2.5218   -2.0140    2.5982 H   0  0  0  0  0  0  0  0  0  0  0  0
   -2.0096   -1.9711    0.8874 H   0  0  0  0  0  0  0  0  0  0  0  0
   -3.4803    4.2799    2.6503 H   0  0  0  0  0  0  0  0  0  0  0  0
   -4.5734    6.4103    0.9089 H   0  0  0  0  0  0  0  0  0  0  0  0
   -7.0984    8.9468   -0.9009 H   0  0  0  0  0  0  0  0  0  0  0  0
   -5.9434   10.0082   -0.0875 H   0  0  0  0  0  0  0  0  0  0  0  0
   -5.3841    8.5169   -0.8910 H   0  0  0  0  0  0  0  0  0  0  0  0
   -7.8480   10.5904    3.9320 H   0  0  0  0  0  0  0  0  0  0  0  0
   -7.6879    8.8837    3.5034 H   0  0  0  0  0  0  0  0  0  0  0  0
   -6.7342    9.5675    4.8489 H   0  0  0  0  0  0  0  0  0  0  0  0
   -3.8656    9.8655    4.2522 H   0  0  0  0  0  0  0  0  0  0  0  0
   -2.2001    8.1512    3.9491 H   0  0  0  0  0  0  0  0  0  0  0  0
  1  2  1  0  0  0  0
  2  3  1  0  0  0  0
  3  4  2  0  0  0  0
  4  5  1  0  0  0  0
  5  6  2  0  0  0  0
  6  7  1  0  0  0  0
  7  8  1  0  0  0  0
  8  9  1  0  0  0  0
  7 10  2  0  0  0  0
  3 10  1  0  0  0  0
 10 11  1  0  0  0  0
 11 12  1  0  0  0  0
  5 13  1  0  0  0  0
 13 14  2  0  0  0  0
 14 15  1  0  0  0  0
 15 16  2  0  0  0  0
 16 17  1  0  0  0  0
 13 17  1  0  0  0  0
 15 18  1  0  0  0  0
 18 19  2  0  0  0  0
 19 20  1  0  0  0  0
 20 21  1  0  0  0  0
 21 22  1  0  0  0  0
 20 23  2  0  0  0  0
 23 24  1  0  0  0  0
 24 25  1  0  0  0  0
 23 26  1  0  0  0  0
 26 27  2  0  0  0  0
 18 27  1  0  0  0  0
  1 28  1  0  0  0  0
  1 29  1  0  0  0  0
  1 30  1  0  0  0  0
  4 31  1  0  0  0  0
  6 32  1  0  0  0  0
  9 33  1  0  0  0  0
  9 34  1  0  0  0  0
  9 35  1  0  0  0  0
 12 36  1  0  0  0  0
 12 37  1  0  0  0  0
 12 38  1  0  0  0  0
 14 39  1  0  0  0  0
 19 40  1  0  0  0  0
 22 41  1  0  0  0  0
 22 42  1  0  0  0  0
 22 43  1  0  0  0  0
 25 44  1  0  0  0  0
 25 45  1  0  0  0  0
 25 46  1  0  0  0  0
 26 47  1  0  0  0  0
 27 48  1  0  0  0  0
M  END
$$$$
