# Supplementary material for: Similarity-Based Profiling of Hydrazone-Containing Scaffolds Active Against Leishmania Amastigotes
Source: ACS Omega. 2025 Oct 22;10(43):50679–94. doi: 10.1021/acsomega.5c05276 (PMC12593058; doi:10.1021/acsomega.5c05276)
Supplement: Supplementary file 1 [file ao5c05276_si_001.zip › SDF/881.sdf]

  Mrv1816 09092413333D             120.52000

 63 66  0  0  0  0            999 V2000
    0.7718   12.1077    6.0469 C   0  0  0  0  0  0  0  0  0  0  0  0
    1.9010   12.7271    6.5595 C   0  0  0  0  0  0  0  0  0  0  0  0
    2.1687   12.1921    7.7586 N   0  0  0  0  0  0  0  0  0  0  0  0
    1.2239   11.2612    7.9792 C   0  0  0  0  0  0  0  0  0  0  0  0
    0.3621   11.1915    6.9423 N   0  0  0  0  0  0  0  0  0  0  0  0
   -0.7690   10.3137    6.8009 C   0  0  1  0  0  0  0  0  0  0  0  0
   -0.5619    9.3148    5.6315 C   0  0  2  0  0  0  0  0  0  0  0  0
   -1.6250    8.2663    5.4612 N   0  0  2  0  0  0  0  0  0  0  0  0
   -1.1427    7.1868    4.5353 C   0  0  1  0  0  0  0  0  0  0  0  0
   -2.9686    8.8114    5.0662 C   0  0  1  0  0  0  0  0  0  0  0  0
   -3.9970    7.6870    4.7668 C   0  0  2  0  0  0  0  0  0  0  0  0
   -3.4255    6.7831    3.7861 N   0  0  0  0  0  0  0  0  0  0  0  0
   -2.2190    6.1172    4.2320 C   0  0  2  0  0  0  0  0  0  0  0  0
   -3.9434    6.6454    2.5058 C   0  0  0  0  0  0  0  0  0  0  0  0
   -4.9589    7.3048    2.1729 O   0  0  0  0  0  0  0  0  0  0  0  0
   -3.3828    5.8057    1.5784 N   0  0  0  0  0  0  0  0  0  0  0  0
   -3.6539    5.7171    0.2435 C   0  0  0  0  0  0  0  0  0  0  0  0
   -3.9690    6.8381   -0.5608 C   0  0  0  0  0  0  0  0  0  0  0  0
   -3.5543    4.4482   -0.3670 C   0  0  0  0  0  0  0  0  0  0  0  0
   -3.8360    4.2897   -1.7373 C   0  0  0  0  0  0  0  0  0  0  0  0
   -4.2063    5.4014   -2.5211 C   0  0  0  0  0  0  0  0  0  0  0  0
   -4.2401    6.6814   -1.9308 C   0  0  0  0  0  0  0  0  0  0  0  0
   -4.5365    5.2357   -3.8436 O   0  0  0  0  0  0  0  0  0  0  0  0
   -5.9663    5.1924   -4.0473 C   0  0  1  0  0  0  0  0  0  0  0  0
   -6.3109    5.0752   -5.4917 C   0  0  0  0  0  0  0  0  0  0  0  0
   -7.0442    3.9604   -5.9540 C   0  0  0  0  0  0  0  0  0  0  0  0
   -5.9527    6.1000   -6.3968 C   0  0  0  0  0  0  0  0  0  0  0  0
   -6.3822    6.0002   -7.7762 C   0  0  0  0  0  0  0  0  0  0  0  0
   -7.1678    4.8646   -8.2133 C   0  0  0  0  0  0  0  0  0  0  0  0
   -7.4926    3.8432   -7.2890 C   0  0  0  0  0  0  0  0  0  0  0  0
   -8.3103    2.6744   -7.7418 C   0  0  1  0  0  0  0  0  0  0  0  0
   -6.0047    7.0818   -8.7232 C   0  0  2  0  0  0  0  0  0  0  0  0
   -9.5401    3.1028   -8.1825 F   0  0  0  0  0  0  0  0  0  0  0  0
   -7.6804    2.0234   -8.7750 F   0  0  0  0  0  0  0  0  0  0  0  0
   -8.5502    1.7254   -6.7750 F   0  0  0  0  0  0  0  0  0  0  0  0
   -6.5544    6.9451   -9.9767 F   0  0  0  0  0  0  0  0  0  0  0  0
   -4.6408    7.1039   -8.8806 F   0  0  0  0  0  0  0  0  0  0  0  0
   -6.4091    8.3045   -8.2440 F   0  0  0  0  0  0  0  0  0  0  0  0
    0.3367   12.3152    5.1456 H   0  0  0  0  0  0  0  0  0  0  0  0
    2.4385   13.4655    6.1020 H   0  0  0  0  0  0  0  0  0  0  0  0
    1.1819   10.6887    8.8244 H   0  0  0  0  0  0  0  0  0  0  0  0
   -0.9302    9.7447    7.7202 H   0  0  0  0  0  0  0  0  0  0  0  0
   -1.6593   10.9218    6.6277 H   0  0  0  0  0  0  0  0  0  0  0  0
    0.3943    8.8178    5.8289 H   0  0  0  0  0  0  0  0  0  0  0  0
   -0.4562    9.8746    4.6959 H   0  0  0  0  0  0  0  0  0  0  0  0
   -0.8100    7.6232    3.5873 H   0  0  0  0  0  0  0  0  0  0  0  0
   -0.2870    6.6787    4.9887 H   0  0  0  0  0  0  0  0  0  0  0  0
   -3.3739    9.4227    5.8756 H   0  0  0  0  0  0  0  0  0  0  0  0
   -2.8765    9.4430    4.1765 H   0  0  0  0  0  0  0  0  0  0  0  0
   -4.9370    8.1445    4.4439 H   0  0  0  0  0  0  0  0  0  0  0  0
   -4.2199    7.1387    5.6882 H   0  0  0  0  0  0  0  0  0  0  0  0
   -2.4293    5.5460    5.1398 H   0  0  0  0  0  0  0  0  0  0  0  0
   -1.7974    5.4158    3.5107 H   0  0  0  0  0  0  0  0  0  0  0  0
   -2.7128    5.1871    1.8995 H   0  0  0  0  0  0  0  0  0  0  0  0
   -3.9839    7.7795   -0.1621 H   0  0  0  0  0  0  0  0  0  0  0  0
   -3.2833    3.6294    0.1852 H   0  0  0  0  0  0  0  0  0  0  0  0
   -3.7807    3.3617   -2.1621 H   0  0  0  0  0  0  0  0  0  0  0  0
   -4.4675    7.5017   -2.4971 H   0  0  0  0  0  0  0  0  0  0  0  0
   -6.3867    4.3537   -3.4820 H   0  0  0  0  0  0  0  0  0  0  0  0
   -6.4393    6.1071   -3.6759 H   0  0  0  0  0  0  0  0  0  0  0  0
   -7.2676    3.2185   -5.2893 H   0  0  0  0  0  0  0  0  0  0  0  0
   -5.3810    6.9050   -5.9691 H   0  0  0  0  0  0  0  0  0  0  0  0
   -7.5460    4.7029   -9.2067 H   0  0  0  0  0  0  0  0  0  0  0  0
  1  2  2  0  0  0  0
  2  3  1  0  0  0  0
  3  4  2  0  0  0  0
  4  5  1  0  0  0  0
  1  5  1  0  0  0  0
  5  6  1  0  0  0  0
  6  7  1  0  0  0  0
  7  8  1  0  0  0  0
 10 11  1  0  0  0  0
 11 12  1  0  0  0  0
 12 13  1  0  0  0  0
  9 13  1  0  0  0  0
  9  8  1  0  0  0  0
  8 10  1  0  0  0  0
 12 14  1  0  0  0  0
 14 15  2  0  0  0  0
 14 16  1  0  0  0  0
 16 17  1  0  0  0  0
 19 20  1  0  0  0  0
 20 21  2  0  0  0  0
 21 22  1  0  0  0  0
 18 22  2  0  0  0  0
 18 17  1  0  0  0  0
 17 19  2  0  0  0  0
 21 23  1  0  0  0  0
 23 24  1  0  0  0  0
 24 25  1  0  0  0  0
 27 28  1  0  0  0  0
 28 29  2  0  0  0  0
 29 30  1  0  0  0  0
 26 30  2  0  0  0  0
 26 25  1  0  0  0  0
 25 27  2  0  0  0  0
 30 31  1  0  0  0  0
 28 32  1  0  0  0  0
 31 33  1  0  0  0  0
 31 34  1  0  0  0  0
 31 35  1  0  0  0  0
 32 36  1  0  0  0  0
 32 37  1  0  0  0  0
 32 38  1  0  0  0  0
  1 39  1  0  0  0  0
  2 40  1  0  0  0  0
  4 41  1  0  0  0  0
  6 42  1  0  0  0  0
  6 43  1  0  0  0  0
  7 44  1  0  0  0  0
  7 45  1  0  0  0  0
  9 46  1  0  0  0  0
  9 47  1  0  0  0  0
 10 48  1  0  0  0  0
 10 49  1  0  0  0  0
 11 50  1  0  0  0  0
 11 51  1  0  0  0  0
 13 52  1  0  0  0  0
 13 53  1  0  0  0  0
 16 54  1  0  0  0  0
 18 55  1  0  0  0  0
 19 56  1  0  0  0  0
 20 57  1  0  0  0  0
 22 58  1  0  0  0  0
 24 59  1  0  0  0  0
 24 60  1  0  0  0  0
 26 61  1  0  0  0  0
 27 62  1  0  0  0  0
 29 63  1  0  0  0  0
M  END
$$$$
