# Supplementary material for: Similarity-Based Profiling of Hydrazone-Containing Scaffolds Active Against Leishmania Amastigotes
Source: ACS Omega. 2025 Oct 22;10(43):50679–94. doi: 10.1021/acsomega.5c05276 (PMC12593058; doi:10.1021/acsomega.5c05276)
Supplement: Supplementary file 1 [file ao5c05276_si_001.zip › SDF/904.sdf]

  Mrv1816 11112416133D             142.82000

 68 71  0  0  0  0            999 V2000
   -5.1096    4.6686   -6.8253 C   0  0  0  0  0  0  0  0  0  0  0  0
   -5.4017    5.7880   -7.6223 C   0  0  0  0  0  0  0  0  0  0  0  0
   -6.3924    5.7083   -8.6182 C   0  0  0  0  0  0  0  0  0  0  0  0
   -7.0964    4.4970   -8.8186 C   0  0  0  0  0  0  0  0  0  0  0  0
   -6.7661    3.3734   -8.0218 C   0  0  0  0  0  0  0  0  0  0  0  0
   -5.7835    3.4360   -7.0037 C   0  0  0  0  0  0  0  0  0  0  0  0
   -6.7063    7.0967   -9.5438 Cl  0  0  0  0  0  0  0  0  0  0  0  0
   -5.4302    2.2926   -6.0919 C   0  0  2  0  0  0  0  0  0  0  0  0
   -5.7751    0.8265   -6.5246 C   0  0  2  0  0  0  0  0  0  0  0  0
   -6.1124    2.4351   -4.6972 C   0  0  2  0  0  0  0  0  0  0  0  0
   -6.6849    1.1460   -4.4336 N   0  0  0  0  0  0  0  0  0  0  0  0
   -7.0257    0.5160   -5.6732 C   0  0  1  0  0  0  0  0  0  0  0  0
   -4.6192   -0.1818   -6.2261 C   0  0  1  0  0  0  0  0  0  0  0  0
   -3.4844    0.0760   -7.0476 O   0  0  0  0  0  0  0  0  0  0  0  0
   -6.7949    0.5228   -3.2033 C   0  0  0  0  0  0  0  0  0  0  0  0
   -7.3769   -0.5869   -3.1305 O   0  0  0  0  0  0  0  0  0  0  0  0
   -6.2376    1.0470   -1.9291 C   0  0  1  0  0  0  0  0  0  0  0  0
   -7.1161    2.1328   -1.2446 C   0  0  2  0  0  0  0  0  0  0  0  0
   -6.3250    2.7264   -0.1536 N   0  0  1  0  0  0  0  0  0  0  0  0
   -8.4553    1.5636   -0.6875 C   0  0  1  0  0  0  0  0  0  0  0  0
   -9.3286    2.6155   -0.0977 C   0  0  0  0  0  0  0  0  0  0  0  0
   -9.3188    2.8703    1.2938 C   0  0  0  0  0  0  0  0  0  0  0  0
  -10.1787    3.3905   -0.9213 C   0  0  0  0  0  0  0  0  0  0  0  0
  -11.0110    4.3805   -0.3669 C   0  0  0  0  0  0  0  0  0  0  0  0
  -10.9999    4.6166    1.0210 C   0  0  0  0  0  0  0  0  0  0  0  0
  -10.1442    3.8653    1.8487 C   0  0  0  0  0  0  0  0  0  0  0  0
  -12.0085    5.7991    1.6913 Cl  0  0  0  0  0  0  0  0  0  0  0  0
   -8.0325    4.4349   -9.8123 N   0  0  0  0  0  0  0  0  0  0  0  0
   -9.2486    3.8149   -9.8164 C   0  0  0  0  0  0  0  0  0  0  0  0
   -9.8209    3.7754  -10.9306 O   0  0  0  0  0  0  0  0  0  0  0  0
   -9.9496    3.2169   -8.6482 C   0  0  2  0  0  0  0  0  0  0  0  0
  -11.3499    3.7082   -8.5051 C   0  0  0  0  0  0  0  0  0  0  0  0
  -11.5230    5.0654   -8.0208 C   0  0  0  0  0  0  0  0  0  0  0  0
  -12.9454    5.4357   -7.8587 C   0  0  0  0  0  0  0  0  0  0  0  0
  -14.0539    4.5491   -8.1605 C   0  0  0  0  0  0  0  0  0  0  0  0
  -13.7666    3.2583   -8.6539 C   0  0  0  0  0  0  0  0  0  0  0  0
  -12.4438    2.8023   -8.8381 C   0  0  0  0  0  0  0  0  0  0  0  0
  -15.2886    4.9306   -7.9769 F   0  0  0  0  0  0  0  0  0  0  0  0
   -4.3881    4.7634   -6.1060 H   0  0  0  0  0  0  0  0  0  0  0  0
   -4.8853    6.6593   -7.4707 H   0  0  0  0  0  0  0  0  0  0  0  0
   -7.2544    2.4988   -8.1985 H   0  0  0  0  0  0  0  0  0  0  0  0
   -4.3447    2.3443   -5.9482 H   0  0  0  0  0  0  0  0  0  0  0  0
   -6.0123    0.7316   -7.5874 H   0  0  0  0  0  0  0  0  0  0  0  0
   -6.9208    3.1751   -4.7018 H   0  0  0  0  0  0  0  0  0  0  0  0
   -5.3725    2.7504   -3.9590 H   0  0  0  0  0  0  0  0  0  0  0  0
   -7.9192    0.9852   -6.1005 H   0  0  0  0  0  0  0  0  0  0  0  0
   -7.2066   -0.5605   -5.6080 H   0  0  0  0  0  0  0  0  0  0  0  0
   -4.3078   -0.1140   -5.1802 H   0  0  0  0  0  0  0  0  0  0  0  0
   -4.9510   -1.2037   -6.4209 H   0  0  0  0  0  0  0  0  0  0  0  0
   -2.8120   -0.5750   -6.7500 H   0  0  0  0  0  0  0  0  0  0  0  0
   -6.0989    0.2174   -1.2289 H   0  0  0  0  0  0  0  0  0  0  0  0
   -5.2350    1.4357   -2.1182 H   0  0  0  0  0  0  0  0  0  0  0  0
   -7.3291    2.9302   -1.9616 H   0  0  0  0  0  0  0  0  0  0  0  0
   -6.9175    3.4145    0.3146 H   0  0  0  0  0  0  0  0  0  0  0  0
   -6.1394    1.9843    0.5240 H   0  0  0  0  0  0  0  0  0  0  0  0
   -9.0037    1.0626   -1.4891 H   0  0  0  0  0  0  0  0  0  0  0  0
   -8.2327    0.7940    0.0583 H   0  0  0  0  0  0  0  0  0  0  0  0
   -8.7046    2.3359    1.9133 H   0  0  0  0  0  0  0  0  0  0  0  0
  -10.1993    3.2367   -1.9324 H   0  0  0  0  0  0  0  0  0  0  0  0
  -11.6221    4.9260   -0.9795 H   0  0  0  0  0  0  0  0  0  0  0  0
  -10.1157    4.0378    2.8564 H   0  0  0  0  0  0  0  0  0  0  0  0
   -7.8074    4.9147  -10.6253 H   0  0  0  0  0  0  0  0  0  0  0  0
   -9.4305    3.4421   -7.7143 H   0  0  0  0  0  0  0  0  0  0  0  0
   -9.9258    2.1301   -8.7678 H   0  0  0  0  0  0  0  0  0  0  0  0
  -10.7558    5.7023   -7.7980 H   0  0  0  0  0  0  0  0  0  0  0  0
  -13.2786    6.3886   -7.4974 H   0  0  0  0  0  0  0  0  0  0  0  0
  -14.5394    2.6289   -8.8797 H   0  0  0  0  0  0  0  0  0  0  0  0
  -12.2704    1.8587   -9.1934 H   0  0  0  0  0  0  0  0  0  0  0  0
  1  2  1  0  0  0  0
  2  3  2  0  0  0  0
  3  4  1  0  0  0  0
  4  5  2  0  0  0  0
  5  6  1  0  0  0  0
  1  6  2  0  0  0  0
  3  7  1  0  0  0  0
  8  6  1  0  0  0  0
 10 11  1  0  0  0  0
 11 12  1  0  0  0  0
  9 12  1  0  0  0  0
  9  8  1  0  0  0  0
  8 10  1  0  0  0  0
  9 13  1  0  0  0  0
 13 14  1  0  0  0  0
 11 15  1  0  0  0  0
 15 16  2  0  0  0  0
 15 17  1  0  0  0  0
 17 18  1  0  0  0  0
 18 19  1  0  0  0  0
 18 20  1  0  0  0  0
 20 21  1  0  0  0  0
 23 24  1  0  0  0  0
 24 25  2  0  0  0  0
 25 26  1  0  0  0  0
 22 26  2  0  0  0  0
 22 21  1  0  0  0  0
 21 23  2  0  0  0  0
 25 27  1  0  0  0  0
  4 28  1  0  0  0  0
 28 29  1  0  0  0  0
 29 30  2  0  0  0  0
 29 31  1  0  0  0  0
 31 32  1  0  0  0  0
 33 34  2  0  0  0  0
 34 35  1  0  0  0  0
 35 36  2  0  0  0  0
 36 37  1  0  0  0  0
 32 33  1  0  0  0  0
 32 37  2  0  0  0  0
 35 38  1  0  0  0  0
  1 39  1  0  0  0  0
  2 40  1  0  0  0  0
  5 41  1  0  0  0  0
  8 42  1  0  0  0  0
  9 43  1  0  0  0  0
 10 44  1  0  0  0  0
 10 45  1  0  0  0  0
 12 46  1  0  0  0  0
 12 47  1  0  0  0  0
 13 48  1  0  0  0  0
 13 49  1  0  0  0  0
 14 50  1  0  0  0  0
 17 51  1  0  0  0  0
 17 52  1  0  0  0  0
 18 53  1  0  0  0  0
 19 54  1  0  0  0  0
 19 55  1  0  0  0  0
 20 56  1  0  0  0  0
 20 57  1  0  0  0  0
 22 58  1  0  0  0  0
 23 59  1  0  0  0  0
 24 60  1  0  0  0  0
 26 61  1  0  0  0  0
 28 62  1  0  0  0  0
 31 63  1  0  0  0  0
 31 64  1  0  0  0  0
 33 65  1  0  0  0  0
 34 66  1  0  0  0  0
 36 67  1  0  0  0  0
 37 68  1  0  0  0  0
M  END
>  <type>
systematic

$$$$
