# Supplementary material for: Similarity-Based Profiling of Hydrazone-Containing Scaffolds Active Against Leishmania Amastigotes
Source: ACS Omega. 2025 Oct 22;10(43):50679–94. doi: 10.1021/acsomega.5c05276 (PMC12593058; doi:10.1021/acsomega.5c05276)
Supplement: Supplementary file 1 [file ao5c05276_si_001.zip › SDF/887_S.sdf]

  Mrv1816 10152411153D              72.98000

 53 55  0  0  0  0            999 V2000
   -1.9555   11.2603    0.5395 O   0  0  0  0  0  0  0  0  0  0  0  0
   -2.4556   10.0822    0.1541 C   0  0  0  0  0  0  0  0  0  0  0  0
   -3.7920    9.9896    0.2585 C   0  0  0  0  0  0  0  0  0  0  0  0
   -4.2887   11.1987    0.8630 C   0  0  1  0  0  0  0  0  0  0  0  0
   -2.9843   11.9562    1.2558 C   0  0  1  0  0  0  0  0  0  0  0  0
   -4.6367    8.9553   -0.1543 C   0  0  0  0  0  0  0  0  0  0  0  0
   -5.8703    9.0456    0.0597 O   0  0  0  0  0  0  0  0  0  0  0  0
   -4.1663    7.8488   -0.8068 O   0  0  0  0  0  0  0  0  0  0  0  0
   -2.6780   11.8191    2.7819 C   0  0  0  0  0  0  0  0  0  0  0  0
   -1.5456    9.1333   -0.2926 C   0  0  0  0  0  0  0  0  0  0  0  0
   -0.6065    9.4679   -1.2959 C   0  0  0  0  0  0  0  0  0  0  0  0
    0.3928    8.5522   -1.6782 C   0  0  0  0  0  0  0  0  0  0  0  0
    0.4806    7.2719   -1.0775 C   0  0  0  0  0  0  0  0  0  0  0  0
   -0.4898    6.9286   -0.1051 C   0  0  0  0  0  0  0  0  0  0  0  0
   -1.4769    7.8488    0.2936 C   0  0  0  0  0  0  0  0  0  0  0  0
    1.5058    6.3888   -1.4160 C   0  0  0  0  0  0  0  0  0  0  0  0
    2.7340    6.8708   -1.5808 N   0  0  0  0  0  0  0  0  0  0  0  0
    1.2768    5.1336   -1.5571 N   0  3  0  0  0  0  0  0  0  0  0  0
    3.7562    6.1599   -1.9712 O   0  0  0  0  0  0  0  0  0  0  0  0
   -3.0123   13.4524    0.7890 C   0  0  1  0  0  0  0  0  0  0  0  0
   -1.8254   14.2656    1.1865 C   0  0  0  0  0  0  0  0  0  0  0  0
   -1.8572   15.0371    2.3736 C   0  0  0  0  0  0  0  0  0  0  0  0
   -0.7356   15.7790    2.7846 C   0  0  0  0  0  0  0  0  0  0  0  0
    0.4341   15.7713    2.0068 C   0  0  0  0  0  0  0  0  0  0  0  0
    0.4760   15.0338    0.8111 C   0  0  0  0  0  0  0  0  0  0  0  0
   -0.6439   14.2812    0.4058 C   0  0  0  0  0  0  0  0  0  0  0  0
   -4.9372    6.7589   -1.3322 C   0  0  2  0  0  0  0  0  0  0  0  0
   -4.0022    5.6775   -1.9064 C   0  0  0  0  0  0  0  0  0  0  0  0
   -4.8895   11.7386    0.1240 H   0  0  0  0  0  0  0  0  0  0  0  0
   -4.9177   10.9804    1.7353 H   0  0  0  0  0  0  0  0  0  0  0  0
   -3.4011   12.3941    3.3620 H   0  0  0  0  0  0  0  0  0  0  0  0
   -1.6743   12.1802    3.0139 H   0  0  0  0  0  0  0  0  0  0  0  0
   -2.7289   10.7761    3.0989 H   0  0  0  0  0  0  0  0  0  0  0  0
   -0.6368   10.3851   -1.7540 H   0  0  0  0  0  0  0  0  0  0  0  0
    1.0578    8.8312   -2.4066 H   0  0  0  0  0  0  0  0  0  0  0  0
   -0.4735    6.0075    0.3424 H   0  0  0  0  0  0  0  0  0  0  0  0
   -2.1330    7.5742    1.0307 H   0  0  0  0  0  0  0  0  0  0  0  0
    2.8849    7.8101   -1.3915 H   0  0  0  0  0  0  0  0  0  0  0  0
    1.9708    4.5442   -1.7783 H   0  0  0  0  0  0  0  0  0  0  0  0
    0.4112    4.7980   -1.4417 H   0  0  0  0  0  0  0  0  0  0  0  0
    4.3954    6.8284   -2.3009 H   0  0  0  0  0  0  0  0  0  0  0  0
   -3.1132   13.4898   -0.2990 H   0  0  0  0  0  0  0  0  0  0  0  0
   -3.9164   13.9220    1.1842 H   0  0  0  0  0  0  0  0  0  0  0  0
   -2.6979   15.0537    2.9564 H   0  0  0  0  0  0  0  0  0  0  0  0
   -0.7729   16.3230    3.6486 H   0  0  0  0  0  0  0  0  0  0  0  0
    1.2516   16.3025    2.3099 H   0  0  0  0  0  0  0  0  0  0  0  0
    1.3215   15.0461    0.2364 H   0  0  0  0  0  0  0  0  0  0  0  0
   -0.5906   13.7443   -0.4633 H   0  0  0  0  0  0  0  0  0  0  0  0
   -5.5956    7.1321   -2.1197 H   0  0  0  0  0  0  0  0  0  0  0  0
   -5.5510    6.3190   -0.5417 H   0  0  0  0  0  0  0  0  0  0  0  0
   -3.4200    5.2305   -1.0994 H   0  0  0  0  0  0  0  0  0  0  0  0
   -3.3181    6.1167   -2.6347 H   0  0  0  0  0  0  0  0  0  0  0  0
   -4.5847    4.8968   -2.4001 H   0  0  0  0  0  0  0  0  0  0  0  0
  1  2  1  0  0  0  0
  2  3  2  0  0  0  0
  3  4  1  0  0  0  0
  4  5  1  0  0  0  0
  1  5  1  0  0  0  0
  6  7  2  0  0  0  0
  6  8  1  0  0  0  0
  3  6  1  0  0  0  0
  5  9  1  0  0  0  0
 10 11  2  0  0  0  0
 11 12  1  0  0  0  0
 12 13  2  0  0  0  0
 13 14  1  0  0  0  0
 14 15  2  0  0  0  0
 10 15  1  0  0  0  0
 16 17  1  0  0  0  0
 16 18  2  0  0  0  0
 17 19  1  0  0  0  0
 13 16  1  0  0  0  0
  2 10  1  0  0  0  0
 20 21  1  0  0  0  0
 21 22  2  0  0  0  0
 22 23  1  0  0  0  0
 23 24  2  0  0  0  0
 24 25  1  0  0  0  0
 25 26  2  0  0  0  0
 21 26  1  0  0  0  0
  5 20  1  0  0  0  0
 27 28  1  0  0  0  0
  8 27  1  0  0  0  0
  4 29  1  0  0  0  0
  4 30  1  0  0  0  0
  9 31  1  0  0  0  0
  9 32  1  0  0  0  0
  9 33  1  0  0  0  0
 11 34  1  0  0  0  0
 12 35  1  0  0  0  0
 14 36  1  0  0  0  0
 15 37  1  0  0  0  0
 17 38  1  0  0  0  0
 18 39  1  0  0  0  0
 18 40  1  0  0  0  0
 19 41  1  0  0  0  0
 20 42  1  0  0  0  0
 20 43  1  0  0  0  0
 22 44  1  0  0  0  0
 23 45  1  0  0  0  0
 24 46  1  0  0  0  0
 25 47  1  0  0  0  0
 26 48  1  0  0  0  0
 27 49  1  0  0  0  0
 27 50  1  0  0  0  0
 28 51  1  0  0  0  0
 28 52  1  0  0  0  0
 28 53  1  0  0  0  0
M  CHG  1  18   1
M  END
>  <type>
systematic

$$$$
