# Supplementary material for: Similarity-Based Profiling of Hydrazone-Containing Scaffolds Active Against Leishmania Amastigotes
Source: ACS Omega. 2025 Oct 22;10(43):50679–94. doi: 10.1021/acsomega.5c05276 (PMC12593058; doi:10.1021/acsomega.5c05276)
Supplement: Supplementary file 1 [file ao5c05276_si_001.zip › SDF/888_R.sdf]

  Mrv1816 10152411183D              45.69000

 42 42  0  0  0  0            999 V2000
   -1.8001    0.5337    0.3776 C   0  0  0  0  0  0  0  0  0  0  0  0
   -2.6068   -0.5082    0.8989 C   0  0  0  0  0  0  0  0  0  0  0  0
   -3.9808   -0.3250    1.1397 C   0  0  0  0  0  0  0  0  0  0  0  0
   -4.6198    0.9104    0.8686 C   0  0  0  0  0  0  0  0  0  0  0  0
   -3.8171    1.9462    0.3259 C   0  0  0  0  0  0  0  0  0  0  0  0
   -2.4426    1.7621    0.0850 C   0  0  0  0  0  0  0  0  0  0  0  0
   -0.3994    0.3414    0.1714 C   0  0  0  0  0  0  0  0  0  0  0  0
    0.1098   -0.7871    0.3828 O   0  0  0  0  0  0  0  0  0  0  0  0
    0.4142    1.3615   -0.2348 N   0  0  0  0  0  0  0  0  0  0  0  0
   -5.9325    1.0891    1.1191 N   0  3  0  0  0  0  0  0  0  0  0  0
   -6.4897    2.0954    0.9091 O   0  0  0  0  0  0  0  0  0  0  0  0
   -6.6693    0.1731    1.6055 O   0  5  0  0  0  0  0  0  0  0  0  0
    1.8339    1.2835   -0.4047 C   0  0  1  0  0  0  0  0  0  0  0  0
    2.3749    2.3124   -1.4489 C   0  0  1  0  0  0  0  0  0  0  0  0
    3.9428    2.2898   -1.4728 C   0  0  1  0  0  0  0  0  0  0  0  0
    4.6243    3.3632   -2.3697 C   0  0  1  0  0  0  0  0  0  0  0  0
    6.1722    3.2355   -2.3951 C   0  0  1  0  0  0  0  0  0  0  0  0
    6.8439    4.3011   -3.2927 C   0  0  0  0  0  0  0  0  0  0  0  0
    1.6888    2.1606   -2.8526 C   0  0  2  0  0  0  0  0  0  0  0  0
    2.0010    0.8674   -3.6470 C   0  0  0  0  0  0  0  0  0  0  0  0
   -2.2028   -1.4224    1.1196 H   0  0  0  0  0  0  0  0  0  0  0  0
   -4.5123   -1.1093    1.5275 H   0  0  0  0  0  0  0  0  0  0  0  0
   -4.2278    2.8572    0.1053 H   0  0  0  0  0  0  0  0  0  0  0  0
   -1.9209    2.5478   -0.3072 H   0  0  0  0  0  0  0  0  0  0  0  0
    0.0038    2.2246   -0.3938 H   0  0  0  0  0  0  0  0  0  0  0  0
    2.2779    1.4906    0.5736 H   0  0  0  0  0  0  0  0  0  0  0  0
    2.1354    0.2756   -0.7014 H   0  0  0  0  0  0  0  0  0  0  0  0
    2.0911    3.3043   -1.0792 H   0  0  0  0  0  0  0  0  0  0  0  0
    4.3002    2.4582   -0.4516 H   0  0  0  0  0  0  0  0  0  0  0  0
    4.2889    1.2975   -1.7753 H   0  0  0  0  0  0  0  0  0  0  0  0
    4.2625    3.2679   -3.3945 H   0  0  0  0  0  0  0  0  0  0  0  0
    4.3544    4.3584   -2.0027 H   0  0  0  0  0  0  0  0  0  0  0  0
    6.5665    3.3368   -1.3809 H   0  0  0  0  0  0  0  0  0  0  0  0
    6.4498    2.2457   -2.7677 H   0  0  0  0  0  0  0  0  0  0  0  0
    7.9247    4.1530   -3.3027 H   0  0  0  0  0  0  0  0  0  0  0  0
    6.4749    4.2237   -4.3164 H   0  0  0  0  0  0  0  0  0  0  0  0
    6.6356    5.3036   -2.9165 H   0  0  0  0  0  0  0  0  0  0  0  0
    1.9606    3.0141   -3.4767 H   0  0  0  0  0  0  0  0  0  0  0  0
    0.6037    2.2136   -2.7294 H   0  0  0  0  0  0  0  0  0  0  0  0
    1.5272    0.9125   -4.6307 H   0  0  0  0  0  0  0  0  0  0  0  0
    3.0739    0.7479   -3.7989 H   0  0  0  0  0  0  0  0  0  0  0  0
    1.6106   -0.0071   -3.1255 H   0  0  0  0  0  0  0  0  0  0  0  0
  1  2  2  0  0  0  0
  2  3  1  0  0  0  0
  3  4  2  0  0  0  0
  4  5  1  0  0  0  0
  5  6  2  0  0  0  0
  1  6  1  0  0  0  0
  7  8  2  0  0  0  0
  7  9  1  0  0  0  0
  1  7  1  0  0  0  0
 10 11  2  0  0  0  0
 10 12  1  0  0  0  0
  4 10  1  0  0  0  0
 13 14  1  0  0  0  0
 14 15  1  0  0  0  0
 15 16  1  0  0  0  0
 16 17  1  0  0  0  0
 17 18  1  0  0  0  0
 19 20  1  0  0  0  0
 14 19  1  0  0  0  0
  9 13  1  0  0  0  0
  2 21  1  0  0  0  0
  3 22  1  0  0  0  0
  5 23  1  0  0  0  0
  6 24  1  0  0  0  0
  9 25  1  0  0  0  0
 13 26  1  0  0  0  0
 13 27  1  0  0  0  0
 14 28  1  0  0  0  0
 15 29  1  0  0  0  0
 15 30  1  0  0  0  0
 16 31  1  0  0  0  0
 16 32  1  0  0  0  0
 17 33  1  0  0  0  0
 17 34  1  0  0  0  0
 18 35  1  0  0  0  0
 18 36  1  0  0  0  0
 18 37  1  0  0  0  0
 19 38  1  0  0  0  0
 19 39  1  0  0  0  0
 20 40  1  0  0  0  0
 20 41  1  0  0  0  0
 20 42  1  0  0  0  0
M  CHG  2  10   1  12  -1
M  END
>  <type>
systematic

$$$$
