# Supplementary material for: Similarity-Based Profiling of Hydrazone-Containing Scaffolds Active Against Leishmania Amastigotes
Source: ACS Omega. 2025 Oct 22;10(43):50679–94. doi: 10.1021/acsomega.5c05276 (PMC12593058; doi:10.1021/acsomega.5c05276)
Supplement: Supplementary file 1 [file ao5c05276_si_001.zip › SDF/866.sdf]

  Mrv1816 07232415323D              52.45000

 31 33  0  0  0  0            999 V2000
   -0.0670   -4.8917   -0.0416 C   0  0  0  0  0  0  0  0  0  0  0  0
    0.8065   -5.9443    0.3098 C   0  0  0  0  0  0  0  0  0  0  0  0
    2.1625   -5.6799    0.6175 C   0  0  0  0  0  0  0  0  0  0  0  0
    2.6604   -4.3585    0.5901 C   0  0  0  0  0  0  0  0  0  0  0  0
    1.7758   -3.3265    0.2372 C   0  0  0  0  0  0  0  0  0  0  0  0
    0.4464   -3.5843   -0.0808 C   0  0  0  0  0  0  0  0  0  0  0  0
    1.9594   -2.0087    0.1167 N   0  0  0  0  0  0  0  0  0  0  0  0
    0.7933   -1.4666   -0.2875 C   0  0  0  0  0  0  0  0  0  0  0  0
   -0.1491   -2.4277   -0.4051 N   0  0  0  0  0  0  0  0  0  0  0  0
    0.5769   -0.1104   -0.5762 C   0  0  0  0  0  0  0  0  0  0  0  0
   -0.4482    0.2069   -1.2257 O   0  0  0  0  0  0  0  0  0  0  0  0
    1.4631    0.8362   -0.1694 N   0  0  0  0  0  0  0  0  0  0  0  0
    1.3411    2.0667   -0.4575 N   0  0  0  0  0  0  0  0  0  0  0  0
    1.9470    2.6246   -1.4409 C   0  0  0  0  0  0  0  0  0  0  0  0
    1.7402    3.9515   -1.7142 C   0  0  0  0  0  0  0  0  0  0  0  0
    2.3735    4.6989   -2.7049 C   0  0  0  0  0  0  0  0  0  0  0  0
    0.8619    4.7525   -1.0621 O   0  0  0  0  0  0  0  0  0  0  0  0
    0.9093    5.9945   -1.6103 C   0  0  0  0  0  0  0  0  0  0  0  0
    1.8523    5.9815   -2.6399 C   0  0  0  0  0  0  0  0  0  0  0  0
    0.1691    7.0170   -1.2130 N   0  0  0  0  0  0  0  0  0  0  0  0
   -0.6297    6.8759   -0.3751 O   0  0  0  0  0  0  0  0  0  0  0  0
    0.2820    8.0827   -1.6756 O   0  0  0  0  0  0  0  0  0  0  0  0
   -1.0481   -5.0740   -0.2625 H   0  0  0  0  0  0  0  0  0  0  0  0
    0.4559   -6.9044    0.3397 H   0  0  0  0  0  0  0  0  0  0  0  0
    2.7882   -6.4510    0.8610 H   0  0  0  0  0  0  0  0  0  0  0  0
    3.6377   -4.1567    0.8127 H   0  0  0  0  0  0  0  0  0  0  0  0
    2.7897   -1.5320    0.2747 H   0  0  0  0  0  0  0  0  0  0  0  0
    2.2256    0.5632    0.3642 H   0  0  0  0  0  0  0  0  0  0  0  0
    2.5657    2.1016   -2.0192 H   0  0  0  0  0  0  0  0  0  0  0  0
    3.0874    4.3712   -3.3620 H   0  0  0  0  0  0  0  0  0  0  0  0
    2.1117    6.7680   -3.2409 H   0  0  0  0  0  0  0  0  0  0  0  0
  1  2  2  0  0  0  0
  2  3  1  0  0  0  0
  3  4  2  0  0  0  0
  4  5  1  0  0  0  0
  5  6  2  0  0  0  0
  1  6  1  0  0  0  0
  7  8  1  0  0  0  0
  8  9  2  0  0  0  0
  5  7  1  0  0  0  0
  6  9  1  0  0  0  0
  8 10  1  0  0  0  0
 10 11  2  0  0  0  0
 10 12  1  0  0  0  0
 12 13  1  0  0  0  0
 13 14  2  0  0  0  0
 14 15  1  0  0  0  0
 17 18  1  0  0  0  0
 18 19  2  0  0  0  0
 16 19  1  0  0  0  0
 15 17  1  0  0  0  0
 16 15  2  0  0  0  0
 18 20  1  0  0  0  0
 20 21  2  0  0  0  0
 20 22  2  0  0  0  0
  1 23  1  0  0  0  0
  2 24  1  0  0  0  0
  3 25  1  0  0  0  0
  4 26  1  0  0  0  0
  7 27  1  0  0  0  0
 12 28  1  0  0  0  0
 14 29  1  0  0  0  0
 16 30  1  0  0  0  0
 19 31  1  0  0  0  0
M  END
$$$$
