# Supplementary material for: Similarity-Based Profiling of Hydrazone-Containing Scaffolds Active Against Leishmania Amastigotes
Source: ACS Omega. 2025 Oct 22;10(43):50679–94. doi: 10.1021/acsomega.5c05276 (PMC12593058; doi:10.1021/acsomega.5c05276)
Supplement: Supplementary file 1 [file ao5c05276_si_001.zip › SDF/888_S.sdf]

  Mrv1816 10152411193D              45.55000

 42 42  0  0  0  0            999 V2000
   -1.7765    0.5423    0.3744 C   0  0  0  0  0  0  0  0  0  0  0  0
   -2.4278    1.7660    0.0796 C   0  0  0  0  0  0  0  0  0  0  0  0
   -3.8036    1.9414    0.3162 C   0  0  0  0  0  0  0  0  0  0  0  0
   -4.6018    0.9033    0.8541 C   0  0  0  0  0  0  0  0  0  0  0  0
   -3.9566   -0.3300    1.1263 C   0  0  0  0  0  0  0  0  0  0  0  0
   -2.5794   -0.5071    0.8903 C   0  0  0  0  0  0  0  0  0  0  0  0
   -0.3672    0.3739    0.1755 C   0  0  0  0  0  0  0  0  0  0  0  0
    0.1553   -0.7480    0.3826 O   0  0  0  0  0  0  0  0  0  0  0  0
    0.4440    1.4075   -0.2154 N   0  0  0  0  0  0  0  0  0  0  0  0
   -5.9140    1.0902    1.0992 N   0  3  0  0  0  0  0  0  0  0  0  0
   -6.6048    0.2612    1.5461 O   0  0  0  0  0  0  0  0  0  0  0  0
   -6.5065    2.1919    0.8662 O   0  5  0  0  0  0  0  0  0  0  0  0
    1.8689    1.3543   -0.3712 C   0  0  2  0  0  0  0  0  0  0  0  0
    2.4193    2.3729   -1.4251 C   0  0  2  0  0  0  0  0  0  0  0  0
    1.7862    2.1780   -2.8465 C   0  0  1  0  0  0  0  0  0  0  0  0
    2.0960    0.8270   -3.5495 C   0  0  1  0  0  0  0  0  0  0  0  0
    1.5175    0.7302   -4.9865 C   0  0  1  0  0  0  0  0  0  0  0  0
    1.8359   -0.6246   -5.6596 C   0  0  0  0  0  0  0  0  0  0  0  0
    3.9873    2.3648   -1.4067 C   0  0  2  0  0  0  0  0  0  0  0  0
    4.6881    3.4068   -2.3118 C   0  0  0  0  0  0  0  0  0  0  0  0
   -1.9139    2.5573   -0.3112 H   0  0  0  0  0  0  0  0  0  0  0  0
   -4.2179    2.8482    0.0900 H   0  0  0  0  0  0  0  0  0  0  0  0
   -4.4898   -1.1160    1.5055 H   0  0  0  0  0  0  0  0  0  0  0  0
   -2.1697   -1.4207    1.1108 H   0  0  0  0  0  0  0  0  0  0  0  0
    0.0252    2.2652   -0.3738 H   0  0  0  0  0  0  0  0  0  0  0  0
    2.1984    0.3472   -0.6365 H   0  0  0  0  0  0  0  0  0  0  0  0
    2.2983    1.5854    0.6061 H   0  0  0  0  0  0  0  0  0  0  0  0
    2.1130    3.3701   -1.0893 H   0  0  0  0  0  0  0  0  0  0  0  0
    0.7003    2.2801   -2.7677 H   0  0  0  0  0  0  0  0  0  0  0  0
    2.1224    2.9914   -3.4930 H   0  0  0  0  0  0  0  0  0  0  0  0
    3.1765    0.6897   -3.6078 H   0  0  0  0  0  0  0  0  0  0  0  0
    1.6795    0.0131   -2.9527 H   0  0  0  0  0  0  0  0  0  0  0  0
    0.4324    0.8554   -4.9523 H   0  0  0  0  0  0  0  0  0  0  0  0
    1.9349    1.5308   -5.6026 H   0  0  0  0  0  0  0  0  0  0  0  0
    1.4257   -0.6478   -6.6710 H   0  0  0  0  0  0  0  0  0  0  0  0
    2.9157   -0.7748   -5.7207 H   0  0  0  0  0  0  0  0  0  0  0  0
    1.3948   -1.4429   -5.0877 H   0  0  0  0  0  0  0  0  0  0  0  0
    4.3557    1.3741   -1.6790 H   0  0  0  0  0  0  0  0  0  0  0  0
    4.3263    2.5598   -0.3846 H   0  0  0  0  0  0  0  0  0  0  0  0
    5.7690    3.3446   -2.1729 H   0  0  0  0  0  0  0  0  0  0  0  0
    4.4764    3.2265   -3.3663 H   0  0  0  0  0  0  0  0  0  0  0  0
    4.3637    4.4143   -2.0503 H   0  0  0  0  0  0  0  0  0  0  0  0
  1  2  2  0  0  0  0
  2  3  1  0  0  0  0
  3  4  2  0  0  0  0
  4  5  1  0  0  0  0
  5  6  2  0  0  0  0
  1  6  1  0  0  0  0
  7  8  2  0  0  0  0
  7  9  1  0  0  0  0
  1  7  1  0  0  0  0
 10 11  2  0  0  0  0
 10 12  1  0  0  0  0
  4 10  1  0  0  0  0
 13 14  1  0  0  0  0
 14 15  1  0  0  0  0
 15 16  1  0  0  0  0
 16 17  1  0  0  0  0
 17 18  1  0  0  0  0
 19 20  1  0  0  0  0
 14 19  1  0  0  0  0
  9 13  1  0  0  0  0
  2 21  1  0  0  0  0
  3 22  1  0  0  0  0
  5 23  1  0  0  0  0
  6 24  1  0  0  0  0
  9 25  1  0  0  0  0
 13 26  1  0  0  0  0
 13 27  1  0  0  0  0
 14 28  1  0  0  0  0
 15 29  1  0  0  0  0
 15 30  1  0  0  0  0
 16 31  1  0  0  0  0
 16 32  1  0  0  0  0
 17 33  1  0  0  0  0
 17 34  1  0  0  0  0
 18 35  1  0  0  0  0
 18 36  1  0  0  0  0
 18 37  1  0  0  0  0
 19 38  1  0  0  0  0
 19 39  1  0  0  0  0
 20 40  1  0  0  0  0
 20 41  1  0  0  0  0
 20 42  1  0  0  0  0
M  CHG  2  10   1  12  -1
M  END
>  <type>
systematic

$$$$
