# Supplementary material for: Similarity-Based Profiling of Hydrazone-Containing Scaffolds Active Against Leishmania Amastigotes
Source: ACS Omega. 2025 Oct 22;10(43):50679–94. doi: 10.1021/acsomega.5c05276 (PMC12593058; doi:10.1021/acsomega.5c05276)
Supplement: Supplementary file 1 [file ao5c05276_si_001.zip › SDF/889_R.sdf]

  Mrv1816 10152411273D              84.49000

 60 61  0  0  0  0            999 V2000
   -0.5309    2.6834   -4.2471 C   0  0  1  0  0  0  0  0  0  0  0  0
   -0.2113    2.6567   -5.7683 C   0  0  1  0  0  0  0  0  0  0  0  0
    0.8617    3.6971   -6.1819 C   0  0  1  0  0  0  0  0  0  0  0  0
    0.5413    5.1721   -5.7119 C   0  0  2  0  0  0  0  0  0  0  0  0
    0.1574    5.1440   -4.1624 C   0  0  2  0  0  0  0  0  0  0  0  0
   -0.9469    4.0894   -3.6704 C   0  0  2  0  0  0  0  0  0  0  0  0
   -0.9365    4.0791   -2.0643 C   0  0  1  0  0  0  0  0  0  0  0  0
   -0.0546    6.5498   -3.4981 C   0  0  2  0  0  0  0  0  0  0  0  0
   -0.1537    6.4559   -1.9542 C   0  0  1  0  0  0  0  0  0  0  0  0
   -1.1657    5.4665   -1.5745 C   0  0  0  0  0  0  0  0  0  0  0  0
   -0.5471    5.8188   -6.6418 C   0  0  0  0  0  0  0  0  0  0  0  0
    1.8379    6.0372   -5.9538 C   0  0  0  0  0  0  0  0  0  0  0  0
    2.1153    3.2196   -5.6753 O   0  0  0  0  0  0  0  0  0  0  0  0
   -2.4146    4.4060   -4.1465 C   0  0  0  0  0  0  0  0  0  0  0  0
   -2.2436    5.8650   -0.8702 C   0  0  0  0  0  0  0  0  0  0  0  0
   -1.7570    2.9378   -1.3402 C   0  0  1  0  0  0  0  0  0  0  0  0
   -1.4466    2.7806    0.1842 C   0  0  1  0  0  0  0  0  0  0  0  0
   -2.3939    1.8315    0.9966 C   0  0  1  0  0  0  0  0  0  0  0  0
   -3.8818    2.2849    0.9569 C   0  0  0  0  0  0  0  0  0  0  0  0
   -2.2631    0.3251    0.6078 C   0  0  2  0  0  0  0  0  0  0  0  0
   -0.9361   -0.2369    0.9165 C   0  0  0  0  0  0  0  0  0  0  0  0
   -0.6062   -0.4183    2.1135 O   0  0  0  0  0  0  0  0  0  0  0  0
   -0.0807   -0.5226   -0.1051 O   0  0  0  0  0  0  0  0  0  0  0  0
    1.2286   -1.0756    0.0366 C   0  0  0  0  0  0  0  0  0  0  0  0
    1.0846    4.7917   -3.6941 H   0  0  0  0  0  0  0  0  0  0  0  0
   -1.3259    1.9537   -4.0721 H   0  0  0  0  0  0  0  0  0  0  0  0
    0.3546    2.3266   -3.7125 H   0  0  0  0  0  0  0  0  0  0  0  0
    0.1476    1.6562   -6.0260 H   0  0  0  0  0  0  0  0  0  0  0  0
   -1.1191    2.8168   -6.3511 H   0  0  0  0  0  0  0  0  0  0  0  0
    0.9487    3.6676   -7.2737 H   0  0  0  0  0  0  0  0  0  0  0  0
    0.0895    3.8284   -1.7722 H   0  0  0  0  0  0  0  0  0  0  0  0
   -0.9539    7.0304   -3.8870 H   0  0  0  0  0  0  0  0  0  0  0  0
    0.7853    7.2102   -3.7157 H   0  0  0  0  0  0  0  0  0  0  0  0
    0.8144    6.1600   -1.5379 H   0  0  0  0  0  0  0  0  0  0  0  0
   -0.3645    7.4561   -1.5642 H   0  0  0  0  0  0  0  0  0  0  0  0
   -1.4474    5.2230   -6.7128 H   0  0  0  0  0  0  0  0  0  0  0  0
   -0.1724    5.9225   -7.6650 H   0  0  0  0  0  0  0  0  0  0  0  0
   -0.8219    6.8132   -6.2888 H   0  0  0  0  0  0  0  0  0  0  0  0
    2.6304    5.7768   -5.2495 H   0  0  0  0  0  0  0  0  0  0  0  0
    2.2293    5.8871   -6.9639 H   0  0  0  0  0  0  0  0  0  0  0  0
    1.6394    7.1050   -5.8469 H   0  0  0  0  0  0  0  0  0  0  0  0
    2.8021    3.7749   -6.1027 H   0  0  0  0  0  0  0  0  0  0  0  0
   -2.6881    5.4441   -3.9707 H   0  0  0  0  0  0  0  0  0  0  0  0
   -2.5709    4.1922   -5.1941 H   0  0  0  0  0  0  0  0  0  0  0  0
   -3.1423    3.7869   -3.6278 H   0  0  0  0  0  0  0  0  0  0  0  0
   -2.9730    5.2436   -0.6269 H   0  0  0  0  0  0  0  0  0  0  0  0
   -2.3457    6.8054   -0.5710 H   0  0  0  0  0  0  0  0  0  0  0  0
   -2.8210    3.1091   -1.4885 H   0  0  0  0  0  0  0  0  0  0  0  0
   -1.5236    1.9728   -1.7916 H   0  0  0  0  0  0  0  0  0  0  0  0
   -0.4155    2.4281    0.2847 H   0  0  0  0  0  0  0  0  0  0  0  0
   -1.4745    3.7583    0.6665 H   0  0  0  0  0  0  0  0  0  0  0  0
   -2.0886    1.9253    2.0454 H   0  0  0  0  0  0  0  0  0  0  0  0
   -4.4627    1.7267    1.6938 H   0  0  0  0  0  0  0  0  0  0  0  0
   -4.3237    2.1038   -0.0249 H   0  0  0  0  0  0  0  0  0  0  0  0
   -3.9664    3.3475    1.1953 H   0  0  0  0  0  0  0  0  0  0  0  0
   -2.4764    0.1973   -0.4557 H   0  0  0  0  0  0  0  0  0  0  0  0
   -3.0039   -0.2647    1.1521 H   0  0  0  0  0  0  0  0  0  0  0  0
    1.8417   -0.4441    0.6824 H   0  0  0  0  0  0  0  0  0  0  0  0
    1.6939   -1.1345   -0.9464 H   0  0  0  0  0  0  0  0  0  0  0  0
    1.1647   -2.0785    0.4614 H   0  0  0  0  0  0  0  0  0  0  0  0
  1  2  1  0  0  0  0
  2  3  1  0  0  0  0
  3  4  1  0  0  0  0
  4  5  1  0  0  0  0
  5  6  1  0  0  0  0
  1  6  1  0  0  0  0
  8  9  1  0  0  0  0
  9 10  1  0  0  0  0
  7 10  1  0  0  0  0
  5  8  1  0  0  0  0
  7  6  1  0  0  0  0
  4 11  1  0  0  0  0
  4 12  1  0  0  0  0
  3 13  1  0  0  0  0
  6 14  1  0  0  0  0
 10 15  2  0  0  0  0
  7 16  1  0  0  0  0
 16 17  1  0  0  0  0
 17 18  1  0  0  0  0
 18 19  1  0  0  0  0
 18 20  1  0  0  0  0
 20 21  1  0  0  0  0
 21 22  2  0  0  0  0
 21 23  1  0  0  0  0
 23 24  1  0  0  0  0
  5 25  1  0  0  0  0
  1 26  1  0  0  0  0
  1 27  1  0  0  0  0
  2 28  1  0  0  0  0
  2 29  1  0  0  0  0
  3 30  1  0  0  0  0
  7 31  1  0  0  0  0
  8 32  1  0  0  0  0
  8 33  1  0  0  0  0
  9 34  1  0  0  0  0
  9 35  1  0  0  0  0
 11 36  1  0  0  0  0
 11 37  1  0  0  0  0
 11 38  1  0  0  0  0
 12 39  1  0  0  0  0
 12 40  1  0  0  0  0
 12 41  1  0  0  0  0
 13 42  1  0  0  0  0
 14 43  1  0  0  0  0
 14 44  1  0  0  0  0
 14 45  1  0  0  0  0
 15 46  1  0  0  0  0
 15 47  1  0  0  0  0
 16 48  1  0  0  0  0
 16 49  1  0  0  0  0
 17 50  1  0  0  0  0
 17 51  1  0  0  0  0
 18 52  1  0  0  0  0
 19 53  1  0  0  0  0
 19 54  1  0  0  0  0
 19 55  1  0  0  0  0
 20 56  1  0  0  0  0
 20 57  1  0  0  0  0
 24 58  1  0  0  0  0
 24 59  1  0  0  0  0
 24 60  1  0  0  0  0
M  END
>  <type>
systematic

$$$$
