# Supplementary material for: Similarity-Based Profiling of Hydrazone-Containing Scaffolds Active Against Leishmania Amastigotes
Source: ACS Omega. 2025 Oct 22;10(43):50679–94. doi: 10.1021/acsomega.5c05276 (PMC12593058; doi:10.1021/acsomega.5c05276)
Supplement: Supplementary file 1 [file ao5c05276_si_001.zip › SDF/894_s.sdf]

  Mrv1816 10292408533D              72.41000

 52 54  0  0  0  0            999 V2000
    2.6937    3.2940    4.0642 O   0  0  0  0  0  0  0  0  0  0  0  0
    2.2669    2.2155    3.4033 C   0  0  0  0  0  0  0  0  0  0  0  0
    3.2502    1.5079    2.8253 C   0  0  0  0  0  0  0  0  0  0  0  0
    4.4977    2.1970    3.0146 C   0  0  1  0  0  0  0  0  0  0  0  0
    4.0545    3.5337    3.6762 C   0  0  1  0  0  0  0  0  0  0  0  0
    3.1672    0.2782    2.1803 C   0  0  0  0  0  0  0  0  0  0  0  0
    4.1870   -0.2144    1.6399 O   0  0  0  0  0  0  0  0  0  0  0  0
    1.9951   -0.4169    2.1489 O   0  0  0  0  0  0  0  0  0  0  0  0
    4.0518    4.7129    2.6507 C   0  0  0  0  0  0  0  0  0  0  0  0
    0.9018    1.9637    3.4203 C   0  0  0  0  0  0  0  0  0  0  0  0
    0.1552    1.8378    2.2259 C   0  0  0  0  0  0  0  0  0  0  0  0
   -1.2425    1.6736    2.2654 C   0  0  0  0  0  0  0  0  0  0  0  0
   -1.9349    1.6511    3.5009 C   0  0  0  0  0  0  0  0  0  0  0  0
   -1.1777    1.7411    4.6941 C   0  0  0  0  0  0  0  0  0  0  0  0
    0.2191    1.8955    4.6548 C   0  0  0  0  0  0  0  0  0  0  0  0
   -3.3223    1.5816    3.5419 C   0  0  0  0  0  0  0  0  0  0  0  0
   -3.9464    2.3926    4.3177 N   0  0  0  0  0  0  0  0  0  0  0  0
   -3.9837    0.7252    2.7750 N   0  0  0  0  0  0  0  0  0  0  0  0
   -5.2054    2.4732    4.4495 O   0  0  0  0  0  0  0  0  0  0  0  0
    4.9083    3.8468    4.9513 C   0  0  1  0  0  0  0  0  0  0  0  0
    4.5807    5.1367    5.6224 C   0  0  0  0  0  0  0  0  0  0  0  0
    5.3413    6.2949    5.3329 C   0  0  0  0  0  0  0  0  0  0  0  0
    5.0399    7.5262    5.9396 C   0  0  0  0  0  0  0  0  0  0  0  0
    3.9697    7.6181    6.8459 C   0  0  0  0  0  0  0  0  0  0  0  0
    3.2108    6.4743    7.1549 C   0  0  0  0  0  0  0  0  0  0  0  0
    3.5095    5.2412    6.5428 C   0  0  0  0  0  0  0  0  0  0  0  0
    1.7721   -1.7060    1.5761 C   0  0  2  0  0  0  0  0  0  0  0  0
    0.2672   -2.0227    1.6022 C   0  0  0  0  0  0  0  0  0  0  0  0
    5.1463    1.5961    3.6617 H   0  0  0  0  0  0  0  0  0  0  0  0
    5.0114    2.3595    2.0611 H   0  0  0  0  0  0  0  0  0  0  0  0
    5.0714    4.9947    2.3832 H   0  0  0  0  0  0  0  0  0  0  0  0
    3.5496    5.5849    3.0712 H   0  0  0  0  0  0  0  0  0  0  0  0
    3.5187    4.4328    1.7407 H   0  0  0  0  0  0  0  0  0  0  0  0
    0.6213    1.8831    1.3154 H   0  0  0  0  0  0  0  0  0  0  0  0
   -1.7508    1.5973    1.3790 H   0  0  0  0  0  0  0  0  0  0  0  0
   -1.6401    1.7001    5.6058 H   0  0  0  0  0  0  0  0  0  0  0  0
    0.7299    1.9662    5.5390 H   0  0  0  0  0  0  0  0  0  0  0  0
   -3.5021    0.1047    2.2042 H   0  0  0  0  0  0  0  0  0  0  0  0
   -4.9551    0.7092    2.7869 H   0  0  0  0  0  0  0  0  0  0  0  0
   -5.3432    3.2998    4.9596 H   0  0  0  0  0  0  0  0  0  0  0  0
    4.7959    3.0329    5.6759 H   0  0  0  0  0  0  0  0  0  0  0  0
    5.9648    3.8447    4.6635 H   0  0  0  0  0  0  0  0  0  0  0  0
    6.1164    6.2516    4.6673 H   0  0  0  0  0  0  0  0  0  0  0  0
    5.5973    8.3534    5.7167 H   0  0  0  0  0  0  0  0  0  0  0  0
    3.7429    8.5173    7.2765 H   0  0  0  0  0  0  0  0  0  0  0  0
    2.4399    6.5413    7.8231 H   0  0  0  0  0  0  0  0  0  0  0  0
    2.9408    4.4224    6.7742 H   0  0  0  0  0  0  0  0  0  0  0  0
    2.3209   -2.4603    2.1467 H   0  0  0  0  0  0  0  0  0  0  0  0
    2.1170   -1.7110    0.5395 H   0  0  0  0  0  0  0  0  0  0  0  0
   -0.2716   -1.3038    0.9797 H   0  0  0  0  0  0  0  0  0  0  0  0
   -0.1155   -1.9624    2.6235 H   0  0  0  0  0  0  0  0  0  0  0  0
    0.0931   -3.0295    1.2145 H   0  0  0  0  0  0  0  0  0  0  0  0
  1  2  1  0  0  0  0
  2  3  2  0  0  0  0
  3  4  1  0  0  0  0
  4  5  1  0  0  0  0
  1  5  1  0  0  0  0
  6  7  2  0  0  0  0
  6  8  1  0  0  0  0
  3  6  1  0  0  0  0
  5  9  1  0  0  0  0
 10 11  2  0  0  0  0
 11 12  1  0  0  0  0
 12 13  2  0  0  0  0
 13 14  1  0  0  0  0
 14 15  2  0  0  0  0
 10 15  1  0  0  0  0
 16 17  2  0  0  0  0
 16 18  1  0  0  0  0
 17 19  1  0  0  0  0
 13 16  1  0  0  0  0
  2 10  1  0  0  0  0
 20 21  1  0  0  0  0
 21 22  2  0  0  0  0
 22 23  1  0  0  0  0
 23 24  2  0  0  0  0
 24 25  1  0  0  0  0
 25 26  2  0  0  0  0
 21 26  1  0  0  0  0
  5 20  1  0  0  0  0
 27 28  1  0  0  0  0
  8 27  1  0  0  0  0
  4 29  1  0  0  0  0
  4 30  1  0  0  0  0
  9 31  1  0  0  0  0
  9 32  1  0  0  0  0
  9 33  1  0  0  0  0
 11 34  1  0  0  0  0
 12 35  1  0  0  0  0
 14 36  1  0  0  0  0
 15 37  1  0  0  0  0
 18 38  1  0  0  0  0
 18 39  1  0  0  0  0
 19 40  1  0  0  0  0
 20 41  1  0  0  0  0
 20 42  1  0  0  0  0
 22 43  1  0  0  0  0
 23 44  1  0  0  0  0
 24 45  1  0  0  0  0
 25 46  1  0  0  0  0
 26 47  1  0  0  0  0
 27 48  1  0  0  0  0
 27 49  1  0  0  0  0
 28 50  1  0  0  0  0
 28 51  1  0  0  0  0
 28 52  1  0  0  0  0
M  END
>  <type>
systematic

$$$$
