# Supplementary material for: Similarity-Based Profiling of Hydrazone-Containing Scaffolds Active Against Leishmania Amastigotes
Source: ACS Omega. 2025 Oct 22;10(43):50679–94. doi: 10.1021/acsomega.5c05276 (PMC12593058; doi:10.1021/acsomega.5c05276)
Supplement: Supplementary file 1 [file ao5c05276_si_001.zip › SDF/894_r.sdf]

  Mrv1816 10292408543D              71.47000

 52 54  0  0  0  0            999 V2000
    5.4553    0.4483   -3.2045 O   0  0  0  0  0  0  0  0  0  0  0  0
    4.3939    0.4148   -2.3964 C   0  0  0  0  0  0  0  0  0  0  0  0
    4.1646   -0.7909   -1.8529 C   0  0  0  0  0  0  0  0  0  0  0  0
    5.1168   -1.7311   -2.3789 C   0  0  1  0  0  0  0  0  0  0  0  0
    5.8817   -0.8982   -3.4472 C   0  0  2  0  0  0  0  0  0  0  0  0
    3.2223   -1.1429   -0.8897 C   0  0  0  0  0  0  0  0  0  0  0  0
    3.0474   -2.3502   -0.5943 O   0  0  0  0  0  0  0  0  0  0  0  0
    2.5017   -0.1906   -0.2327 O   0  0  0  0  0  0  0  0  0  0  0  0
    7.4214   -0.9512   -3.2229 C   0  0  0  0  0  0  0  0  0  0  0  0
    3.7044    1.6084   -2.2034 C   0  0  0  0  0  0  0  0  0  0  0  0
    2.3077    1.7196   -2.3984 C   0  0  0  0  0  0  0  0  0  0  0  0
    1.6548    2.9570   -2.2337 C   0  0  0  0  0  0  0  0  0  0  0  0
    2.3866    4.1282   -1.9136 C   0  0  0  0  0  0  0  0  0  0  0  0
    3.7825    4.0075   -1.7059 C   0  0  0  0  0  0  0  0  0  0  0  0
    4.4287    2.7668   -1.8428 C   0  0  0  0  0  0  0  0  0  0  0  0
    1.7591    5.3665   -1.8327 C   0  0  0  0  0  0  0  0  0  0  0  0
    2.3147    6.3881   -2.3791 N   0  0  0  0  0  0  0  0  0  0  0  0
    0.5948    5.4860   -1.2138 N   0  0  0  0  0  0  0  0  0  0  0  0
    1.8408    7.5679   -2.3912 O   0  0  0  0  0  0  0  0  0  0  0  0
    5.4886   -1.3260   -4.9055 C   0  0  1  0  0  0  0  0  0  0  0  0
    6.0105   -0.4746   -6.0176 C   0  0  0  0  0  0  0  0  0  0  0  0
    6.9760   -0.9764   -6.9250 C   0  0  0  0  0  0  0  0  0  0  0  0
    7.4190   -0.1996   -8.0116 C   0  0  0  0  0  0  0  0  0  0  0  0
    6.9108    1.0968   -8.2029 C   0  0  0  0  0  0  0  0  0  0  0  0
    5.9696    1.6204   -7.2996 C   0  0  0  0  0  0  0  0  0  0  0  0
    5.5177    0.8381   -6.2207 C   0  0  0  0  0  0  0  0  0  0  0  0
    1.5385   -0.4056    0.8014 C   0  0  2  0  0  0  0  0  0  0  0  0
    0.8887    0.9341    1.1896 C   0  0  0  0  0  0  0  0  0  0  0  0
    5.7647   -2.0762   -1.5677 H   0  0  0  0  0  0  0  0  0  0  0  0
    4.6131   -2.5979   -2.8145 H   0  0  0  0  0  0  0  0  0  0  0  0
    7.6710   -0.6156   -2.2123 H   0  0  0  0  0  0  0  0  0  0  0  0
    7.9396   -0.3011   -3.9311 H   0  0  0  0  0  0  0  0  0  0  0  0
    7.7866   -1.9717   -3.3505 H   0  0  0  0  0  0  0  0  0  0  0  0
    1.7528    0.9027   -2.6672 H   0  0  0  0  0  0  0  0  0  0  0  0
    0.6407    2.9938   -2.3782 H   0  0  0  0  0  0  0  0  0  0  0  0
    4.3484    4.8234   -1.4497 H   0  0  0  0  0  0  0  0  0  0  0  0
    5.4390    2.7186   -1.6789 H   0  0  0  0  0  0  0  0  0  0  0  0
    0.1811    4.7135   -0.7974 H   0  0  0  0  0  0  0  0  0  0  0  0
    0.1551    6.3508   -1.1706 H   0  0  0  0  0  0  0  0  0  0  0  0
    2.4106    8.0531   -3.0228 H   0  0  0  0  0  0  0  0  0  0  0  0
    5.8188   -2.3595   -5.0402 H   0  0  0  0  0  0  0  0  0  0  0  0
    4.3984   -1.3416   -4.9951 H   0  0  0  0  0  0  0  0  0  0  0  0
    7.3578   -1.9178   -6.8085 H   0  0  0  0  0  0  0  0  0  0  0  0
    8.1078   -0.5787   -8.6653 H   0  0  0  0  0  0  0  0  0  0  0  0
    7.2228    1.6568   -9.0005 H   0  0  0  0  0  0  0  0  0  0  0  0
    5.6087    2.5675   -7.4322 H   0  0  0  0  0  0  0  0  0  0  0  0
    4.8124    1.2310   -5.5943 H   0  0  0  0  0  0  0  0  0  0  0  0
    2.0360   -0.8397    1.6713 H   0  0  0  0  0  0  0  0  0  0  0  0
    0.7696   -1.0969    0.4484 H   0  0  0  0  0  0  0  0  0  0  0  0
    0.4018    1.3765    0.3197 H   0  0  0  0  0  0  0  0  0  0  0  0
    1.6391    1.6276    1.5703 H   0  0  0  0  0  0  0  0  0  0  0  0
    0.1385    0.7706    1.9644 H   0  0  0  0  0  0  0  0  0  0  0  0
  1  2  1  0  0  0  0
  2  3  2  0  0  0  0
  3  4  1  0  0  0  0
  4  5  1  0  0  0  0
  1  5  1  0  0  0  0
  6  7  2  0  0  0  0
  6  8  1  0  0  0  0
  3  6  1  0  0  0  0
  5  9  1  0  0  0  0
 10 11  2  0  0  0  0
 11 12  1  0  0  0  0
 12 13  2  0  0  0  0
 13 14  1  0  0  0  0
 14 15  2  0  0  0  0
 10 15  1  0  0  0  0
 16 17  2  0  0  0  0
 16 18  1  0  0  0  0
 17 19  1  0  0  0  0
 13 16  1  0  0  0  0
  2 10  1  0  0  0  0
 20 21  1  0  0  0  0
 21 22  2  0  0  0  0
 22 23  1  0  0  0  0
 23 24  2  0  0  0  0
 24 25  1  0  0  0  0
 25 26  2  0  0  0  0
 21 26  1  0  0  0  0
  5 20  1  0  0  0  0
 27 28  1  0  0  0  0
  8 27  1  0  0  0  0
  4 29  1  0  0  0  0
  4 30  1  0  0  0  0
  9 31  1  0  0  0  0
  9 32  1  0  0  0  0
  9 33  1  0  0  0  0
 11 34  1  0  0  0  0
 12 35  1  0  0  0  0
 14 36  1  0  0  0  0
 15 37  1  0  0  0  0
 18 38  1  0  0  0  0
 18 39  1  0  0  0  0
 19 40  1  0  0  0  0
 20 41  1  0  0  0  0
 20 42  1  0  0  0  0
 22 43  1  0  0  0  0
 23 44  1  0  0  0  0
 24 45  1  0  0  0  0
 25 46  1  0  0  0  0
 26 47  1  0  0  0  0
 27 48  1  0  0  0  0
 27 49  1  0  0  0  0
 28 50  1  0  0  0  0
 28 51  1  0  0  0  0
 28 52  1  0  0  0  0
M  END
>  <type>
systematic

$$$$
