# Supplementary material for: Similarity-Based Profiling of Hydrazone-Containing Scaffolds Active Against Leishmania Amastigotes
Source: ACS Omega. 2025 Oct 22;10(43):50679–94. doi: 10.1021/acsomega.5c05276 (PMC12593058; doi:10.1021/acsomega.5c05276)
Supplement: Supplementary file 1 [file ao5c05276_si_001.zip › SDF/889_S.sdf]

  Mrv1816 10152411273D              84.28000

 60 61  0  0  0  0            999 V2000
   -0.9536   -4.7692    5.3299 C   0  0  1  0  0  0  0  0  0  0  0  0
   -0.8166   -6.2138    5.8800 C   0  0  1  0  0  0  0  0  0  0  0  0
   -0.0623   -6.2746    7.2331 C   0  0  1  0  0  0  0  0  0  0  0  0
    1.3465   -5.5608    7.2233 C   0  0  2  0  0  0  0  0  0  0  0  0
    1.1732   -4.1087    6.5838 C   0  0  2  0  0  0  0  0  0  0  0  0
    0.3979   -3.9713    5.1851 C   0  0  2  0  0  0  0  0  0  0  0  0
    0.1227   -2.4116    4.9184 C   0  0  1  0  0  0  0  0  0  0  0  0
    2.4570   -3.2085    6.6113 C   0  0  2  0  0  0  0  0  0  0  0  0
    2.1143   -1.7355    6.2767 C   0  0  1  0  0  0  0  0  0  0  0  0
    1.4122   -1.6685    4.9948 C   0  0  0  0  0  0  0  0  0  0  0  0
    2.4082   -6.4704    6.5069 C   0  0  0  0  0  0  0  0  0  0  0  0
    1.8453   -5.4608    8.7172 C   0  0  0  0  0  0  0  0  0  0  0  0
   -0.9474   -5.7229    8.2147 O   0  0  0  0  0  0  0  0  0  0  0  0
    1.1797   -4.5433    3.9435 C   0  0  0  0  0  0  0  0  0  0  0  0
    1.9870   -0.9989    3.9761 C   0  0  0  0  0  0  0  0  0  0  0  0
   -0.8134   -2.0509    3.6943 C   0  0  1  0  0  0  0  0  0  0  0  0
   -1.3590   -0.5882    3.7035 C   0  0  2  0  0  0  0  0  0  0  0  0
   -2.1699   -0.1100    2.4504 C   0  0  2  0  0  0  0  0  0  0  0  0
   -3.5564   -0.8029    2.3281 C   0  0  0  0  0  0  0  0  0  0  0  0
   -1.4138   -0.1939    1.0850 C   0  0  1  0  0  0  0  0  0  0  0  0
   -0.1209    0.5156    1.0243 C   0  0  0  0  0  0  0  0  0  0  0  0
   -0.0512    1.7246    1.3483 O   0  0  0  0  0  0  0  0  0  0  0  0
    0.9740   -0.1558    0.5627 O   0  0  0  0  0  0  0  0  0  0  0  0
    2.2794    0.3907    0.3638 C   0  0  0  0  0  0  0  0  0  0  0  0
    0.5121   -3.6134    7.3064 H   0  0  0  0  0  0  0  0  0  0  0  0
   -1.4542   -4.8536    4.3629 H   0  0  0  0  0  0  0  0  0  0  0  0
   -1.6322   -4.2215    5.9916 H   0  0  0  0  0  0  0  0  0  0  0  0
   -1.8216   -6.6272    6.0126 H   0  0  0  0  0  0  0  0  0  0  0  0
   -0.3180   -6.8484    5.1481 H   0  0  0  0  0  0  0  0  0  0  0  0
    0.0613   -7.3302    7.4956 H   0  0  0  0  0  0  0  0  0  0  0  0
   -0.4664   -2.0642    5.7748 H   0  0  0  0  0  0  0  0  0  0  0  0
    3.2096   -3.5819    5.9124 H   0  0  0  0  0  0  0  0  0  0  0  0
    2.9140   -3.2040    7.6016 H   0  0  0  0  0  0  0  0  0  0  0  0
    1.4697   -1.3234    7.0572 H   0  0  0  0  0  0  0  0  0  0  0  0
    3.0388   -1.1513    6.2971 H   0  0  0  0  0  0  0  0  0  0  0  0
    2.0902   -6.7994    5.5263 H   0  0  0  0  0  0  0  0  0  0  0  0
    2.5914   -7.3837    7.0779 H   0  0  0  0  0  0  0  0  0  0  0  0
    3.3644   -5.9570    6.4038 H   0  0  0  0  0  0  0  0  0  0  0  0
    1.2748   -4.7203    9.2815 H   0  0  0  0  0  0  0  0  0  0  0  0
    1.7420   -6.4218    9.2289 H   0  0  0  0  0  0  0  0  0  0  0  0
    2.8993   -5.1803    8.7735 H   0  0  0  0  0  0  0  0  0  0  0  0
   -0.5288   -5.9089    9.0813 H   0  0  0  0  0  0  0  0  0  0  0  0
    2.1941   -4.1528    3.8885 H   0  0  0  0  0  0  0  0  0  0  0  0
    1.2388   -5.6236    3.9397 H   0  0  0  0  0  0  0  0  0  0  0  0
    0.6766   -4.2904    3.0117 H   0  0  0  0  0  0  0  0  0  0  0  0
    1.5788   -0.9582    3.0784 H   0  0  0  0  0  0  0  0  0  0  0  0
    2.8527   -0.5255    4.0935 H   0  0  0  0  0  0  0  0  0  0  0  0
   -0.2952   -2.2395    2.7559 H   0  0  0  0  0  0  0  0  0  0  0  0
   -1.6851   -2.7010    3.6991 H   0  0  0  0  0  0  0  0  0  0  0  0
   -0.5286    0.1055    3.8426 H   0  0  0  0  0  0  0  0  0  0  0  0
   -1.9988   -0.4820    4.5840 H   0  0  0  0  0  0  0  0  0  0  0  0
   -2.3857    0.9499    2.6257 H   0  0  0  0  0  0  0  0  0  0  0  0
   -4.1407   -0.3337    1.5315 H   0  0  0  0  0  0  0  0  0  0  0  0
   -3.4383   -1.8625    2.0938 H   0  0  0  0  0  0  0  0  0  0  0  0
   -4.1207   -0.7053    3.2573 H   0  0  0  0  0  0  0  0  0  0  0  0
   -1.2641   -1.2427    0.8133 H   0  0  0  0  0  0  0  0  0  0  0  0
   -2.0431    0.2515    0.3092 H   0  0  0  0  0  0  0  0  0  0  0  0
    2.2457    1.1882   -0.3813 H   0  0  0  0  0  0  0  0  0  0  0  0
    2.9363   -0.4019    0.0018 H   0  0  0  0  0  0  0  0  0  0  0  0
    2.6694    0.7862    1.3043 H   0  0  0  0  0  0  0  0  0  0  0  0
  1  2  1  0  0  0  0
  2  3  1  0  0  0  0
  3  4  1  0  0  0  0
  4  5  1  0  0  0  0
  5  6  1  0  0  0  0
  1  6  1  0  0  0  0
  8  9  1  0  0  0  0
  9 10  1  0  0  0  0
  7 10  1  0  0  0  0
  5  8  1  0  0  0  0
  7  6  1  0  0  0  0
  4 11  1  0  0  0  0
  4 12  1  0  0  0  0
  3 13  1  0  0  0  0
  6 14  1  0  0  0  0
 10 15  2  0  0  0  0
  7 16  1  0  0  0  0
 16 17  1  0  0  0  0
 17 18  1  0  0  0  0
 18 19  1  0  0  0  0
 18 20  1  0  0  0  0
 20 21  1  0  0  0  0
 21 22  2  0  0  0  0
 21 23  1  0  0  0  0
 23 24  1  0  0  0  0
  5 25  1  0  0  0  0
  1 26  1  0  0  0  0
  1 27  1  0  0  0  0
  2 28  1  0  0  0  0
  2 29  1  0  0  0  0
  3 30  1  0  0  0  0
  7 31  1  0  0  0  0
  8 32  1  0  0  0  0
  8 33  1  0  0  0  0
  9 34  1  0  0  0  0
  9 35  1  0  0  0  0
 11 36  1  0  0  0  0
 11 37  1  0  0  0  0
 11 38  1  0  0  0  0
 12 39  1  0  0  0  0
 12 40  1  0  0  0  0
 12 41  1  0  0  0  0
 13 42  1  0  0  0  0
 14 43  1  0  0  0  0
 14 44  1  0  0  0  0
 14 45  1  0  0  0  0
 15 46  1  0  0  0  0
 15 47  1  0  0  0  0
 16 48  1  0  0  0  0
 16 49  1  0  0  0  0
 17 50  1  0  0  0  0
 17 51  1  0  0  0  0
 18 52  1  0  0  0  0
 19 53  1  0  0  0  0
 19 54  1  0  0  0  0
 19 55  1  0  0  0  0
 20 56  1  0  0  0  0
 20 57  1  0  0  0  0
 24 58  1  0  0  0  0
 24 59  1  0  0  0  0
 24 60  1  0  0  0  0
M  END
>  <type>
systematic

$$$$
