# Supplementary material for: Similarity-Based Profiling of Hydrazone-Containing Scaffolds Active Against Leishmania Amastigotes
Source: ACS Omega. 2025 Oct 22;10(43):50679–94. doi: 10.1021/acsomega.5c05276 (PMC12593058; doi:10.1021/acsomega.5c05276)
Supplement: Supplementary file 1 [file ao5c05276_si_001.zip › SDF/890.sdf]

  Mrv1816 10152411383D             123.64000

 72 75  0  0  0  0            999 V2000
    0.3720   -2.2845    3.5864 C   0  0  0  0  0  0  0  0  0  0  0  0
    0.8141   -2.6138    4.8811 C   0  0  0  0  0  0  0  0  0  0  0  0
    2.1938   -2.7672    5.1362 C   0  0  0  0  0  0  0  0  0  0  0  0
    3.1371   -2.4865    4.1180 C   0  0  0  0  0  0  0  0  0  0  0  0
    2.6737   -2.1686    2.8229 C   0  0  0  0  0  0  0  0  0  0  0  0
    1.2930   -2.0625    2.5385 C   0  0  0  0  0  0  0  0  0  0  0  0
    5.1189   -0.9392    6.0189 C   0  0  0  0  0  0  0  0  0  0  0  0
    5.0686   -1.3692    4.6760 C   0  0  0  0  0  0  0  0  0  0  0  0
    5.6748   -0.5645    3.6811 C   0  0  0  0  0  0  0  0  0  0  0  0
    6.2777    0.6626    4.0303 C   0  0  0  0  0  0  0  0  0  0  0  0
    6.3312    1.0933    5.3759 C   0  0  0  0  0  0  0  0  0  0  0  0
    5.7443    0.2731    6.3659 C   0  0  0  0  0  0  0  0  0  0  0  0
    4.0451   -4.2632    8.6262 C   0  0  0  0  0  0  0  0  0  0  0  0
    4.3346   -4.6341    9.9508 C   0  0  0  0  0  0  0  0  0  0  0  0
    3.7241   -5.7698   10.5182 C   0  0  0  0  0  0  0  0  0  0  0  0
    2.7990   -6.5100    9.7542 C   0  0  0  0  0  0  0  0  0  0  0  0
    2.4959   -6.1270    8.4323 C   0  0  0  0  0  0  0  0  0  0  0  0
    3.1270   -5.0030    7.8460 C   0  0  0  0  0  0  0  0  0  0  0  0
    2.5751   -3.1869    6.3827 O   0  0  0  0  0  0  0  0  0  0  0  0
    2.8755   -4.6011    6.4384 C   0  0  2  0  0  0  0  0  0  0  0  0
    4.4872   -2.5757    4.3599 O   0  0  0  0  0  0  0  0  0  0  0  0
    5.6797   -0.9439    2.3663 O   0  0  0  0  0  0  0  0  0  0  0  0
    6.8827   -1.6286    1.9742 C   0  0  0  0  0  0  0  0  0  0  0  0
    7.0005    2.3763    5.7413 C   0  0  1  0  0  0  0  0  0  0  0  0
    8.4270    2.2073    6.1894 N   0  0  2  0  0  0  0  0  0  0  0  0
    8.9820    3.4428    6.8389 C   0  0  2  0  0  0  0  0  0  0  0  0
   10.3859    3.1936    7.4486 C   0  0  2  0  0  0  0  0  0  0  0  0
   11.3242    2.7895    6.3586 O   0  0  0  0  0  0  0  0  0  0  0  0
   10.8019    1.5404    5.6756 C   0  0  2  0  0  0  0  0  0  0  0  0
    9.3400    1.6866    5.1198 C   0  0  1  0  0  0  0  0  0  0  0  0
    0.8027   -1.7243    1.1753 C   0  0  2  0  0  0  0  0  0  0  0  0
    0.3241   -0.3518    1.1191 C   0  0  0  0  0  0  0  0  0  0  0  0
   -0.9439   -0.0104    0.8569 C   0  0  0  0  0  0  0  0  0  0  0  0
   -0.1079   -2.8049    5.8760 O   0  0  0  0  0  0  0  0  0  0  0  0
   -0.4047   -1.5901    6.5888 C   0  0  0  0  0  0  0  0  0  0  0  0
    4.0648   -6.1837   11.7775 O   0  0  0  0  0  0  0  0  0  0  0  0
    3.2866   -5.5693   12.8178 C   0  0  0  0  0  0  0  0  0  0  0  0
   -0.6342   -2.2102    3.4126 H   0  0  0  0  0  0  0  0  0  0  0  0
    3.3528   -2.0189    2.0768 H   0  0  0  0  0  0  0  0  0  0  0  0
    4.7038   -1.5125    6.7527 H   0  0  0  0  0  0  0  0  0  0  0  0
    6.6935    1.2391    3.2913 H   0  0  0  0  0  0  0  0  0  0  0  0
    5.7657    0.5596    7.3476 H   0  0  0  0  0  0  0  0  0  0  0  0
    4.5134   -3.4457    8.2309 H   0  0  0  0  0  0  0  0  0  0  0  0
    4.9965   -4.0788   10.4968 H   0  0  0  0  0  0  0  0  0  0  0  0
    2.3514   -7.3351   10.1600 H   0  0  0  0  0  0  0  0  0  0  0  0
    1.8229   -6.6835    7.8981 H   0  0  0  0  0  0  0  0  0  0  0  0
    2.0618   -5.1970    6.0034 H   0  0  0  0  0  0  0  0  0  0  0  0
    3.7902   -4.8084    5.8738 H   0  0  0  0  0  0  0  0  0  0  0  0
    6.8278   -1.8193    0.9017 H   0  0  0  0  0  0  0  0  0  0  0  0
    7.7762   -1.0274    2.1656 H   0  0  0  0  0  0  0  0  0  0  0  0
    6.9711   -2.5878    2.4889 H   0  0  0  0  0  0  0  0  0  0  0  0
    6.9550    3.0796    4.9027 H   0  0  0  0  0  0  0  0  0  0  0  0
    6.4097    2.8313    6.5431 H   0  0  0  0  0  0  0  0  0  0  0  0
    8.3247    3.7708    7.6490 H   0  0  0  0  0  0  0  0  0  0  0  0
    9.0501    4.2545    6.1089 H   0  0  0  0  0  0  0  0  0  0  0  0
   10.2572    2.4407    8.2649 H   0  0  0  0  0  0  0  0  0  0  0  0
   10.6806    4.1376    7.9737 H   0  0  0  0  0  0  0  0  0  0  0  0
   10.7891    0.6427    6.3422 H   0  0  0  0  0  0  0  0  0  0  0  0
   11.4214    1.2267    4.8017 H   0  0  0  0  0  0  0  0  0  0  0  0
    9.0094    0.7087    4.7625 H   0  0  0  0  0  0  0  0  0  0  0  0
    9.3598    2.3777    4.2716 H   0  0  0  0  0  0  0  0  0  0  0  0
    0.0247   -2.4429    0.8973 H   0  0  0  0  0  0  0  0  0  0  0  0
    1.5997   -1.8282    0.4340 H   0  0  0  0  0  0  0  0  0  0  0  0
    0.9845    0.3774    1.2790 H   0  0  0  0  0  0  0  0  0  0  0  0
   -1.6406   -0.6986    0.6846 H   0  0  0  0  0  0  0  0  0  0  0  0
   -1.2041    0.9476    0.8300 H   0  0  0  0  0  0  0  0  0  0  0  0
   -1.1509   -1.8198    7.3497 H   0  0  0  0  0  0  0  0  0  0  0  0
    0.4848   -1.1978    7.0892 H   0  0  0  0  0  0  0  0  0  0  0  0
   -0.8186   -0.8244    5.9253 H   0  0  0  0  0  0  0  0  0  0  0  0
    3.6314   -5.9695   13.7715 H   0  0  0  0  0  0  0  0  0  0  0  0
    3.4250   -4.4850   12.8335 H   0  0  0  0  0  0  0  0  0  0  0  0
    2.2234   -5.8025   12.7141 H   0  0  0  0  0  0  0  0  0  0  0  0
  1  2  1  0  0  0  0
  2  3  2  0  0  0  0
  3  4  1  0  0  0  0
  4  5  2  0  0  0  0
  5  6  1  0  0  0  0
  1  6  2  0  0  0  0
  7  8  1  0  0  0  0
  8  9  2  0  0  0  0
  9 10  1  0  0  0  0
 10 11  2  0  0  0  0
 11 12  1  0  0  0  0
  7 12  2  0  0  0  0
 13 14  1  0  0  0  0
 14 15  2  0  0  0  0
 15 16  1  0  0  0  0
 16 17  2  0  0  0  0
 17 18  1  0  0  0  0
 13 18  2  0  0  0  0
  3 19  1  0  0  0  0
 19 20  1  0  0  0  0
 20 18  1  0  0  0  0
  4 21  1  0  0  0  0
 21  8  1  0  0  0  0
  9 22  1  0  0  0  0
 22 23  1  0  0  0  0
 11 24  1  0  0  0  0
 24 25  1  0  0  0  0
 25 26  1  0  0  0  0
 26 27  1  0  0  0  0
 27 28  1  0  0  0  0
 28 29  1  0  0  0  0
 29 30  1  0  0  0  0
 30 25  1  0  0  0  0
  6 31  1  0  0  0  0
 31 32  1  0  0  0  0
 32 33  2  0  0  0  0
  2 34  1  0  0  0  0
 34 35  1  0  0  0  0
 15 36  1  0  0  0  0
 36 37  1  0  0  0  0
  1 38  1  0  0  0  0
  5 39  1  0  0  0  0
  7 40  1  0  0  0  0
 10 41  1  0  0  0  0
 12 42  1  0  0  0  0
 13 43  1  0  0  0  0
 14 44  1  0  0  0  0
 16 45  1  0  0  0  0
 17 46  1  0  0  0  0
 20 47  1  0  0  0  0
 20 48  1  0  0  0  0
 23 49  1  0  0  0  0
 23 50  1  0  0  0  0
 23 51  1  0  0  0  0
 24 52  1  0  0  0  0
 24 53  1  0  0  0  0
 26 54  1  0  0  0  0
 26 55  1  0  0  0  0
 27 56  1  0  0  0  0
 27 57  1  0  0  0  0
 29 58  1  0  0  0  0
 29 59  1  0  0  0  0
 30 60  1  0  0  0  0
 30 61  1  0  0  0  0
 31 62  1  0  0  0  0
 31 63  1  0  0  0  0
 32 64  1  0  0  0  0
 33 65  1  0  0  0  0
 33 66  1  0  0  0  0
 35 67  1  0  0  0  0
 35 68  1  0  0  0  0
 35 69  1  0  0  0  0
 37 70  1  0  0  0  0
 37 71  1  0  0  0  0
 37 72  1  0  0  0  0
M  END
>  <type>
systematic

$$$$
