# Supplementary material for: Similarity-Based Profiling of Hydrazone-Containing Scaffolds Active Against Leishmania Amastigotes
Source: ACS Omega. 2025 Oct 22;10(43):50679–94. doi: 10.1021/acsomega.5c05276 (PMC12593058; doi:10.1021/acsomega.5c05276)
Supplement: Supplementary file 1 [file ao5c05276_si_001.zip › SDF/905.sdf]

  Mrv1816 11112416173D              91.93000

 75 75  0  0  0  0            999 V2000
    2.2098   -3.3946   -4.5064 C   0  0  0  0  0  0  0  0  0  0  0  0
    1.4626   -3.9720   -5.6381 C   0  0  1  0  0  0  0  0  0  0  0  0
    0.2345   -4.7776   -5.1343 C   0  0  1  0  0  0  0  0  0  0  0  0
   -0.5304   -5.4817   -6.2824 C   0  0  2  0  0  0  0  0  0  0  0  0
   -1.7821   -6.2561   -5.7881 C   0  0  2  0  0  0  0  0  0  0  0  0
   -2.5018   -6.9887   -6.9509 C   0  0  2  0  0  0  0  0  0  0  0  0
   -3.7837   -7.7488   -6.5104 C   0  0  2  0  0  0  0  0  0  0  0  0
   -4.3674   -8.5143   -7.6020 C   0  0  0  0  0  0  0  0  0  0  0  0
   -3.8451   -9.6711   -8.0456 C   0  0  0  0  0  0  0  0  0  0  0  0
   -4.3983  -10.4051   -9.1747 C   0  0  1  0  0  0  0  0  0  0  0  0
   -3.7027  -11.7738   -9.4258 C   0  0  1  0  0  0  0  0  0  0  0  0
   -4.2677  -12.5221  -10.6633 C   0  0  2  0  0  0  0  0  0  0  0  0
   -3.6006  -13.9072  -10.8888 C   0  0  2  0  0  0  0  0  0  0  0  0
   -4.1909  -14.6639  -12.1089 C   0  0  2  0  0  0  0  0  0  0  0  0
   -3.5350  -16.0521  -12.3367 C   0  0  1  0  0  0  0  0  0  0  0  0
   -4.1372  -16.8013  -13.5554 C   0  0  1  0  0  0  0  0  0  0  0  0
   -3.4305  -18.2019  -13.7985 C   0  0  2  0  0  0  0  0  0  0  0  0
   -4.1439  -18.9225  -15.0125 C   0  0  0  0  0  0  0  0  0  0  0  0
    1.9511   -2.1062   -4.1217 O   0  0  0  0  0  0  0  0  0  0  0  0
    2.9989   -4.1285   -3.8630 O   0  0  0  0  0  0  0  0  0  0  0  0
    2.5565   -1.4431   -3.0926 C   0  0  0  0  0  0  0  0  0  0  0  0
    3.9427   -1.1664   -3.0784 C   0  0  0  0  0  0  0  0  0  0  0  0
    4.5266   -0.5944   -1.9289 C   0  0  0  0  0  0  0  0  0  0  0  0
    3.7428   -0.2625   -0.7999 C   0  0  0  0  0  0  0  0  0  0  0  0
    2.3468   -0.4857   -0.8578 C   0  0  0  0  0  0  0  0  0  0  0  0
    1.7578   -1.0594   -2.0003 C   0  0  0  0  0  0  0  0  0  0  0  0
    4.7295   -1.4638   -4.1586 O   0  0  0  0  0  0  0  0  0  0  0  0
    4.8080   -0.3798   -5.1043 C   0  0  0  0  0  0  0  0  0  0  0  0
    4.3820    0.3016    0.4207 C   0  0  1  0  0  0  0  0  0  0  0  0
    4.4866    1.7501    0.3667 C   0  0  0  0  0  0  0  0  0  0  0  0
    5.4856    2.4097   -0.2353 C   0  0  0  0  0  0  0  0  0  0  0  0
    1.1210   -3.1628   -6.2891 H   0  0  0  0  0  0  0  0  0  0  0  0
    2.1317   -4.6141   -6.2204 H   0  0  0  0  0  0  0  0  0  0  0  0
    0.5638   -5.5348   -4.4154 H   0  0  0  0  0  0  0  0  0  0  0  0
   -0.4486   -4.0934   -4.6215 H   0  0  0  0  0  0  0  0  0  0  0  0
    0.1500   -6.1802   -6.7776 H   0  0  0  0  0  0  0  0  0  0  0  0
   -0.8453   -4.7315   -7.0126 H   0  0  0  0  0  0  0  0  0  0  0  0
   -2.4767   -5.5546   -5.3174 H   0  0  0  0  0  0  0  0  0  0  0  0
   -1.4752   -6.9917   -5.0391 H   0  0  0  0  0  0  0  0  0  0  0  0
   -1.7944   -7.6957   -7.3942 H   0  0  0  0  0  0  0  0  0  0  0  0
   -2.7729   -6.2554   -7.7165 H   0  0  0  0  0  0  0  0  0  0  0  0
   -4.5210   -7.0229   -6.1553 H   0  0  0  0  0  0  0  0  0  0  0  0
   -3.5542   -8.4153   -5.6742 H   0  0  0  0  0  0  0  0  0  0  0  0
   -5.1758   -8.1456   -8.0488 H   0  0  0  0  0  0  0  0  0  0  0  0
   -3.0339  -10.0293   -7.5941 H   0  0  0  0  0  0  0  0  0  0  0  0
   -5.4640  -10.5807   -8.9999 H   0  0  0  0  0  0  0  0  0  0  0  0
   -4.2957   -9.7863  -10.0705 H   0  0  0  0  0  0  0  0  0  0  0  0
   -2.6309  -11.6108   -9.5751 H   0  0  0  0  0  0  0  0  0  0  0  0
   -3.8326  -12.4038   -8.5399 H   0  0  0  0  0  0  0  0  0  0  0  0
   -4.1093  -11.9034  -11.5516 H   0  0  0  0  0  0  0  0  0  0  0  0
   -5.3438  -12.6633  -10.5308 H   0  0  0  0  0  0  0  0  0  0  0  0
   -3.7409  -14.5186   -9.9936 H   0  0  0  0  0  0  0  0  0  0  0  0
   -2.5263  -13.7650  -11.0408 H   0  0  0  0  0  0  0  0  0  0  0  0
   -4.0567  -14.0524  -13.0067 H   0  0  0  0  0  0  0  0  0  0  0  0
   -5.2627  -14.8030  -11.9498 H   0  0  0  0  0  0  0  0  0  0  0  0
   -2.4620  -15.9147  -12.5012 H   0  0  0  0  0  0  0  0  0  0  0  0
   -3.6695  -16.6613  -11.4398 H   0  0  0  0  0  0  0  0  0  0  0  0
   -5.2117  -16.9470  -13.3961 H   0  0  0  0  0  0  0  0  0  0  0  0
   -3.9981  -16.1840  -14.4481 H   0  0  0  0  0  0  0  0  0  0  0  0
   -3.7354  -18.8239  -12.9004 H   0  0  0  0  0  0  0  0  0  0  0  0
   -2.2469  -18.1121  -13.9415 H   0  0  0  0  0  0  0  0  0  0  0  0
   -3.7101  -19.9140  -15.1524 H   0  0  0  0  0  0  0  0  0  0  0  0
   -5.2142  -19.0348  -14.8297 H   0  0  0  0  0  0  0  0  0  0  0  0
   -3.9926  -18.3454  -15.9261 H   0  0  0  0  0  0  0  0  0  0  0  0
    5.5351   -0.4274   -1.9169 H   0  0  0  0  0  0  0  0  0  0  0  0
    1.7503   -0.2422   -0.0629 H   0  0  0  0  0  0  0  0  0  0  0  0
    0.7473   -1.2192   -2.0260 H   0  0  0  0  0  0  0  0  0  0  0  0
    5.4363   -0.7050   -5.9332 H   0  0  0  0  0  0  0  0  0  0  0  0
    3.8245   -0.1225   -5.5062 H   0  0  0  0  0  0  0  0  0  0  0  0
    5.2613    0.5123   -4.6625 H   0  0  0  0  0  0  0  0  0  0  0  0
    3.7973    0.0257    1.3041 H   0  0  0  0  0  0  0  0  0  0  0  0
    5.3703   -0.1440    0.5699 H   0  0  0  0  0  0  0  0  0  0  0  0
    3.7692    2.2871    0.7973 H   0  0  0  0  0  0  0  0  0  0  0  0
    5.4949    3.4015   -0.2369 H   0  0  0  0  0  0  0  0  0  0  0  0
    6.2286    1.9291   -0.6826 H   0  0  0  0  0  0  0  0  0  0  0  0
  1  2  1  0  0  0  0
  2  3  1  0  0  0  0
  3  4  1  0  0  0  0
  4  5  1  0  0  0  0
  5  6  1  0  0  0  0
  6  7  1  0  0  0  0
  8  7  1  0  0  0  0
  8  9  2  0  0  0  0
  9 10  1  0  0  0  0
 10 11  1  0  0  0  0
 11 12  1  0  0  0  0
 12 13  1  0  0  0  0
 13 14  1  0  0  0  0
 14 15  1  0  0  0  0
 15 16  1  0  0  0  0
 16 17  1  0  0  0  0
 17 18  1  0  0  0  0
 20  1  2  0  0  0  0
 19  1  1  0  0  0  0
 21 22  2  0  0  0  0
 22 23  1  0  0  0  0
 23 24  2  0  0  0  0
 24 25  1  0  0  0  0
 25 26  2  0  0  0  0
 21 26  1  0  0  0  0
 27 28  1  0  0  0  0
 22 27  1  0  0  0  0
 29 30  1  0  0  0  0
 30 31  2  0  0  0  0
 24 29  1  0  0  0  0
 19 21  1  0  0  0  0
  2 32  1  0  0  0  0
  2 33  1  0  0  0  0
  3 34  1  0  0  0  0
  3 35  1  0  0  0  0
  4 36  1  0  0  0  0
  4 37  1  0  0  0  0
  5 38  1  0  0  0  0
  5 39  1  0  0  0  0
  6 40  1  0  0  0  0
  6 41  1  0  0  0  0
  7 42  1  0  0  0  0
  7 43  1  0  0  0  0
  8 44  1  0  0  0  0
  9 45  1  0  0  0  0
 10 46  1  0  0  0  0
 10 47  1  0  0  0  0
 11 48  1  0  0  0  0
 11 49  1  0  0  0  0
 12 50  1  0  0  0  0
 12 51  1  0  0  0  0
 13 52  1  0  0  0  0
 13 53  1  0  0  0  0
 14 54  1  0  0  0  0
 14 55  1  0  0  0  0
 15 56  1  0  0  0  0
 15 57  1  0  0  0  0
 16 58  1  0  0  0  0
 16 59  1  0  0  0  0
 17 60  1  0  0  0  0
 17 61  1  0  0  0  0
 18 62  1  0  0  0  0
 18 63  1  0  0  0  0
 18 64  1  0  0  0  0
 23 65  1  0  0  0  0
 25 66  1  0  0  0  0
 26 67  1  0  0  0  0
 28 68  1  0  0  0  0
 28 69  1  0  0  0  0
 28 70  1  0  0  0  0
 29 71  1  0  0  0  0
 29 72  1  0  0  0  0
 30 73  1  0  0  0  0
 31 74  1  0  0  0  0
 31 75  1  0  0  0  0
M  END
>  <type>
systematic

$$$$
