# Supplementary material for: Similarity-Based Profiling of Hydrazone-Containing Scaffolds Active Against Leishmania Amastigotes
Source: ACS Omega. 2025 Oct 22;10(43):50679–94. doi: 10.1021/acsomega.5c05276 (PMC12593058; doi:10.1021/acsomega.5c05276)
Supplement: Supplementary file 1 [file ao5c05276_si_001.zip › SDF/906.sdf]

4-(3-(4-allyl-2-methoxyphenoxy)propyl)-1-(4-methylbenzyl)-1H-1,2,3-triazole
  Mrv1816 11112416193D              69.79000

 55 57  0  0  0  0            999 V2000
   -1.7197    2.2285    4.7405 N   0  0  0  0  0  0  0  0  0  0  0  0
   -2.7140    1.4102    4.5773 N   0  0  0  0  0  0  0  0  0  0  0  0
   -2.4890    0.5995    3.5891 N   0  0  0  0  0  0  0  0  0  0  0  0
   -1.2886    0.8893    3.0664 C   0  0  0  0  0  0  0  0  0  0  0  0
   -0.7902    1.9476    3.8125 C   0  0  0  0  0  0  0  0  0  0  0  0
   -1.6374    3.2294    5.7612 C   0  0  1  0  0  0  0  0  0  0  0  0
   -1.7535    4.6046    5.2104 C   0  0  0  0  0  0  0  0  0  0  0  0
   -2.9577    5.0215    4.5997 C   0  0  0  0  0  0  0  0  0  0  0  0
   -3.0873    6.3223    4.0821 C   0  0  0  0  0  0  0  0  0  0  0  0
   -2.0123    7.2356    4.1578 C   0  0  0  0  0  0  0  0  0  0  0  0
   -0.8107    6.8237    4.7764 C   0  0  0  0  0  0  0  0  0  0  0  0
   -0.6832    5.5237    5.2969 C   0  0  0  0  0  0  0  0  0  0  0  0
   -2.1569    8.6039    3.6128 C   0  0  0  0  0  0  0  0  0  0  0  0
   -0.6410    0.1977    1.9309 C   0  0  2  0  0  0  0  0  0  0  0  0
   -0.5386    1.0945    0.6659 C   0  0  2  0  0  0  0  0  0  0  0  0
    0.1407    0.4022   -0.5437 C   0  0  2  0  0  0  0  0  0  0  0  0
    1.5210    0.1079   -0.2411 O   0  0  0  0  0  0  0  0  0  0  0  0
    2.1716   -0.6051   -1.2184 C   0  0  0  0  0  0  0  0  0  0  0  0
    2.1922   -2.0173   -1.1702 C   0  0  0  0  0  0  0  0  0  0  0  0
    2.8869   -2.7480   -2.1567 C   0  0  0  0  0  0  0  0  0  0  0  0
    3.5796   -2.0875   -3.1994 C   0  0  0  0  0  0  0  0  0  0  0  0
    3.5548   -0.6722   -3.2313 C   0  0  0  0  0  0  0  0  0  0  0  0
    2.8637    0.0629   -2.2493 C   0  0  0  0  0  0  0  0  0  0  0  0
    1.5119   -2.6852   -0.1868 O   0  0  0  0  0  0  0  0  0  0  0  0
    2.3141   -2.9562    0.9752 C   0  0  0  0  0  0  0  0  0  0  0  0
    4.2986   -2.8703   -4.2452 C   0  0  1  0  0  0  0  0  0  0  0  0
    5.6814   -3.1356   -3.8918 C   0  0  0  0  0  0  0  0  0  0  0  0
    6.6852   -2.2778   -4.1179 C   0  0  0  0  0  0  0  0  0  0  0  0
    0.1122    2.4119    3.6848 H   0  0  0  0  0  0  0  0  0  0  0  0
   -2.4415    3.0899    6.4883 H   0  0  0  0  0  0  0  0  0  0  0  0
   -0.6990    3.0947    6.3078 H   0  0  0  0  0  0  0  0  0  0  0  0
   -3.7538    4.3832    4.5320 H   0  0  0  0  0  0  0  0  0  0  0  0
   -3.9721    6.5953    3.6477 H   0  0  0  0  0  0  0  0  0  0  0  0
   -0.0193    7.4668    4.8570 H   0  0  0  0  0  0  0  0  0  0  0  0
    0.1967    5.2568    5.7421 H   0  0  0  0  0  0  0  0  0  0  0  0
   -1.1884    9.0349    3.3568 H   0  0  0  0  0  0  0  0  0  0  0  0
   -2.7643    8.5963    2.7070 H   0  0  0  0  0  0  0  0  0  0  0  0
   -2.6390    9.2373    4.3576 H   0  0  0  0  0  0  0  0  0  0  0  0
   -1.2215   -0.6963    1.6842 H   0  0  0  0  0  0  0  0  0  0  0  0
    0.3559   -0.1242    2.2420 H   0  0  0  0  0  0  0  0  0  0  0  0
    0.0185    2.0061    0.9026 H   0  0  0  0  0  0  0  0  0  0  0  0
   -1.5496    1.3880    0.3662 H   0  0  0  0  0  0  0  0  0  0  0  0
    0.0889    1.0809   -1.4008 H   0  0  0  0  0  0  0  0  0  0  0  0
   -0.4190   -0.5072   -0.7862 H   0  0  0  0  0  0  0  0  0  0  0  0
    2.8802   -3.7714   -2.1073 H   0  0  0  0  0  0  0  0  0  0  0  0
    4.0426   -0.1653   -3.9721 H   0  0  0  0  0  0  0  0  0  0  0  0
    2.8675    1.0856   -2.2809 H   0  0  0  0  0  0  0  0  0  0  0  0
    1.6853   -3.4726    1.7004 H   0  0  0  0  0  0  0  0  0  0  0  0
    3.1628   -3.6015    0.7348 H   0  0  0  0  0  0  0  0  0  0  0  0
    2.6783   -2.0346    1.4346 H   0  0  0  0  0  0  0  0  0  0  0  0
    3.7976   -3.8314   -4.3952 H   0  0  0  0  0  0  0  0  0  0  0  0
    4.2529   -2.3546   -5.2091 H   0  0  0  0  0  0  0  0  0  0  0  0
    5.8944   -4.0035   -3.4561 H   0  0  0  0  0  0  0  0  0  0  0  0
    7.6131   -2.5141   -3.8598 H   0  0  0  0  0  0  0  0  0  0  0  0
    6.5238   -1.3975   -4.5451 H   0  0  0  0  0  0  0  0  0  0  0  0
  1  2  1  0  0  0  0
  2  3  2  0  0  0  0
  3  4  1  0  0  0  0
  4  5  2  0  0  0  0
  1  5  1  0  0  0  0
  6  7  1  0  0  0  0
  7  8  2  0  0  0  0
  8  9  1  0  0  0  0
  9 10  2  0  0  0  0
 10 11  1  0  0  0  0
 11 12  2  0  0  0  0
  7 12  1  0  0  0  0
 10 13  1  0  0  0  0
  1  6  1  0  0  0  0
 14 15  1  0  0  0  0
 15 16  1  0  0  0  0
 17 18  1  0  0  0  0
 18 19  2  0  0  0  0
 19 20  1  0  0  0  0
 20 21  2  0  0  0  0
 21 22  1  0  0  0  0
 22 23  2  0  0  0  0
 18 23  1  0  0  0  0
 24 25  1  0  0  0  0
 19 24  1  0  0  0  0
 26 27  1  0  0  0  0
 27 28  2  0  0  0  0
 21 26  1  0  0  0  0
 16 17  1  0  0  0  0
  4 14  1  0  0  0  0
  5 29  1  0  0  0  0
  6 30  1  0  0  0  0
  6 31  1  0  0  0  0
  8 32  1  0  0  0  0
  9 33  1  0  0  0  0
 11 34  1  0  0  0  0
 12 35  1  0  0  0  0
 13 36  1  0  0  0  0
 13 37  1  0  0  0  0
 13 38  1  0  0  0  0
 14 39  1  0  0  0  0
 14 40  1  0  0  0  0
 15 41  1  0  0  0  0
 15 42  1  0  0  0  0
 16 43  1  0  0  0  0
 16 44  1  0  0  0  0
 20 45  1  0  0  0  0
 22 46  1  0  0  0  0
 23 47  1  0  0  0  0
 25 48  1  0  0  0  0
 25 49  1  0  0  0  0
 25 50  1  0  0  0  0
 26 51  1  0  0  0  0
 26 52  1  0  0  0  0
 27 53  1  0  0  0  0
 28 54  1  0  0  0  0
 28 55  1  0  0  0  0
M  END
>  <type>
systematic

$$$$
