# Supplementary material for: Similarity-Based Profiling of Hydrazone-Containing Scaffolds Active Against Leishmania Amastigotes
Source: ACS Omega. 2025 Oct 22;10(43):50679–94. doi: 10.1021/acsomega.5c05276 (PMC12593058; doi:10.1021/acsomega.5c05276)
Supplement: Supplementary file 1 [file ao5c05276_si_001.zip › SDF/891.sdf]

  Mrv1816 10152411443D              85.20000

 45 48  0  0  0  0            999 V2000
   -3.9022    2.5793   -2.4246 C   0  0  0  0  0  0  0  0  0  0  0  0
   -5.0499    3.4024   -2.4305 C   0  0  0  0  0  0  0  0  0  0  0  0
   -4.9332    4.8056   -2.5982 C   0  0  0  0  0  0  0  0  0  0  0  0
   -3.6674    5.3801   -2.8520 C   0  0  0  0  0  0  0  0  0  0  0  0
   -2.5447    4.5422   -2.8171 C   0  0  0  0  0  0  0  0  0  0  0  0
   -2.6299    3.1626   -2.5727 C   0  0  0  0  0  0  0  0  0  0  0  0
   -0.8347    4.8946   -2.9560 S   0  0  0  0  0  0  0  0  0  0  0  0
   -0.3222    3.2554   -2.5865 C   0  0  0  0  0  0  0  0  0  0  0  0
   -1.4439    2.5027   -2.4528 N   0  0  0  0  0  0  0  0  0  0  0  0
   -6.0147    5.6183   -2.4124 N   0  0  0  0  0  0  0  0  0  0  0  0
    0.9721    2.9052   -2.4013 N   0  0  0  0  0  0  0  0  0  0  0  0
    1.4422    1.7078   -1.9433 C   0  0  0  0  0  0  0  0  0  0  0  0
    0.6349    0.7661   -1.7460 O   0  0  0  0  0  0  0  0  0  0  0  0
    2.8289    1.5200   -1.6462 C   0  0  0  0  0  0  0  0  0  0  0  0
    5.1187    2.3988   -1.3922 C   0  0  0  0  0  0  0  0  0  0  0  0
    3.7642    2.5858   -1.7271 C   0  0  0  0  0  0  0  0  0  0  0  0
    3.3203    0.2556   -1.2274 C   0  0  0  0  0  0  0  0  0  0  0  0
    4.6733    0.0665   -0.8885 C   0  0  0  0  0  0  0  0  0  0  0  0
    5.5774    1.1396   -0.9679 C   0  0  0  0  0  0  0  0  0  0  0  0
    7.2018    0.9189   -0.5495 Cl  0  0  0  0  0  0  0  0  0  0  0  0
   -6.4704    5.8743   -1.0670 C   0  0  2  0  0  0  0  0  0  0  0  0
   -6.4636    7.3999   -0.8077 C   0  0  2  0  0  0  0  0  0  0  0  0
   -7.2647    8.1008   -1.8568 N   0  0  2  0  0  0  0  0  0  0  0  0
   -6.7485    7.8218   -3.2336 C   0  0  1  0  0  0  0  0  0  0  0  0
   -6.6711    6.2954   -3.5033 C   0  0  2  0  0  0  0  0  0  0  0  0
   -7.4516    9.5520   -1.5802 C   0  0  0  0  0  0  0  0  0  0  0  0
   -3.9950    1.5703   -2.2913 H   0  0  0  0  0  0  0  0  0  0  0  0
   -5.9692    2.9780   -2.2846 H   0  0  0  0  0  0  0  0  0  0  0  0
   -3.5575    6.3846   -3.0112 H   0  0  0  0  0  0  0  0  0  0  0  0
    1.6220    3.6000   -2.5749 H   0  0  0  0  0  0  0  0  0  0  0  0
    5.7660    3.1887   -1.4565 H   0  0  0  0  0  0  0  0  0  0  0  0
    3.4754    3.5218   -2.0231 H   0  0  0  0  0  0  0  0  0  0  0  0
    2.6939   -0.5495   -1.1585 H   0  0  0  0  0  0  0  0  0  0  0  0
    4.9895   -0.8561   -0.5821 H   0  0  0  0  0  0  0  0  0  0  0  0
   -5.8433    5.3923   -0.3078 H   0  0  0  0  0  0  0  0  0  0  0  0
   -7.4840    5.4849   -0.9496 H   0  0  0  0  0  0  0  0  0  0  0  0
   -5.4295    7.7611   -0.8173 H   0  0  0  0  0  0  0  0  0  0  0  0
   -6.8806    7.5858    0.1858 H   0  0  0  0  0  0  0  0  0  0  0  0
   -7.4147    8.2728   -3.9750 H   0  0  0  0  0  0  0  0  0  0  0  0
   -5.7536    8.2613   -3.3619 H   0  0  0  0  0  0  0  0  0  0  0  0
   -7.6860    5.9019   -3.5926 H   0  0  0  0  0  0  0  0  0  0  0  0
   -6.1652    6.1266   -4.4579 H   0  0  0  0  0  0  0  0  0  0  0  0
   -7.9581    9.6942   -0.6249 H   0  0  0  0  0  0  0  0  0  0  0  0
   -6.4916   10.0710   -1.5509 H   0  0  0  0  0  0  0  0  0  0  0  0
   -8.0747   10.0104   -2.3503 H   0  0  0  0  0  0  0  0  0  0  0  0
  1  2  2  0  0  0  0
  2  3  1  0  0  0  0
  3  4  2  0  0  0  0
  4  5  1  0  0  0  0
  5  6  2  0  0  0  0
  1  6  1  0  0  0  0
  7  8  1  0  0  0  0
  8  9  2  0  0  0  0
  5  7  1  0  0  0  0
  6  9  1  0  0  0  0
  3 10  1  0  0  0  0
  8 11  1  0  0  0  0
 11 12  1  0  0  0  0
 12 13  2  0  0  0  0
 12 14  1  0  0  0  0
 15 16  1  0  0  0  0
 17 18  2  0  0  0  0
 18 19  1  0  0  0  0
 15 19  2  0  0  0  0
 16 14  2  0  0  0  0
 14 17  1  0  0  0  0
 19 20  1  0  0  0  0
 21 22  1  0  0  0  0
 22 23  1  0  0  0  0
 23 24  1  0  0  0  0
 24 25  1  0  0  0  0
 25 10  1  0  0  0  0
 21 10  1  0  0  0  0
 23 26  1  0  0  0  0
  1 27  1  0  0  0  0
  2 28  1  0  0  0  0
  4 29  1  0  0  0  0
 11 30  1  0  0  0  0
 15 31  1  0  0  0  0
 16 32  1  0  0  0  0
 17 33  1  0  0  0  0
 18 34  1  0  0  0  0
 21 35  1  0  0  0  0
 21 36  1  0  0  0  0
 22 37  1  0  0  0  0
 22 38  1  0  0  0  0
 24 39  1  0  0  0  0
 24 40  1  0  0  0  0
 25 41  1  0  0  0  0
 25 42  1  0  0  0  0
 26 43  1  0  0  0  0
 26 44  1  0  0  0  0
 26 45  1  0  0  0  0
M  END
$$$$
