# Supplementary material for: Similarity-Based Profiling of Hydrazone-Containing Scaffolds Active Against Leishmania Amastigotes
Source: ACS Omega. 2025 Oct 22;10(43):50679–94. doi: 10.1021/acsomega.5c05276 (PMC12593058; doi:10.1021/acsomega.5c05276)
Supplement: Supplementary file 1 [file ao5c05276_si_001.zip › SDF/892.sdf]

  Mrv1816 10152411503D             198.74000

 79 84  0  0  0  0            999 V2000
    4.1745    1.1365    2.1226 C   0  0  0  0  0  0  0  0  0  0  0  0
    4.2037    2.5414    2.0806 C   0  0  0  0  0  0  0  0  0  0  0  0
    4.3045    3.1853    0.8421 C   0  0  0  0  0  0  0  0  0  0  0  0
    4.3896    2.4254   -0.3327 C   0  0  0  0  0  0  0  0  0  0  0  0
    4.3663    1.0119   -0.2624 C   0  0  0  0  0  0  0  0  0  0  0  0
    4.2396    0.3857    0.9676 N   0  0  0  0  0  0  0  0  0  0  0  0
    4.0883    0.6126    3.2600 O   0  0  0  0  0  0  0  0  0  0  0  0
    4.4260    0.2261   -1.5406 C   0  0  1  0  0  0  0  0  0  0  0  0
    4.1893   -1.0691    1.0855 C   0  0  2  0  0  0  0  0  0  0  0  0
    4.1166   -1.8807   -0.2479 C   0  0  2  0  0  0  0  0  0  0  0  0
    5.0295   -1.1817   -1.2874 C   0  0  1  0  0  0  0  0  0  0  0  0
    2.9897    0.0560   -2.1263 C   0  0  1  0  0  0  0  0  0  0  0  0
    2.1593   -0.6639   -1.1668 N   0  0  0  0  0  0  0  0  0  0  0  0
    2.6598   -1.9833   -0.8047 C   0  0  2  0  0  0  0  0  0  0  0  0
    1.0327   -0.1117   -0.5654 C   0  0  0  0  0  0  0  0  0  0  0  0
    0.4363   -0.7509    0.3349 O   0  0  0  0  0  0  0  0  0  0  0  0
    0.5066    1.2392   -0.9061 C   0  0  1  0  0  0  0  0  0  0  0  0
   -0.8063    1.7089   -0.2221 C   0  0  1  0  0  0  0  0  0  0  0  0
   -2.0548    0.8894   -0.6363 C   0  0  2  0  0  0  0  0  0  0  0  0
   -3.2383    1.4789   -0.0954 N   0  0  0  0  0  0  0  0  0  0  0  0
   -4.4567    0.9643   -0.2836 C   0  0  0  0  0  0  0  0  0  0  0  0
   -4.9015    0.2053    0.8898 C   0  0  0  0  0  0  0  0  0  0  0  0
   -5.1703    1.1509   -1.4370 C   0  0  0  0  0  0  0  0  0  0  0  0
   -6.4523    0.4523   -1.6260 C   0  0  0  0  0  0  0  0  0  0  0  0
   -4.6491    2.0771   -2.4770 C   0  0  0  0  0  0  0  0  0  0  0  0
   -5.2456    2.1167   -3.7344 C   0  0  0  0  0  0  0  0  0  0  0  0
   -6.4587    1.5971   -3.9852 C   0  0  0  0  0  0  0  0  0  0  0  0
   -7.2906    0.9881   -2.8880 C   0  0  1  0  0  0  0  0  0  0  0  0
   -3.7025    2.8796   -2.2988 O   0  0  0  0  0  0  0  0  0  0  0  0
   -6.9392   -0.4453   -0.9041 O   0  0  0  0  0  0  0  0  0  0  0  0
   -6.9222    1.5197   -5.2289 O   0  0  0  0  0  0  0  0  0  0  0  0
   -7.6942    0.4047   -5.1751 C   0  0  0  0  0  0  0  0  0  0  0  0
   -7.9626    0.0372   -3.8519 C   0  0  0  0  0  0  0  0  0  0  0  0
   -8.3906    2.0785   -2.5064 C   0  0  0  0  0  0  0  0  0  0  0  0
   -8.2258   -0.2995   -6.2864 C   0  0  0  0  0  0  0  0  0  0  0  0
   -9.0933   -1.3937   -5.9834 C   0  0  0  0  0  0  0  0  0  0  0  0
   -9.3814   -1.7848   -4.6446 C   0  0  0  0  0  0  0  0  0  0  0  0
   -8.8099   -1.0523   -3.5725 C   0  0  0  0  0  0  0  0  0  0  0  0
   -9.0857   -1.3599   -2.2805 O   0  0  0  0  0  0  0  0  0  0  0  0
  -10.2919   -2.9373   -4.3851 C   0  0  0  0  0  0  0  0  0  0  0  0
   -9.6678   -2.1227   -6.9813 O   0  0  0  0  0  0  0  0  0  0  0  0
   -7.8993    0.0702   -7.6425 C   0  0  0  0  0  0  0  0  0  0  0  0
   -8.5462   -0.4016   -8.6074 O   0  0  0  0  0  0  0  0  0  0  0  0
   -6.8062    0.9905   -8.0373 C   0  0  0  0  0  0  0  0  0  0  0  0
    4.1573    3.0955    2.9400 H   0  0  0  0  0  0  0  0  0  0  0  0
    4.3216    4.2061    0.7977 H   0  0  0  0  0  0  0  0  0  0  0  0
    4.4643    2.9092   -1.2309 H   0  0  0  0  0  0  0  0  0  0  0  0
    5.0567    0.7367   -2.2760 H   0  0  0  0  0  0  0  0  0  0  0  0
    3.3321   -1.3582    1.7029 H   0  0  0  0  0  0  0  0  0  0  0  0
    5.0915   -1.3857    1.6171 H   0  0  0  0  0  0  0  0  0  0  0  0
    4.4849   -2.8959   -0.0707 H   0  0  0  0  0  0  0  0  0  0  0  0
    5.0687   -1.7607   -2.2157 H   0  0  0  0  0  0  0  0  0  0  0  0
    6.0517   -1.0976   -0.9077 H   0  0  0  0  0  0  0  0  0  0  0  0
    2.6177    1.0438   -2.3999 H   0  0  0  0  0  0  0  0  0  0  0  0
    3.0310   -0.5103   -3.0617 H   0  0  0  0  0  0  0  0  0  0  0  0
    2.0422   -2.5015   -0.0656 H   0  0  0  0  0  0  0  0  0  0  0  0
    2.6512   -2.6204   -1.6946 H   0  0  0  0  0  0  0  0  0  0  0  0
    1.2787    1.9650   -0.6448 H   0  0  0  0  0  0  0  0  0  0  0  0
    0.3505    1.2874   -1.9863 H   0  0  0  0  0  0  0  0  0  0  0  0
   -0.6849    1.6801    0.8641 H   0  0  0  0  0  0  0  0  0  0  0  0
   -0.9721    2.7527   -0.5082 H   0  0  0  0  0  0  0  0  0  0  0  0
   -1.9742   -0.1357   -0.2694 H   0  0  0  0  0  0  0  0  0  0  0  0
   -2.1191    0.8502   -1.7250 H   0  0  0  0  0  0  0  0  0  0  0  0
   -3.1490    2.2338    0.5072 H   0  0  0  0  0  0  0  0  0  0  0  0
   -4.2011    0.2552    1.7317 H   0  0  0  0  0  0  0  0  0  0  0  0
   -5.8534    0.5967    1.2514 H   0  0  0  0  0  0  0  0  0  0  0  0
   -5.0091   -0.8498    0.6359 H   0  0  0  0  0  0  0  0  0  0  0  0
   -4.7458    2.5291   -4.4897 H   0  0  0  0  0  0  0  0  0  0  0  0
   -9.1374    1.6279   -1.8495 H   0  0  0  0  0  0  0  0  0  0  0  0
   -7.9130    2.8990   -1.9645 H   0  0  0  0  0  0  0  0  0  0  0  0
   -8.9016    2.4961   -3.3791 H   0  0  0  0  0  0  0  0  0  0  0  0
   -8.8504   -2.3075   -2.1846 H   0  0  0  0  0  0  0  0  0  0  0  0
  -10.0565   -3.7698   -5.0524 H   0  0  0  0  0  0  0  0  0  0  0  0
  -10.2116   -3.3159   -3.3653 H   0  0  0  0  0  0  0  0  0  0  0  0
  -11.3255   -2.6285   -4.5579 H   0  0  0  0  0  0  0  0  0  0  0  0
  -10.0976   -1.4673   -7.5693 H   0  0  0  0  0  0  0  0  0  0  0  0
   -6.6670    1.0205   -9.1209 H   0  0  0  0  0  0  0  0  0  0  0  0
   -7.0391    2.0035   -7.7120 H   0  0  0  0  0  0  0  0  0  0  0  0
   -5.8644    0.6679   -7.5913 H   0  0  0  0  0  0  0  0  0  0  0  0
  1  2  1  0  0  0  0
  2  3  2  0  0  0  0
  3  4  1  0  0  0  0
  4  5  2  0  0  0  0
  5  6  1  0  0  0  0
  1  6  1  0  0  0  0
  1  7  2  0  0  0  0
  5  8  1  0  0  0  0
  6  9  1  0  0  0  0
  9 10  1  0  0  0  0
  8 11  1  0  0  0  0
 11 10  1  0  0  0  0
  8 12  1  0  0  0  0
 12 13  1  0  0  0  0
 13 14  1  0  0  0  0
 10 14  1  0  0  0  0
 13 15  1  0  0  0  0
 15 16  2  0  0  0  0
 15 17  1  0  0  0  0
 17 18  1  0  0  0  0
 18 19  1  0  0  0  0
 19 20  1  0  0  0  0
 20 21  1  0  0  0  0
 21 22  1  0  0  0  0
 21 23  2  0  0  0  0
 25 26  1  0  0  0  0
 26 27  2  0  0  0  0
 27 28  1  0  0  0  0
 24 28  1  0  0  0  0
 24 23  1  0  0  0  0
 23 25  1  0  0  0  0
 25 29  2  0  0  0  0
 24 30  2  0  0  0  0
 31 32  1  0  0  0  0
 27 31  1  0  0  0  0
 28 33  1  0  0  0  0
 28 34  1  0  0  0  0
 35 36  1  0  0  0  0
 36 37  2  0  0  0  0
 37 38  1  0  0  0  0
 32 35  2  0  0  0  0
 33 38  2  0  0  0  0
 33 32  1  0  0  0  0
 38 39  1  0  0  0  0
 37 40  1  0  0  0  0
 36 41  1  0  0  0  0
 35 42  1  0  0  0  0
 42 43  2  0  0  0  0
 42 44  1  0  0  0  0
  2 45  1  0  0  0  0
  3 46  1  0  0  0  0
  4 47  1  0  0  0  0
  8 48  1  0  0  0  0
  9 49  1  0  0  0  0
  9 50  1  0  0  0  0
 10 51  1  0  0  0  0
 11 52  1  0  0  0  0
 11 53  1  0  0  0  0
 12 54  1  0  0  0  0
 12 55  1  0  0  0  0
 14 56  1  0  0  0  0
 14 57  1  0  0  0  0
 17 58  1  0  0  0  0
 17 59  1  0  0  0  0
 18 60  1  0  0  0  0
 18 61  1  0  0  0  0
 19 62  1  0  0  0  0
 19 63  1  0  0  0  0
 20 64  1  0  0  0  0
 22 65  1  0  0  0  0
 22 66  1  0  0  0  0
 22 67  1  0  0  0  0
 26 68  1  0  0  0  0
 34 69  1  0  0  0  0
 34 70  1  0  0  0  0
 34 71  1  0  0  0  0
 39 72  1  0  0  0  0
 40 73  1  0  0  0  0
 40 74  1  0  0  0  0
 40 75  1  0  0  0  0
 41 76  1  0  0  0  0
 44 77  1  0  0  0  0
 44 78  1  0  0  0  0
 44 79  1  0  0  0  0
M  END
$$$$
