# Supplementary material for: Similarity-Based Profiling of Hydrazone-Containing Scaffolds Active Against Leishmania Amastigotes
Source: ACS Omega. 2025 Oct 22;10(43):50679–94. doi: 10.1021/acsomega.5c05276 (PMC12593058; doi:10.1021/acsomega.5c05276)
Supplement: Supplementary file 1 [file ao5c05276_si_001.zip › SDF/100.sdf]

>100.sdf
 OpenBabel10052218303D

 47 48  0  0  0  0  0  0  0  0999 V2000
    3.7923   -2.9020   -0.1748 C   0  0  0  0  0  0  0  0  0  0  0  0
    2.5450   -3.3355    0.5824 C   0  0  0  0  0  0  0  0  0  0  0  0
    1.5679   -2.3700    0.4253 O   0  0  0  0  0  0  0  0  0  0  0  0
    0.3524   -2.5638   -0.1539 C   0  0  0  0  0  0  0  0  0  0  0  0
    0.0117   -3.6864   -0.4956 O   0  0  0  0  0  0  0  0  0  0  0  0
   -0.5147   -1.3629   -0.4238 C   0  0  0  0  0  0  0  0  0  0  0  0
   -1.6784   -1.4214   -1.1327 C   0  0  0  0  0  0  0  0  0  0  0  0
   -2.2309   -2.7181   -1.6807 C   0  0  0  0  0  0  0  0  0  0  0  0
   -2.4133   -0.2306   -1.3967 N   0  0  0  0  0  0  0  0  0  0  0  0
   -1.9559    1.0651   -1.0281 C   0  0  0  0  0  0  0  0  0  0  0  0
   -2.8400    2.2304   -1.4161 C   0  0  0  0  0  0  0  0  0  0  0  0
   -0.8010    1.2066   -0.3181 C   0  0  0  0  0  0  0  0  0  0  0  0
   -0.0151   -0.0261    0.1174 C   0  0  1  0  0  0  0  0  0  0  0  0
    0.0447   -0.0927    1.6342 C   0  0  0  0  0  0  0  0  0  0  0  0
   -1.1317   -0.2638    2.3878 C   0  0  0  0  0  0  0  0  0  0  0  0
   -1.0728   -0.3166    3.7848 C   0  0  0  0  0  0  0  0  0  0  0  0
   -2.5434   -0.5284    4.7170 Cl  0  0  0  0  0  0  0  0  0  0  0  0
    0.1579   -0.1988    4.4383 C   0  0  0  0  0  0  0  0  0  0  0  0
    1.3302   -0.0294    3.6976 C   0  0  0  0  0  0  0  0  0  0  0  0
    1.2772    0.0233    2.3021 C   0  0  0  0  0  0  0  0  0  0  0  0
   -0.2294    2.5499    0.0594 C   0  0  0  0  0  0  0  0  0  0  0  0
    0.3461    2.6711    1.1284 O   0  0  0  0  0  0  0  0  0  0  0  0
   -0.1832    3.5988   -0.8059 O   0  0  0  0  0  0  0  0  0  0  0  0
   -0.0478    3.4796   -2.1795 C   0  0  0  0  0  0  0  0  0  0  0  0
    1.2463    4.1574   -2.6064 C   0  0  0  0  0  0  0  0  0  0  0  0
    4.5968   -3.6556   -0.0443 H   0  0  0  0  0  0  0  0  0  0  0  0
    4.1491   -1.9214    0.2066 H   0  0  0  0  0  0  0  0  0  0  0  0
    3.5623   -2.8052   -1.2578 H   0  0  0  0  0  0  0  0  0  0  0  0
    2.7836   -3.4345    1.6620 H   0  0  0  0  0  0  0  0  0  0  0  0
    2.2247   -4.3296    0.2015 H   0  0  0  0  0  0  0  0  0  0  0  0
   -1.5135   -3.1715   -2.3965 H   0  0  0  0  0  0  0  0  0  0  0  0
   -2.4498   -3.4228   -0.8509 H   0  0  0  0  0  0  0  0  0  0  0  0
   -3.1811   -2.5508   -2.2292 H   0  0  0  0  0  0  0  0  0  0  0  0
   -3.2981   -0.3018   -1.9221 H   0  0  0  0  0  0  0  0  0  0  0  0
   -3.8547    2.0566   -1.0007 H   0  0  0  0  0  0  0  0  0  0  0  0
   -2.9177    2.2825   -2.5223 H   0  0  0  0  0  0  0  0  0  0  0  0
   -2.5205    3.2123   -1.0271 H   0  0  0  0  0  0  0  0  0  0  0  0
    1.0035    0.1127   -0.3091 H   0  0  0  0  0  0  0  0  0  0  0  0
   -2.0887   -0.3535    1.8882 H   0  0  0  0  0  0  0  0  0  0  0  0
    0.2061   -0.2376    5.5191 H   0  0  0  0  0  0  0  0  0  0  0  0
    2.2814    0.0629    4.2055 H   0  0  0  0  0  0  0  0  0  0  0  0
    2.1938    0.1578    1.7415 H   0  0  0  0  0  0  0  0  0  0  0  0
   -0.9038    3.9730   -2.6846 H   0  0  0  0  0  0  0  0  0  0  0  0
    0.0012    2.4174   -2.5049 H   0  0  0  0  0  0  0  0  0  0  0  0
    1.3739    4.0735   -3.7060 H   0  0  0  0  0  0  0  0  0  0  0  0
    1.2264    5.2313   -2.3241 H   0  0  0  0  0  0  0  0  0  0  0  0
    2.1109    3.6687   -2.1071 H   0  0  0  0  0  0  0  0  0  0  0  0
  1 26  1  0  0  0  0
  1 27  1  0  0  0  0
  1 28  1  0  0  0  0
  2  1  1  0  0  0  0
  2 29  1  0  0  0  0
  2 30  1  0  0  0  0
  3  2  1  0  0  0  0
  4  3  1  0  0  0  0
  5  4  2  0  0  0  0
  6  4  1  0  0  0  0
  7  6  2  0  0  0  0
  8  7  1  0  0  0  0
  8 31  1  0  0  0  0
  8 32  1  0  0  0  0
  8 33  1  0  0  0  0
  9  7  1  0  0  0  0
  9 34  1  0  0  0  0
 10  9  1  0  0  0  0
 11 10  1  0  0  0  0
 11 35  1  0  0  0  0
 11 36  1  0  0  0  0
 11 37  1  0  0  0  0
 12 10  2  0  0  0  0
 13 12  1  0  0  0  0
 13  6  1  0  0  0  0
 13 38  1  6  0  0  0
 14 13  1  0  0  0  0
 15 14  2  0  0  0  0
 15 39  1  0  0  0  0
 16 15  1  0  0  0  0
 17 16  1  0  0  0  0
 18 16  2  0  0  0  0
 18 40  1  0  0  0  0
 19 18  1  0  0  0  0
 19 41  1  0  0  0  0
 20 19  2  0  0  0  0
 20 14  1  0  0  0  0
 20 42  1  0  0  0  0
 21 12  1  0  0  0  0
 22 21  2  0  0  0  0
 23 21  1  0  0  0  0
 24 23  1  0  0  0  0
 24 43  1  0  0  0  0
 24 44  1  0  0  0  0
 25 24  1  0  0  0  0
 25 45  1  0  0  0  0
 25 46  1  0  0  0  0
 25 47  1  0  0  0  0
M  END
>  <MOL Chiral Flag>
0

>  <energy>
22.408078555883804

$$$$
