# Supplementary material for: Similarity-Based Profiling of Hydrazone-Containing Scaffolds Active Against Leishmania Amastigotes
Source: ACS Omega. 2025 Oct 22;10(43):50679–94. doi: 10.1021/acsomega.5c05276 (PMC12593058; doi:10.1021/acsomega.5c05276)
Supplement: Supplementary file 1 [file ao5c05276_si_001.zip › SDF/101.sdf]

>101.sdf
 OpenBabel10052218303D

 39 42  0  0  0  0  0  0  0  0999 V2000
   -4.1459   -1.7590   -0.3585 C   0  0  0  0  0  0  0  0  0  0  0  0
   -3.2546   -1.6058    0.8702 C   0  0  0  0  0  0  0  0  0  0  0  0
   -1.9667   -0.8703    0.5524 C   0  0  0  0  0  0  0  0  0  0  0  0
   -1.8607    0.5409    0.5570 C   0  0  0  0  0  0  0  0  0  0  0  0
   -3.0327    1.4709    0.8024 C   0  0  0  0  0  0  0  0  0  0  0  0
   -2.6791    2.6282    1.7377 C   0  0  0  0  0  0  0  0  0  0  0  0
   -0.6544    1.1048    0.2890 N   0  0  0  0  0  0  0  0  0  0  0  0
    0.4392    0.4018   -0.0136 N   0  3  0  0  0  0  0  0  0  0  0  0
    0.3726   -0.9663   -0.1175 C   0  0  0  0  0  0  0  0  0  0  0  0
   -0.8359   -1.6171    0.1864 C   0  0  0  0  0  0  0  0  0  0  0  0
    1.5179   -1.6652   -0.5386 C   0  0  0  0  0  0  0  0  0  0  0  0
    1.6581   -3.0244   -0.7698 C   0  0  0  0  0  0  0  0  0  0  0  0
    2.9419   -3.2095   -1.2333 C   0  0  0  0  0  0  0  0  0  0  0  0
    3.5511   -1.9705   -1.2552 C   0  0  0  0  0  0  0  0  0  0  0  0
    5.3390   -1.7745   -1.9285 Br  0  0  0  0  0  0  0  0  0  0  0  0
    2.6773   -1.0206   -0.8084 N   0  0  0  0  0  0  0  0  0  0  0  0
    2.7919    0.3388   -0.6162 C   0  0  0  0  0  0  0  0  0  0  0  0
    1.6304    1.0621   -0.2178 C   0  0  0  0  0  0  0  0  0  0  0  0
    1.7171    2.4570   -0.0133 C   0  0  0  0  0  0  0  0  0  0  0  0
    2.9280    3.1226   -0.1685 C   0  0  0  0  0  0  0  0  0  0  0  0
    4.0692    2.4207   -0.5414 C   0  0  0  0  0  0  0  0  0  0  0  0
    5.5966    3.2697   -0.7031 Cl  0  0  0  0  0  0  0  0  0  0  0  0
    4.0069    1.0439   -0.7740 C   0  0  0  0  0  0  0  0  0  0  0  0
   -5.0519   -2.3419   -0.0855 H   0  0  0  0  0  0  0  0  0  0  0  0
   -3.6021   -2.3143   -1.1533 H   0  0  0  0  0  0  0  0  0  0  0  0
   -4.4609   -0.7705   -0.7507 H   0  0  0  0  0  0  0  0  0  0  0  0
   -3.7983   -1.1276    1.7103 H   0  0  0  0  0  0  0  0  0  0  0  0
   -3.0119   -2.6251    1.2402 H   0  0  0  0  0  0  0  0  0  0  0  0
   -3.9326    0.9552    1.1837 H   0  0  0  0  0  0  0  0  0  0  0  0
   -3.3050    1.9222   -0.1751 H   0  0  0  0  0  0  0  0  0  0  0  0
   -1.8418    3.2257    1.3125 H   0  0  0  0  0  0  0  0  0  0  0  0
   -2.3929    2.2591    2.7428 H   0  0  0  0  0  0  0  0  0  0  0  0
   -3.5551    3.3056    1.8318 H   0  0  0  0  0  0  0  0  0  0  0  0
   -0.9098   -2.6955    0.1304 H   0  0  0  0  0  0  0  0  0  0  0  0
    0.9177   -3.8027   -0.6489 H   0  0  0  0  0  0  0  0  0  0  0  0
    3.3865   -4.1469   -1.5428 H   0  0  0  0  0  0  0  0  0  0  0  0
    0.8528    3.0311    0.2934 H   0  0  0  0  0  0  0  0  0  0  0  0
    2.9802    4.1882    0.0149 H   0  0  0  0  0  0  0  0  0  0  0  0
    4.9178    0.5594   -1.0409 H   0  0  0  0  0  0  0  0  0  0  0  0
  1 24  1  0  0  0  0
  1 25  1  0  0  0  0
  1 26  1  0  0  0  0
  2  1  1  0  0  0  0
  2 27  1  0  0  0  0
  2 28  1  0  0  0  0
  3  2  1  0  0  0  0
  4  3  2  0  0  0  0
  5  4  1  0  0  0  0
  5 29  1  0  0  0  0
  5 30  1  0  0  0  0
  6  5  1  0  0  0  0
  6 31  1  0  0  0  0
  6 32  1  0  0  0  0
  6 33  1  0  0  0  0
  7  4  1  0  0  0  0
  8  7  2  0  0  0  0
  9  8  1  0  0  0  0
 10  9  2  0  0  0  0
 10  3  1  0  0  0  0
 10 34  1  0  0  0  0
 11  9  1  0  0  0  0
 12 11  2  0  0  0  0
 12 35  1  0  0  0  0
 13 12  1  0  0  0  0
 13 36  1  0  0  0  0
 14 13  2  0  0  0  0
 15 14  1  0  0  0  0
 16 14  1  0  0  0  0
 16 11  1  0  0  0  0
 17 16  1  0  0  0  0
 18 17  2  0  0  0  0
 18  8  1  0  0  0  0
 19 18  1  0  0  0  0
 19 37  1  0  0  0  0
 20 19  2  0  0  0  0
 20 38  1  0  0  0  0
 21 20  1  0  0  0  0
 22 21  1  0  0  0  0
 23 21  2  0  0  0  0
 23 17  1  0  0  0  0
 23 39  1  0  0  0  0
M  CHG  1   8   1
M  END
>  <MOL Chiral Flag>
0

>  <energy>
102.90215211361759

$$$$
