# Supplementary material for: Similarity-Based Profiling of Hydrazone-Containing Scaffolds Active Against Leishmania Amastigotes
Source: ACS Omega. 2025 Oct 22;10(43):50679–94. doi: 10.1021/acsomega.5c05276 (PMC12593058; doi:10.1021/acsomega.5c05276)
Supplement: Supplementary file 1 [file ao5c05276_si_001.zip › SDF/102.sdf]

>102.sdf
 OpenBabel10052218313D

 26 26  0  0  0  0  0  0  0  0999 V2000
    3.5464   -1.2320   -0.9631 C   0  0  0  0  0  0  0  0  0  0  0  0
    2.1969   -1.1134   -0.3086 C   0  0  0  0  0  0  0  0  0  0  0  0
    1.5563   -2.1428   -0.1511 O   0  0  0  0  0  0  0  0  0  0  0  0
    1.6705    0.0855    0.1259 N   0  0  0  0  0  0  0  0  0  0  0  0
    0.3483    0.1865    0.7614 C   0  0  2  0  0  0  0  0  0  0  0  0
   -0.7823   -0.1704   -0.2327 C   0  0  0  0  0  0  0  0  0  0  0  0
   -2.1774   -0.1741    0.4163 C   0  0  0  0  0  0  0  0  0  0  0  0
   -3.2783   -0.5083   -0.5646 C   0  0  0  0  0  0  0  0  0  0  0  0
   -4.5583   -0.5919   -0.1360 N   0  0  0  0  0  0  0  0  0  0  0  0
   -3.0236   -0.7011   -1.7453 O   0  0  0  0  0  0  0  0  0  0  0  0
    0.3245    1.6672    1.1290 C   0  0  0  0  0  0  0  0  0  0  0  0
   -0.5820    2.2261    1.7263 O   0  0  0  0  0  0  0  0  0  0  0  0
    1.4272    2.3158    0.7236 N   0  0  0  0  0  0  0  0  0  0  0  0
    2.2583    1.3865    0.1030 C   0  0  0  0  0  0  0  0  0  0  0  0
    3.5454    1.7433   -0.4389 S   0  0  0  0  0  0  0  0  0  0  0  0
    3.7568   -2.2917   -1.2241 H   0  0  0  0  0  0  0  0  0  0  0  0
    3.5662   -0.6439   -1.9039 H   0  0  0  0  0  0  0  0  0  0  0  0
    4.3441   -0.8951   -0.2697 H   0  0  0  0  0  0  0  0  0  0  0  0
    0.3125   -0.4528    1.6709 H   0  0  0  0  0  0  0  0  0  0  0  0
   -0.7530    0.5445   -1.0851 H   0  0  0  0  0  0  0  0  0  0  0  0
   -0.6183   -1.1899   -0.6362 H   0  0  0  0  0  0  0  0  0  0  0  0
   -2.4079    0.8173    0.8535 H   0  0  0  0  0  0  0  0  0  0  0  0
   -2.1861   -0.9330    1.2291 H   0  0  0  0  0  0  0  0  0  0  0  0
   -5.3162   -0.8156   -0.7980 H   0  0  0  0  0  0  0  0  0  0  0  0
   -4.7887   -0.4367    0.8563 H   0  0  0  0  0  0  0  0  0  0  0  0
    1.6186    3.3197    0.8620 H   0  0  0  0  0  0  0  0  0  0  0  0
  1 16  1  0  0  0  0
  1 17  1  0  0  0  0
  1 18  1  0  0  0  0
  2  1  1  0  0  0  0
  3  2  2  0  0  0  0
  4  2  1  0  0  0  0
  5  4  1  0  0  0  0
  5 19  1  1  0  0  0
  6  5  1  0  0  0  0
  6 20  1  0  0  0  0
  6 21  1  0  0  0  0
  7  6  1  0  0  0  0
  7 22  1  0  0  0  0
  7 23  1  0  0  0  0
  8  7  1  0  0  0  0
  9  8  1  0  0  0  0
  9 24  1  0  0  0  0
  9 25  1  0  0  0  0
 10  8  2  0  0  0  0
 11  5  1  0  0  0  0
 12 11  2  0  0  0  0
 13 11  1  0  0  0  0
 13 26  1  0  0  0  0
 14 13  1  0  0  0  0
 14  4  1  0  0  0  0
 15 14  2  0  0  0  0
M  END
>  <MOL Chiral Flag>
0

>  <energy>
-88.067529017320084

$$$$
