# Supplementary material for: Similarity-Based Profiling of Hydrazone-Containing Scaffolds Active Against Leishmania Amastigotes
Source: ACS Omega. 2025 Oct 22;10(43):50679–94. doi: 10.1021/acsomega.5c05276 (PMC12593058; doi:10.1021/acsomega.5c05276)
Supplement: Supplementary file 1 [file ao5c05276_si_001.zip › SDF/103.sdf]

>103.sdf
 OpenBabel10062217383D

 33 35  0  0  0  0  0  0  0  0999 V2000
    2.2503   -3.2976   -0.5364 C   0  0  0  0  0  0  0  0  0  0  0  0
    1.6170   -1.9646   -0.2435 C   0  0  0  0  0  0  0  0  0  0  0  0
    0.4353   -1.8389   -0.5191 O   0  0  0  0  0  0  0  0  0  0  0  0
    2.3168   -0.8833    0.2534 N   0  0  0  0  0  0  0  0  0  0  0  0
    1.7155    0.4478    0.4476 C   0  0  1  0  0  0  0  0  0  0  0  0
    0.7900    0.5786    1.6857 C   0  0  0  0  0  0  0  0  0  0  0  0
   -0.4545   -0.2631    1.7221 C   0  0  0  0  0  0  0  0  0  0  0  0
   -1.4839   -0.2924    0.7846 C   0  0  0  0  0  0  0  0  0  0  0  0
   -2.4442   -1.1587    1.1852 N   0  0  0  0  0  0  0  0  0  0  0  0
   -2.0448   -1.6579    2.3687 C   0  0  0  0  0  0  0  0  0  0  0  0
   -2.7222   -2.5700    3.1767 C   0  0  0  0  0  0  0  0  0  0  0  0
   -2.1282   -2.9383    4.3988 C   0  0  0  0  0  0  0  0  0  0  0  0
   -0.8803   -2.3938    4.7776 C   0  0  0  0  0  0  0  0  0  0  0  0
   -0.2183   -1.4816    3.9358 C   0  0  0  0  0  0  0  0  0  0  0  0
   -0.8329   -1.1327    2.7302 C   0  0  0  0  0  0  0  0  0  0  0  0
    2.9627    1.2762    0.7372 C   0  0  0  0  0  0  0  0  0  0  0  0
    2.9651    2.4819    0.9307 O   0  0  0  0  0  0  0  0  0  0  0  0
    4.0752    0.5310    0.7977 N   0  0  0  0  0  0  0  0  0  0  0  0
    3.7180   -0.7857    0.5235 C   0  0  0  0  0  0  0  0  0  0  0  0
    4.6808   -1.8568    0.4991 S   0  0  0  0  0  0  0  0  0  0  0  0
    3.0550   -3.1804   -1.2927 H   0  0  0  0  0  0  0  0  0  0  0  0
    2.6439   -3.7535    0.3942 H   0  0  0  0  0  0  0  0  0  0  0  0
    1.4994   -3.9961   -0.9656 H   0  0  0  0  0  0  0  0  0  0  0  0
    1.2250    0.7961   -0.4877 H   0  0  0  0  0  0  0  0  0  0  0  0
    0.4632    1.6393    1.7467 H   0  0  0  0  0  0  0  0  0  0  0  0
    1.3880    0.3635    2.5956 H   0  0  0  0  0  0  0  0  0  0  0  0
   -1.5264    0.2778   -0.1340 H   0  0  0  0  0  0  0  0  0  0  0  0
   -3.3287   -1.3846    0.6780 H   0  0  0  0  0  0  0  0  0  0  0  0
   -3.6803   -2.9765    2.8806 H   0  0  0  0  0  0  0  0  0  0  0  0
   -2.6310   -3.6373    5.0546 H   0  0  0  0  0  0  0  0  0  0  0  0
   -0.4327   -2.6761    5.7219 H   0  0  0  0  0  0  0  0  0  0  0  0
    0.7335   -1.0616    4.2300 H   0  0  0  0  0  0  0  0  0  0  0  0
    5.0238    0.8823    1.0044 H   0  0  0  0  0  0  0  0  0  0  0  0
  1 21  1  0  0  0  0
  1 22  1  0  0  0  0
  1 23  1  0  0  0  0
  2  1  1  0  0  0  0
  3  2  2  0  0  0  0
  4  2  1  0  0  0  0
  5  4  1  0  0  0  0
  5 24  1  6  0  0  0
  6  5  1  0  0  0  0
  6 25  1  0  0  0  0
  6 26  1  0  0  0  0
  7  6  1  0  0  0  0
  8  7  2  0  0  0  0
  8 27  1  0  0  0  0
  9  8  1  0  0  0  0
  9 28  1  0  0  0  0
 10  9  1  0  0  0  0
 11 10  2  0  0  0  0
 11 29  1  0  0  0  0
 12 11  1  0  0  0  0
 12 30  1  0  0  0  0
 13 12  2  0  0  0  0
 13 31  1  0  0  0  0
 14 13  1  0  0  0  0
 14 32  1  0  0  0  0
 15 14  2  0  0  0  0
 15  7  1  0  0  0  0
 15 10  1  0  0  0  0
 16  5  1  0  0  0  0
 17 16  2  0  0  0  0
 18 16  1  0  0  0  0
 18 33  1  0  0  0  0
 19 18  1  0  0  0  0
 19  4  1  0  0  0  0
 20 19  2  0  0  0  0
M  END
>  <MOL Chiral Flag>
0

>  <energy>
-38.271435361011726

$$$$
