# Supplementary material for: Similarity-Based Profiling of Hydrazone-Containing Scaffolds Active Against Leishmania Amastigotes
Source: ACS Omega. 2025 Oct 22;10(43):50679–94. doi: 10.1021/acsomega.5c05276 (PMC12593058; doi:10.1021/acsomega.5c05276)
Supplement: Supplementary file 1 [file ao5c05276_si_001.zip › SDF/104_2.sdf]

>104_2.sdf
 OpenBabel10102212393D

 56 60  0  0  0  0  0  0  0  0999 V2000
    2.9656    2.0337    3.0926 C   0  0  0  0  0  0  0  0  0  0  0  0
    1.9582    1.1445    2.4167 C   0  0  0  0  0  0  0  0  0  0  0  0
    1.0798    0.6244    3.0866 O   0  0  0  0  0  0  0  0  0  0  0  0
    2.0344    0.9107    1.0757 N   0  0  0  0  0  0  0  0  0  0  0  0
    3.0655    1.3607    0.3105 N   0  0  0  0  0  0  0  0  0  0  0  0
    2.9247    0.9930   -0.9053 C   0  0  0  0  0  0  0  0  0  0  0  0
    1.6183    0.2677   -1.1201 C   0  0  0  0  0  0  0  0  0  0  0  0
    1.2640   -0.0699    0.3480 C   0  0  2  0  0  0  0  0  0  0  0  0
   -0.2133   -0.2545    0.6074 C   0  0  0  0  0  0  0  0  0  0  0  0
   -1.2425    0.6193    0.2992 C   0  0  0  0  0  0  0  0  0  0  0  0
   -2.4178   -0.0221    0.5099 N   0  0  0  0  0  0  0  0  0  0  0  0
   -2.1744   -1.2469    0.9549 N   0  0  0  0  0  0  0  0  0  0  0  0
   -0.8436   -1.4184    1.0489 C   0  0  0  0  0  0  0  0  0  0  0  0
   -0.2362   -2.7072    1.4832 C   0  0  0  0  0  0  0  0  0  0  0  0
   -0.9306   -3.9058    1.2407 C   0  0  0  0  0  0  0  0  0  0  0  0
   -0.3702   -5.1352    1.6019 C   0  0  0  0  0  0  0  0  0  0  0  0
    0.8770   -5.1814    2.2276 C   0  0  0  0  0  0  0  0  0  0  0  0
    1.5615   -3.9986    2.5046 C   0  0  0  0  0  0  0  0  0  0  0  0
    1.0115   -2.7684    2.1395 C   0  0  0  0  0  0  0  0  0  0  0  0
   -3.7576    0.4424    0.2247 C   0  0  0  0  0  0  0  0  0  0  0  0
   -4.8485   -0.4305    0.4095 C   0  0  0  0  0  0  0  0  0  0  0  0
   -6.1473   -0.0288    0.0927 C   0  0  0  0  0  0  0  0  0  0  0  0
   -6.3852    1.2552   -0.4127 C   0  0  0  0  0  0  0  0  0  0  0  0
   -7.7775    1.6841   -0.7758 C   0  0  0  0  0  0  0  0  0  0  0  0
   -5.3093    2.1379   -0.5872 C   0  0  0  0  0  0  0  0  0  0  0  0
   -4.0035    1.7374   -0.2731 C   0  0  0  0  0  0  0  0  0  0  0  0
    3.9518    1.1977   -1.9548 C   0  0  0  0  0  0  0  0  0  0  0  0
    3.6715    0.8658   -3.2938 C   0  0  0  0  0  0  0  0  0  0  0  0
    4.6572    0.9953   -4.2750 C   0  0  0  0  0  0  0  0  0  0  0  0
    5.9325    1.4470   -3.9310 C   0  0  0  0  0  0  0  0  0  0  0  0
    6.2221    1.7807   -2.6053 C   0  0  0  0  0  0  0  0  0  0  0  0
    5.2366    1.6626   -1.6190 C   0  0  0  0  0  0  0  0  0  0  0  0
    2.7597    2.1051    4.1824 H   0  0  0  0  0  0  0  0  0  0  0  0
    2.9306    3.0518    2.6533 H   0  0  0  0  0  0  0  0  0  0  0  0
    3.9837    1.6106    2.9567 H   0  0  0  0  0  0  0  0  0  0  0  0
    0.9227    1.0078   -1.5728 H   0  0  0  0  0  0  0  0  0  0  0  0
    1.6695   -0.6625   -1.7255 H   0  0  0  0  0  0  0  0  0  0  0  0
    1.7967   -1.0190    0.5141 H   0  0  0  0  0  0  0  0  0  0  0  0
   -1.1320    1.6124   -0.1138 H   0  0  0  0  0  0  0  0  0  0  0  0
   -1.8935   -3.8908    0.7453 H   0  0  0  0  0  0  0  0  0  0  0  0
   -0.9017   -6.0534    1.3910 H   0  0  0  0  0  0  0  0  0  0  0  0
    1.3104   -6.1331    2.5050 H   0  0  0  0  0  0  0  0  0  0  0  0
    2.5210   -4.0322    3.0048 H   0  0  0  0  0  0  0  0  0  0  0  0
    1.5574   -1.8754    2.3971 H   0  0  0  0  0  0  0  0  0  0  0  0
   -4.6926   -1.4334    0.7854 H   0  0  0  0  0  0  0  0  0  0  0  0
   -6.9660   -0.7244    0.2327 H   0  0  0  0  0  0  0  0  0  0  0  0
   -8.5167    0.8746   -0.5915 H   0  0  0  0  0  0  0  0  0  0  0  0
   -7.8160    1.9469   -1.8543 H   0  0  0  0  0  0  0  0  0  0  0  0
   -8.0695    2.5694   -0.1740 H   0  0  0  0  0  0  0  0  0  0  0  0
   -5.4833    3.1333   -0.9771 H   0  0  0  0  0  0  0  0  0  0  0  0
   -3.1954    2.4361   -0.4303 H   0  0  0  0  0  0  0  0  0  0  0  0
    2.6940    0.5010   -3.5810 H   0  0  0  0  0  0  0  0  0  0  0  0
    4.4335    0.7346   -5.3015 H   0  0  0  0  0  0  0  0  0  0  0  0
    6.6977    1.5333   -4.6914 H   0  0  0  0  0  0  0  0  0  0  0  0
    7.2144    2.1210   -2.3398 H   0  0  0  0  0  0  0  0  0  0  0  0
    5.4838    1.9074   -0.5936 H   0  0  0  0  0  0  0  0  0  0  0  0
  1 33  1  0  0  0  0
  1 34  1  0  0  0  0
  1 35  1  0  0  0  0
  2  1  1  0  0  0  0
  3  2  2  0  0  0  0
  4  2  1  0  0  0  0
  5  4  1  0  0  0  0
  6  5  2  0  0  0  0
  7  6  1  0  0  0  0
  7 36  1  0  0  0  0
  7 37  1  0  0  0  0
  8  7  1  0  0  0  0
  8  4  1  0  0  0  0
  8 38  1  1  0  0  0
  9  8  1  0  0  0  0
 10  9  2  0  0  0  0
 10 39  1  0  0  0  0
 11 10  1  0  0  0  0
 12 11  1  0  0  0  0
 13 12  2  0  0  0  0
 13  9  1  0  0  0  0
 14 13  1  0  0  0  0
 15 14  2  0  0  0  0
 15 40  1  0  0  0  0
 16 15  1  0  0  0  0
 16 41  1  0  0  0  0
 17 16  2  0  0  0  0
 17 42  1  0  0  0  0
 18 17  1  0  0  0  0
 18 43  1  0  0  0  0
 19 18  2  0  0  0  0
 19 14  1  0  0  0  0
 19 44  1  0  0  0  0
 20 11  1  0  0  0  0
 21 20  2  0  0  0  0
 21 45  1  0  0  0  0
 22 21  1  0  0  0  0
 22 46  1  0  0  0  0
 23 22  2  0  0  0  0
 24 23  1  0  0  0  0
 24 47  1  0  0  0  0
 24 48  1  0  0  0  0
 24 49  1  0  0  0  0
 25 23  1  0  0  0  0
 25 50  1  0  0  0  0
 26 25  2  0  0  0  0
 26 20  1  0  0  0  0
 26 51  1  0  0  0  0
 27  6  1  0  0  0  0
 28 27  2  0  0  0  0
 28 52  1  0  0  0  0
 29 28  1  0  0  0  0
 29 53  1  0  0  0  0
 30 29  2  0  0  0  0
 30 54  1  0  0  0  0
 31 30  1  0  0  0  0
 31 55  1  0  0  0  0
 32 31  2  0  0  0  0
 32 27  1  0  0  0  0
 32 56  1  0  0  0  0
M  END
>  <MOL Chiral Flag>
0

>  <energy>
129.20975808746491

$$$$
