# Supplementary material for: Similarity-Based Profiling of Hydrazone-Containing Scaffolds Active Against Leishmania Amastigotes
Source: ACS Omega. 2025 Oct 22;10(43):50679–94. doi: 10.1021/acsomega.5c05276 (PMC12593058; doi:10.1021/acsomega.5c05276)
Supplement: Supplementary file 1 [file ao5c05276_si_001.zip › SDF/104.sdf]

>104.sdf
 OpenBabel10052218313D

 56 60  0  0  0  0  0  0  0  0999 V2000
    3.5895    0.6785    3.3682 C   0  0  0  0  0  0  0  0  0  0  0  0
    2.2691    0.9899    2.7238 C   0  0  0  0  0  0  0  0  0  0  0  0
    1.3102    1.2836    3.4262 O   0  0  0  0  0  0  0  0  0  0  0  0
    2.1276    0.9242    1.3717 N   0  0  0  0  0  0  0  0  0  0  0  0
    3.2025    0.7692    0.5417 N   0  0  0  0  0  0  0  0  0  0  0  0
    2.8483    0.8220   -0.6821 C   0  0  0  0  0  0  0  0  0  0  0  0
    1.3658    0.9631   -0.8328 C   0  0  0  0  0  0  0  0  0  0  0  0
    0.9327    1.2564    0.6332 C   0  0  1  0  0  0  0  0  0  0  0  0
   -0.3964    0.5711    0.8775 C   0  0  0  0  0  0  0  0  0  0  0  0
   -1.5746    1.2211    0.5686 C   0  0  0  0  0  0  0  0  0  0  0  0
   -2.5837    0.3299    0.5840 N   0  0  0  0  0  0  0  0  0  0  0  0
   -2.1043   -0.8663    0.8852 N   0  0  0  0  0  0  0  0  0  0  0  0
   -0.7722   -0.7640    1.0745 C   0  0  0  0  0  0  0  0  0  0  0  0
    0.0535   -1.9611    1.3280 C   0  0  0  0  0  0  0  0  0  0  0  0
   -0.1415   -3.1061    0.5386 C   0  0  0  0  0  0  0  0  0  0  0  0
    0.6019   -4.2652    0.7787 C   0  0  0  0  0  0  0  0  0  0  0  0
    1.5225   -4.3011    1.8284 C   0  0  0  0  0  0  0  0  0  0  0  0
    1.7021   -3.1764    2.6362 C   0  0  0  0  0  0  0  0  0  0  0  0
    0.9746   -2.0097    2.3839 C   0  0  0  0  0  0  0  0  0  0  0  0
   -3.9580    0.5618    0.2039 C   0  0  0  0  0  0  0  0  0  0  0  0
   -4.8931   -0.4859    0.2836 C   0  0  0  0  0  0  0  0  0  0  0  0
   -6.2114   -0.2955   -0.1392 C   0  0  0  0  0  0  0  0  0  0  0  0
   -6.6162    0.9437   -0.6552 C   0  0  0  0  0  0  0  0  0  0  0  0
   -8.0188    1.1489   -1.1447 C   0  0  0  0  0  0  0  0  0  0  0  0
   -5.6952    1.9958   -0.7256 C   0  0  0  0  0  0  0  0  0  0  0  0
   -4.3782    1.8115   -0.2978 C   0  0  0  0  0  0  0  0  0  0  0  0
    3.7944    0.7467   -1.8237 C   0  0  0  0  0  0  0  0  0  0  0  0
    3.3245    0.4304   -3.1134 C   0  0  0  0  0  0  0  0  0  0  0  0
    4.2048    0.3988   -4.1982 C   0  0  0  0  0  0  0  0  0  0  0  0
    5.5541    0.7054   -4.0136 C   0  0  0  0  0  0  0  0  0  0  0  0
    6.0294    1.0292   -2.7398 C   0  0  0  0  0  0  0  0  0  0  0  0
    5.1575    1.0392   -1.6446 C   0  0  0  0  0  0  0  0  0  0  0  0
    3.5200    0.7559    4.4737 H   0  0  0  0  0  0  0  0  0  0  0  0
    4.3666    1.3826    3.0049 H   0  0  0  0  0  0  0  0  0  0  0  0
    3.8900   -0.3599    3.1079 H   0  0  0  0  0  0  0  0  0  0  0  0
    1.0434    1.7881   -1.5034 H   0  0  0  0  0  0  0  0  0  0  0  0
    1.0052   -0.0195   -1.2115 H   0  0  0  0  0  0  0  0  0  0  0  0
    0.8006    2.3561    0.7540 H   0  0  0  0  0  0  0  0  0  0  0  0
   -1.6559    2.2590    0.2788 H   0  0  0  0  0  0  0  0  0  0  0  0
   -0.8577   -3.0925   -0.2739 H   0  0  0  0  0  0  0  0  0  0  0  0
    0.4581   -5.1376    0.1552 H   0  0  0  0  0  0  0  0  0  0  0  0
    2.0868   -5.2036    2.0234 H   0  0  0  0  0  0  0  0  0  0  0  0
    2.3957   -3.2121    3.4667 H   0  0  0  0  0  0  0  0  0  0  0  0
    1.0939   -1.1746    3.0433 H   0  0  0  0  0  0  0  0  0  0  0  0
   -4.5985   -1.4557    0.6630 H   0  0  0  0  0  0  0  0  0  0  0  0
   -6.9117   -1.1189   -0.0770 H   0  0  0  0  0  0  0  0  0  0  0  0
   -8.6306    0.2289   -1.0305 H   0  0  0  0  0  0  0  0  0  0  0  0
   -7.9962    1.4197   -2.2220 H   0  0  0  0  0  0  0  0  0  0  0  0
   -8.5010    1.9695   -0.5741 H   0  0  0  0  0  0  0  0  0  0  0  0
   -5.9959    2.9570   -1.1249 H   0  0  0  0  0  0  0  0  0  0  0  0
   -3.6935    2.6410   -0.3846 H   0  0  0  0  0  0  0  0  0  0  0  0
    2.2806    0.1985   -3.2808 H   0  0  0  0  0  0  0  0  0  0  0  0
    3.8376    0.1446   -5.1846 H   0  0  0  0  0  0  0  0  0  0  0  0
    6.2302    0.6962   -4.8589 H   0  0  0  0  0  0  0  0  0  0  0  0
    7.0731    1.2801   -2.6026 H   0  0  0  0  0  0  0  0  0  0  0  0
    5.5381    1.3083   -0.6673 H   0  0  0  0  0  0  0  0  0  0  0  0
  1 33  1  0  0  0  0
  1 34  1  0  0  0  0
  1 35  1  0  0  0  0
  2  1  1  0  0  0  0
  3  2  2  0  0  0  0
  4  2  1  0  0  0  0
  5  4  1  0  0  0  0
  6  5  2  0  0  0  0
  7  6  1  0  0  0  0
  7 36  1  0  0  0  0
  7 37  1  0  0  0  0
  8  7  1  0  0  0  0
  8  4  1  0  0  0  0
  8 38  1  1  0  0  0
  9  8  1  0  0  0  0
 10  9  2  0  0  0  0
 10 39  1  0  0  0  0
 11 10  1  0  0  0  0
 12 11  1  0  0  0  0
 13 12  2  0  0  0  0
 13  9  1  0  0  0  0
 14 13  1  0  0  0  0
 15 14  2  0  0  0  0
 15 40  1  0  0  0  0
 16 15  1  0  0  0  0
 16 41  1  0  0  0  0
 17 16  2  0  0  0  0
 17 42  1  0  0  0  0
 18 17  1  0  0  0  0
 18 43  1  0  0  0  0
 19 18  2  0  0  0  0
 19 14  1  0  0  0  0
 19 44  1  0  0  0  0
 20 11  1  0  0  0  0
 21 20  2  0  0  0  0
 21 45  1  0  0  0  0
 22 21  1  0  0  0  0
 22 46  1  0  0  0  0
 23 22  2  0  0  0  0
 24 23  1  0  0  0  0
 24 47  1  0  0  0  0
 24 48  1  0  0  0  0
 24 49  1  0  0  0  0
 25 23  1  0  0  0  0
 25 50  1  0  0  0  0
 26 25  2  0  0  0  0
 26 20  1  0  0  0  0
 26 51  1  0  0  0  0
 27  6  1  0  0  0  0
 28 27  2  0  0  0  0
 28 52  1  0  0  0  0
 29 28  1  0  0  0  0
 29 53  1  0  0  0  0
 30 29  2  0  0  0  0
 30 54  1  0  0  0  0
 31 30  1  0  0  0  0
 31 55  1  0  0  0  0
 32 31  2  0  0  0  0
 32 27  1  0  0  0  0
 32 56  1  0  0  0  0
M  END
>  <MOL Chiral Flag>
0

>  <energy>
129.20975808746491

$$$$
