# Supplementary material for: Similarity-Based Profiling of Hydrazone-Containing Scaffolds Active Against Leishmania Amastigotes
Source: ACS Omega. 2025 Oct 22;10(43):50679–94. doi: 10.1021/acsomega.5c05276 (PMC12593058; doi:10.1021/acsomega.5c05276)
Supplement: Supplementary file 1 [file ao5c05276_si_001.zip › SDF/105.sdf]

>105.sdf
 OpenBabel10052218313D

 59 63  0  0  0  0  0  0  0  0999 V2000
    3.6673   -2.9519    0.3599 C   0  0  0  0  0  0  0  0  0  0  0  0
    2.6942   -2.4206   -0.6893 C   0  0  0  0  0  0  0  0  0  0  0  0
    2.8073   -0.8978   -0.8160 C   0  0  0  0  0  0  0  0  0  0  0  0
    1.9031   -0.3498   -1.9021 C   0  0  0  0  0  0  0  0  0  0  0  0
    2.0693   -0.7477   -3.0464 O   0  0  0  0  0  0  0  0  0  0  0  0
    0.9624    0.6150   -1.6614 N   0  0  0  0  0  0  0  0  0  0  0  0
    0.3125    1.2350   -2.6852 N   0  0  0  0  0  0  0  0  0  0  0  0
   -0.4041    2.2024   -2.2687 C   0  0  0  0  0  0  0  0  0  0  0  0
   -0.3656    2.3345   -0.7657 C   0  0  0  0  0  0  0  0  0  0  0  0
    0.6782    1.2444   -0.3884 C   0  0  1  0  0  0  0  0  0  0  0  0
    0.2021    0.3532    0.7512 C   0  0  0  0  0  0  0  0  0  0  0  0
    0.4391    0.6973    2.0685 C   0  0  0  0  0  0  0  0  0  0  0  0
    0.0128   -0.3018    2.8661 N   0  0  0  0  0  0  0  0  0  0  0  0
   -0.4858   -1.2735    2.1197 N   0  0  0  0  0  0  0  0  0  0  0  0
   -0.4080   -0.9139    0.8208 C   0  0  0  0  0  0  0  0  0  0  0  0
   -0.9388   -1.8111   -0.2423 C   0  0  0  0  0  0  0  0  0  0  0  0
   -1.0592   -3.1908    0.0237 C   0  0  0  0  0  0  0  0  0  0  0  0
   -1.5586   -4.0622   -0.9483 C   0  0  0  0  0  0  0  0  0  0  0  0
   -1.9616   -3.5684   -2.1891 C   0  0  0  0  0  0  0  0  0  0  0  0
   -1.8732   -2.2014   -2.4556 C   0  0  0  0  0  0  0  0  0  0  0  0
   -1.3679   -1.3277   -1.4877 C   0  0  0  0  0  0  0  0  0  0  0  0
    0.0723   -0.3627    4.3089 C   0  0  0  0  0  0  0  0  0  0  0  0
    0.5635    0.7188    5.0699 C   0  0  0  0  0  0  0  0  0  0  0  0
    0.6073    0.6397    6.4653 C   0  0  0  0  0  0  0  0  0  0  0  0
    0.1666   -0.5137    7.1188 C   0  0  0  0  0  0  0  0  0  0  0  0
    0.2249   -0.6077    8.8695 Cl  0  0  0  0  0  0  0  0  0  0  0  0
   -0.3214   -1.5916    6.3764 C   0  0  0  0  0  0  0  0  0  0  0  0
   -0.3707   -1.5185    4.9813 C   0  0  0  0  0  0  0  0  0  0  0  0
   -1.1890    3.0715   -3.1834 C   0  0  0  0  0  0  0  0  0  0  0  0
   -1.1960    2.8264   -4.5699 C   0  0  0  0  0  0  0  0  0  0  0  0
   -1.9178    3.6594   -5.4305 C   0  0  0  0  0  0  0  0  0  0  0  0
   -2.6345    4.7437   -4.9195 C   0  0  0  0  0  0  0  0  0  0  0  0
   -2.6351    4.9956   -3.5459 C   0  0  0  0  0  0  0  0  0  0  0  0
   -1.9187    4.1645   -2.6789 C   0  0  0  0  0  0  0  0  0  0  0  0
    3.4475   -2.5050    1.3530 H   0  0  0  0  0  0  0  0  0  0  0  0
    4.7128   -2.7068    0.0738 H   0  0  0  0  0  0  0  0  0  0  0  0
    3.5702   -4.0552    0.4360 H   0  0  0  0  0  0  0  0  0  0  0  0
    2.9270   -2.9002   -1.6648 H   0  0  0  0  0  0  0  0  0  0  0  0
    1.6643   -2.6996   -0.3947 H   0  0  0  0  0  0  0  0  0  0  0  0
    2.6104   -0.4371    0.1700 H   0  0  0  0  0  0  0  0  0  0  0  0
    3.8522   -0.6394   -1.0939 H   0  0  0  0  0  0  0  0  0  0  0  0
   -1.3860    2.1026   -0.3897 H   0  0  0  0  0  0  0  0  0  0  0  0
   -0.0329    3.3375   -0.4226 H   0  0  0  0  0  0  0  0  0  0  0  0
    1.6268    1.7410   -0.0822 H   0  0  0  0  0  0  0  0  0  0  0  0
    0.9135    1.6096    2.4006 H   0  0  0  0  0  0  0  0  0  0  0  0
   -0.7504   -3.5959    0.9794 H   0  0  0  0  0  0  0  0  0  0  0  0
   -1.6341   -5.1213   -0.7374 H   0  0  0  0  0  0  0  0  0  0  0  0
   -2.3528   -4.2432   -2.9394 H   0  0  0  0  0  0  0  0  0  0  0  0
   -2.2054   -1.8155   -3.4107 H   0  0  0  0  0  0  0  0  0  0  0  0
   -1.3508   -0.2805   -1.7028 H   0  0  0  0  0  0  0  0  0  0  0  0
    0.9091    1.6251    4.5966 H   0  0  0  0  0  0  0  0  0  0  0  0
    0.9841    1.4773    7.0386 H   0  0  0  0  0  0  0  0  0  0  0  0
   -0.6634   -2.4870    6.8798 H   0  0  0  0  0  0  0  0  0  0  0  0
   -0.7528   -2.3652    4.4257 H   0  0  0  0  0  0  0  0  0  0  0  0
   -0.6425    1.9938   -4.9857 H   0  0  0  0  0  0  0  0  0  0  0  0
   -1.9181    3.4660   -6.4955 H   0  0  0  0  0  0  0  0  0  0  0  0
   -3.1883    5.3900   -5.5882 H   0  0  0  0  0  0  0  0  0  0  0  0
   -3.1885    5.8383   -3.1519 H   0  0  0  0  0  0  0  0  0  0  0  0
   -1.9286    4.3820   -1.6190 H   0  0  0  0  0  0  0  0  0  0  0  0
  1 35  1  0  0  0  0
  1 36  1  0  0  0  0
  1 37  1  0  0  0  0
  2  1  1  0  0  0  0
  2 38  1  0  0  0  0
  2 39  1  0  0  0  0
  3  2  1  0  0  0  0
  3 40  1  0  0  0  0
  3 41  1  0  0  0  0
  4  3  1  0  0  0  0
  5  4  2  0  0  0  0
  6  4  1  0  0  0  0
  7  6  1  0  0  0  0
  8  7  2  0  0  0  0
  9  8  1  0  0  0  0
  9 42  1  0  0  0  0
  9 43  1  0  0  0  0
 10  9  1  0  0  0  0
 10  6  1  0  0  0  0
 10 44  1  1  0  0  0
 11 10  1  0  0  0  0
 12 11  2  0  0  0  0
 12 45  1  0  0  0  0
 13 12  1  0  0  0  0
 14 13  1  0  0  0  0
 15 14  2  0  0  0  0
 15 11  1  0  0  0  0
 16 15  1  0  0  0  0
 17 16  2  0  0  0  0
 17 46  1  0  0  0  0
 18 17  1  0  0  0  0
 18 47  1  0  0  0  0
 19 18  2  0  0  0  0
 19 48  1  0  0  0  0
 20 19  1  0  0  0  0
 20 49  1  0  0  0  0
 21 20  2  0  0  0  0
 21 16  1  0  0  0  0
 21 50  1  0  0  0  0
 22 13  1  0  0  0  0
 23 22  2  0  0  0  0
 23 51  1  0  0  0  0
 24 23  1  0  0  0  0
 24 52  1  0  0  0  0
 25 24  2  0  0  0  0
 26 25  1  0  0  0  0
 27 25  1  0  0  0  0
 27 53  1  0  0  0  0
 28 27  2  0  0  0  0
 28 22  1  0  0  0  0
 28 54  1  0  0  0  0
 29  8  1  0  0  0  0
 30 29  2  0  0  0  0
 30 55  1  0  0  0  0
 31 30  1  0  0  0  0
 31 56  1  0  0  0  0
 32 31  2  0  0  0  0
 32 57  1  0  0  0  0
 33 32  1  0  0  0  0
 33 58  1  0  0  0  0
 34 33  2  0  0  0  0
 34 29  1  0  0  0  0
 34 59  1  0  0  0  0
M  END
>  <MOL Chiral Flag>
0

>  <energy>
138.75621053823909

$$$$
