# Supplementary material for: Similarity-Based Profiling of Hydrazone-Containing Scaffolds Active Against Leishmania Amastigotes
Source: ACS Omega. 2025 Oct 22;10(43):50679–94. doi: 10.1021/acsomega.5c05276 (PMC12593058; doi:10.1021/acsomega.5c05276)
Supplement: Supplementary file 1 [file ao5c05276_si_001.zip › SDF/106.sdf]

>106.sdf
 OpenBabel10052218323D

 43 46  0  0  0  0  0  0  0  0999 V2000
    7.4982   -0.7435   -0.4629 N   0  0  0  0  0  0  0  0  0  0  0  0
    6.4804   -0.4288    0.4367 N   0  0  0  0  0  0  0  0  0  0  0  0
    5.2263    0.1147    0.0175 C   0  0  0  0  0  0  0  0  0  0  0  0
    4.9854    0.3614   -1.3005 N   0  0  0  0  0  0  0  0  0  0  0  0
    3.7998    0.8779   -1.7197 C   0  0  0  0  0  0  0  0  0  0  0  0
    2.8130    1.1445   -0.8245 N   0  0  0  0  0  0  0  0  0  0  0  0
    2.9899    0.9019    0.5024 C   0  0  0  0  0  0  0  0  0  0  0  0
    1.9806    1.1665    1.4538 C   0  0  0  0  0  0  0  0  0  0  0  0
    0.6789    1.6383    1.1083 N   0  0  0  0  0  0  0  0  0  0  0  0
   -0.1815    1.0541    0.1180 C   0  0  0  0  0  0  0  0  0  0  0  0
    0.1795   -0.0770   -0.6480 C   0  0  0  0  0  0  0  0  0  0  0  0
   -0.7285   -0.6446   -1.5433 C   0  0  0  0  0  0  0  0  0  0  0  0
   -2.0165   -0.1283   -1.6630 C   0  0  0  0  0  0  0  0  0  0  0  0
   -2.4095    0.9762   -0.8850 C   0  0  0  0  0  0  0  0  0  0  0  0
   -3.6792    1.4649   -0.9075 O   0  0  0  0  0  0  0  0  0  0  0  0
   -4.7970    0.7615   -1.3272 C   0  0  0  0  0  0  0  0  0  0  0  0
   -4.9813   -0.4690   -0.4682 C   0  0  0  0  0  0  0  0  0  0  0  0
   -5.1050   -0.3434    0.9234 C   0  0  0  0  0  0  0  0  0  0  0  0
   -5.2425   -1.4900    1.7098 C   0  0  0  0  0  0  0  0  0  0  0  0
   -5.2595   -2.7191    1.1282 N   0  0  0  0  0  0  0  0  0  0  0  0
   -5.1462   -2.8694   -0.2187 C   0  0  0  0  0  0  0  0  0  0  0  0
   -5.0053   -1.7487   -1.0415 C   0  0  0  0  0  0  0  0  0  0  0  0
   -1.4838    1.5684   -0.0196 C   0  0  0  0  0  0  0  0  0  0  0  0
    2.2650    0.9897    2.7731 N   0  0  0  0  0  0  0  0  0  0  0  0
    3.4635    0.5082    3.1887 C   0  0  0  0  0  0  0  0  0  0  0  0
    4.4269    0.2031    2.2848 N   0  0  0  0  0  0  0  0  0  0  0  0
    4.2225    0.3999    0.9557 C   0  0  0  0  0  0  0  0  0  0  0  0
    8.3361   -0.1752   -0.2046 H   0  0  0  0  0  0  0  0  0  0  0  0
    7.2307   -0.5052   -1.4432 H   0  0  0  0  0  0  0  0  0  0  0  0
    6.6404   -0.6189    1.4375 H   0  0  0  0  0  0  0  0  0  0  0  0
    3.6399    1.0727   -2.7712 H   0  0  0  0  0  0  0  0  0  0  0  0
    0.2156    2.2402    1.8065 H   0  0  0  0  0  0  0  0  0  0  0  0
    1.1392   -0.5519   -0.5491 H   0  0  0  0  0  0  0  0  0  0  0  0
   -0.4403   -1.5090   -2.1277 H   0  0  0  0  0  0  0  0  0  0  0  0
   -2.7043   -0.6046   -2.3463 H   0  0  0  0  0  0  0  0  0  0  0  0
   -4.7110    0.5070   -2.4055 H   0  0  0  0  0  0  0  0  0  0  0  0
   -5.6882    1.4134   -1.2110 H   0  0  0  0  0  0  0  0  0  0  0  0
   -5.0837    0.6323    1.3930 H   0  0  0  0  0  0  0  0  0  0  0  0
   -5.3300   -1.4024    2.7846 H   0  0  0  0  0  0  0  0  0  0  0  0
   -5.1603   -3.8607   -0.6517 H   0  0  0  0  0  0  0  0  0  0  0  0
   -4.9088   -1.8781   -2.1120 H   0  0  0  0  0  0  0  0  0  0  0  0
   -1.7964    2.4106    0.5862 H   0  0  0  0  0  0  0  0  0  0  0  0
    3.6472    0.3603    4.2438 H   0  0  0  0  0  0  0  0  0  0  0  0
  1 28  1  0  0  0  0
  1 29  1  0  0  0  0
  2  1  1  0  0  0  0
  2 30  1  0  0  0  0
  3  2  1  0  0  0  0
  4  3  2  0  0  0  0
  5  4  1  0  0  0  0
  5 31  1  0  0  0  0
  6  5  2  0  0  0  0
  7  6  1  0  0  0  0
  8  7  2  0  0  0  0
  9  8  1  0  0  0  0
  9 32  1  0  0  0  0
 10  9  1  0  0  0  0
 11 10  2  0  0  0  0
 11 33  1  0  0  0  0
 12 11  1  0  0  0  0
 12 34  1  0  0  0  0
 13 12  2  0  0  0  0
 13 35  1  0  0  0  0
 14 13  1  0  0  0  0
 15 14  1  0  0  0  0
 16 15  1  0  0  0  0
 16 36  1  0  0  0  0
 16 37  1  0  0  0  0
 17 16  1  0  0  0  0
 18 17  2  0  0  0  0
 18 38  1  0  0  0  0
 19 18  1  0  0  0  0
 19 39  1  0  0  0  0
 20 19  2  0  0  0  0
 21 20  1  0  0  0  0
 21 40  1  0  0  0  0
 22 21  2  0  0  0  0
 22 17  1  0  0  0  0
 22 41  1  0  0  0  0
 23 14  2  0  0  0  0
 23 10  1  0  0  0  0
 23 42  1  0  0  0  0
 24  8  1  0  0  0  0
 25 24  2  0  0  0  0
 25 43  1  0  0  0  0
 26 25  1  0  0  0  0
 27 26  2  0  0  0  0
 27  3  1  0  0  0  0
 27  7  1  0  0  0  0
M  END
>  <MOL Chiral Flag>
0

>  <energy>
109.54983533777747

$$$$
