# Supplementary material for: Similarity-Based Profiling of Hydrazone-Containing Scaffolds Active Against Leishmania Amastigotes
Source: ACS Omega. 2025 Oct 22;10(43):50679–94. doi: 10.1021/acsomega.5c05276 (PMC12593058; doi:10.1021/acsomega.5c05276)
Supplement: Supplementary file 1 [file ao5c05276_si_001.zip › SDF/107.sdf]

>107.sdf
 OpenBabel10052218323D

 34 36  0  0  0  0  0  0  0  0999 V2000
    2.1952   -1.1557   -0.9735 C   0  0  0  0  0  0  0  0  0  0  0  0
    1.7092   -1.8096    0.3276 C   0  0  0  0  0  0  0  0  0  0  0  0
    0.6279   -2.7480    0.0592 N   0  0  0  0  0  0  0  0  0  0  0  0
   -0.6397   -2.4503   -0.5510 C   0  0  0  0  0  0  0  0  0  0  0  0
   -1.1064   -3.3695   -1.4441 N   0  0  0  0  0  0  0  0  0  0  0  0
   -2.2471   -3.2235   -2.1113 N   0  0  0  0  0  0  0  0  0  0  0  0
   -3.0404   -2.1453   -1.9296 C   0  0  0  0  0  0  0  0  0  0  0  0
   -2.6767   -1.1678   -1.0074 C   0  0  0  0  0  0  0  0  0  0  0  0
   -3.5319   -0.0752   -0.7884 C   0  0  0  0  0  0  0  0  0  0  0  0
   -3.2064    0.8908    0.1571 C   0  0  0  0  0  0  0  0  0  0  0  0
   -2.0334    0.7723    0.8934 C   0  0  0  0  0  0  0  0  0  0  0  0
   -1.1679   -0.3058    0.6838 C   0  0  0  0  0  0  0  0  0  0  0  0
   -1.4585   -1.2973   -0.2843 C   0  0  0  0  0  0  0  0  0  0  0  0
    3.3290   -0.1540   -0.7137 C   0  0  0  0  0  0  0  0  0  0  0  0
    2.8289    1.0103    0.0172 N   0  0  0  0  0  0  0  0  0  0  0  0
    3.2050    1.4316    1.2347 C   0  0  0  0  0  0  0  0  0  0  0  0
    2.4796    2.5637    1.5349 C   0  0  0  0  0  0  0  0  0  0  0  0
    1.6574    2.8468    0.5032 N   0  0  0  0  0  0  0  0  0  0  0  0
    1.8936    1.8819   -0.4089 C   0  0  0  0  0  0  0  0  0  0  0  0
    2.5717   -1.9611   -1.6421 H   0  0  0  0  0  0  0  0  0  0  0  0
    1.3615   -0.6398   -1.4942 H   0  0  0  0  0  0  0  0  0  0  0  0
    1.4873   -1.0866    1.1139 H   0  0  0  0  0  0  0  0  0  0  0  0
    2.5697   -2.3811    0.7410 H   0  0  0  0  0  0  0  0  0  0  0  0
    0.9090   -3.7409    0.0553 H   0  0  0  0  0  0  0  0  0  0  0  0
   -3.9659   -2.0665   -2.4867 H   0  0  0  0  0  0  0  0  0  0  0  0
   -4.4594    0.0197   -1.3411 H   0  0  0  0  0  0  0  0  0  0  0  0
   -3.8737    1.7254    0.3314 H   0  0  0  0  0  0  0  0  0  0  0  0
   -1.7949    1.5159    1.6436 H   0  0  0  0  0  0  0  0  0  0  0  0
   -0.3184   -0.3417    1.3123 H   0  0  0  0  0  0  0  0  0  0  0  0
    3.7483    0.1920   -1.6828 H   0  0  0  0  0  0  0  0  0  0  0  0
    4.1464   -0.6545   -0.1473 H   0  0  0  0  0  0  0  0  0  0  0  0
    3.9470    0.9515    1.8594 H   0  0  0  0  0  0  0  0  0  0  0  0
    2.5419    3.1475    2.4429 H   0  0  0  0  0  0  0  0  0  0  0  0
    1.3930    1.8204   -1.3668 H   0  0  0  0  0  0  0  0  0  0  0  0
  1 20  1  0  0  0  0
  1 21  1  0  0  0  0
  2  1  1  0  0  0  0
  2 22  1  0  0  0  0
  2 23  1  0  0  0  0
  3  2  1  0  0  0  0
  3 24  1  0  0  0  0
  4  3  1  0  0  0  0
  5  4  2  0  0  0  0
  6  5  1  0  0  0  0
  7  6  2  0  0  0  0
  7 25  1  0  0  0  0
  8  7  1  0  0  0  0
  9  8  2  0  0  0  0
  9 26  1  0  0  0  0
 10  9  1  0  0  0  0
 10 27  1  0  0  0  0
 11 10  2  0  0  0  0
 11 28  1  0  0  0  0
 12 11  1  0  0  0  0
 12 29  1  0  0  0  0
 13 12  2  0  0  0  0
 13  4  1  0  0  0  0
 13  8  1  0  0  0  0
 14  1  1  0  0  0  0
 14 30  1  0  0  0  0
 14 31  1  0  0  0  0
 15 14  1  0  0  0  0
 16 15  1  0  0  0  0
 16 32  1  0  0  0  0
 17 16  2  0  0  0  0
 17 33  1  0  0  0  0
 18 17  1  0  0  0  0
 19 18  2  0  0  0  0
 19 15  1  0  0  0  0
 19 34  1  0  0  0  0
M  END
>  <MOL Chiral Flag>
0

>  <energy>
32.092947652736207

$$$$
