# Supplementary material for: Similarity-Based Profiling of Hydrazone-Containing Scaffolds Active Against Leishmania Amastigotes
Source: ACS Omega. 2025 Oct 22;10(43):50679–94. doi: 10.1021/acsomega.5c05276 (PMC12593058; doi:10.1021/acsomega.5c05276)
Supplement: Supplementary file 1 [file ao5c05276_si_001.zip › SDF/108.sdf]

>108.sdf
 OpenBabel10052218333D

 26 27  0  0  0  0  0  0  0  0999 V2000
    4.8015   -1.3980    0.0175 C   0  0  0  0  0  0  0  0  0  0  0  0
    3.7604   -1.1644   -0.8539 O   0  0  0  0  0  0  0  0  0  0  0  0
    2.4536   -1.1091   -0.4885 C   0  0  0  0  0  0  0  0  0  0  0  0
    2.1004   -1.5036    0.6170 O   0  0  0  0  0  0  0  0  0  0  0  0
    1.5514   -0.5974   -1.3653 N   0  0  0  0  0  0  0  0  0  0  0  0
    0.1467   -0.5244   -1.1315 C   0  0  0  0  0  0  0  0  0  0  0  0
   -0.5001   -1.1522   -0.1097 N   0  0  0  0  0  0  0  0  0  0  0  0
   -1.7985   -0.8479   -0.3133 C   0  0  0  0  0  0  0  0  0  0  0  0
   -1.9245   -0.0522   -1.4166 C   0  0  0  0  0  0  0  0  0  0  0  0
   -3.1681    0.4085   -1.8536 C   0  0  0  0  0  0  0  0  0  0  0  0
   -4.3066    0.0184   -1.1249 C   0  0  0  0  0  0  0  0  0  0  0  0
   -4.1774   -0.8132    0.0139 C   0  0  0  0  0  0  0  0  0  0  0  0
   -5.6089   -1.3005    0.9024 Cl  0  0  0  0  0  0  0  0  0  0  0  0
   -2.9038   -1.2534    0.4318 C   0  0  0  0  0  0  0  0  0  0  0  0
   -0.7049    0.1571   -1.9384 N   0  0  0  0  0  0  0  0  0  0  0  0
   -0.3406    0.9477   -3.1147 C   0  0  0  0  0  0  0  0  0  0  0  0
    5.7259   -1.3914   -0.5213 H   0  0  0  0  0  0  0  0  0  0  0  0
    4.6681   -2.3511    0.4853 H   0  0  0  0  0  0  0  0  0  0  0  0
    4.8191   -0.6330    0.7654 H   0  0  0  0  0  0  0  0  0  0  0  0
    1.8911   -0.2527   -2.2226 H   0  0  0  0  0  0  0  0  0  0  0  0
   -3.2495    1.0156   -2.6842 H   0  0  0  0  0  0  0  0  0  0  0  0
   -5.2411    0.3401   -1.4221 H   0  0  0  0  0  0  0  0  0  0  0  0
   -2.7945   -1.8562    1.2623 H   0  0  0  0  0  0  0  0  0  0  0  0
   -1.2233    1.3683   -3.5491 H   0  0  0  0  0  0  0  0  0  0  0  0
    0.1445    0.3182   -3.8312 H   0  0  0  0  0  0  0  0  0  0  0  0
    0.3236    1.7346   -2.8238 H   0  0  0  0  0  0  0  0  0  0  0  0
  1 17  1  0  0  0  0
  1 18  1  0  0  0  0
  1 19  1  0  0  0  0
  2  1  1  0  0  0  0
  3  2  1  0  0  0  0
  4  3  2  0  0  0  0
  5  3  1  0  0  0  0
  5 20  1  0  0  0  0
  6  5  1  0  0  0  0
  7  6  2  0  0  0  0
  8  7  1  0  0  0  0
  9  8  2  0  0  0  0
 10  9  1  0  0  0  0
 10 21  1  0  0  0  0
 11 10  2  0  0  0  0
 11 22  1  0  0  0  0
 12 11  1  0  0  0  0
 13 12  1  0  0  0  0
 14 12  2  0  0  0  0
 14  8  1  0  0  0  0
 14 23  1  0  0  0  0
 15  9  1  0  0  0  0
 15  6  1  0  0  0  0
 16 15  1  0  0  0  0
 16 24  1  0  0  0  0
 16 25  1  0  0  0  0
 16 26  1  0  0  0  0
M  END
>  <MOL Chiral Flag>
0

>  <energy>
-49.772227176518953

$$$$
