# Supplementary material for: Similarity-Based Profiling of Hydrazone-Containing Scaffolds Active Against Leishmania Amastigotes
Source: ACS Omega. 2025 Oct 22;10(43):50679–94. doi: 10.1021/acsomega.5c05276 (PMC12593058; doi:10.1021/acsomega.5c05276)
Supplement: Supplementary file 1 [file ao5c05276_si_001.zip › SDF/109.sdf]

>109.sdf
 OpenBabel10042213283D

 22 24  0  0  0  0  0  0  0  0999 V2000
    3.0840    1.8718   -1.4393 O   0  0  0  0  0  0  0  0  0  0  0  0
    2.3851    1.1196   -0.7885 C   0  0  0  0  0  0  0  0  0  0  0  0
    1.2931    0.4430   -1.2416 O   0  0  0  0  0  0  0  0  0  0  0  0
    0.7471   -0.3314   -0.1493 C   0  0  2  0  0  0  0  0  0  0  0  0
    0.5001   -1.8296   -0.4580 C   0  0  0  0  0  0  0  0  0  0  0  0
   -0.8686   -1.7307    0.2359 C   0  0  0  0  0  0  0  0  0  0  0  0
   -0.7992   -0.1872    0.1175 C   0  0  1  0  0  0  0  0  0  0  0  0
   -1.1910    0.5416    1.3033 O   0  0  0  0  0  0  0  0  0  0  0  0
   -2.1207    1.4728    0.9512 C   0  0  0  0  0  0  0  0  0  0  0  0
   -2.6666    2.2606    1.6989 O   0  0  0  0  0  0  0  0  0  0  0  0
   -2.3620    1.3653   -0.4964 C   0  0  0  0  0  0  0  0  0  0  0  0
   -1.5944    0.3914   -0.9883 C   0  0  0  0  0  0  0  0  0  0  0  0
    1.6310   -0.0688    1.0080 C   0  0  0  0  0  0  0  0  0  0  0  0
    2.5850    0.7841    0.6302 C   0  0  0  0  0  0  0  0  0  0  0  0
    0.4339   -2.0519   -1.5300 H   0  0  0  0  0  0  0  0  0  0  0  0
    1.1924   -2.5463   -0.0051 H   0  0  0  0  0  0  0  0  0  0  0  0
   -1.6873   -2.2291   -0.2928 H   0  0  0  0  0  0  0  0  0  0  0  0
   -0.8630   -2.0921    1.2714 H   0  0  0  0  0  0  0  0  0  0  0  0
   -3.0524    2.0043   -1.0187 H   0  0  0  0  0  0  0  0  0  0  0  0
   -1.5431    0.0933   -2.0234 H   0  0  0  0  0  0  0  0  0  0  0  0
    1.5109   -0.4798    1.9978 H   0  0  0  0  0  0  0  0  0  0  0  0
    3.3856    1.1989    1.2172 H   0  0  0  0  0  0  0  0  0  0  0  0
  2  1  2  0  0  0  0
  3  2  1  0  0  0  0
  4  3  1  6  0  0  0
  5  4  1  0  0  0  0
  5 15  1  0  0  0  0
  5 16  1  0  0  0  0
  6  5  1  0  0  0  0
  6 17  1  0  0  0  0
  6 18  1  0  0  0  0
  7  6  1  1  0  0  0
  7  4  1  0  0  0  0
  8  7  1  0  0  0  0
  9  8  1  0  0  0  0
 10  9  2  0  0  0  0
 11  9  1  0  0  0  0
 11 19  1  0  0  0  0
 12 11  2  0  0  0  0
 12  7  1  0  0  0  0
 12 20  1  0  0  0  0
 13  4  1  0  0  0  0
 13 21  1  0  0  0  0
 14 13  2  0  0  0  0
 14  2  1  0  0  0  0
 14 22  1  0  0  0  0
M  END
>  <energy>
17.330201867384012

$$$$
