# Supplementary material for: Similarity-Based Profiling of Hydrazone-Containing Scaffolds Active Against Leishmania Amastigotes
Source: ACS Omega. 2025 Oct 22;10(43):50679–94. doi: 10.1021/acsomega.5c05276 (PMC12593058; doi:10.1021/acsomega.5c05276)
Supplement: Supplementary file 1 [file ao5c05276_si_001.zip › SDF/10.sdf]

>10.sdf
 OpenBabel10052217553D

 89 91  0  0  0  0  0  0  0  0999 V2000
    0.9001    3.3677   -4.6596 C   0  0  0  0  0  0  0  0  0  0  0  0
   -0.1317    3.0355   -3.6105 C   0  0  0  0  0  0  0  0  0  0  0  0
   -1.2933    2.3371   -4.0195 C   0  0  0  0  0  0  0  0  0  0  0  0
   -2.2574    1.9389   -3.0892 C   0  0  0  0  0  0  0  0  0  0  0  0
   -3.3137    1.1628   -3.4839 O   0  0  0  0  0  0  0  0  0  0  0  0
   -4.0633    0.4592   -2.5527 C   0  0  0  0  0  0  0  0  0  0  0  0
   -4.8482   -0.7219   -3.1345 C   0  0  0  0  0  0  0  0  0  0  0  0
   -5.4194   -1.5986   -1.9878 C   0  0  0  0  0  0  0  0  0  0  0  0
   -4.3164   -2.4055   -1.2535 C   0  0  0  0  0  0  0  0  0  0  0  0
   -4.8233   -3.1095    0.0192 C   0  0  0  0  0  0  0  0  0  0  0  0
   -3.7793   -3.9467    0.6662 N   0  3  0  0  0  0  0  0  0  0  0  0
   -2.8611   -3.3317    1.6806 C   0  0  0  0  0  0  0  0  0  0  0  0
   -1.8237   -4.4023    2.0962 C   0  0  0  0  0  0  0  0  0  0  0  0
   -2.0777   -2.1141    1.1443 C   0  0  0  0  0  0  0  0  0  0  0  0
   -3.6333   -2.9018    2.9501 C   0  0  0  0  0  0  0  0  0  0  0  0
   -2.0741    2.2753   -1.7391 C   0  0  0  0  0  0  0  0  0  0  0  0
   -0.9413    2.9359   -1.3116 C   0  0  0  0  0  0  0  0  0  0  0  0
    0.0557    3.3393   -2.2198 C   0  0  0  0  0  0  0  0  0  0  0  0
    1.2061    3.9888   -1.6824 C   0  0  0  0  0  0  0  0  0  0  0  0
    2.0920    4.3612   -2.4232 O   0  0  0  0  0  0  0  0  0  0  0  0
    1.3352    4.1341   -0.2675 C   0  0  0  0  0  0  0  0  0  0  0  0
    2.4778    4.6928    0.4043 C   0  0  0  0  0  0  0  0  0  0  0  0
    3.5428    5.2320   -0.2324 O   0  0  0  0  0  0  0  0  0  0  0  0
    2.5456    4.6340    1.8057 C   0  0  0  0  0  0  0  0  0  0  0  0
    1.5296    4.0347    2.5502 C   0  0  0  0  0  0  0  0  0  0  0  0
    1.7122    3.7927    3.8736 O   0  0  0  0  0  0  0  0  0  0  0  0
    1.6795    2.5097    4.4492 C   0  0  0  0  0  0  0  0  0  0  0  0
    1.7773    1.3104    3.4494 C   0  0  0  0  0  0  0  0  0  0  0  0
    3.1089    1.2895    2.6645 C   0  0  0  0  0  0  0  0  0  0  0  0
    3.0308    0.5351    1.3254 C   0  0  0  0  0  0  0  0  0  0  0  0
    2.8001   -0.9847    1.4406 C   0  0  0  0  0  0  0  0  0  0  0  0
    2.6535   -1.6385    0.1133 N   0  3  0  0  0  0  0  0  0  0  0  0
    3.8799   -2.1544   -0.5732 C   0  0  0  0  0  0  0  0  0  0  0  0
    4.4810   -3.3569    0.1919 C   0  0  0  0  0  0  0  0  0  0  0  0
    4.9710   -1.0786   -0.7474 C   0  0  0  0  0  0  0  0  0  0  0  0
    3.4765   -2.6440   -1.9848 C   0  0  0  0  0  0  0  0  0  0  0  0
    0.3730    3.6052    1.9136 C   0  0  0  0  0  0  0  0  0  0  0  0
    0.2775    3.6368    0.5306 C   0  0  0  0  0  0  0  0  0  0  0  0
   -0.7966    3.1064   -0.0137 O   0  0  0  0  0  0  0  0  0  0  0  0
    0.5926    3.0200   -5.6685 H   0  0  0  0  0  0  0  0  0  0  0  0
    1.8548    2.8518   -4.4174 H   0  0  0  0  0  0  0  0  0  0  0  0
    1.0610    4.4634   -4.7127 H   0  0  0  0  0  0  0  0  0  0  0  0
   -1.4258    2.0630   -5.0593 H   0  0  0  0  0  0  0  0  0  0  0  0
   -4.7438    1.1459   -2.0015 H   0  0  0  0  0  0  0  0  0  0  0  0
   -3.3406    0.0403   -1.8398 H   0  0  0  0  0  0  0  0  0  0  0  0
   -4.1996   -1.3521   -3.7809 H   0  0  0  0  0  0  0  0  0  0  0  0
   -5.6734   -0.3115   -3.7552 H   0  0  0  0  0  0  0  0  0  0  0  0
   -6.1457   -2.3285   -2.4055 H   0  0  0  0  0  0  0  0  0  0  0  0
   -5.9659   -0.9391   -1.2778 H   0  0  0  0  0  0  0  0  0  0  0  0
   -3.4970   -1.7620   -0.9524 H   0  0  0  0  0  0  0  0  0  0  0  0
   -3.8953   -3.1491   -1.9641 H   0  0  0  0  0  0  0  0  0  0  0  0
   -5.6527   -3.7750   -0.3100 H   0  0  0  0  0  0  0  0  0  0  0  0
   -5.2577   -2.3796    0.7318 H   0  0  0  0  0  0  0  0  0  0  0  0
   -3.2203   -4.4155   -0.0854 H   0  0  0  0  0  0  0  0  0  0  0  0
   -4.2875   -4.7191    1.1594 H   0  0  0  0  0  0  0  0  0  0  0  0
   -1.2244   -4.7277    1.2182 H   0  0  0  0  0  0  0  0  0  0  0  0
   -2.3294   -5.2959    2.5207 H   0  0  0  0  0  0  0  0  0  0  0  0
   -1.1212   -4.0065    2.8622 H   0  0  0  0  0  0  0  0  0  0  0  0
   -1.5202   -2.3773    0.2196 H   0  0  0  0  0  0  0  0  0  0  0  0
   -1.3383   -1.7630    1.8975 H   0  0  0  0  0  0  0  0  0  0  0  0
   -2.7493   -1.2512    0.9619 H   0  0  0  0  0  0  0  0  0  0  0  0
   -4.1789   -3.7637    3.3894 H   0  0  0  0  0  0  0  0  0  0  0  0
   -4.3617   -2.0944    2.7364 H   0  0  0  0  0  0  0  0  0  0  0  0
   -2.9305   -2.5122    3.7196 H   0  0  0  0  0  0  0  0  0  0  0  0
   -2.7905    1.9834   -0.9837 H   0  0  0  0  0  0  0  0  0  0  0  0
    3.6387    5.3589   -1.1796 H   0  0  0  0  0  0  0  0  0  0  0  0
    3.4364    4.9855    2.3121 H   0  0  0  0  0  0  0  0  0  0  0  0
    0.7463    2.4169    5.0445 H   0  0  0  0  0  0  0  0  0  0  0  0
    2.5334    2.4240    5.1534 H   0  0  0  0  0  0  0  0  0  0  0  0
    0.9218    1.3471    2.7533 H   0  0  0  0  0  0  0  0  0  0  0  0
    1.6712    0.3440    3.9868 H   0  0  0  0  0  0  0  0  0  0  0  0
    3.9362    0.9242    3.3090 H   0  0  0  0  0  0  0  0  0  0  0  0
    3.3852    2.3128    2.3738 H   0  0  0  0  0  0  0  0  0  0  0  0
    3.9728    0.7467    0.7964 H   0  0  0  0  0  0  0  0  0  0  0  0
    2.2138    0.9870    0.7189 H   0  0  0  0  0  0  0  0  0  0  0  0
    1.8406   -1.1099    1.9902 H   0  0  0  0  0  0  0  0  0  0  0  0
    3.5889   -1.4628    2.0534 H   0  0  0  0  0  0  0  0  0  0  0  0
    2.1313   -0.9896   -0.5224 H   0  0  0  0  0  0  0  0  0  0  0  0
    2.0188   -2.4613    0.2497 H   0  0  0  0  0  0  0  0  0  0  0  0
    4.8350   -3.0698    1.2016 H   0  0  0  0  0  0  0  0  0  0  0  0
    5.3553   -3.7702   -0.3571 H   0  0  0  0  0  0  0  0  0  0  0  0
    3.7291   -4.1675    0.3000 H   0  0  0  0  0  0  0  0  0  0  0  0
    5.3876   -0.7708    0.2328 H   0  0  0  0  0  0  0  0  0  0  0  0
    4.5707   -0.1960   -1.2915 H   0  0  0  0  0  0  0  0  0  0  0  0
    5.8267   -1.4810   -1.3322 H   0  0  0  0  0  0  0  0  0  0  0  0
    2.7067   -3.4424   -1.9200 H   0  0  0  0  0  0  0  0  0  0  0  0
    4.3537   -3.0528   -2.5329 H   0  0  0  0  0  0  0  0  0  0  0  0
    3.0581   -1.8074   -2.5856 H   0  0  0  0  0  0  0  0  0  0  0  0
   -0.4298    3.1623    2.4923 H   0  0  0  0  0  0  0  0  0  0  0  0
  1 40  1  0  0  0  0
  1 41  1  0  0  0  0
  1 42  1  0  0  0  0
  2  1  1  0  0  0  0
  3  2  2  0  0  0  0
  3 43  1  0  0  0  0
  4  3  1  0  0  0  0
  5  4  1  0  0  0  0
  6  5  1  0  0  0  0
  6 44  1  0  0  0  0
  6 45  1  0  0  0  0
  7  6  1  0  0  0  0
  7 46  1  0  0  0  0
  7 47  1  0  0  0  0
  8  7  1  0  0  0  0
  8 48  1  0  0  0  0
  8 49  1  0  0  0  0
  9  8  1  0  0  0  0
  9 50  1  0  0  0  0
  9 51  1  0  0  0  0
 10  9  1  0  0  0  0
 10 52  1  0  0  0  0
 10 53  1  0  0  0  0
 11 10  1  0  0  0  0
 11 54  1  0  0  0  0
 11 55  1  0  0  0  0
 12 11  1  0  0  0  0
 13 12  1  0  0  0  0
 13 56  1  0  0  0  0
 13 57  1  0  0  0  0
 13 58  1  0  0  0  0
 14 12  1  0  0  0  0
 14 59  1  0  0  0  0
 14 60  1  0  0  0  0
 14 61  1  0  0  0  0
 15 12  1  0  0  0  0
 15 62  1  0  0  0  0
 15 63  1  0  0  0  0
 15 64  1  0  0  0  0
 16  4  2  0  0  0  0
 16 65  1  0  0  0  0
 17 16  1  0  0  0  0
 18 17  2  0  0  0  0
 18  2  1  0  0  0  0
 19 18  1  0  0  0  0
 20 19  2  0  0  0  0
 21 19  1  0  0  0  0
 22 21  2  0  0  0  0
 23 22  1  0  0  0  0
 23 66  1  0  0  0  0
 24 22  1  0  0  0  0
 24 67  1  0  0  0  0
 25 24  2  0  0  0  0
 26 25  1  0  0  0  0
 27 26  1  0  0  0  0
 27 68  1  0  0  0  0
 27 69  1  0  0  0  0
 28 27  1  0  0  0  0
 28 70  1  0  0  0  0
 28 71  1  0  0  0  0
 29 28  1  0  0  0  0
 29 72  1  0  0  0  0
 29 73  1  0  0  0  0
 30 29  1  0  0  0  0
 30 74  1  0  0  0  0
 30 75  1  0  0  0  0
 31 30  1  0  0  0  0
 31 76  1  0  0  0  0
 31 77  1  0  0  0  0
 32 31  1  0  0  0  0
 32 78  1  0  0  0  0
 32 79  1  0  0  0  0
 33 32  1  0  0  0  0
 34 33  1  0  0  0  0
 34 80  1  0  0  0  0
 34 81  1  0  0  0  0
 34 82  1  0  0  0  0
 35 33  1  0  0  0  0
 35 83  1  0  0  0  0
 35 84  1  0  0  0  0
 35 85  1  0  0  0  0
 36 33  1  0  0  0  0
 36 86  1  0  0  0  0
 36 87  1  0  0  0  0
 36 88  1  0  0  0  0
 37 25  1  0  0  0  0
 37 89  1  0  0  0  0
 38 37  2  0  0  0  0
 38 21  1  0  0  0  0
 39 38  1  0  0  0  0
 39 17  1  0  0  0  0
M  CHG  2  11   1  32   1
M  END
>  <MOL Chiral Flag>
0

>  <energy>
105.47186466075513

$$$$
