# Supplementary material for: Similarity-Based Profiling of Hydrazone-Containing Scaffolds Active Against Leishmania Amastigotes
Source: ACS Omega. 2025 Oct 22;10(43):50679–94. doi: 10.1021/acsomega.5c05276 (PMC12593058; doi:10.1021/acsomega.5c05276)
Supplement: Supplementary file 1 [file ao5c05276_si_001.zip › SDF/110.sdf]

>110.sdf
 OpenBabel10052218333D

 50 54  0  0  0  0  0  0  0  0999 V2000
   -0.3594    1.9231    2.2051 O   0  0  0  0  0  0  0  0  0  0  0  0
   -0.4369    2.5886    1.1823 C   0  0  0  0  0  0  0  0  0  0  0  0
   -1.7258    3.3368    0.9098 C   0  0  0  0  0  0  0  0  0  0  0  0
   -2.8318    2.2796    0.7093 C   0  0  0  0  0  0  0  0  0  0  0  0
   -2.6044    1.4956   -0.6034 C   0  0  0  0  0  0  0  0  0  0  0  0
   -3.1257    0.0942   -0.5246 C   0  0  0  0  0  0  0  0  0  0  0  0
   -4.4386   -0.3120   -0.2983 C   0  0  0  0  0  0  0  0  0  0  0  0
   -4.3940   -1.6943   -0.2849 C   0  0  0  0  0  0  0  0  0  0  0  0
   -5.3941   -2.6442   -0.0910 C   0  0  0  0  0  0  0  0  0  0  0  0
   -5.0285   -4.0059   -0.1266 C   0  0  0  0  0  0  0  0  0  0  0  0
   -3.6829   -4.3802   -0.3546 C   0  0  0  0  0  0  0  0  0  0  0  0
   -2.6977   -3.3965   -0.5464 C   0  0  0  0  0  0  0  0  0  0  0  0
   -3.0937   -2.0635   -0.5032 C   0  0  0  0  0  0  0  0  0  0  0  0
   -2.3164   -0.9842   -0.6510 N   0  0  0  0  0  0  0  0  0  0  0  0
    0.5629    2.5652    0.2477 N   0  0  0  0  0  0  0  0  0  0  0  0
    1.6832    1.6583    0.3260 C   0  0  0  0  0  0  0  0  0  0  0  0
    1.7773    0.8240    1.3925 N   0  0  0  0  0  0  0  0  0  0  0  0
    2.7290   -0.1241    1.5305 C   0  0  0  0  0  0  0  0  0  0  0  0
    3.7105   -0.3006    0.5310 C   0  0  0  0  0  0  0  0  0  0  0  0
    4.6764   -1.3246    0.7195 C   0  0  0  0  0  0  0  0  0  0  0  0
    4.6463   -2.1291    1.8629 C   0  0  0  0  0  0  0  0  0  0  0  0
    3.6685   -1.9356    2.8351 C   0  0  0  0  0  0  0  0  0  0  0  0
    2.7133   -0.9364    2.6702 C   0  0  0  0  0  0  0  0  0  0  0  0
    3.6742    0.5499   -0.6143 C   0  0  0  0  0  0  0  0  0  0  0  0
    4.6183    0.4327   -1.6657 C   0  0  0  0  0  0  0  0  0  0  0  0
    4.5543    1.2639   -2.7799 C   0  0  0  0  0  0  0  0  0  0  0  0
    3.5614    2.2266   -2.8809 C   0  0  0  0  0  0  0  0  0  0  0  0
    2.6157    2.3725   -1.8699 C   0  0  0  0  0  0  0  0  0  0  0  0
    2.6476    1.5449   -0.7204 C   0  0  0  0  0  0  0  0  0  0  0  0
   -1.6646    3.9764    0.0026 H   0  0  0  0  0  0  0  0  0  0  0  0
   -1.9488    3.9875    1.7824 H   0  0  0  0  0  0  0  0  0  0  0  0
   -3.8469    2.7313    0.6855 H   0  0  0  0  0  0  0  0  0  0  0  0
   -2.7993    1.5974    1.5886 H   0  0  0  0  0  0  0  0  0  0  0  0
   -3.0251    2.0599   -1.4631 H   0  0  0  0  0  0  0  0  0  0  0  0
   -1.5207    1.3784   -0.8008 H   0  0  0  0  0  0  0  0  0  0  0  0
   -5.3053    0.3189   -0.1514 H   0  0  0  0  0  0  0  0  0  0  0  0
   -6.4196   -2.3482    0.0849 H   0  0  0  0  0  0  0  0  0  0  0  0
   -5.7794   -4.7700    0.0224 H   0  0  0  0  0  0  0  0  0  0  0  0
   -3.4084   -5.4268   -0.3800 H   0  0  0  0  0  0  0  0  0  0  0  0
   -1.6634   -3.6668   -0.7194 H   0  0  0  0  0  0  0  0  0  0  0  0
   -1.2851   -0.9794   -0.8214 H   0  0  0  0  0  0  0  0  0  0  0  0
    0.4241    3.1389   -0.5884 H   0  0  0  0  0  0  0  0  0  0  0  0
    5.4544   -1.5264    0.0048 H   0  0  0  0  0  0  0  0  0  0  0  0
    5.3856   -2.9090    1.9934 H   0  0  0  0  0  0  0  0  0  0  0  0
    3.6488   -2.5630    3.7171 H   0  0  0  0  0  0  0  0  0  0  0  0
    1.9525   -0.7948    3.4286 H   0  0  0  0  0  0  0  0  0  0  0  0
    5.4107   -0.2944   -1.6519 H   0  0  0  0  0  0  0  0  0  0  0  0
    5.2827    1.1578   -3.5737 H   0  0  0  0  0  0  0  0  0  0  0  0
    3.5216    2.8673   -3.7526 H   0  0  0  0  0  0  0  0  0  0  0  0
    1.8771    3.1399   -2.0143 H   0  0  0  0  0  0  0  0  0  0  0  0
  2  1  2  0  0  0  0
  3  2  1  0  0  0  0
  3 30  1  0  0  0  0
  3 31  1  0  0  0  0
  4  3  1  0  0  0  0
  4 32  1  0  0  0  0
  4 33  1  0  0  0  0
  5  4  1  0  0  0  0
  5 34  1  0  0  0  0
  5 35  1  0  0  0  0
  6  5  1  0  0  0  0
  7  6  2  0  0  0  0
  7 36  1  0  0  0  0
  8  7  1  0  0  0  0
  9  8  2  0  0  0  0
  9 37  1  0  0  0  0
 10  9  1  0  0  0  0
 10 38  1  0  0  0  0
 11 10  2  0  0  0  0
 11 39  1  0  0  0  0
 12 11  1  0  0  0  0
 12 40  1  0  0  0  0
 13 12  2  0  0  0  0
 13  8  1  0  0  0  0
 14 13  1  0  0  0  0
 14  6  1  0  0  0  0
 14 41  1  0  0  0  0
 15  2  1  0  0  0  0
 15 42  1  0  0  0  0
 16 15  1  0  0  0  0
 17 16  2  0  0  0  0
 18 17  1  0  0  0  0
 19 18  2  0  0  0  0
 20 19  1  0  0  0  0
 20 43  1  0  0  0  0
 21 20  2  0  0  0  0
 21 44  1  0  0  0  0
 22 21  1  0  0  0  0
 22 45  1  0  0  0  0
 23 22  2  0  0  0  0
 23 18  1  0  0  0  0
 23 46  1  0  0  0  0
 24 19  1  0  0  0  0
 25 24  2  0  0  0  0
 25 47  1  0  0  0  0
 26 25  1  0  0  0  0
 26 48  1  0  0  0  0
 27 26  2  0  0  0  0
 27 49  1  0  0  0  0
 28 27  1  0  0  0  0
 28 50  1  0  0  0  0
 29 28  2  0  0  0  0
 29 16  1  0  0  0  0
 29 24  1  0  0  0  0
M  END
>  <MOL Chiral Flag>
0

>  <energy>
45.819249396368228

$$$$
