# Supplementary material for: Similarity-Based Profiling of Hydrazone-Containing Scaffolds Active Against Leishmania Amastigotes
Source: ACS Omega. 2025 Oct 22;10(43):50679–94. doi: 10.1021/acsomega.5c05276 (PMC12593058; doi:10.1021/acsomega.5c05276)
Supplement: Supplementary file 1 [file ao5c05276_si_001.zip › SDF/893.sdf]

  Mrv1816 10152411533D              96.14000

 63 65  0  0  0  0            999 V2000
   -0.5780   -8.4602   -2.5219 C   0  0  0  0  0  0  0  0  0  0  0  0
    0.3878   -9.3547   -2.2022 O   0  0  0  0  0  0  0  0  0  0  0  0
    0.7250   -9.9985   -3.3501 C   0  0  0  0  0  0  0  0  0  0  0  0
   -0.0301   -9.5111   -4.4127 C   0  0  0  0  0  0  0  0  0  0  0  0
   -0.8577   -8.5358   -3.8812 C   0  0  0  0  0  0  0  0  0  0  0  0
   -1.2635   -7.5511   -1.7049 C   0  0  0  0  0  0  0  0  0  0  0  0
   -2.2469   -6.7251   -2.2924 C   0  0  0  0  0  0  0  0  0  0  0  0
   -2.5617   -6.7964   -3.6825 C   0  0  0  0  0  0  0  0  0  0  0  0
   -1.8280   -7.7194   -4.4812 C   0  0  0  0  0  0  0  0  0  0  0  0
   -2.9156   -5.8540   -1.4938 O   0  0  0  0  0  0  0  0  0  0  0  0
   -3.8553   -4.9910   -1.9592 C   0  0  0  0  0  0  0  0  0  0  0  0
   -4.1669   -4.9419   -3.3407 C   0  0  0  0  0  0  0  0  0  0  0  0
   -3.5966   -5.9491   -4.1868 C   0  0  0  0  0  0  0  0  0  0  0  0
   -4.0825   -6.1595   -5.5890 C   0  0  0  0  0  0  0  0  0  0  0  0
   -4.3906   -4.2489   -1.1049 O   0  0  0  0  0  0  0  0  0  0  0  0
   -5.0590   -3.8524   -3.8621 C   0  0  1  0  0  0  0  0  0  0  0  0
   -4.9033   -2.4760   -3.3199 C   0  0  0  0  0  0  0  0  0  0  0  0
   -5.9469   -1.8839   -2.9601 O   0  0  0  0  0  0  0  0  0  0  0  0
   -3.7657   -1.7315   -3.1883 N   0  0  0  0  0  0  0  0  0  0  0  0
   -2.3845   -2.1056   -3.3097 C   0  0  1  0  0  0  0  0  0  0  0  0
   -1.9046   -2.6342   -4.7023 C   0  0  1  0  0  0  0  0  0  0  0  0
   -1.5941   -0.9204   -2.8826 C   0  0  0  0  0  0  0  0  0  0  0  0
   -0.4264   -3.1058   -4.7055 C   0  0  0  0  0  0  0  0  0  0  0  0
   -0.9814   -0.9539   -1.7885 O   0  0  0  0  0  0  0  0  0  0  0  0
   -1.5377    0.1662   -3.7093 N   0  0  0  0  0  0  0  0  0  0  0  0
   -0.7468    1.3583   -3.5800 C   0  0  2  0  0  0  0  0  0  0  0  0
    0.6955    1.0892   -3.3543 C   0  0  0  0  0  0  0  0  0  0  0  0
    1.1632    0.7285   -2.1363 O   0  5  0  0  0  0  0  0  0  0  0  0
    1.5300    1.2318   -4.2764 O   0  0  0  0  0  0  0  0  0  0  0  0
   -1.3025    2.3888   -2.5524 C   0  0  2  0  0  0  0  0  0  0  0  0
   -2.6413    3.0472   -2.9836 C   0  0  1  0  0  0  0  0  0  0  0  0
   -3.0448    4.2196   -2.0581 C   0  0  2  0  0  0  0  0  0  0  0  0
   -4.2336    4.8479   -2.5377 N   0  0  0  0  0  0  0  0  0  0  0  0
   -4.7722    5.9823   -2.0291 C   0  0  0  0  0  0  0  0  0  0  0  0
   -4.2568    6.5994   -1.0681 O   0  0  0  0  0  0  0  0  0  0  0  0
   -5.8957    6.4643   -2.5871 N   0  0  0  0  0  0  0  0  0  0  0  0
    1.4315  -10.7336   -3.4233 H   0  0  0  0  0  0  0  0  0  0  0  0
    0.0156   -9.8138   -5.3873 H   0  0  0  0  0  0  0  0  0  0  0  0
   -1.0524   -7.4921   -0.7070 H   0  0  0  0  0  0  0  0  0  0  0  0
   -1.9788   -7.8100   -5.4867 H   0  0  0  0  0  0  0  0  0  0  0  0
   -4.2107   -7.2231   -5.7911 H   0  0  0  0  0  0  0  0  0  0  0  0
   -5.0605   -5.7260   -5.7861 H   0  0  0  0  0  0  0  0  0  0  0  0
   -3.3670   -5.7481   -6.3020 H   0  0  0  0  0  0  0  0  0  0  0  0
   -4.9137   -3.7034   -4.9292 H   0  0  0  0  0  0  0  0  0  0  0  0
   -6.0912   -4.1905   -3.7296 H   0  0  0  0  0  0  0  0  0  0  0  0
   -3.9201   -0.8148   -2.9097 H   0  0  0  0  0  0  0  0  0  0  0  0
   -2.2096   -2.8970   -2.5808 H   0  0  0  0  0  0  0  0  0  0  0  0
   -2.5051   -3.4872   -4.9985 H   0  0  0  0  0  0  0  0  0  0  0  0
   -2.0383   -1.8718   -5.4733 H   0  0  0  0  0  0  0  0  0  0  0  0
   -0.1860   -3.5988   -5.6490 H   0  0  0  0  0  0  0  0  0  0  0  0
    0.2429   -2.2539   -4.5835 H   0  0  0  0  0  0  0  0  0  0  0  0
   -0.2440   -3.8157   -3.8959 H   0  0  0  0  0  0  0  0  0  0  0  0
   -2.0933    0.1164   -4.5052 H   0  0  0  0  0  0  0  0  0  0  0  0
   -0.8204    1.8263   -4.5666 H   0  0  0  0  0  0  0  0  0  0  0  0
   -0.5614    3.1842   -2.4299 H   0  0  0  0  0  0  0  0  0  0  0  0
   -1.4337    1.9076   -1.5789 H   0  0  0  0  0  0  0  0  0  0  0  0
   -2.5505    3.4309   -4.0044 H   0  0  0  0  0  0  0  0  0  0  0  0
   -3.4335    2.2940   -2.9744 H   0  0  0  0  0  0  0  0  0  0  0  0
   -2.2339    4.9532   -2.0280 H   0  0  0  0  0  0  0  0  0  0  0  0
   -3.2167    3.8413   -1.0483 H   0  0  0  0  0  0  0  0  0  0  0  0
   -4.6927    4.4326   -3.2844 H   0  0  0  0  0  0  0  0  0  0  0  0
   -6.3144    5.9987   -3.3294 H   0  0  0  0  0  0  0  0  0  0  0  0
   -6.2915    7.2828   -2.2514 H   0  0  0  0  0  0  0  0  0  0  0  0
  1  2  1  0  0  0  0
  2  3  1  0  0  0  0
  3  4  2  0  0  0  0
  4  5  1  0  0  0  0
  1  5  1  0  0  0  0
  6  7  1  0  0  0  0
  7  8  2  0  0  0  0
  8  9  1  0  0  0  0
  1  6  2  0  0  0  0
  5  9  2  0  0  0  0
 10 11  1  0  0  0  0
 11 12  1  0  0  0  0
 12 13  2  0  0  0  0
  7 10  1  0  0  0  0
  8 13  1  0  0  0  0
 13 14  1  0  0  0  0
 11 15  2  0  0  0  0
 12 16  1  0  0  0  0
 16 17  1  0  0  0  0
 17 18  2  0  0  0  0
 17 19  1  0  0  0  0
 19 20  1  0  0  0  0
 20 21  1  0  0  0  0
 20 22  1  0  0  0  0
 21 23  1  0  0  0  0
 22 24  2  0  0  0  0
 22 25  1  0  0  0  0
 26 25  1  0  0  0  0
 26 27  1  0  0  0  0
 27 28  1  0  0  0  0
 27 29  2  0  0  0  0
 26 30  1  0  0  0  0
 30 31  1  0  0  0  0
 31 32  1  0  0  0  0
 32 33  1  0  0  0  0
 33 34  1  0  0  0  0
 34 35  2  0  0  0  0
 34 36  1  0  0  0  0
  3 37  1  0  0  0  0
  4 38  1  0  0  0  0
  6 39  1  0  0  0  0
  9 40  1  0  0  0  0
 14 41  1  0  0  0  0
 14 42  1  0  0  0  0
 14 43  1  0  0  0  0
 16 44  1  0  0  0  0
 16 45  1  0  0  0  0
 19 46  1  0  0  0  0
 20 47  1  0  0  0  0
 21 48  1  0  0  0  0
 21 49  1  0  0  0  0
 23 50  1  0  0  0  0
 23 51  1  0  0  0  0
 23 52  1  0  0  0  0
 25 53  1  0  0  0  0
 26 54  1  0  0  0  0
 30 55  1  0  0  0  0
 30 56  1  0  0  0  0
 31 57  1  0  0  0  0
 31 58  1  0  0  0  0
 32 59  1  0  0  0  0
 32 60  1  0  0  0  0
 33 61  1  0  0  0  0
 36 62  1  0  0  0  0
 36 63  1  0  0  0  0
M  CHG  1  28  -1
M  END
$$$$
