# Supplementary material for: Similarity-Based Profiling of Hydrazone-Containing Scaffolds Active Against Leishmania Amastigotes
Source: ACS Omega. 2025 Oct 22;10(43):50679–94. doi: 10.1021/acsomega.5c05276 (PMC12593058; doi:10.1021/acsomega.5c05276)
Supplement: Supplementary file 1 [file ao5c05276_si_001.zip › SDF/111.sdf]

>111.sdf
 OpenBabel10052218333D

 44 47  0  0  0  0  0  0  0  0999 V2000
   -5.2457   -0.1368    0.7787 C   0  0  0  0  0  0  0  0  0  0  0  0
   -3.9918    0.7260    0.9574 C   0  0  2  0  0  0  0  0  0  0  0  0
   -3.8479    1.7639   -0.1128 C   0  0  0  0  0  0  0  0  0  0  0  0
   -3.2377    1.0765   -1.1540 O   0  0  0  0  0  0  0  0  0  0  0  0
   -2.3658    0.1719   -0.4945 C   0  0  2  0  0  0  0  0  0  0  0  0
   -2.3875   -1.1841   -1.2477 C   0  0  0  0  0  0  0  0  0  0  0  0
   -1.5017   -2.1753   -0.6300 N   0  0  0  0  0  0  0  0  0  0  0  0
   -0.1564   -2.1923   -0.6347 C   0  0  0  0  0  0  0  0  0  0  0  0
    0.3065   -3.2706    0.0248 N   0  0  0  0  0  0  0  0  0  0  0  0
   -0.8177   -3.9040    0.4238 C   0  0  0  0  0  0  0  0  0  0  0  0
   -1.9216   -3.2453    0.0207 N   0  0  0  0  0  0  0  0  0  0  0  0
   -2.8517   -0.0708    0.8226 O   0  0  0  0  0  0  0  0  0  0  0  0
   -0.9544    0.7738   -0.4346 C   0  0  0  0  0  0  0  0  0  0  0  0
   -0.2828    0.8470    0.8064 C   0  0  0  0  0  0  0  0  0  0  0  0
    1.0201    1.3267    0.8843 C   0  0  0  0  0  0  0  0  0  0  0  0
    1.6812    1.7644   -0.2648 C   0  0  0  0  0  0  0  0  0  0  0  0
    2.9637    2.1790   -0.1856 O   0  0  0  0  0  0  0  0  0  0  0  0
    3.9314    1.2829    0.1082 C   0  0  0  0  0  0  0  0  0  0  0  0
    4.5075    1.2492    1.3847 C   0  0  0  0  0  0  0  0  0  0  0  0
    5.4778    0.2866    1.6877 C   0  0  0  0  0  0  0  0  0  0  0  0
    5.8816   -0.6348    0.7130 C   0  0  0  0  0  0  0  0  0  0  0  0
    7.0916   -1.8459    1.0939 Cl  0  0  0  0  0  0  0  0  0  0  0  0
    5.3152   -0.5928   -0.5652 C   0  0  0  0  0  0  0  0  0  0  0  0
    4.3405    0.3605   -0.8657 C   0  0  0  0  0  0  0  0  0  0  0  0
    1.0244    1.7404   -1.4967 C   0  0  0  0  0  0  0  0  0  0  0  0
   -0.2823    1.2422   -1.5964 C   0  0  0  0  0  0  0  0  0  0  0  0
   -1.0296    1.2194   -3.1908 Cl  0  0  0  0  0  0  0  0  0  0  0  0
   -5.2629   -0.6349   -0.2115 H   0  0  0  0  0  0  0  0  0  0  0  0
   -6.1555    0.4934    0.8706 H   0  0  0  0  0  0  0  0  0  0  0  0
   -5.2757   -0.9140    1.5716 H   0  0  0  0  0  0  0  0  0  0  0  0
   -4.0380    1.2154    1.9544 H   0  0  0  0  0  0  0  0  0  0  0  0
   -4.8176    2.2224   -0.4029 H   0  0  0  0  0  0  0  0  0  0  0  0
   -3.1516    2.5696    0.2154 H   0  0  0  0  0  0  0  0  0  0  0  0
   -3.4280   -1.5683   -1.2142 H   0  0  0  0  0  0  0  0  0  0  0  0
   -2.1222   -1.0838   -2.3183 H   0  0  0  0  0  0  0  0  0  0  0  0
    0.4756   -1.4572   -1.1144 H   0  0  0  0  0  0  0  0  0  0  0  0
   -0.8284   -4.8238    0.9928 H   0  0  0  0  0  0  0  0  0  0  0  0
   -0.7504    0.5054    1.7195 H   0  0  0  0  0  0  0  0  0  0  0  0
    1.5238    1.3494    1.8426 H   0  0  0  0  0  0  0  0  0  0  0  0
    4.1900    1.9524    2.1442 H   0  0  0  0  0  0  0  0  0  0  0  0
    5.9104    0.2520    2.6792 H   0  0  0  0  0  0  0  0  0  0  0  0
    5.6239   -1.3016   -1.3230 H   0  0  0  0  0  0  0  0  0  0  0  0
    3.8980    0.3842   -1.8539 H   0  0  0  0  0  0  0  0  0  0  0  0
    1.5421    2.0818   -2.3847 H   0  0  0  0  0  0  0  0  0  0  0  0
  1 28  1  0  0  0  0
  1 29  1  0  0  0  0
  1 30  1  0  0  0  0
  2  1  1  0  0  0  0
  2 31  1  1  0  0  0
  3  2  1  0  0  0  0
  3 32  1  0  0  0  0
  3 33  1  0  0  0  0
  4  3  1  0  0  0  0
  5  4  1  0  0  0  0
  5  6  1  6  0  0  0
  6 34  1  0  0  0  0
  6 35  1  0  0  0  0
  7  6  1  0  0  0  0
  8  7  1  0  0  0  0
  8 36  1  0  0  0  0
  9  8  2  0  0  0  0
 10  9  1  0  0  0  0
 10 37  1  0  0  0  0
 11 10  2  0  0  0  0
 11  7  1  0  0  0  0
 12  5  1  0  0  0  0
 12  2  1  0  0  0  0
 13  5  1  0  0  0  0
 14 13  2  0  0  0  0
 14 38  1  0  0  0  0
 15 14  1  0  0  0  0
 15 39  1  0  0  0  0
 16 15  2  0  0  0  0
 17 16  1  0  0  0  0
 18 17  1  0  0  0  0
 19 18  2  0  0  0  0
 19 40  1  0  0  0  0
 20 19  1  0  0  0  0
 20 41  1  0  0  0  0
 21 20  2  0  0  0  0
 22 21  1  0  0  0  0
 23 21  1  0  0  0  0
 23 42  1  0  0  0  0
 24 23  2  0  0  0  0
 24 18  1  0  0  0  0
 24 43  1  0  0  0  0
 25 16  1  0  0  0  0
 25 44  1  0  0  0  0
 26 25  2  0  0  0  0
 26 13  1  0  0  0  0
 27 26  1  0  0  0  0
M  END
>  <MOL Chiral Flag>
0

>  <energy>
70.584561736730421

$$$$
