# Supplementary material for: Similarity-Based Profiling of Hydrazone-Containing Scaffolds Active Against Leishmania Amastigotes
Source: ACS Omega. 2025 Oct 22;10(43):50679–94. doi: 10.1021/acsomega.5c05276 (PMC12593058; doi:10.1021/acsomega.5c05276)
Supplement: Supplementary file 1 [file ao5c05276_si_001.zip › SDF/112.sdf]

>112.sdf
 OpenBabel10052218343D

 39 41  0  0  0  0  0  0  0  0999 V2000
   -0.2379    5.0477   -1.3688 N   0  0  0  0  0  0  0  0  0  0  0  0
    1.0592    5.4394   -1.4491 C   0  0  0  0  0  0  0  0  0  0  0  0
    1.3277    6.5275   -1.9367 O   0  0  0  0  0  0  0  0  0  0  0  0
    2.0672    4.6298   -1.0262 N   0  0  0  0  0  0  0  0  0  0  0  0
    1.8036    3.3917   -0.4824 N   0  0  0  0  0  0  0  0  0  0  0  0
    2.6726    2.4439   -0.5394 C   0  0  0  0  0  0  0  0  0  0  0  0
    2.3480    1.0926   -0.0342 C   0  0  0  0  0  0  0  0  0  0  0  0
    3.0748   -0.0051   -0.5157 C   0  0  0  0  0  0  0  0  0  0  0  0
    2.7357   -1.3025   -0.1225 C   0  0  0  0  0  0  0  0  0  0  0  0
    1.6847   -1.5171    0.7819 C   0  0  0  0  0  0  0  0  0  0  0  0
    1.3357   -2.7819    1.1180 O   0  0  0  0  0  0  0  0  0  0  0  0
    0.5300   -3.4931    0.2950 C   0  0  0  0  0  0  0  0  0  0  0  0
    0.9286   -4.5697   -0.4135 N   0  0  0  0  0  0  0  0  0  0  0  0
   -0.0953   -4.9149   -1.1510 O   0  0  0  0  0  0  0  0  0  0  0  0
   -1.1185   -4.1321   -0.9674 N   0  3  0  0  0  0  0  0  0  0  0  0
   -2.3044   -4.2889   -1.5570 O   0  0  0  0  0  0  0  0  0  0  0  0
   -0.7768   -3.2158   -0.0494 C   0  0  0  0  0  0  0  0  0  0  0  0
   -1.6682   -2.1766    0.4883 C   0  0  0  0  0  0  0  0  0  0  0  0
   -2.0144   -2.1926    1.8485 C   0  0  0  0  0  0  0  0  0  0  0  0
   -2.8942   -1.2337    2.3598 C   0  0  0  0  0  0  0  0  0  0  0  0
   -3.4101   -0.2406    1.5225 C   0  0  0  0  0  0  0  0  0  0  0  0
   -3.0566   -0.2124    0.1697 C   0  0  0  0  0  0  0  0  0  0  0  0
   -2.1992   -1.1872   -0.3519 C   0  0  0  0  0  0  0  0  0  0  0  0
    0.9885   -0.4196    1.3040 C   0  0  0  0  0  0  0  0  0  0  0  0
    1.3045    0.8789    0.8858 C   0  0  0  0  0  0  0  0  0  0  0  0
   -0.9863    5.6648   -1.7182 H   0  0  0  0  0  0  0  0  0  0  0  0
   -0.4997    4.1293   -0.9830 H   0  0  0  0  0  0  0  0  0  0  0  0
    3.0452    4.9353   -1.1575 H   0  0  0  0  0  0  0  0  0  0  0  0
    3.5989    2.5970   -1.0885 H   0  0  0  0  0  0  0  0  0  0  0  0
    3.8774    0.1422   -1.2289 H   0  0  0  0  0  0  0  0  0  0  0  0
    3.2808   -2.1433   -0.5331 H   0  0  0  0  0  0  0  0  0  0  0  0
   -3.0518   -3.7134   -1.3410 H   0  0  0  0  0  0  0  0  0  0  0  0
   -1.6263   -2.9642    2.5025 H   0  0  0  0  0  0  0  0  0  0  0  0
   -3.1785   -1.2627    3.4039 H   0  0  0  0  0  0  0  0  0  0  0  0
   -4.0858    0.5051    1.9212 H   0  0  0  0  0  0  0  0  0  0  0  0
   -3.4513    0.5617   -0.4753 H   0  0  0  0  0  0  0  0  0  0  0  0
   -1.9318   -1.1601   -1.4008 H   0  0  0  0  0  0  0  0  0  0  0  0
    0.1863   -0.5725    2.0107 H   0  0  0  0  0  0  0  0  0  0  0  0
    0.7376    1.7131    1.2797 H   0  0  0  0  0  0  0  0  0  0  0  0
  1 26  1  0  0  0  0
  1 27  1  0  0  0  0
  2  1  1  0  0  0  0
  3  2  2  0  0  0  0
  4  2  1  0  0  0  0
  4 28  1  0  0  0  0
  5  4  1  0  0  0  0
  6  5  2  0  0  0  0
  6 29  1  0  0  0  0
  7  6  1  0  0  0  0
  8  7  2  0  0  0  0
  8 30  1  0  0  0  0
  9  8  1  0  0  0  0
  9 31  1  0  0  0  0
 10  9  2  0  0  0  0
 11 10  1  0  0  0  0
 12 11  1  0  0  0  0
 13 12  2  0  0  0  0
 14 13  1  0  0  0  0
 15 14  1  0  0  0  0
 16 15  1  0  0  0  0
 16 32  1  0  0  0  0
 17 15  2  0  0  0  0
 17 12  1  0  0  0  0
 18 17  1  0  0  0  0
 19 18  2  0  0  0  0
 19 33  1  0  0  0  0
 20 19  1  0  0  0  0
 20 34  1  0  0  0  0
 21 20  2  0  0  0  0
 21 35  1  0  0  0  0
 22 21  1  0  0  0  0
 22 36  1  0  0  0  0
 23 22  2  0  0  0  0
 23 18  1  0  0  0  0
 23 37  1  0  0  0  0
 24 10  1  0  0  0  0
 24 38  1  0  0  0  0
 25 24  2  0  0  0  0
 25  7  1  0  0  0  0
 25 39  1  0  0  0  0
M  CHG  1  15   1
M  END
>  <MOL Chiral Flag>
0

>  <energy>
69.711321776894607

$$$$
