# Supplementary material for: Similarity-Based Profiling of Hydrazone-Containing Scaffolds Active Against Leishmania Amastigotes
Source: ACS Omega. 2025 Oct 22;10(43):50679–94. doi: 10.1021/acsomega.5c05276 (PMC12593058; doi:10.1021/acsomega.5c05276)
Supplement: Supplementary file 1 [file ao5c05276_si_001.zip › SDF/867.sdf]

  Mrv1816 07232415373D              58.86000

 27 28  0  0  0  0            999 V2000
   -3.8152   -5.0306   -1.9537 C   0  0  0  0  0  0  0  0  0  0  0  0
   -3.3854   -6.2590   -2.5105 C   0  0  0  0  0  0  0  0  0  0  0  0
   -4.2289   -7.0592   -3.3273 C   0  0  0  0  0  0  0  0  0  0  0  0
   -5.5449   -6.5815   -3.5605 C   0  0  0  0  0  0  0  0  0  0  0  0
   -5.9993   -5.3779   -2.9977 C   0  0  0  0  0  0  0  0  0  0  0  0
   -5.1426   -4.6091   -2.1947 C   0  0  0  0  0  0  0  0  0  0  0  0
   -2.9270   -4.3121   -1.1617 C   0  0  0  0  0  0  0  0  0  0  0  0
   -2.6721   -2.9926   -1.2324 C   0  0  0  0  0  0  0  0  0  0  0  0
   -1.6082   -0.9186   -0.7315 N   0  0  0  0  0  0  0  0  0  0  0  0
   -1.7710   -2.2729   -0.4521 C   0  0  0  0  0  0  0  0  0  0  0  0
   -3.3355   -1.8302   -2.3438 S   0  0  0  0  0  0  0  0  0  0  0  0
   -2.3977   -0.4640   -1.7519 C   0  0  0  0  0  0  0  0  0  0  0  0
   -1.1256   -2.8293    0.4697 O   0  0  0  0  0  0  0  0  0  0  0  0
   -2.4668    0.6940   -2.2222 O   0  0  0  0  0  0  0  0  0  0  0  0
   -0.6901   -0.0681   -0.0111 C   0  0  1  0  0  0  0  0  0  0  0  0
    0.6033   -0.2917   -0.3989 C   0  0  0  0  0  0  0  0  0  0  0  0
    1.6881   -0.4774   -0.7275 N   0  0  0  0  0  0  0  0  0  0  0  0
   -3.7954   -8.2239   -3.8552 N   0  0  0  0  0  0  0  0  0  0  0  0
   -2.6939   -8.6007   -3.7504 O   0  0  0  0  0  0  0  0  0  0  0  0
   -4.4917   -8.9457   -4.4561 O   0  0  0  0  0  0  0  0  0  0  0  0
   -2.4306   -6.5784   -2.3181 H   0  0  0  0  0  0  0  0  0  0  0  0
   -6.1924   -7.1131   -4.1471 H   0  0  0  0  0  0  0  0  0  0  0  0
   -6.9573   -5.0632   -3.1719 H   0  0  0  0  0  0  0  0  0  0  0  0
   -5.5038   -3.7468   -1.7797 H   0  0  0  0  0  0  0  0  0  0  0  0
   -2.4054   -4.8395   -0.4986 H   0  0  0  0  0  0  0  0  0  0  0  0
   -0.9023    0.9902   -0.1748 H   0  0  0  0  0  0  0  0  0  0  0  0
   -0.7723   -0.2466    1.0633 H   0  0  0  0  0  0  0  0  0  0  0  0
  1  2  1  0  0  0  0
  2  3  2  0  0  0  0
  3  4  1  0  0  0  0
  4  5  2  0  0  0  0
  5  6  1  0  0  0  0
  1  6  2  0  0  0  0
  1  7  1  0  0  0  0
  7  8  2  0  0  0  0
  9 10  1  0  0  0  0
 11 12  1  0  0  0  0
  9 12  1  0  0  0  0
 10  8  1  0  0  0  0
  8 11  1  0  0  0  0
 10 13  2  0  0  0  0
 12 14  2  0  0  0  0
  9 15  1  0  0  0  0
 15 16  1  0  0  0  0
 16 17  3  0  0  0  0
  3 18  1  0  0  0  0
 18 19  2  0  0  0  0
 18 20  2  0  0  0  0
  2 21  1  0  0  0  0
  4 22  1  0  0  0  0
  5 23  1  0  0  0  0
  6 24  1  0  0  0  0
  7 25  1  0  0  0  0
 15 26  1  0  0  0  0
 15 27  1  0  0  0  0
M  END
$$$$
