# Supplementary material for: Similarity-Based Profiling of Hydrazone-Containing Scaffolds Active Against Leishmania Amastigotes
Source: ACS Omega. 2025 Oct 22;10(43):50679–94. doi: 10.1021/acsomega.5c05276 (PMC12593058; doi:10.1021/acsomega.5c05276)
Supplement: Supplementary file 1 [file ao5c05276_si_001.zip › SDF/113.sdf]

>113.sdf
 OpenBabel10052218343D

 36 37  0  0  0  0  0  0  0  0999 V2000
   -1.1692   -2.0537   -2.7604 C   0  0  0  0  0  0  0  0  0  0  0  0
   -0.4458   -0.7230   -2.7705 C   0  0  0  0  0  0  0  0  0  0  0  0
    0.3220   -0.4677   -3.8472 C   0  0  0  0  0  0  0  0  0  0  0  0
   -0.5538    0.3544   -1.6642 C   0  0  2  0  0  0  0  0  0  0  0  0
    0.8749    0.6570   -1.0976 C   0  0  0  0  0  0  0  0  0  0  0  0
    0.8164    1.6518    0.0212 C   0  0  0  0  0  0  0  0  0  0  0  0
   -0.3376    2.0538    0.6392 C   0  0  0  0  0  0  0  0  0  0  0  0
   -1.6919    1.5093    0.3137 C   0  0  0  0  0  0  0  0  0  0  0  0
   -1.5946    0.1603   -0.4839 C   0  0  2  0  0  0  0  0  0  0  0  0
   -1.1432   -0.9670    0.4968 C   0  0  0  0  0  0  0  0  0  0  0  0
   -2.9871   -0.1317   -1.0420 C   0  0  0  0  0  0  0  0  0  0  0  0
   -4.0619   -0.3144   -0.2624 C   0  0  0  0  0  0  0  0  0  0  0  0
   -0.0647    2.9605    1.5510 O   0  0  0  0  0  0  0  0  0  0  0  0
    1.2395    3.1543    1.5785 C   0  0  0  0  0  0  0  0  0  0  0  0
    1.8391    2.3401    0.6324 C   0  0  0  0  0  0  0  0  0  0  0  0
    3.2978    2.2441    0.3246 C   0  0  0  0  0  0  0  0  0  0  0  0
   -1.8114   -2.1264   -3.6640 H   0  0  0  0  0  0  0  0  0  0  0  0
   -1.8300   -2.2303   -1.9023 H   0  0  0  0  0  0  0  0  0  0  0  0
   -0.4258   -2.8785   -2.7874 H   0  0  0  0  0  0  0  0  0  0  0  0
    0.8568    0.4696   -3.9526 H   0  0  0  0  0  0  0  0  0  0  0  0
    0.4131   -1.1956   -4.6487 H   0  0  0  0  0  0  0  0  0  0  0  0
   -0.9066    1.2718   -2.1908 H   0  0  0  0  0  0  0  0  0  0  0  0
    1.5030    1.0828   -1.9061 H   0  0  0  0  0  0  0  0  0  0  0  0
    1.3748   -0.2614   -0.7223 H   0  0  0  0  0  0  0  0  0  0  0  0
   -2.2172    2.2974   -0.2690 H   0  0  0  0  0  0  0  0  0  0  0  0
   -2.2647    1.3463    1.2520 H   0  0  0  0  0  0  0  0  0  0  0  0
   -1.8732   -1.0886    1.3237 H   0  0  0  0  0  0  0  0  0  0  0  0
   -0.1736   -0.7302    0.9785 H   0  0  0  0  0  0  0  0  0  0  0  0
   -1.0222   -1.9531    0.0192 H   0  0  0  0  0  0  0  0  0  0  0  0
   -3.1279   -0.1863   -2.1175 H   0  0  0  0  0  0  0  0  0  0  0  0
   -5.0279   -0.5143   -0.7144 H   0  0  0  0  0  0  0  0  0  0  0  0
   -3.9928   -0.2656    0.8185 H   0  0  0  0  0  0  0  0  0  0  0  0
    1.7419    3.8455    2.2423 H   0  0  0  0  0  0  0  0  0  0  0  0
    3.8790    2.9278    0.9786 H   0  0  0  0  0  0  0  0  0  0  0  0
    3.6447    1.2032    0.4930 H   0  0  0  0  0  0  0  0  0  0  0  0
    3.4749    2.5220   -0.7352 H   0  0  0  0  0  0  0  0  0  0  0  0
  1 17  1  0  0  0  0
  1 18  1  0  0  0  0
  1 19  1  0  0  0  0
  2  1  1  0  0  0  0
  3  2  2  0  0  0  0
  3 20  1  0  0  0  0
  3 21  1  0  0  0  0
  4  2  1  0  0  0  0
  4 22  1  6  0  0  0
  5  4  1  0  0  0  0
  5 23  1  0  0  0  0
  5 24  1  0  0  0  0
  6  5  1  0  0  0  0
  7  6  2  0  0  0  0
  8  7  1  0  0  0  0
  8 25  1  0  0  0  0
  8 26  1  0  0  0  0
  9  8  1  0  0  0  0
  9  4  1  0  0  0  0
  9 10  1  1  0  0  0
 10 27  1  0  0  0  0
 10 28  1  0  0  0  0
 10 29  1  0  0  0  0
 11  9  1  0  0  0  0
 11 30  1  0  0  0  0
 12 11  2  0  0  0  0
 12 31  1  0  0  0  0
 12 32  1  0  0  0  0
 13  7  1  0  0  0  0
 14 13  1  0  0  0  0
 14 33  1  0  0  0  0
 15 14  2  0  0  0  0
 15  6  1  0  0  0  0
 16 15  1  0  0  0  0
 16 34  1  0  0  0  0
 16 35  1  0  0  0  0
 16 36  1  0  0  0  0
M  END
>  <MOL Chiral Flag>
0

>  <energy>
62.691649803407245

$$$$
