# Supplementary material for: Similarity-Based Profiling of Hydrazone-Containing Scaffolds Active Against Leishmania Amastigotes
Source: ACS Omega. 2025 Oct 22;10(43):50679–94. doi: 10.1021/acsomega.5c05276 (PMC12593058; doi:10.1021/acsomega.5c05276)
Supplement: Supplementary file 1 [file ao5c05276_si_001.zip › SDF/114.sdf]

>114.sdf
 OpenBabel10052218353D

 47 50  0  0  0  0  0  0  0  0999 V2000
   -1.0357    1.0487   -0.5353 O   0  0  0  0  0  0  0  0  0  0  0  0
   -2.3296    0.7413   -0.3080 C   0  0  0  0  0  0  0  0  0  0  0  0
   -2.8314   -0.5333   -0.6664 C   0  0  0  0  0  0  0  0  0  0  0  0
   -4.1786   -0.8381   -0.3677 C   0  0  0  0  0  0  0  0  0  0  0  0
   -5.0079    0.1194    0.2351 C   0  0  0  0  0  0  0  0  0  0  0  0
   -4.5043    1.3773    0.5671 C   0  0  0  0  0  0  0  0  0  0  0  0
   -3.1695    1.6834    0.3087 C   0  0  0  0  0  0  0  0  0  0  0  0
   -2.0067   -1.4734   -1.3824 N   0  0  0  0  0  0  0  0  0  0  0  0
   -2.1251   -2.9169   -1.1874 C   0  0  0  0  0  0  0  0  0  0  0  0
   -0.7426   -3.5915   -1.4090 C   0  0  0  0  0  0  0  0  0  0  0  0
   -0.1377   -3.0940   -2.6504 N   0  0  0  0  0  0  0  0  0  0  0  0
    0.0537   -1.6511   -2.6989 C   0  0  0  0  0  0  0  0  0  0  0  0
   -1.3384   -1.0300   -2.6019 C   0  0  0  0  0  0  0  0  0  0  0  0
    0.0590   -3.8668   -3.8725 C   0  0  0  0  0  0  0  0  0  0  0  0
   -0.9017   -4.8056   -4.3616 C   0  0  0  0  0  0  0  0  0  0  0  0
   -2.1117   -5.1872   -3.6653 C   0  0  0  0  0  0  0  0  0  0  0  0
   -3.0993   -5.5461   -3.1781 N   0  0  0  0  0  0  0  0  0  0  0  0
   -0.7114   -5.3649   -5.6392 C   0  0  0  0  0  0  0  0  0  0  0  0
   -1.5388   -6.1314   -6.1049 O   0  0  0  0  0  0  0  0  0  0  0  0
    0.3482   -5.0611   -6.3669 O   0  0  0  0  0  0  0  0  0  0  0  0
    1.3124   -4.2457   -5.9666 C   0  0  0  0  0  0  0  0  0  0  0  0
    1.1929   -3.6095   -4.7018 C   0  0  0  0  0  0  0  0  0  0  0  0
    2.4823   -4.0864   -6.9016 C   0  0  0  0  0  0  0  0  0  0  0  0
    3.7562   -3.6550   -6.4730 C   0  0  0  0  0  0  0  0  0  0  0  0
    4.8345   -3.6192   -7.3769 C   0  0  0  0  0  0  0  0  0  0  0  0
    4.6533   -3.9854   -8.7131 C   0  0  0  0  0  0  0  0  0  0  0  0
    3.3964   -4.3867   -9.1574 C   0  0  0  0  0  0  0  0  0  0  0  0
    2.3220   -4.4470   -8.2624 C   0  0  0  0  0  0  0  0  0  0  0  0
   -0.6585    1.8981   -0.2667 H   0  0  0  0  0  0  0  0  0  0  0  0
   -4.6025   -1.7955   -0.6408 H   0  0  0  0  0  0  0  0  0  0  0  0
   -6.0488   -0.1067    0.4331 H   0  0  0  0  0  0  0  0  0  0  0  0
   -5.1485    2.1183    1.0263 H   0  0  0  0  0  0  0  0  0  0  0  0
   -2.7861    2.6594    0.5807 H   0  0  0  0  0  0  0  0  0  0  0  0
   -2.5217   -3.1612   -0.1750 H   0  0  0  0  0  0  0  0  0  0  0  0
   -2.8246   -3.3168   -1.9396 H   0  0  0  0  0  0  0  0  0  0  0  0
   -0.8037   -4.6972   -1.3663 H   0  0  0  0  0  0  0  0  0  0  0  0
   -0.0768   -3.2847   -0.5636 H   0  0  0  0  0  0  0  0  0  0  0  0
    0.5011   -1.3146   -3.6549 H   0  0  0  0  0  0  0  0  0  0  0  0
    0.7040   -1.3073   -1.8635 H   0  0  0  0  0  0  0  0  0  0  0  0
   -1.3137    0.0711   -2.7098 H   0  0  0  0  0  0  0  0  0  0  0  0
   -1.9218   -1.4143   -3.4706 H   0  0  0  0  0  0  0  0  0  0  0  0
    1.9553   -2.9185   -4.3696 H   0  0  0  0  0  0  0  0  0  0  0  0
    3.9353   -3.3884   -5.4426 H   0  0  0  0  0  0  0  0  0  0  0  0
    5.8192   -3.3199   -7.0408 H   0  0  0  0  0  0  0  0  0  0  0  0
    5.4885   -3.9634   -9.4055 H   0  0  0  0  0  0  0  0  0  0  0  0
    3.2569   -4.6653  -10.1962 H   0  0  0  0  0  0  0  0  0  0  0  0
    1.3609   -4.7751   -8.6374 H   0  0  0  0  0  0  0  0  0  0  0  0
  1 29  1  0  0  0  0
  2  1  1  0  0  0  0
  3  2  2  0  0  0  0
  4  3  1  0  0  0  0
  4 30  1  0  0  0  0
  5  4  2  0  0  0  0
  5 31  1  0  0  0  0
  6  5  1  0  0  0  0
  6 32  1  0  0  0  0
  7  6  2  0  0  0  0
  7  2  1  0  0  0  0
  7 33  1  0  0  0  0
  8  3  1  0  0  0  0
  9  8  1  0  0  0  0
  9 34  1  0  0  0  0
  9 35  1  0  0  0  0
 10  9  1  0  0  0  0
 10 36  1  0  0  0  0
 10 37  1  0  0  0  0
 11 10  1  0  0  0  0
 12 11  1  0  0  0  0
 12 38  1  0  0  0  0
 12 39  1  0  0  0  0
 13 12  1  0  0  0  0
 13  8  1  0  0  0  0
 13 40  1  0  0  0  0
 13 41  1  0  0  0  0
 14 11  1  0  0  0  0
 15 14  2  0  0  0  0
 16 15  1  0  0  0  0
 17 16  3  0  0  0  0
 18 15  1  0  0  0  0
 19 18  2  0  0  0  0
 20 18  1  0  0  0  0
 21 20  1  0  0  0  0
 22 21  2  0  0  0  0
 22 14  1  0  0  0  0
 22 42  1  0  0  0  0
 23 21  1  0  0  0  0
 24 23  2  0  0  0  0
 24 43  1  0  0  0  0
 25 24  1  0  0  0  0
 25 44  1  0  0  0  0
 26 25  2  0  0  0  0
 26 45  1  0  0  0  0
 27 26  1  0  0  0  0
 27 46  1  0  0  0  0
 28 27  2  0  0  0  0
 28 23  1  0  0  0  0
 28 47  1  0  0  0  0
M  END
>  <MOL Chiral Flag>
0

>  <energy>
164.08489815344515

$$$$
