# Supplementary material for: Similarity-Based Profiling of Hydrazone-Containing Scaffolds Active Against Leishmania Amastigotes
Source: ACS Omega. 2025 Oct 22;10(43):50679–94. doi: 10.1021/acsomega.5c05276 (PMC12593058; doi:10.1021/acsomega.5c05276)
Supplement: Supplementary file 1 [file ao5c05276_si_001.zip › SDF/115.sdf]

>115.sdf
 OpenBabel10052218353D

 36 36  0  0  0  0  0  0  0  0999 V2000
   -2.0476    0.1093    1.5469 C   0  0  0  0  0  0  0  0  0  0  0  0
   -3.2149   -0.3604    0.6672 C   0  0  0  0  0  0  0  0  0  0  0  0
   -3.0130    0.0714   -0.7922 C   0  0  0  0  0  0  0  0  0  0  0  0
   -3.5120   -1.8808    0.7848 C   0  0  0  0  0  0  0  0  0  0  0  0
   -2.3314   -2.8667    0.6724 C   0  0  0  0  0  0  0  0  0  0  0  0
   -1.5160   -2.6262   -0.4250 O   0  0  0  0  0  0  0  0  0  0  0  0
   -0.1686   -2.5385   -0.2620 C   0  0  0  0  0  0  0  0  0  0  0  0
    0.3932   -3.2653    0.5476 O   0  0  0  0  0  0  0  0  0  0  0  0
    0.5535   -1.3863   -0.8401 C   0  0  0  0  0  0  0  0  0  0  0  0
    1.6423   -0.9139   -0.2067 C   0  0  0  0  0  0  0  0  0  0  0  0
    2.3096    0.3580   -0.5569 C   0  0  0  0  0  0  0  0  0  0  0  0
    2.2248    0.9481   -1.8304 C   0  0  0  0  0  0  0  0  0  0  0  0
    2.8409    2.1804   -2.0727 C   0  0  0  0  0  0  0  0  0  0  0  0
    3.5216    2.8492   -1.0460 C   0  0  0  0  0  0  0  0  0  0  0  0
    4.0797    4.0510   -1.2970 O   0  0  0  0  0  0  0  0  0  0  0  0
    3.6022    2.2649    0.2299 C   0  0  0  0  0  0  0  0  0  0  0  0
    4.2320    2.9116    1.2350 O   0  0  0  0  0  0  0  0  0  0  0  0
    3.0125    1.0189    0.4613 C   0  0  0  0  0  0  0  0  0  0  0  0
   -1.0917   -0.3474    1.2228 H   0  0  0  0  0  0  0  0  0  0  0  0
   -1.9367    1.2132    1.4712 H   0  0  0  0  0  0  0  0  0  0  0  0
   -2.2288   -0.1509    2.6099 H   0  0  0  0  0  0  0  0  0  0  0  0
   -4.1319    0.1688    1.0105 H   0  0  0  0  0  0  0  0  0  0  0  0
   -2.9043    1.1752   -0.8530 H   0  0  0  0  0  0  0  0  0  0  0  0
   -3.9035   -0.2124   -1.3940 H   0  0  0  0  0  0  0  0  0  0  0  0
   -2.1214   -0.3904   -1.2479 H   0  0  0  0  0  0  0  0  0  0  0  0
   -3.9652   -2.0699    1.7838 H   0  0  0  0  0  0  0  0  0  0  0  0
   -4.2840   -2.1385    0.0292 H   0  0  0  0  0  0  0  0  0  0  0  0
   -1.7473   -2.7823    1.6194 H   0  0  0  0  0  0  0  0  0  0  0  0
   -2.7316   -3.9010    0.6278 H   0  0  0  0  0  0  0  0  0  0  0  0
    0.1159   -0.8427   -1.6691 H   0  0  0  0  0  0  0  0  0  0  0  0
    1.9763   -1.4163    0.6976 H   0  0  0  0  0  0  0  0  0  0  0  0
    1.6957    0.4587   -2.6373 H   0  0  0  0  0  0  0  0  0  0  0  0
    2.7785    2.6265   -3.0571 H   0  0  0  0  0  0  0  0  0  0  0  0
    4.5412    4.5573   -0.6128 H   0  0  0  0  0  0  0  0  0  0  0  0
    4.2637    2.5478    2.1319 H   0  0  0  0  0  0  0  0  0  0  0  0
    3.0662    0.5798    1.4512 H   0  0  0  0  0  0  0  0  0  0  0  0
  1 19  1  0  0  0  0
  1 20  1  0  0  0  0
  1 21  1  0  0  0  0
  2  1  1  0  0  0  0
  2 22  1  0  0  0  0
  3  2  1  0  0  0  0
  3 23  1  0  0  0  0
  3 24  1  0  0  0  0
  3 25  1  0  0  0  0
  4  2  1  0  0  0  0
  4 26  1  0  0  0  0
  4 27  1  0  0  0  0
  5  4  1  0  0  0  0
  5 28  1  0  0  0  0
  5 29  1  0  0  0  0
  6  5  1  0  0  0  0
  7  6  1  0  0  0  0
  8  7  2  0  0  0  0
  9  7  1  0  0  0  0
  9 30  1  0  0  0  0
 10  9  2  0  0  0  0
 10 31  1  0  0  0  0
 11 10  1  0  0  0  0
 12 11  2  0  0  0  0
 12 32  1  0  0  0  0
 13 12  1  0  0  0  0
 13 33  1  0  0  0  0
 14 13  2  0  0  0  0
 15 14  1  0  0  0  0
 15 34  1  0  0  0  0
 16 14  1  0  0  0  0
 17 16  1  0  0  0  0
 17 35  1  0  0  0  0
 18 16  2  0  0  0  0
 18 11  1  0  0  0  0
 18 36  1  0  0  0  0
M  END
>  <MOL Chiral Flag>
0

>  <energy>
12.895945326526686

$$$$
